# Supplementary material for: Signatures of proteomics and glycoproteomics revealed liraglutide ameliorates MASLD by regulating specific metabolic homeostasis in mice
Source: J Pharm Anal. 2025 Mar 19;15(11):101273. doi: 10.1016/j.jpha.2025.101273 (PMC12688686; doi:10.1016/j.jpha.2025.101273)
Supplement: Multimedia component 2 [file mmc2.xlsx]

## Sheet: Identified proteins
Protein ID	Gene	Protein Length	ND_1 MaxLFQ Intensity	ND_2 MaxLFQ Intensity	ND_3 MaxLFQ Intensity	HFD_1 MaxLFQ Intensity	HFD_2 MaxLFQ Intensity	HFD_3 MaxLFQ Intensity	HFDL_1 MaxLFQ Intensity	HFDL_2 MaxLFQ Intensity	HFDL_3 MaxLFQ Intensity
A0A0G2JDV3	Gbp6	611	11698489	15128057	14298676	0	0	0	12196087	16045055	0
A0JNU3	Aspg	564	76343152	112091952	90298256	0	0	0	70189712	87059496	0
A1L317	Krt24	512	0	0	0	0	0	0	0	0	0
A2A432	Cul4b	970	16244139	14493153	12231368	0	0	0	0	8957812	0
A2A5R2	Arfgef2	1792	0	39194604	12964354	0	0	235544432	0	0	0
A2A8L1	Chd5	1946	0	0	0	0	0	0	0	0	0
A2A8L5	Ptprf	1898	0	50486240	43362828	0	0	0	0	0	0
A2A8Z1	Osbpl9	736	0	0	0	0	0	0	0	0	0
A2A974	Cyp4a12b	508	0	0	0	0	0	0	0	0	0
A2AAJ9	Obscn	8886	0	0	598306820	834986940	1207693180	195119488	0	85118624	0
A2ABU4	Myom3	1439	0	0	0	530023872	1122060420	0	0	157213344	0
A2ADA5	Pusl1	291	0	0	0	0	0	0	0	0	0
A2ADY9	Ddi2	399	89877808	117227224	99539424	0	0	287374592	156838896	122925312	203699360
A2AFS3	Elapor1	1009	0	0	0	0	0	0	0	0	0
A2AGT5	Ckap5	2032	0	0	0	0	0	0	0	0	0
A2AI05	Ndor1	598	0	0	0	0	0	0	0	0	0
A2AJL3	Fggy	552	138268112	136675552	138685744	227733936	0	1024262720	153989360	113643912	617085250
A2AKK5	Acnat1	416	44972888	66173532	50815724	0	0	248379904	44250020	94820120	0
A2AKQ0	Slc35d1	355	92869576	67022828	80604880	0	0	0	51905352	110193720	0
A2ALW5	Dnajc25	357	40422284	35725268	43756236	0	0	0	0	0	0
A2AMM0	Cavin4	362	0	0	0	257237408	266465040	0	0	0	0
A2AN08	Ubr4	5180	28085416	34809704	35621976	0	0	81130096	0	0	83348192
A2APY7	Ndufaf5	343	0	0	0	0	0	0	0	0	0
A2AQP0	Myh7b	1941	0	0	0	0	0	0	0	0	0
A2AR02	Ppig	752	0	0	0	0	0	0	0	0	0
A2AS89	Agmat	358	727393090	806248640	442301440	0	0	457913664	810528450	462751008	620385730
A2ASQ1	Agrn	1950	0	0	0	0	0	0	0	0	0
A2ASS6	Ttn	35213	1804523520	1651365500	2015034880	8433382900	12200146900	449457536	1444704510	1973149310	3602083840
A2AT37	Upf2	1269	0	0	0	0	0	0	0	0	0
A2ATU0	Dhtkd1	921	63415204	92524888	73776864	0	0	162931600	76628144	84705056	0
A2AUC9	Klhl41	606	0	0	0	230138736	1486933500	0	0	169735232	0
A2AVZ9	Slc43a3	502	0	0	0	0	0	0	0	0	0
A2AWA9	Rabgap1	1064	0	0	0	0	0	0	0	0	0
A2BDX3	Mocs3	460	96703496	88119720	81188184	0	0	0	0	0	0
A2BH40	Arid1a	2283	0	0	0	0	0	0	0	0	0
A3KGB4	Tbc1d8b	1114	0	0	0	0	0	0	0	0	0
A3KMP2	Ttc38	465	315997024	382199232	317981216	185460224	201416592	766093760	581075650	283813248	506227264
A6H584	Col6a5	2640	0	0	0	0	0	0	0	0	0
A6H611	Mipep	711	0	0	0	0	0	0	0	0	0
A6H630	Armt1	439	38567968	38242500	47894192	0	0	173456208	0	5841686	0
A6H8H2	Dennd4c	1906	0	0	0	0	0	0	0	0	0
A6X919	Dpy19l1	746	30663442	19391812	32625498	0	0	0	0	0	0
A6X935	Itih4	942	489350496	872483140	257068016	0	0	787534720	382616768	544677060	550757700
A7MCT6	Etnk2	385	0	0	0	0	0	0	0	0	0
A9JSM3	Tmem238	176	0	0	0	0	0	0	0	0	0
B1AR13	Cisd3	137	85179768	82698376	57505996	577077310	261515296	648007040	41729592	87299440	764831810
B1AUE5	Pex10	324	0	0	0	0	0	0	0	0	0
B1AY13	Usp24	2617	0	16890670	0	0	0	0	18576432	0	0
B1AZI6	Thoc2	1594	0	0	0	0	0	0	0	0	0
B2RQC6	Cad	2225	0	171444080	170380976	0	0	0	0	114001304	0
B2RQE8	Arhgap42	841	0	0	0	0	0	0	0	0	0
B2RUR8	Otud7b	840	0	0	0	0	0	0	0	0	0
B2RX12	Abcc3	1523	38598356	31616602	27706420	0	0	310337088	41876460	36182320	256972832
B2RXS4	Plxnb2	1842	202522672	195220320	201794960	0	0	974791170	156317632	146065120	689118850
B2RY56	Rbm25	838	339683168	382926080	466017440	246238480	309230752	553535680	464670624	575114690	313177024
B5X0G2	Mup17	180	31306514400	12952485900	33329854500	294333280	803541890	981596220	27056445400	602360960	14995494900
B7ZMP1	Xpnpep3	506	0	0	0	0	0	0	0	0	0
B9EJ86	Osbpl8	889	0	21935246	40935816	0	0	0	0	0	0
C0HKD8	Mfap1a	439	0	0	0	0	0	0	0	0	0
C0HKG5	Rnaset2a	259	141958768	154436032	142178464	0	0	0	77946552	110307024	0
D3YXK2	Safb	937	0	0	39107600	0	0	0	0	0	110867312
D3YZP9	Ccdc6	469	0	0	0	0	0	0	0	0	0
D3Z1U7	Tmem233	110	0	0	0	0	0	0	0	0	0
D3Z6Q9	Bin2	489	0	0	0	0	0	0	0	0	0
E0CYR6	Nat8f7	227	0	0	0	0	0	0	0	0	0
E9PV24	Fga	789	785032060	1083602050	672905280	479414112	658477310	900919550	1028407360	670552900	917424450
E9PVA8	Gcn1	2671	660539840	636758270	716876030	0	0	832981500	608610560	214485648	835311940
E9PW74	Gimd1	217	0	0	0	0	0	0	0	0	0
E9PWZ3	Rpl3l	407	0	0	0	0	0	0	0	0	0
E9PYK3	Parp4	1969	0	0	0	0	0	0	0	0	0
E9PZJ8	Ascc3	2198	0	0	0	0	0	0	0	0	0
E9PZQ0	Ryr1	5035	0	0	0	593359740	881006400	0	0	62499924	0
E9Q0S6	Tns1	1888	30030840	0	0	184610032	144594080	0	42683412	38818264	0
E9Q137	Tex264	309	0	0	0	0	0	0	0	0	0
E9Q394	Akap13	2776	0	0	0	0	0	0	0	0	0
E9Q3C1	C2cd2	696	17313550	14069751	23905778	0	0	68403128	0	26823780	49561792
E9Q3E1	Aldh3b2	479	0	0	0	0	0	0	0	0	0
E9Q3L2	Pi4ka	2105	0	0	0	0	0	0	0	0	0
E9Q414	Apob	4505	118534728	141113280	112336768	0	0	228277328	81079312	122226912	218182912
E9Q4N7	Arid1b	2306	0	0	0	0	0	0	0	0	0
E9Q4Z2	Acacb	2448	33188370	30339786	32696532	0	0	0	0	0	0
E9Q555	Rnf213	5148	0	0	0	0	0	0	0	0	0
E9Q557	Dsp	2883	52668708	56102264	41593688	0	0	261262528	50454360	58641628	187426752
E9Q5C9	Nolc1	702	27391328	15262772	58786160	0	0	0	54096628	0	113502672
E9Q5K4	Cyp2c23	494	492133216	565705280	521886208	0	0	965913470	241437536	196296288	686185660
E9Q634	Myo1e	1107	0	14709859	23594304	0	0	0	0	24299448	0
E9Q735	Ube4a	1028	0	0	0	0	0	0	0	0	0
E9Q7G0	Numa1	2094	14634888	27149072	9977380	345394432	0	195761104	20253916	8962977	99736952
E9Q7M2	Tsc22d2	769	0	0	0	0	0	0	0	0	0
E9Q912	Rap1gds1	607	48061512	44524644	47930352	0	0	0	18649784	29635224	0
E9Q9K5	Trdn	693	0	0	0	1045237630	198008464	67190040	0	8141401	0
E9QA62	Lmod3	571	0	0	0	0	0	0	0	0	0
E9QAM5	Helz2	2947	0	0	0	0	0	0	0	0	0
E9QAT4	Sec16a	2357	0	14225876	12764670	0	0	74464128	26003802	0	99519040
F6ZDS4	Tpr	2431	31980732	29755274	28717524	0	0	223268448	54161876	45355988	190065424
F8VPK0	Skic3	1563	0	14422667	7540739	0	0	0	0	0	0
F8VPU2	Farp1	1048	27494846	20838702	40476244	0	0	0	0	0	0
G3X8U3	QNG1	338	48419312	40105396	39101884	0	0	0	0	42730384	0
G3X982	Aox3	1335	1112792580	853606850	1082727810	213707376	697148860	251799296	1326257920	290172512	496083776
G3X9K3	Arfgef1	1846	0	0	0	0	0	0	0	0	0
G5E829	Atp2b1	1220	40702536	35579388	28465254	0	214473504	291728896	0	47697608	0
G5E861	Sclt1	688	0	0	0	0	0	0	0	0	0
G5E870	Trip12	2025	0	0	0	0	0	0	0	0	0
G5E8K5	Ank3	1961	0	0	0	46077740	75464088	0	0	0	0
G5E8V9	Arfip1	373	0	0	0	0	0	0	0	0	0
O08528	Hk2	917	0	18952542	0	163458512	177521520	0	0	0	0
O08529	Capn2	700	34966628	39802496	50177188	366363072	136362096	477549344	39702284	56974068	537705150
O08532	Cacna2d1	1103	0	0	0	288638720	385754912	0	0	21060822	0
O08539	Bin1	588	0	0	0	309856192	973481980	151146832	73902584	96491288	78114520
O08547	Sec22b	215	159669072	131009160	203522400	344994848	0	417507776	194398688	153621136	481538848
O08553	Dpysl2	572	173809632	173874736	153216224	0	169643840	265119136	302009696	175195280	446590656
O08573	Lgals9	353	1252785540	1868606340	1748100860	0	845557380	660653760	1057246720	1672763010	476294368
O08579	Emd	259	0	0	0	0	0	0	0	0	0
O08582	Gtpbp1	668	0	0	0	0	0	0	0	0	0
O08583	Alyref	255	172100752	156278112	149311312	0	0	171466752	284053376	179428080	241308784
O08585	Clta	235	248769888	333550528	237654976	0	112812480	361055360	420279840	267053680	262869440
O08600	Endog	294	111934632	141157072	78783912	0	128445408	0	113550648	72408096	505207680
O08601	Mttp	894	957020740	951600380	993016130	336969280	361998208	1004124480	1212844030	1291759490	997981440
O08609	Mlx	298	0	0	8567406	0	0	0	28389502	0	0
O08638	Myh11	1972	0	0	0	0	0	0	0	0	0
O08663	Metap2	478	100929408	98358992	99112432	0	0	0	139480240	120826608	0
O08677	Kng1	661	280770880	282583168	232548032	255324112	406885024	280898528	378949792	246702560	271674112
O08692	Ngp	167	27884542	49110260	86162448	0	0	0	136401248	30900188	0
O08705	Slc10a1	362	498382880	707455100	628163840	0	0	337463616	221888384	225893360	0
O08709	Prdx6	224	5403292200	5092878300	5186578900	1175548930	2000321790	1995175810	7850740700	5159536600	2201243900
O08715	Akap1	857	140988944	122589784	132590008	0	0	0	137516624	80020416	532693568
O08734	Bak1	209	0	0	0	0	0	0	0	0	0
O08738	Casp6	276	66930824	60848388	0	0	0	0	78990936	89191576	0
O08749	Dld	509	822972350	787716100	830493950	1490946560	1824869760	852222400	944871490	806662910	1108922620
O08756	Hsd17b10	261	1010148350	1116744700	1143518980	596175170	836319550	850275010	1309678850	869559870	1456927620
O08759	Ube3a	870	20494452	20112686	0	0	0	0	0	0	0
O08788	Dctn1	1281	57974912	48398368	61825608	97001776	129754432	200451376	76749376	57179740	0
O08795	Prkcsh	521	532514592	606188480	508791616	289972256	475563328	1133829760	950696320	601932540	949743680
O08807	Prdx4	274	387827552	389372032	406786016	702685380	145605920	1364144130	708695360	604243520	1017864060
O08808	Diaph1	1255	28020336	26911800	22960516	0	0	52425632	41027508	28880498	47935008
O08810	Eftud2	971	30786892	44667060	46383920	0	0	0	0	41105648	0
O08911	Mapk12	367	0	0	0	0	0	0	0	0	0
O08914	Faah	579	377889888	317879520	305786784	0	0	75821160	206064992	345440416	223273488
O08915	Aip	330	0	0	0	0	0	0	0	0	0
O08917	Flot1	428	0	30243726	0	0	0	0	0	22725532	0
O08966	Slc22a1	556	87646272	85684152	72503024	0	0	0	34569448	33541564	89937656
O08997	Atox1	68	709813180	832253500	673504900	211573760	755426370	640144320	1805352830	971141180	585478530
O09005	Degs1	323	0	0	0	0	0	0	0	0	0
O09012	Pex5	639	189373248	145240544	189039696	0	0	330479008	169757872	177473984	312529344
O09043	Napsa	419	0	0	0	0	0	0	0	0	0
O09044	Snap23	210	0	0	197132128	0	0	179482864	0	135486304	135635248
O09061	Psmb1	240	494437856	494250336	508542208	0	319897824	218372224	524482304	621624640	264935152
O09106	Hdac1	482	0	0	0	0	0	0	0	0	0
O09110	Map2k3	347	0	0	0	0	0	0	0	0	0
O09111	Ndufb11	151	162286336	170523792	153880800	127184496	712849220	0	51759624	180775616	0
O09117	Sypl1	261	0	0	0	246699104	355021952	0	0	0	0
O09131	Gsto1	240	446244000	486498592	396903840	645094020	535171200	937991620	764894210	497316416	414684896
O09158	Cyp3a25	503	53757720	59657596	76424816	0	0	161051200	31500800	71276888	101252048
O09159	Man2b1	1013	171122064	130441232	146448592	0	0	303666464	129056872	166852592	0
O09161	Casq2	415	0	0	0	395159264	2369915140	0	0	447585888	0
O09164	Sod3	251	0	0	0	0	0	0	0	0	0
O09165	Casq1	405	0	0	0	1741886460	10549780500	0	0	3689961220	0
O09167	Rpl21	160	378617216	345649408	393716768	0	0	393185024	373687840	471165792	633358720
O09172	Gclm	274	437517920	366821600	356420000	136199504	347666976	599306500	335075936	666702980	606187970
O09173	Hgd	445	2766664450	2531415550	2159934980	312326400	732687360	1879025280	4282077700	2581619710	1894182400
O09174	Amacr	381	688359300	691950850	718870660	0	263164592	792912060	554140740	497734496	498796704
O35075	Vps26c	297	0	0	0	0	0	0	0	0	0
O35083	Agpat1	285	0	0	0	0	0	0	0	0	0
O35114	Scarb2	478	168817216	242685120	356639200	0	54140336	378335104	141209328	327552608	370013152
O35127	Grcc10	126	0	0	0	0	0	0	0	0	0
O35129	Phb2	299	976316930	1166642560	1245790720	431800224	1137777660	790303170	798006270	1127361540	665462080
O35166	Gosr2	212	39893448	66172812	0	0	0	0	0	26859730	0
O35206	Col15a1	1367	0	0	0	114249688	332942080	0	8037724	17353802	0
O35215	Ddt	118	2282588420	2456921340	1994358660	0	431583808	835739460	1993742340	802112320	745995840
O35218	Cpsf2	782	0	0	0	0	0	0	0	0	0
O35226	Psmd4	376	160153136	115356400	132116176	0	0	123041200	260291024	128213376	124407088
O35250	Exoc7	697	0	0	0	0	0	0	0	0	0
O35286	Dhx15	795	99620648	104825608	107761320	0	0	0	74077784	104769496	0
O35295	Purb	324	103912616	103183704	94864848	0	107474192	213530752	168138272	92827632	302504704
O35309	Nmi	314	53273772	49498356	45558832	0	0	170819136	93639952	49209712	188010336
O35316	Slc6a6	621	0	0	0	0	0	0	0	0	0
O35326	Srsf5	269	148867888	129004656	98927088	0	0	118130536	138035648	177897392	108697912
O35343	Kpna4	521	0	0	31501834	0	0	0	57674980	34456168	0
O35344	Kpna3	521	173213824	138935968	168192144	0	253106112	0	182570256	138117056	0
O35350	Capn1	713	39627004	39852412	36616676	79134536	209685200	0	30221190	54874036	0
O35367	Kera	351	0	0	0	401821376	816205500	0	0	0	0
O35372	Cnih1	144	0	0	0	0	0	0	0	0	0
O35381	Anp32a	247	356511936	357181376	352648864	753756860	334511360	615187580	554733760	575885570	637708740
O35382	Exoc4	975	0	0	0	0	0	0	0	0	0
O35385	Ppef2	757	0	0	0	0	0	0	0	0	0
O35386	Phyh	338	553124220	528250752	571252290	458806496	0	451345248	927984830	442384928	1015523330
O35387	Hax1	280	17394788	29714410	23472086	0	0	754415550	29754176	27615742	189364608
O35405	Pld3	488	0	0	60374464	0	0	0	0	98933264	0
O35423	Agxt	414	504685152	583399170	395485280	0	0	158704320	334821216	284930976	97219304
O35445	Rnf5	180	0	0	0	0	0	0	0	0	0
O35448	Ppt2	302	0	0	0	0	0	0	0	0	0
O35453	Hpn	436	0	20777938	0	0	0	0	19002014	24551546	0
O35459	Ech1	327	1076418180	1050724480	1048729600	192308768	1713290750	771343100	1289998340	1458345470	627271100
O35465	Fkbp8	402	104754504	102170128	124579312	0	0	341188960	95162112	83820312	354924544
O35469	Hsd3b6	373	0	0	0	0	0	0	0	0	0
O35488	Slc27a2	620	1532150660	1736982270	1516551810	185992096	197224096	1320676860	1283209980	2260239870	1182242560
O35490	Bhmt	407	14681974800	11475683300	15666272300	745080960	1328082430	2971916290	30295470100	6497417200	5246295600
O35516	Notch2	2473	0	0	0	0	0	0	0	0	0
O35551	Rabep1	862	0	0	0	0	0	0	0	0	0
O35566	Cd151	253	0	16050567	0	198393008	0	214126928	0	21706568	0
O35593	Psmd14	310	223737904	243624192	234645248	0	154502304	105036752	453220128	246876016	129141120
O35604	Npc1	1277	0	0	42747328	0	0	0	0	42283640	0
O35609	Scamp3	349	56535392	0	45534580	0	0	0	39722936	0	0
O35615	Zfpm1	995	0	0	0	0	0	0	0	0	0
O35623	Bet1	118	77115032	0	88566096	0	0	0	0	0	0
O35632	Hyal2	473	0	0	0	0	0	0	0	0	0
O35639	Anxa3	323	151034512	147470912	104824856	373329536	591671870	0	406180512	169134992	0
O35643	Ap1b1	943	196378752	184814752	183704064	0	115082888	575172100	151219568	176773088	403793760
O35657	Neu1	409	0	0	0	0	0	0	0	0	0
O35658	C1qbp	278	975591230	808801090	855324860	0	646572100	570766460	847712060	862850430	705995970
O35660	Gstm6	218	158122128	177045952	159329216	0	0	0	155159024	132757048	0
O35678	Mgll	303	175341488	166336816	167288544	0	408596032	603114690	232160928	337672320	300027936
O35682	Myadm	320	0	0	0	0	0	0	0	0	0
O35683	Ndufa1	70	0	0	0	0	0	0	0	0	0
O35685	Nudc	332	94970560	89428696	104833656	0	0	190893264	136250032	57436952	241700352
O35691	Pnn	725	0	19606686	30312710	0	0	0	52881108	0	0
O35711	Ppfibp2	882	0	0	0	0	0	0	0	0	0
O35728	Cyp4a14	507	141047968	102081800	101681584	0	0	1332664320	0	893107140	600110080
O35737	Hnrnph1	449	331360480	345764320	369284096	494687808	312665248	794566210	547124800	396883136	1078802940
O35744	Chil3	398	0	97322872	0	0	0	0	0	74661784	0
O35841	Api5	504	159270384	135833632	177781408	0	0	0	540601600	194707168	0
O35855	Bcat2	393	0	0	0	332740256	458450112	0	0	53752824	0
O35857	Timm44	452	112742384	99283128	117796080	0	201763472	695909570	88859032	86218928	440094368
O35864	Cops5	334	47691204	47464892	57843808	152276448	126010496	77545048	80428792	38560312	0
O35887	Calu	315	346434304	387793856	338827968	599256510	327677088	714023300	378470944	303129440	775160000
O35892	Sp100	482	0	0	0	0	0	0	0	0	0
O35900	Lsm2	95	30536198	37269700	0	0	0	0	60165236	37704792	0
O35943	Fxn	207	0	0	0	0	0	0	0	0	0
O35945	Aldh1a7	501	2937644030	2363257090	1849913860	359151936	434356960	856561920	2961651970	1685778430	1876754180
O35949	Elovl3	271	0	0	0	0	0	0	0	0	0
O35955	Psmb10	273	0	0	0	0	0	0	0	0	0
O35963	Rab33b	229	0	0	0	0	0	0	0	0	0
O35969	Gamt	236	526407392	594412930	505010016	0	129889784	173294400	560328260	613618050	170133376
O35972	Mrpl23	146	0	0	0	0	0	0	0	0	0
O35988	Sdc4	198	0	0	0	0	0	0	0	0	0
O54692	Zw10	779	0	0	0	0	0	0	0	0	0
O54724	Cavin1	392	0	0	0	390885600	1839890050	0	0	347894048	0
O54734	Ddost	441	1107252740	1252900480	1069665660	0	245167248	693616700	578681540	903812160	303232512
O54749	Cyp2j5	501	215999008	228045904	251619136	0	0	245621008	84714712	107392104	332356448
O54754	Aox1	1333	194351968	97878416	188756688	0	0	249882576	280363840	95458320	260847120
O54774	Ap3d1	1199	62925996	59128936	0	0	0	156884720	0	52803464	114706000
O54782	Man2b2	1018	0	0	0	0	0	0	0	0	0
O54825	Bysl	436	0	0	0	0	0	0	0	0	0
O54833	Csnk2a2	350	0	0	0	0	0	0	0	0	0
O54865	Gucy1b1	620	0	0	0	0	0	0	0	0	0
O54879	Hmgb3	200	0	0	0	0	0	0	0	0	0
O54901	Cd200	278	0	0	0	0	0	0	0	0	0
O54909	Rdh16	317	355103040	240390560	198185072	0	0	0	238396336	372812192	524958976
O54916	Reps1	795	0	0	0	0	0	0	0	0	0
O54931	Akap2	893	0	0	0	0	0	0	0	0	0
O54941	Smarce1	411	0	0	0	0	0	0	0	0	0
O54946	Dnajb6	365	320227872	0	313879392	0	0	0	525084960	219070208	0
O54950	Prkag1	330	27550292	35491364	0	0	0	0	0	72668144	0
O54962	Banf1	89	0	0	70218216	0	279621280	0	128154656	211299408	472031584
O54984	Get3	348	0	24102744	0	0	0	0	62129472	37513844	434196160
O54988	Slk	1233	39913860	0	0	0	0	0	0	0	212679184
O55003	Bnip3	187	25699034	0	0	0	154317104	0	0	26676310	0
O55013	Trappc3	180	0	0	0	0	0	0	0	0	0
O55022	Pgrmc1	195	3551729150	3062010620	3150110720	0	442908160	925517440	3210818300	2725782020	1515795070
O55023	Impa1	277	123889752	115668280	158004464	0	133358680	0	192986416	148317280	256778416
O55026	Entpd2	495	0	0	0	0	0	0	0	0	0
O55028	Bckdk	412	0	0	0	0	0	0	0	0	0
O55029	Copb2	905	400858272	420957056	411341920	335468352	661653820	745030340	392119488	359122240	1086129540
O55042	Snca	140	0	0	0	0	0	0	0	0	0
O55060	Tpmt	240	211937520	194810672	210821312	0	52118252	1001689660	216585232	154575904	985101700
O55101	Syngr2	224	0	0	0	0	0	0	0	0	0
O55102	Bloc1s1	125	0	0	0	0	0	0	0	0	0
O55103	Prx	1391	0	0	0	0	0	0	0	0	0
O55111	Dsg2	1122	38427000	22938998	40800140	0	0	0	34247692	37783600	153231776
O55125	Nipsnap1	284	1839961470	1902730880	1697007490	197325168	277008064	1432120700	929772480	1228996480	684715200
O55126	Nipsnap2	281	644428030	0	0	2046011140	940882690	0	0	315607360	0
O55128	Sap18	153	24399854	0	0	0	0	0	0	0	403335104
O55131	Septin7	436	133484400	131019912	143221808	369019392	266178224	234835824	204599856	159060848	202061168
O55135	Eif6	245	145598032	165930832	151831808	227046512	0	300212064	307004672	209720880	309464480
O55137	Acot1	419	260294016	239385840	235278080	748883580	509032512	992583490	302487200	599559490	1245248380
O55142	Rpl35a	110	465071264	384682688	513848672	134724928	231848320	492951616	475164128	659122110	374708192
O55143	Atp2a2	1044	379691424	401705344	398931744	1165430400	1775625730	573751620	216390592	603051650	507996160
O55186	Cd59a	123	0	0	0	0	0	0	0	0	0
O55201	Supt5h	1082	0	0	0	0	0	0	0	0	0
O55222	Ilk	452	65268128	59390608	51737256	0	178102928	152115248	67226968	78044544	146359040
O55229	Chkb	394	0	0	0	0	0	0	0	0	0
O55234	Psmb5	264	121332784	108379136	144154848	165208384	167493840	619257020	91997824	130091880	321646752
O55239	Nnmt	264	0	0	0	0	0	0	0	0	0
O55242	Sigmar1	223	64830644	0	43865380	0	0	0	0	34808828	0
O70131	Ninj1	152	0	0	0	0	0	0	0	0	0
O70133	Dhx9	1380	146668192	181601952	141150272	0	69763264	318445952	96768008	189698096	478267360
O70152	Dpm1	260	0	0	67205832	0	0	0	0	70476664	0
O70172	Pip4k2a	405	0	0	0	0	0	0	0	0	0
O70194	Eif3d	548	144544256	137298064	149931952	0	97520560	0	133032776	121629864	115439824
O70200	Aif1	147	0	0	0	0	0	0	0	0	0
O70209	Pdlim3	316	0	0	0	255222176	512040032	0	0	0	0
O70250	Pgam2	253	0	0	0	3163498500	1832058880	245007520	0	431944480	0
O70251	Eef1b	225	870709950	1128498690	1020279360	385108576	394980192	604614720	1429063810	829355140	1513078910
O70252	Hmox2	315	116930792	75524032	102967680	0	0	0	176000592	141329344	0
O70274	Ptp4a2	167	0	0	0	0	0	0	0	0	0
O70303	Cideb	219	0	0	0	0	0	0	0	0	0
O70305	Atxn2	1285	0	0	0	0	0	0	0	0	0
O70309	Itgb5	798	0	0	0	0	0	0	0	0	0
O70310	Nmt1	496	65761080	70602400	83607488	0	0	430242016	51862500	66605636	549659070
O70311	Nmt2	529	0	0	0	0	0	0	0	0	0
O70318	Epb41l2	988	21774262	27157174	33482892	123752712	210167056	44135828	22583428	49386808	54842192
O70325	Gpx4	197	147375232	125040728	167256736	497036864	433357984	610352960	110573696	196873776	387603264
O70362	Gpld1	837	25626690	18937070	0	0	0	0	0	0	0
O70370	Ctss	340	54602636	25462346	26234788	0	0	0	120265216	57753024	0
O70373	Xirp1	1129	0	0	0	106215376	162586176	0	0	0	0
O70378	Emc8	207	49171592	52933084	0	0	0	0	78088072	55607208	345720704
O70400	Pdlim1	327	0	91084064	146556768	201340272	528407232	0	202343744	150564928	0
O70404	Vamp8	101	52312408	40125392	0	0	0	0	0	46582784	151277984
O70423	Aoc3	765	0	213925888	190776832	849991550	834066820	0	0	118686928	0
O70435	Psma3	255	520006752	517139680	514850208	40650328	360641664	240272544	479650880	542049020	143714864
O70439	Stx7	261	0	0	0	0	0	0	33415796	51423980	0
O70451	Slc16a7	484	0	0	0	0	0	0	0	0	0
O70475	Ugdh	493	1419299070	767451260	1243667330	386175328	562151230	734559040	1184714750	1578210300	624200900
O70492	Snx3	162	261849984	226452688	259771104	0	220858464	0	400871168	212984256	0
O70493	Snx12	165	0	0	0	0	0	0	479518912	237113696	0
O70503	Hsd17b12	312	1185374850	953763260	1206841860	0	0	623905730	837321600	999950850	350303040
O70548	Tcap	167	0	0	0	103851656	589937090	0	0	57887688	0
O70566	Diaph2	1098	0	0	0	0	0	0	0	0	0
O70570	Pigr	771	54680728	94765880	65803880	0	0	627472130	115272768	68589208	388798016
O70571	Pdk4	412	0	0	0	0	0	0	0	0	0
O70572	Smpd2	419	25599088	46160588	0	0	0	0	56251028	34319356	0
O70578	Cacng1	223	0	0	0	0	0	0	0	0	0
O70579	Slc25a17	307	48028092	30011976	0	0	0	0	35061788	39521836	0
O70585	Dtnb	659	0	0	0	0	0	64231052	0	0	55708028
O70589	Cask	926	12365138	0	0	0	0	0	37197800	0	83660384
O70591	Pfdn2	154	43705928	0	45048288	0	0	0	0	0	0
O70622	Rtn2	471	0	0	0	316660672	1030958850	0	0	222618400	0
O76013	KRT36	467	0	0	0	0	0	0	0	0	0
O77727	KRT15	453	0	0	0	0	0	0	0	0	0
O88271	Cfdp1	295	0	0	0	0	0	0	0	0	0
O88291	Znf326	580	0	0	19236552	0	0	0	16863906	0	0
O88322	Nid2	1403	0	50056568	98530824	1037373820	455271360	285751680	138532336	27630450	398743264
O88342	Wdr1	606	216735120	231941248	262076688	306152416	500620768	511482304	420311648	262381120	419598496
O88343	Slc4a4	1079	182181456	154686192	0	0	0	0	0	92820152	0
O88346	Tnnt1	262	0	0	0	806470910	1012285820	127644784	0	150326912	0
O88351	Ikbkb	757	0	0	0	0	0	0	0	0	0
O88384	Vti1b	232	0	74214480	69580000	0	0	0	80423632	63304000	0
O88428	Papss2	621	281962208	347948672	267825392	229613056	70958824	581820480	245531632	238824208	462915232
O88441	Mtx2	263	75277432	86936928	80721528	170313472	317144128	126292928	48460544	107790336	159312464
O88447	Klc1	541	0	0	0	0	0	0	0	0	0
O88451	Rdh7	316	2651905790	2786013180	2626139390	464111616	581122370	685896450	1626749700	3298758910	682230460
O88455	Dhcr7	471	265215168	246221856	248473408	0	0	0	0	69940008	0
O88456	Capns1	268	113086656	107826296	119882240	0	292844896	141458656	235302160	149592512	157066112
O88487	Dync1i2	612	34488860	42535348	38868100	274927136	96865912	143416784	68100064	39977648	143332416
O88492	Plin4	1403	0	0	0	305646976	407992480	0	0	0	0
O88522	Ikbkg	412	0	0	0	0	0	0	0	0	0
O88531	Ppt1	306	86779864	63645488	87584672	0	0	617456380	100696200	218934496	0
O88532	Zfr	1074	0	0	0	0	0	0	0	0	0
O88533	Ddc	480	269502240	202365824	288024928	0	0	518679712	295537120	121895024	560743040
O88543	Cops3	423	49050100	53477368	49960676	0	0	111844040	16941046	28811330	136393936
O88544	Cops4	406	62318188	62598428	49576684	0	0	140889680	97835528	62596200	107116816
O88545	Cops6	324	61339020	47413724	61744236	0	0	0	113875192	55558052	0
O88551	Cldn1	211	0	0	0	0	0	0	0	0	0
O88569	Hnrnpa2b1	353	2169242110	1881748220	2500164610	1632989820	1522649860	2478506500	3415601920	2633786110	2963278340
O88587	Comt	265	1888068610	2110521470	1993284220	286581920	536251392	636474110	1850701060	1293787140	957578180
O88597	Becn1	448	0	0	0	0	0	0	0	0	0
O88630	Gosr1	250	0	0	0	0	0	0	0	0	0
O88653	Lamtor3	124	0	0	0	0	0	0	0	0	0
O88668	Creg1	220	341088704	221659920	311042528	0	0	141562384	284489888	356451680	0
O88685	Psmc3	442	404227328	406535552	363098624	133884896	472060896	269709792	662437630	434297952	312352576
O88696	Clpp	272	205007056	191217456	213474560	0	258705872	0	98505552	146504304	336796704
O88697	Stk16	305	0	0	0	0	0	0	0	0	0
O88712	Ctbp1	441	160820912	205648960	214912736	0	0	0	357981856	252406128	0
O88735	Map7	730	0	0	0	0	0	0	0	0	0
O88736	Hsd17b7	334	88977304	0	92984904	0	0	0	47653060	0	0
O88738	Birc6	4882	0	0	0	0	0	0	0	0	0
O88746	Tom1	492	0	0	23229582	158054272	0	63424108	0	0	90871744
O88783	F5	2183	0	0	0	0	0	0	0	0	0
O88792	F11r	300	0	0	0	0	0	0	0	0	0
O88824	Jtb	146	0	0	0	0	0	0	0	0	0
O88833	Cyp4a10	509	65049180	0	57828540	0	0	312597600	0	279928928	197534224
O88844	Idh1	414	3438798080	3192041470	3346398210	434987360	1379679620	1518481790	4357154800	2807668990	1760697470
O88851	Rbbp9	186	76314960	66269172	63065756	0	0	0	96297704	57796360	0
O88874	Ccnk	554	0	0	0	0	0	0	0	0	0
O88876	Dhrs3	302	80417784	79768424	0	0	0	0	0	143795248	0
O88907	Pias1	651	0	0	0	0	0	0	0	0	0
O88908	Soat2	525	96142800	141253536	91342448	0	0	0	0	172127216	592095740
O88947	F10	481	0	0	0	0	0	0	0	0	0
O88952	Lin7c	197	0	0	0	0	0	0	0	0	0
O88958	Gnpda1	289	215603088	0	0	0	0	0	474151136	0	0
O88962	Cyp8b1	500	222848592	171663664	276981664	0	0	358028736	183801264	109872408	346996384
O88967	Yme1l1	715	0	24397724	20374446	0	0	0	0	0	0
O88983	Stx8	236	0	0	0	0	0	0	0	0	0
O88986	Gcat	416	357676128	354423808	359268480	0	0	405334976	132499736	172515600	281286240
O88990	Actn3	900	205317792	345615936	0	2484532220	3245982720	417913376	0	703168510	0
O89013	Leprot	131	0	0	0	0	0	0	0	0	0
O89016	Abcd4	606	0	0	0	0	0	0	0	0	0
O89017	Lgmn	435	685181180	552552190	453417696	0	0	790285060	383172480	577225860	342614112
O89020	Afm	608	23041504	23412466	22708688	0	0	117051480	24209284	0	0
O89023	Tpp1	562	289964384	203590720	292903872	0	0	0	289647840	300473888	0
O89051	Itm2b	266	83551856	32916832	0	0	0	0	0	0	0
O89053	Coro1a	461	49024956	59303364	42272384	0	106276736	96134912	151794240	72728928	0
O89079	Cope	308	211393344	244867440	232541184	0	0	78115720	351690944	211698464	127227512
O89086	Rbm3	153	24870062	0	0	0	0	0	129774440	75553000	0
O89104	Sypl2	264	0	0	0	229512928	986922820	0	0	0	0
O89106	Fhit	150	0	0	0	0	0	0	0	0	0
O89110	Casp8	480	22163120	22323054	27554756	0	0	69935680	35382044	19513342	131028408
O89112	Lancl1	399	0	52699720	44064460	0	0	0	63418984	0	0
O89114	Dnajb5	348	0	0	0	0	0	0	0	0	0
P00158	Mt-Cyb	381	0	0	0	0	0	0	0	0	0
P00167	CYB5A	134	0	0	0	0	0	0	0	0	0
P00186	Cyp1a2	513	1265483010	983467780	1166312580	0	0	526717632	311311232	647058940	694043260
P00329	Adh1	375	25050093600	23896672300	19729899500	2068693890	6680082400	4893283300	14296181800	30290776100	4585674200
P00366	GLUD1	558	0	0	0	321221184	0	160156240	0	0	641492350
P00375	Dhfr	187	161801728	217997952	183194976	0	0	168921872	509615424	288553792	234044800
P00397	Mtco1	514	346237856	310925792	287729824	0	564716610	0	112528960	357934432	0
P00405	Mtco2	227	2159894020	2812962820	2080780420	534859520	5166469600	522895648	1085638660	2911935740	552845120
P00416	mt-Co3	261	499529344	846202430	614827140	6504278500	1528744060	4156836610	314680896	772008450	2850475260
P00441	SOD1	154	0	0	0	409392160	0	159889504	0	0	747299970
P00493	Hprt1	218	98418000	94063304	150783808	176195648	111443248	307178464	243507104	125924024	361171776
P00687	Amy1	511	0	0	0	0	0	0	0	0	0
P00688	Amy2a5	508	0	31354826	0	83627360	131069824	0	0	21307876	0
P00761		231	16472159200	21986166800	15223145500	5306985000	17069479900	5753271800	19783233500	24931735600	3539215620
P00848	Mtatp6	226	0	255969936	0	0	688146560	0	0	240822496	0
P00920	Ca2	260	496873120	584625150	476887040	472335488	1137686270	263654112	966876540	754675900	263037104
P01027	C3	1663	341772480	520260096	353025888	421952992	468750368	589819260	359825696	564859650	573311360
P01029	C4b	1738	132601280	152637344	108458752	140322544	86863720	271676096	104175072	111716800	169666896
P01112	HRAS	189	0	0	0	0	0	0	0	0	0
P01592	Jchain	159	0	73832264	0	0	0	0	69160528	0	0
P01630		113	0	0	0	0	0	0	0	0	0
P01631		113	0	227142432	0	0	587415230	0	0	327834720	0
P01633	Igkv6-17	149	0	0	0	0	0	0	0	0	0
P01637		128	0	0	0	0	0	0	0	0	0
P01639	Igkv9-120	130	0	0	0	0	0	0	0	0	0
P01642	Gm10881	115	0	0	0	0	0	0	0	0	0
P01644		108	44393100	158821904	48208696	0	0	0	117635048	144010976	0
P01660		111	0	0	0	0	0	0	0	0	0
P01662		111	0	0	0	0	0	0	0	0	0
P01723		117	0	0	0	0	0	0	0	0	0
P01750		117	0	0	0	0	0	0	0	0	0
P01786		117	0	0	0	0	0	0	0	0	0
P01819		144	0	0	0	0	0	0	0	0	0
P01831	Thy1	162	0	0	0	146702656	158573584	0	0	0	0
P01837	Igkc	107	929937540	1395906820	582567870	492304864	1551231360	407853472	895642820	390361920	1344182530
P01843		105	0	0	0	0	0	0	0	0	0
P01844	Iglc2	104	0	0	0	0	0	0	0	0	0
P01867	Ighg2b	404	261776432	957230080	203854208	602443710	658047680	218439040	447700960	436168800	199847232
P01869	Ighg1	393	68940624	429194944	0	0	320139392	0	162342912	0	304699264
P01872	Ighm	454	315448704	370905184	120975112	595541820	1081946620	523606144	233319408	395879680	292451616
P01887	B2m	119	377614624	384129792	297729664	0	280837088	0	568311300	392148832	0
P01897	H2-L	362	197237792	258367552	207154224	0	0	0	236912688	393332512	0
P01898	H2-Q10	325	259504160	228590592	236594512	0	0	326455616	466072704	230367040	357191968
P01901	H2-K1	369	361597824	450284288	366341600	217191120	263734352	702084290	342222624	380226272	779478590
P01910	H2-Aa	256	0	0	0	0	0	0	0	0	0
P01942	Hba	142	103080067000	123524596000	88155808000	25145219100	124359311000	42514223000	135158071000	171694817000	35825943000
P02089	Hbb-b2	147	0	0	0	0	0	0	0	0	0
P02104	Hbb-y	147	0	0	0	299683712	200215664	0	0	0	0
P02144	MB	154	0	0	0	0	0	0	0	0	0
P02301	H3-5	136	1721633020	2918774270	2334093310	0	2470004740	1645029250	4733015000	8252688400	2948511230
P02463	Col4a1	1669	73151144	92349960	0	0	190900784	615044350	136351200	127903152	301577216
P02468	Lamc1	1607	10717385	36180496	0	348559488	472544032	0	21691364	50102968	71593216
P02469	Lamb1	1786	0	0	0	105542088	522864032	0	0	0	0
P02663	CSN1S2	222	0	0	0	0	0	0	0	0	0
P02768	ALB	609	0	0	0	335320064	0	264704080	0	0	362928928
P02769	ALB	607	15397850	0	0	0	0	0	0	0	699526460
P02787	TF	698	0	0	0	170072160	0	0	0	0	128692144
P03888	Mtnd1	318	333640640	355412800	369771808	0	1059111940	0	218199664	439250240	0
P03893	mt-Nd2	345	101379576	109016952	114334312	0	291979232	0	0	0	0
P03899	mt-Nd3	115	0	0	0	0	0	0	0	0	0
P03903	Mtnd4l	98	0	0	0	0	0	0	0	0	0
P03911	Mtnd4	459	208800448	297486560	218982544	267112608	1163181570	0	102524040	356408064	0
P03921	Mtnd5	607	105665640	131771800	116776688	121765160	511147264	0	0	145979760	0
P03930	Mtatp8	67	863244860	901849860	892408830	462691712	1059753920	134481040	254979056	792958020	177032784
P03953	Cfd	259	0	119877648	193086560	0	183992720	0	234427216	169933776	0
P03958	Ada	352	20513266	0	0	0	0	102006168	0	24225522	73578568
P03976		113	0	0	0	0	0	0	0	0	0
P03987		398	0	0	47985000	0	446748032	0	156306576	151177552	0
P04040	CAT	527	0	2453977340	287792224	171695904	0	0	0	35875344	435998848
P04104	Krt1	637	0	0	0	0	0	0	0	0	0
P04117	Fabp4	132	185327232	201885232	131615984	742551870	1283215620	65049192	651291140	437154304	145381728
P04186	Cfb	761	75781384	84601440	83888688	110724064	0	0	95898544	55355824	114942344
P04247	Mb	154	0	0	0	18735163400	5058620900	1646632580	0	932322050	683587330
P04264	KRT1	644	330198560	171958864	197817696	484350080	742351040	344113920	544194880	1887117700	544266560
P04370	Mbp	250	0	0	0	658274370	493243424	0	0	0	0
P04627	Araf	604	27641546	25701902	0	0	0	0	0	0	0
P04919	Slc4a1	929	184385488	195544752	143817600	526201088	757253700	424179616	128582200	218426176	333330560
P04939	Mup3	184	1142772350	1217529470	1091911040	0	331135648	508544640	1595431170	0	929032000
P04945		108	0	0	0	0	0	0	0	0	0
P05063	Aldoc	363	45446752	32975972	32033108	0	0	0	0	0	0
P05064	Aldoa	364	771850500	763991870	733615490	7885030900	11719975900	1193037820	1084732930	3321049340	698250110
P05132	Prkaca	351	0	0	0	0	0	0	0	0	0
P05201	Got1	413	950187070	1284080260	999892800	334910016	1723860990	327828000	1314269950	1143830910	260380304
P05202	Got2	430	5319428600	5347599900	5504909300	1810725250	4484592100	1752657280	7239753700	5574775800	2117544190
P05213	Tuba1b	451	0	0	0	0	0	0	0	0	0
P05784	Krt18	423	5254039600	5060292600	4715113000	358299904	762724160	2311787010	9452061700	6725915100	2595585280
P05977	Myl1	188	0	952038910	202342912	15917057000	52823773000	1018803650	0	12799851500	0
P06151	Ldha	332	6198892000	7895614000	5484280800	1997372030	4567612900	2643228160	4916179500	11196995600	2554835200
P06330		118	196223904	407680480	128395960	0	0	683321020	395440768	209516720	0
P06467	Hbz	142	0	0	0	0	0	0	0	0	0
P06537	Nr3c1	792	0	0	0	0	0	0	0	0	0
P06683	C9	548	0	15167060	35183432	0	0	0	21026010	0	0
P06684	C5	1680	40638536	54864712	51413088	0	0	0	0	0	194721072
P06728	Apoa4	395	116314200	119352200	126997608	551967420	838253060	409858144	837522940	787377540	468606048
P06732	CKM	381	0	0	0	0	0	0	0	0	0
P06745	Gpi	558	765135740	918296770	950382850	976743810	1419146880	896820160	564983170	1753236990	1037656900
P06797	Ctsl	334	88593288	79015184	82254624	0	0	0	110426864	114005816	259718080
P06801	Me1	572	1247593600	939219260	1439690500	535657088	556975170	427683264	859440960	1359089280	533598336
P06802	Enpp1	906	63497692	101600304	57589340	0	0	781391420	74021952	86119448	634446590
P06909	Cfh	1234	173112016	261148400	163432624	208481936	153543424	451283488	319494752	105076568	396526656
P07091	S100a4	101	0	0	0	0	0	0	0	0	0
P07146	Prss2	246	0	0	0	0	0	0	0	0	0
P07309	Ttr	147	91427008	0	75601960	0	0	200333968	135038000	42742432	294358784
P07310	Ckm	381	0	0	451977312	10039075800	15241115600	1477604350	0	5846763500	197424384
P07339	CTSD	412	173335200	117666072	0	0	0	0	222952784	177920624	0
P07356	Anxa2	339	380545184	256682944	249923072	630215740	1708984580	414915264	505548480	780416190	370953376
P07724	Alb	608	16011609100	16847155200	13990506500	7383990800	16068854800	9830948900	22688495600	20790999000	8241420800
P07759	Serpina3k	418	1520139260	1300004860	1497658500	190933360	528815840	357775808	1592185340	450999584	608990660
P07901	Hsp90aa1	733	1216556800	1015857470	1345892610	362885344	411712736	820569730	908572670	869735360	1092085890
P08003	Pdia4	638	1051310980	1157671680	992706110	302473056	380252544	911240510	1076601220	816939070	878657860
P08030	Aprt	180	44761464	75415680	61155264	0	0	0	182023472	112178656	0
P08032	Spta1	2415	84055400	125723576	84868688	454433920	462070272	620734910	144846400	107633720	460016576
P08071	Ltf	707	0	15573882	0	0	0	0	31028434	0	0
P08101	Fcgr2	330	180964784	279714304	137366976	0	0	0	134801392	218930544	0
P08113	Hsp90b1	802	2953054720	3558291710	3087683840	453829376	692651460	1835998460	2766276100	2360995580	2831573760
P08122	Col4a2	1707	56804544	41139740	47049748	0	0	169992112	101370216	102040576	126795104
P08207	S100a10	97	65589716	64211520	0	1384539260	750867520	280942656	210665184	211059152	237564784
P08226	Apoe	311	777451070	763303230	789348990	450075552	628479620	970428930	814146180	1216667650	1277531780
P08228	Sod1	154	10296553500	11436280800	10815885300	7267364900	5352325600	17370517500	13822347300	8617892900	15974684700
P08249	Mdh2	338	4286691840	4543824900	4373564400	2230457090	7163069400	871314370	5919816700	5542420000	799595260
P08263	GSTA1	222	0	0	0	373611552	0	0	0	0	367393440
P08551	Nefl	543	0	0	0	210149888	259025728	0	0	21394094	0
P08553	Nefm	848	0	0	0	273367008	440022272	0	0	0	0
P08607	C4bpa	469	60006448	71251752	61094924	0	0	0	115924216	0	128489288
P08752	Gnai2	355	153059408	166313088	169922992	0	339575232	457381408	144813760	250597872	180161584
P08758	ANXA5	320	0	0	0	0	0	0	0	0	0
P08775	Polr2a	1970	0	0	0	0	0	0	0	0	0
P08905	Lyz2	148	0	0	0	0	0	0	0	0	0
P09055	Itgb1	798	161030352	167849728	145697344	241469648	279727136	440115328	127277568	194648096	346204288
P09103	P4hb	509	5966087200	7049724900	6022740000	1590366210	2356963070	5443087900	11870087200	8069943800	7343320100
P09242	Alpl	524	0	0	0	0	0	0	0	0	0
P09405	Ncl	707	726064320	645780930	746944510	159739664	340221376	375626176	1027846720	852625220	407751552
P09411	Pgk1	417	2556384770	2494319620	2482811140	1078855170	1963442180	1990404990	2986492930	2414176000	2282399490
P09528	Fth1	182	33831720	147911392	0	136714672	306542464	334251360	15545075	205803120	0
P09542	Myl3	204	0	0	0	4798724600	12314595300	371537824	0	2798128900	0
P09671	Sod2	222	2036489860	2122370820	2063096190	1271164930	1683148800	1016408450	1942953470	1772168320	1186438140
P09803	Cdh1	884	0	0	0	0	0	0	0	0	0
P09813	Apoa2	102	120703528	110100008	0	0	107703144	0	229200976	0	0
P09925	Surf1	306	0	0	0	0	0	0	0	0	0
P0C0A3	Chmp6	200	0	0	0	0	0	0	0	0	0
P0C0S6	H2az1	128	1605650560	979846780	1291690110	1018618560	652776770	0	1307566720	1795981180	2183218430
P0C5K1	Sbk2	362	0	0	0	218308400	242282848	0	0	0	0
P0C605	Prkg1	671	0	0	0	0	0	0	0	0	0
P0C8K7	Smim1	78	0	0	0	0	0	0	0	0	0
P0DN34	Ndufb1	57	364663680	431308992	362654592	1338837630	1157349760	444192416	173310576	409467232	0
P0DN89	Tmem254	123	0	0	0	0	0	0	0	0	0
P0DOV1	Mnda	425	0	0	0	0	0	0	0	0	0
P0DOV2	Ifi204	619	0	0	0	0	0	0	0	0	0
P0DP26	Calm1	149	3853504260	3483087620	3700777470	3463288320	5117454300	6475805200	4919123500	4661561900	4937429500
P10076	Zfp26	861	0	0	0	0	0	0	0	0	0
P10107	Anxa1	346	110126952	97246280	100558272	359961408	408705856	0	145055296	111477952	0
P10126	Eef1a1	462	11606118400	9680078800	11311829000	1582266750	4209662210	4524629500	10549051400	10970734600	4248776960
P10493	Nid1	1245	31747388	0	68665136	3376174590	809489600	0	126613312	63468276	208598416
P10518	Alad	330	592230460	595381440	668952190	280431328	240455776	1116390400	869417540	519415264	1005796800
P10599	TXN	105	0	0	0	0	0	0	0	0	0
P10605	Ctsb	339	1268995580	1226828800	1306060930	596523070	657414530	1555158020	1658757630	1497721730	1352492540
P10630	Eif4a2	407	204512432	189863888	203338464	226480224	257186320	218755120	145820768	127944840	570735740
P10637	Mapt	733	0	0	0	0	0	0	0	0	0
P10639	Txn	105	5189552100	4536905700	5178762800	664837120	1715744000	1730457730	7868934100	5803232800	1805101310
P10648	Gsta2	222	192245136	172223888	247595152	0	367734496	0	706639620	539772610	0
P10649	Gstm1	218	14648692700	11883278300	13194645500	2744674560	8608416800	8888231900	12613983200	43603132000	3998200830
P10711	Tcea1	301	19493462	20448362	0	0	0	0	38727772	0	0
P10833	Rras	218	57661504	88705456	105047168	0	0	0	0	81028152	0
P10852	Slc3a2	526	0	0	0	0	0	0	0	0	0
P10853	H2bc15	126	16985137200	21791762400	10326480900	3234017540	12245577700	3373155580	10298174500	36737769000	3579912190
P10922	H1-0	194	180345552	293714912	261177168	0	491197536	0	231751168	667219010	819537150
P11031	Sub1	127	153186672	149881600	143310384	0	0	115342432	167124368	125079648	162815920
P11087	Col1a1	1453	68566872	110755176	117439104	740427650	643899840	0	245245312	0	0
P11103	Parp1	1013	23357892	23870982	25761782	0	0	72526080	0	34747472	98210104
P11152	Lpl	474	0	0	0	138350624	173846960	0	0	0	0
P11276	Fn1	2477	292024256	353409824	277934816	362525824	333156832	659782980	588014590	421053216	726783170
P11352	Gpx1	201	4930921000	5006619600	4516415500	502363520	1349626240	1873843200	962561020	2693352700	2109652990
P11404	Fabp3	133	0	0	0	3996637950	8236828200	0	0	1686673280	0
P11438	Lamp1	406	493550784	496608544	406799616	0	860062270	393078560	706240770	823261630	468385856
P11499	Hsp90ab1	724	4130286590	3735065090	4135790590	1658051840	1775488510	2200918270	2699124990	3185656580	3200496130
P11531	Dmd	3678	0	0	0	288393280	468505440	0	0	64205356	0
P11588	Mup1	180	880453700	294524512	1011748480	0	0	0	916832640	0	2925503230
P11589	Mup2	180	6461055000	6535442900	7020253200	0	0	0	10248932400	0	414566016
P11609	Cd1d1	336	0	0	0	0	0	0	0	0	0
P11679	Krt8	490	4232309760	4211872510	3654963970	669637760	1073904130	2295747580	7423219700	6083905000	2580881150
P11680	Cfp	464	6825615	0	0	0	0	0	21661410	0	0
P11688	Itga5	1053	0	0	30633668	0	0	0	0	0	269143424
P11714	Cyp2d9	504	3305343740	3130599420	2876803580	0	210746672	555431740	1959484030	1742413700	593932990
P11725	Otc	354	4563992600	4372757500	5026702300	359052864	754878780	1091549950	2013468420	2349937150	1071434430
P11798	Camk2a	478	0	0	0	0	0	0	0	0	0
P11835	Itgb2	771	0	0	0	0	0	0	0	0	0
P11859	Agt	477	22024142	20693416	12382322	0	0	0	0	12897179	0
P11862	Gas2	314	0	0	0	0	0	0	0	0	0
P11881	Itpr1	2749	0	0	0	0	0	0	0	0	0
P11928	Oas1a	367	0	0	0	0	0	0	0	0	0
P11930	Nudt19	357	91681408	104331520	83264944	0	0	565137410	119904176	133924120	602246270
P11983	Tcp1	556	320782272	381271104	336151136	335377056	360160576	791756740	302678912	329027264	272462080
P12242	Ucp1	307	0	0	0	0	0	0	0	0	0
P12246	Apcs	224	0	0	0	0	0	0	0	0	0
P12265	Gusb	648	65691344	0	43161572	0	0	0	0	0	0
P12367	Prkar2a	401	120531408	136268560	179743312	0	457712576	0	250507808	166206448	0
P12382	Pfkl	780	144278016	178693792	162760432	0	0	695614340	192722864	138792832	0
P12710	Fabp1	127	78346985000	81707065000	75061559000	10458449900	16012438500	21343424500	105202483000	50971562000	36426928000
P12787	Cox5a	146	1889459840	2256628480	1741783170	967820420	6071410200	203355824	1122196740	2750961150	312790560
P12790	Cyp2b9	491	0	113701936	0	0	0	142116720	0	230488432	0
P12815	Pdcd6	191	190845872	224951472	229994240	0	194628592	0	156299680	265222048	0
P12970	Rpl7a	266	279260032	357080448	417980448	0	0	189835168	495288128	578228100	380629696
P13020	Gsn	780	121488320	124803624	89653968	487230784	633268420	188031328	247212576	147875024	209370032
P13412	Tnni2	182	0	0	0	3760722180	8066878500	820147520	0	2766870530	0
P13439	Umps	481	46728300	66350588	48014360	0	0	0	60765776	93503792	130606168
P13516	Scd1	355	163597664	217224592	217603232	359080480	0	1861844990	305275776	190477248	581645760
P13541	Myh3	1940	0	0	0	0	0	0	0	0	0
P13542	Myh8	1937	0	0	0	0	0	0	0	0	0
P13597	Icam1	537	54871568	56754584	71648416	0	0	0	44002452	40691036	0
P13634	Ca1	261	159905008	327847168	110986728	363655936	417477920	372194624	291678624	206301872	283698816
P13645	KRT10	584	208343920	167936624	188804448	483893120	743742210	300616512	373295744	791031420	555357570
P13707	Gpd1	349	2505078020	1967113090	2213618430	1522921470	1638848510	1207530880	3409407230	2299210240	2139736190
P14069	S100a6	89	0	0	0	318617216	622910590	0	74745904	85695688	0
P14094	Atp1b1	304	414309280	455736800	394477472	698180990	1083955330	241844000	199227616	539163580	222293680
P14106	C1qb	253	0	0	0	0	0	0	0	0	0
P14115	Rpl27a	148	955387010	883419070	1119898880	0	229661984	376623904	974329220	1127681150	488540512
P14131	Rps16	146	595801090	672347780	724164610	0	498442432	0	587122370	998844670	213674240
P14142	Slc2a4	509	0	0	0	0	0	0	0	0	0
P14148	Rpl7	270	404506752	481442208	486945184	0	393966688	2422901250	460336416	759928960	1137772420
P14152	Mdh1	334	4862168100	5926316000	5378247200	862887040	3715679230	1356731650	4163324160	4392218600	1379490300
P14206	Rpsa	295	1575528060	1663745540	1544797700	296237120	945370180	948802820	1960810240	2038043390	515048736
P14211	Calr	416	3459597570	3804573950	3540201980	792165250	1079078910	3574893820	4233675780	3009708540	4522708500
P14231	Atp1b2	290	0	0	0	0	0	0	0	0	0
P14246	Slc2a2	523	893649150	1268012930	1022627710	0	0	0	578205440	1564622590	288857280
P14429	H2-Q7	334	0	0	0	0	0	0	0	0	0
P14576	Srp54	504	89249344	88536016	97141352	0	0	0	80972456	0	0
P14602	Hspb1	209	61415960	0	105925096	2030887040	2269709310	194073520	427490016	328947328	0
P14685	Psmd3	530	332126784	318334272	335791136	400576640	338422528	489714144	250783200	293866112	499261888
P14733	Lmnb1	588	150734976	175544704	126780016	345813504	625433150	326400768	276341184	241676000	148337808
P14824	Anxa6	673	816877500	1038894910	849264700	1535773180	1733347460	1208456700	837276160	1506685180	841505600
P14847	Crp	225	0	0	0	0	0	0	0	0	0
P14869	Rplp0	317	1531747840	1562380930	1707912580	500945888	518452672	635068990	848818750	1499578370	1114797440
P14901	Hmox1	289	0	0	0	0	0	0	48969384	38853616	0
P15105	Glul	373	4389340200	4170949630	3829792510	580374460	1558783490	2396402940	5889967600	4830628400	3203693060
P15116	Cdh2	906	192242464	184320448	157882688	0	0	322580736	119643656	183420400	199479984
P15208	Insr	1372	0	31672112	15558037	0	0	112922192	0	15664566	84790608
P15327	Bpgm	259	73280560	90667864	67279592	260123504	214347392	0	78357928	85910696	0
P15331	Prph	475	0	0	0	0	0	0	0	0	0
P15379	Cd44	778	0	0	0	0	0	0	0	0	0
P15392	Cyp2a4	494	0	0	0	0	0	0	0	0	0
P15508	Sptb	2128	34701572	66874732	44254680	424537856	559145090	308434336	0	82932456	0
P15532	Nme1	152	557056830	526139744	600884990	0	305503680	263846928	633848510	472429376	196548176
P15535	B4galt1	399	0	0	0	0	0	0	0	0	0
P15626	Gstm2	218	595675650	579537660	364544992	1839467650	867382910	1300481920	804360640	1307715200	997906180
P15864	H1-2	212	830299520	1163161340	920701820	183842320	1278451200	492071072	1405909630	1959018620	492122752
P16015	Ca3	260	35574501000	20738641900	32442003500	7359286300	5930094600	15522902000	20421521400	5772512800	34555040000
P16045	Lgals1	135	367817280	266563648	279673760	691202620	1272860800	564065790	1359140220	414052160	982740030
P16110	Lgals3	264	80286888	0	0	0	0	0	317102304	136704816	0
P16125	Ldhb	334	0	0	0	872452290	1987502080	192585136	0	388588384	0
P16254	Srp14	110	92975704	65635728	66291232	0	0	435811072	78902728	77648048	0
P16294	F9	471	14778327	0	0	0	0	0	22335040	0	0
P16301	Lcat	438	14513046	0	7.9782e+06	0	0	0	0	0	0
P16330	Cnp	420	0	0	0	0	0	0	0	0	0
P16331	Pah	453	2606273540	2482427390	2463672580	280480416	807764160	867810430	2374818820	2256773120	1155953280
P16332	Mmut	748	310231840	342480352	330731904	270792736	267310320	297910528	198593216	241216176	345627136
P16406	Enpep	945	114544448	183709664	105214704	0	0	280234272	89533744	158664320	231888880
P16460	Ass1	412	9568224300	10853189600	9960233000	867478400	1630093950	1338273790	6605270500	6697022000	1135105920
P16546	Sptan1	2472	377362528	400276960	378499744	416902368	720814980	792288260	573887940	447801184	753676030
P16627	Hspa1l	641	0	0	0	0	0	0	0	0	0
P16675	Ctsa	474	355077056	307664640	249948240	0	0	251897488	263366384	312364544	147353568
P16858	Gapdh	333	10637213700	13657676800	11470224400	1894608260	13604029400	3397830140	18097782800	21137803300	4723573200
P17047	Lamp2	415	428256096	428793184	373452160	0	0	0	501657824	542134400	0
P17095	Hmga1	107	0	0	0	0	0	0	0	0	0
P17182	Eno1	434	5534287400	5496176600	5698880000	1941476610	2903769340	3060273660	9407321100	8114263000	2235074820
P17183	Eno2	434	0	0	0	0	0	0	0	0	0
P17225	Ptbp1	555	348319648	366024224	373135680	210440224	143281008	161411840	370326208	379115648	360525344
P17426	Ap2a1	977	53079588	56629100	69944544	0	0	0	35355452	55939920	0
P17427	Ap2a2	938	454354944	312360608	349204960	154108544	188233152	195690288	201163920	322049152	247648848
P17439	Gba1	515	122371928	63938968	102046968	0	0	0	0	0	0
P17563	Selenbp1	472	947275650	930567100	848776320	0	360755136	534310720	1214994690	735097860	734841860
P17665	Cox7c	63	647847170	648807740	713343680	2994665220	1771908100	949382720	293895648	790491330	767613570
P17710	Hk1	974	0	0	0	0	0	0	0	0	0
P17717	Ugt2b17	530	4984962600	3715227140	4882684400	257846080	547163200	1381780610	1823231100	4533977100	1730882300
P17742	Ppia	164	9566628900	8092167700	9460633600	991687810	2858923010	1240270340	12909225000	9795273700	1944093950
P17751	Tpi1	249	3471497980	3074428420	3081395200	1683227140	3848826620	5196534300	3627921660	4005850880	3566247170
P17879	Hspa1b	642	185636480	133437952	180526320	223553824	350419296	321322016	232546624	103337624	514485280
P17918	Pcna	261	0	0	0	0	0	0	0	0	0
P18052	Ptpra	829	0	0	0	0	0	0	0	0	0
P18242	Ctsd	410	737882430	640251390	575339140	495809856	618421250	688668800	1310572420	1331257980	689560320
P18528		98	0	0	0	0	0	0	0	0	0
P18531	Ighv3-6	116	0	0	0	0	0	0	0	0	0
P18572	Bsg	389	402895552	467753568	384019648	744622980	828077570	490110848	371587040	648048060	543341630
P18581	Slc7a2	657	0	0	0	0	0	0	0	0	0
P18653	Rps6ka1	724	0	0	0	0	0	110047792	0	0	105784424
P18760	Cfl1	166	1283488380	1283478020	1221752320	341209760	583745090	2099183490	1870978940	1509181820	489035616
P18826	Phka1	1241	0	0	0	0	0	0	0	0	0
P18828	Sdc1	311	0	0	0	0	0	0	0	0	0
P19001	Krt19	403	45674144	18080268	0	204567088	249306416	0	46769744	31555102	0
P19096	Fasn	2504	1394779520	2064603140	1842855810	846101250	810804740	1461283330	1388426240	2645394180	797201220
P19123	Tnnc1	161	0	0	0	1438742780	1454306180	0	0	343517312	0
P19157	Gstp1	210	51386561000	23376310300	51134341000	3815258880	11585920000	4115611900	25482934300	35404448000	3963404540
P19221	F2	618	260645584	342226720	260057872	488145024	0	1279139580	247160848	253898016	859286400
P19246	Nefh	1090	0	0	0	0	0	0	0	0	0
P19253	Rpl13a	203	602800700	637306370	766345150	0	412794720	266572208	575787260	1284570370	220902816
P19258	Mpv17	176	0	0	0	0	0	0	0	0	0
P19324	Serpinh1	417	39999316	63384724	39809404	182440032	170103536	0	140503152	42564860	71071896
P19536	Cox5b	128	3674676220	5469460500	5958184400	2528233980	7999683600	2733147650	5695660000	6361513500	3272811520
P19639	Gstm3	218	336191552	391730624	293343392	758531710	1081724160	1763414140	553708350	3482165500	239989424
P19783	Cox4i1	169	4406239200	4402269200	4480013800	3050355200	5924336100	3066712830	2070050050	4635138600	2366948610
P19973	Lsp1	330	23992590	0	0	0	0	0	82477344	0	0
P20029	Hspa5	655	6834105300	7625499100	7623848400	1324132860	1913543810	3292272130	8960757800	5345583600	5296805400
P20060	Hexb	536	48737816	51216328	40273240	0	0	0	61299248	51632456	0
P20108	Prdx3	257	1158318850	1334988540	1187294080	538357180	1496648450	808029890	1987922050	1262491140	930598340
P20152	Vim	466	937600770	824562050	704219650	1315380990	2610689020	336032320	1631531260	1478925060	487675808
P20801	Tnnc2	160	0	0	0	7458198500	11940922400	589220860	0	2925850110	0
P20852	Cyp2a5	494	940763780	528447424	687570110	0	0	404997344	287050400	1160621950	339341952
P20918	Plg	812	274566752	291845120	241970192	468711648	370711392	404894752	343482464	218339504	508763488
P21107	Tpm3	285	1092748800	761971260	843485890	1089906820	3333082880	1142458240	1375414780	1298656900	419050496
P21126	Ubl4a	157	417927136	364948640	498712544	0	0	0	509426720	196065056	0
P21271	Myo5b	1818	0	0	0	0	0	0	0	0	0
P21278	Gna11	359	54668092	51321268	59774916	0	0	73703720	35123652	55122496	137300816
P21279	Gnaq	359	0	0	0	0	0	0	0	0	0
P21300	Akr1b7	316	0	0	0	0	0	0	0	0	0
P21440	Abcb4	1276	161427936	132664944	159253632	0	0	182420032	171630240	162053392	235782976
P21447	Abcb1a	1276	0	0	0	0	0	0	0	0	0
P21460	Cst3	140	0	0	0	0	0	0	0	0	0
P21550	Eno3	434	0	0	0	2557475580	2872624130	122237888	0	713032580	0
P21614	Gc	476	786283200	772241410	624494660	359589888	940436860	1046803200	1051268540	794308420	434773056
P21619	Lmnb2	596	166723072	162465120	141860224	794927170	377500576	953329020	237841392	219840832	758459520
P21844	Cma1	247	0	0	0	0	0	0	0	0	0
P21845	Tpsb2	276	0	0	0	0	0	0	0	0	0
P21958	Tap1	724	0	0	0	0	0	0	0	0	0
P21981	Tgm2	686	811288830	910828990	740121220	639685760	857016320	629151170	925412670	1017891580	515430272
P22315	Fech	422	259841744	286481888	266132576	355043616	402142304	253457584	200303520	259224560	438920288
P22437	Ptgs1	602	0	61398584	0	0	0	0	0	54858316	0
P22599	Serpina1b	413	227259168	208278128	203292000	0	308991872	506259968	324196832	114324624	475284768
P22892	Ap1g1	822	100840968	87039024	87355752	0	0	0	61077312	80691400	478648768
P22907	Hmbs	361	88471920	59380344	76434744	0	0	0	132413496	58519596	0
P23116	Eif3a	1344	196592960	233076480	193209904	249910240	129503832	536429056	181575808	177257648	658693700
P23198	Cbx3	183	86597360	62061812	57236560	167483616	88838824	429706208	150683088	117486512	427466208
P23249	Mov10	1004	64697512	71635480	35439100	0	0	95001048	0	50799564	106475648
P23475	Xrcc6	608	0	18110954	13944924	0	0	0	0	23994668	0
P23492	Pnp	289	704186370	805351940	711155140	711708350	385756224	1103915520	878638210	733099260	937700100
P23506	Pcmt1	227	0	48998672	0	332349888	340048960	0	0	70104112	0
P23589	Ca5a	299	82843264	112001464	97911408	0	0	373414880	93385536	44299444	255601936
P23591	Gfus	321	189419552	150708304	192822192	0	0	0	255859904	186981392	0
P23780	Glb1	647	148915120	0	56024920	0	0	0	0	83167536	0
P23927	Cryab	175	0	0	0	4813896700	3308345090	286882592	0	575540740	0
P23950	Zfp36l1	338	0	0	0	0	0	0	0	0	0
P23953	Ces1c	554	298516000	339568544	287258176	396611904	682437120	465423456	332871712	621457860	262032080
P24270	Cat	527	9072180200	9535176700	8583134200	959245890	1643579650	5862851600	10492997600	7503844900	6843451400
P24369	Ppib	216	2161385220	2185880060	2132072450	369811968	874684030	753952320	1709796860	2047627900	862559230
P24452	Capg	352	27913134	0	0	0	126816832	0	104799864	32748824	0
P24456	Cyp2d10	504	2041257860	2106295040	2099534980	162049712	219491856	782644860	1008160700	1856386180	691966980
P24472	Gsta4	222	662912320	754625410	696970880	0	578000510	0	714942340	773929470	0
P24527	Lta4h	611	178071824	193406608	195647808	175714752	44492744	397473568	115922784	177758816	296474656
P24547	Impdh2	514	68595232	58139124	88912336	0	0	286509504	102294000	47555680	144074768
P24549	Aldh1a1	501	11063113700	10035806200	8773558300	1645581820	2969969150	6119804400	8842949600	7564930600	7662954500
P24638	Acp2	423	0	0	0	0	0	0	0	0	0
P24668	M6pr	278	93167104	94293048	92515104	0	0	457996160	0	69276264	0
P24721	Asgr2	301	80461952	122230984	84653824	0	0	0	0	94324152	0
P24788	Cdk11b	784	0	0	0	0	0	0	0	0	0
P25444	Rps2	293	709021760	690743940	902767680	492398464	529032480	1141502850	519090592	776717180	1387371140
P25446	Fas	327	0	0	0	0	0	0	0	0	0
P25688	Uox	303	11921605600	13069471700	10990023700	1242673410	2279159040	6006677000	21526548500	14378840100	10317629400
P25911	Lyn	512	71112416	68576464	71024368	0	0	0	63683516	0	0
P25976	Ubtf	765	34973076	25192308	0	0	0	0	41151724	32161880	0
P26039	Tln1	2541	166575392	163121648	154272864	237890096	240390288	361182624	259028576	204119248	370406688
P26040	Ezr	586	0	0	0	0	0	0	0	0	0
P26041	Msn	577	188943840	181824704	139371728	451788160	469899808	334714400	181130816	232886624	343602592
P26043	Rdx	583	816168450	920323460	794518720	1015564800	569913600	2910600190	992623740	782590270	2709671680
P26150	Hsd3b3	373	575110590	578408060	575720770	0	0	336463904	436790464	572935300	273800192
P26231	Ctnna1	906	191295456	190470224	176920608	0	67406640	315406880	78862456	181766080	324054336
P26262	Klkb1	638	0	21378968	0	0	0	73359592	31662880	0	0
P26350	Ptma	111	518655584	606316800	635069570	0	960610050	694952130	931567740	785776000	652176640
P26369	U2af2	475	93946040	100285936	104058648	257297824	0	373485184	191770336	149871744	297760544
P26443	Glud1	558	9587992600	9390887900	9672440800	889267200	1993280900	5793051100	5579579400	8808043500	6026137100
P26450	Pik3r1	724	0	0	0	0	0	0	0	0	0
P26516	Psmd7	321	94713088	113211152	99081624	0	0	0	77720656	107192488	0
P26638	Sars1	512	186710064	172315840	181601824	252369808	216168352	241720752	190408128	234825152	244366336
P26645	Marcks	309	24834114	27421450	22428456	178076512	63007312	180479072	47965908	22277878	225335360
P26883	Fkbp1a	108	181654160	161914256	209369024	519455328	910570940	574379780	592613500	312223904	799935100
P27005	S100a8	89	53628692	99343624	0	0	0	0	221838784	0	0
P27046	Man2a1	1150	214279360	229061280	244448080	0	0	909968960	126612552	178856560	628130050
P27048	Snrpb	231	68592440	99719168	54029028	0	183247248	63549048	100455592	152811584	0
P27546	Map4	1125	40329004	32426242	29793428	144315600	150389104	167396096	93823752	37149456	121415192
P27573	Mpz	248	0	0	0	463886784	1565768580	0	0	247914048	0
P27601	Gna13	377	43773884	47841424	50470920	0	0	0	0	65859768	0
P27612	Plaa	794	74861800	32201572	51255552	703985920	0	348179104	87349688	36658048	309221472
P27641	Xrcc5	732	11732867	38394464	33726176	0	0	86226744	0	23565306	26739270
P27659	Rpl3	403	493708416	397037088	585932220	0	0	903862850	538158460	506901120	694235330
P27661	H2ax	143	0	0	0	0	0	0	0	0	0
P27773	Pdia3	505	3765976320	4054122240	3618132480	1394194560	1238172160	1726776450	4108782590	2786455550	1917748220
P28063	Psmb8	276	150322688	183396192	170578400	0	0	0	86086904	237215728	0
P28076	Psmb9	219	249523408	293441248	253452480	0	0	0	512660704	332292544	0
P28230	Gjb1	283	0	138083104	0	0	0	181285072	120428168	0	282513632
P28271	Aco1	889	1290482690	1092611840	1229278080	340476768	500230240	620363460	868985660	879061380	649849600
P28352	Apex1	317	148803392	124246792	138128096	142586464	0	214509072	66861912	141362384	172817712
P28474	Adh5	374	3183213060	3680275710	2893645570	635439490	1161985150	1083379330	2145843460	2747338750	1034544960
P28481	Col2a1	1487	0	0	0	0	0	0	0	0	0
P28571	Slc6a9	692	0	0	0	0	0	0	0	0	0
P28650	Adss1	457	66820796	86353600	38995248	467217440	1345915260	113826616	26360254	154177152	0
P28651	Ca8	291	86166584	106592872	69028600	0	0	0	66473896	0	0
P28653	Bgn	369	366058400	319391264	319967104	622900100	784793470	824647620	411271968	543117120	0
P28654	Dcn	354	42160820	57327700	33052338	1604093440	1779816700	290924480	63663632	421830464	0
P28656	Nap1l1	391	236454240	129475440	265322304	0	0	0	574845500	155097440	0
P28658	Atxn10	475	26918672	15609495	25841524	0	0	0	0	0	0
P28659	Celf1	486	0	0	0	0	0	0	0	0	0
P28660	Nckap1	1128	38054436	37973568	35466032	0	0	0	0	30777302	0
P28661	Septin4	478	0	14028699	0	0	0	0	55434476	0	0
P28665	Mug1	1476	826262910	821181060	761867390	413077984	451099008	874778050	814626370	598785660	669088900
P28666	Mug2	1451	42754724	46472304	125564704	0	0	0	44762464	27238528	169198688
P28667	Marcksl1	200	0	0	29391448	0	0	0	50767500	23099924	0
P28700	Rxra	467	0	0	0	0	0	0	0	0	0
P28798	Grn	589	288771232	229822736	259788080	234829344	205320816	962312130	243964128	371851328	845166140
P28843	Dpp4	760	502423616	589430590	483054656	0	137469728	458553856	409364256	416388736	384406976
P29341	Pabpc1	636	430007488	405392192	463554048	0	92046384	228769632	631667010	371837856	323536704
P29351	Ptpn6	595	39022736	45016216	48103336	0	0	0	70806680	37047732	55673344
P29387	Gnb4	340	0	0	0	0	0	0	0	0	0
P29391	Ftl1	183	264001168	680744700	137590208	0	293550016	555980990	66397116	445977600	0
P29416	Hexa	528	36911012	31669996	0	0	0	0	64290768	43341684	0
P29595	Nedd8	81	0	0	0	0	0	0	0	0	0
P29699	Ahsg	345	271649056	198442848	235771856	392548064	542115580	871230210	387309664	355560000	775464770
P29758	Oat	439	1033039100	780069500	1029035200	382171456	424510048	766997120	1968466940	386243232	974510400
P29788	Vtn	478	266096656	309691328	207285376	0	310188256	0	368175232	206403696	330802912
P30115	Gsta3	221	11211307000	11379403800	14922185700	2038219900	4818350100	3842318590	9265891300	14044739600	3947509250
P30204	Msr1	458	0	0	0	0	0	0	0	0	0
P30275	Ckmt1	418	0	0	0	656470080	522893536	0	0	0	0
P30416	Fkbp4	458	340068672	332776768	356435840	0	224613152	692771970	401783168	222500000	1148650620
P30681	Hmgb2	210	0	0	0	0	0	0	131625816	94961880	0
P30999	Ctnnd1	938	157481840	134972592	146030848	0	0	712844670	82604152	146896496	660621180
P31001	Des	469	163833600	154088064	144765488	2430035460	4784947700	513695488	285840320	1274213760	185831984
P31230	Aimp1	310	110180720	103863672	120619288	294179200	93937392	222162352	167149856	105199016	0
P31428	Dpep1	410	0	0	0	0	0	0	0	0	0
P31532	Saa4	130	0	0	0	0	0	0	0	0	0
P31649	Slc6a13	602	107088160	104680432	0	0	0	0	37328508	139262112	0
P31651	Slc6a12	614	0	0	0	0	0	0	0	0	0
P31725	S100a9	113	0	75367088	0	0	0	71457384	102538480	0	0
P31786	Dbi	87	13542800400	18012307500	15077056500	3575211520	5432587800	11829718000	24385714200	11669116900	2628994300
P31809	Ceacam1	521	252073760	270303520	268134496	0	0	461161408	210963184	186882704	0
P31938	Map2k1	393	0	0	0	0	0	0	0	0	0
P31996	Cd68	326	0	0	0	0	0	0	0	0	0
P32020	Scp2	547	10023971800	9768636400	9516327900	2314191360	1937683970	3107288580	17234069500	7997340700	5388001300
P32067	Ssb	415	65158292	66377464	78507696	0	0	417796192	81606248	97072384	307831104
P32233	Drg1	367	142527280	78897080	193705040	0	0	0	0	71773440	588938300
P32261	Serpinc1	465	249042112	200207856	225120560	0	303727776	250323024	325068608	231514800	582213570
P32507	Nectin2	530	0	0	0	0	0	0	0	0	0
P32848	Pvalb	110	0	0	0	1007498500	1172661890	280848928	0	114405248	0
P32883	Kras	189	425759456	471478752	417852352	0	0	0	309327488	343055584	0
P32921	Wars1	481	57336504	56586796	58191396	0	0	0	52242316	44327448	58432240
P33267	Cyp2f2	491	1779513340	1592342140	2372791550	0	0	617772990	684422020	605163330	1175316350
P33587	Proc	460	0	0	0	0	0	0	0	0	0
P33622	Apoc3	99	304539488	233522736	268455296	0	104820880	0	340341568	232838528	330764704
P34022	Ranbp1	203	94323936	93212488	119889792	0	0	0	201775632	139289840	0
P34884	Mif	115	1477393020	1875704830	1076402180	445359232	1109465340	390917152	2238522370	3316283140	307476672
P34914	Ephx2	554	3606470910	3280851460	3200838660	658995460	1051644740	2534107140	3403605500	3248468220	2730467580
P34927	Asgr1	284	616430720	894726080	608818690	0	0	1001441920	294316864	724303360	731659650
P34928	Apoc1	88	528422048	445024192	518797120	0	465193216	0	545393540	533408768	0
P35123	Usp4	962	36466720	33233690	34220728	0	0	0	44000980	27468618	0
P35235	Ptpn11	593	30599278	38128272	31528794	0	0	0	70488008	35183108	0
P35276	Rab3d	219	0	0	0	0	0	0	0	0	0
P35278	Rab5c	216	284365920	248524080	229001728	642188350	285649152	638116670	254034416	270011360	697886270
P35279	Rab6a	208	103814352	109547080	112412928	0	31370958	0	95016688	82936760	290854880
P35282	Rab21	222	133313992	115019392	133106552	0	98195896	0	113875568	120387776	0
P35283	Rab12	243	0	0	0	0	0	0	0	0	0
P35292	Rab17	214	0	0	0	0	0	0	0	0	0
P35293	Rab18	206	251485008	246403072	226313936	0	118369032	312982272	298917184	309214880	247114768
P35330	Icam2	277	0	0	0	0	0	0	0	0	0
P35385	Hspb7	169	0	0	0	315197888	576165760	0	0	0	0
P35441	Thbs1	1170	40556488	0	74831568	0	0	0	97882024	0	0
P35486	Pdha1	390	734890050	792051840	815919100	843213440	3320527620	411319904	1149369090	1114551300	320467744
P35492	Hal	657	558359170	821345280	561604990	330181120	187143920	671976380	459979872	473177824	419882208
P35505	Fah	419	3126920700	3492761090	3116054780	332222048	1098238210	989453060	2373004800	2723644420	1028552320
P35527	KRT9	623	121162176	55806460	64186144	261770336	283996832	244601088	139732672	1289222780	275338944
P35550	Fbl	327	275556352	184861936	289410912	0	0	589713410	182447552	323879328	315478496
P35564	Canx	591	1199001860	1229038340	1267610500	476396640	573027260	840938430	736910400	837463620	1356433020
P35576	G6pc1	357	200223648	152776032	129563336	0	0	0	167826736	226205440	0
P35585	Ap1m1	423	73888840	13543825	39304756	0	0	103007648	0	18706186	102363360
P35700	Prdx1	199	15818273800	16238757900	19145009200	3329514500	4300951600	4244858620	21097449500	14793414700	7295169000
P35762	Cd81	236	340631808	289496928	331542464	0	0	0	0	0	166153872
P35821	Ptpn1	432	0	0	0	0	0	0	54000332	0	153677360
P35908	KRT2	639	79202616	77812696	44246096	255776512	264809856	131897696	114174000	344231296	181267008
P35951	Ldlr	862	370619872	330590624	365082848	0	0	0	287648032	0	0
P35979	Rpl12	165	1194590340	1180990590	1242767100	553837180	457775040	598017790	764664000	1053568640	880960260
P35980	Rpl18	188	1181550980	1395212540	1608913280	0	1050221890	532643680	1466763390	2746160130	448141760
P36369	Klk1b26	261	0	0	0	0	0	0	0	0	0
P36371	Tap2	702	0	0	11187685	0	0	0	20419986	16303307	0
P36536	Sar1a	198	0	0	0	0	0	0	0	0	0
P36552	Cpox	443	361206816	458737088	345115968	332524544	203291008	909965950	470571808	338014752	865491840
P36916	Gnl1	607	0	0	0	0	0	0	0	0	0
P36993	Ppm1b	390	30938270	35642804	0	0	0	0	40086616	32500654	0
P37040	Por	678	742985920	912149570	751973500	497955072	481814016	1497579260	814256640	1849323010	580712830
P37804	Tagln	201	0	67340744	22888166	1151609340	751312700	0	65254860	97714624	0
P38060	Hmgcl	325	1029195780	977865090	851445180	0	541639490	407123456	1412698750	1059927420	213138912
P38647	Hspa9	679	1876531070	1724142340	1810477060	1567146370	1831159680	1660768000	2306962690	1872120960	1771780480
P39039	Mbl1	239	116801896	96082888	122784360	0	0	0	147242064	0	0
P39054	Dnm2	870	289515200	183480672	208939392	0	908003710	0	176520576	225081296	568876540
P39061	Col18a1	1774	77815472	84329480	102491280	0	168981376	174044416	90685224	114349560	191982624
P39447	Tjp1	1745	40874088	44335608	36638644	127733840	0	220111072	75776216	60252516	164216400
P40124	Cap1	474	167237104	184034672	205345040	279234912	192698192	329886624	301565120	228895456	203084512
P40142	Tkt	623	1599321730	1677348350	1509864450	541943680	824586240	1172943870	1681284480	1774009730	1152435070
P40237	Cd82	266	187130624	227648672	202007200	0	0	195564176	102353912	155974416	386029472
P40240	Cd9	226	0	0	0	0	0	0	0	0	0
P40336	Vps26a	327	73476112	58531112	71865296	0	0	0	43923160	52095776	61247192
P40630	Tfam	243	77780304	131075800	114279680	0	440028928	0	145961648	144901968	0
P40936	Inmt	264	4774002200	6152288800	4194800130	355069920	1087401730	1747339900	4738425900	2728977660	1446857860
P41105	Rpl28	137	138055072	209370416	245448864	183628112	113669552	236078800	211956736	285581280	316833600
P41216	Acsl1	699	6939063300	5635439100	6211740700	1736648580	4877499400	1496519300	3484450560	4574428200	2352127490
P41233	Abca1	2261	0	0	0	0	0	0	0	0	0
P41241	Csk	450	31007782	32772430	24248476	0	0	0	28016690	0	67022288
P41317	Mbl2	244	199471136	182792992	228860448	0	0	0	344604512	83378704	0
P42125	Eci1	289	1625430660	1356659070	1385888770	1152132740	2071510400	945163140	1131367550	1306768640	1065898620
P42208	Septin2	361	162642960	164878432	141782272	0	0	0	212835552	193051984	90639664
P42225	Stat1	749	76092776	64369344	69451984	0	0	274081184	135868896	75235096	0
P42227	Stat3	770	36866312	50142976	44784396	0	49077744	145105392	0	30190952	90280128
P42232	Stat5b	786	66526788	0	96013880	0	0	0	35127376	0	0
P42567	Eps15	897	29038058	0	27722652	0	0	0	45827648	32568944	0
P42669	Pura	321	204522496	223699312	200390432	0	355240896	0	259074896	274744992	83207112
P42703	Lifr	1092	0	10181740	12200435	0	0	0	0	0	0
P42925	Pxmp2	194	235768816	329316352	283846496	0	0	0	206012864	328519424	0
P42932	Cct8	548	406001152	466514176	447784864	303251712	418101792	621438340	454210368	385665952	427072768
P43006	Slc1a2	572	37168376	27030276	34137924	0	0	0	14399984	0	241976192
P43023	Cox6a2	97	0	0	0	1239504380	1257243520	222456864	0	128121712	0
P43024	Cox6a1	111	1552714620	1547283070	1505350270	860487870	0	3868121600	1142667260	0	4215608060
P43025	Clec3b	202	0	0	0	0	0	0	0	0	0
P43142	Gpr182	395	0	0	0	0	0	0	0	0	0
P43274	H1-4	219	533990400	913488190	734721280	0	913296510	1167456640	842019900	1162615550	1658389500
P43275	H1-1	213	0	0	0	0	0	98579240	28550214	92816464	71277720
P43276	H1-5	223	55356400	68314480	60003324	266840832	227094768	0	183067024	268782176	209080128
P43277	H1-3	221	0	0	0	0	0	0	0	0	0
P43406	Itgav	1044	0	0	0	0	0	0	0	0	0
P43883	Plin2	425	47093424	43087012	33226222	0	0	491553600	588737020	133522968	275111040
P45376	Akr1b1	316	597097150	646787330	597486080	2197887490	2898246400	1926119040	1067358660	1050910020	2463414530
P45377	Akr1b8	316	0	33205604	0	0	0	313364096	0	49475540	0
P45591	Cfl2	166	259580672	225197168	442449952	121985776	906064190	65335736	472115008	377991360	90846768
P45700	Man1a1	655	36168436	56519720	53034708	0	0	0	40945560	39562680	0
P45878	Fkbp2	140	619982210	458727520	559239620	0	0	800692540	1313440900	883034820	509572160
P45952	Acadm	421	2656912130	2191092480	2175748860	679180800	2613737980	604320190	3063756030	2982973950	768222270
P46061	Rangap1	589	32335190	36161792	25585200	0	0	0	39925660	46910196	0
P46412	Gpx3	226	0	0	0	440908672	625741380	0	0	169363472	0
P46414	Cdkn1b	197	0	0	0	0	0	0	0	0	0
P46425	Gstp2	210	0	0	0	0	0	0	0	0	0
P46460	Nsf	744	70538104	65364032	80072376	0	0	258321696	79658616	61882392	161493008
P46467	Vps4b	444	36678324	25971178	43892292	0	0	0	55050220	43965316	0
P46471	Psmc2	433	287468192	321801024	321459840	432412320	299329344	379019776	249286240	269765216	420455520
P46638	Rab11b	218	339797664	378977056	402370368	373049696	375099200	552957890	395653952	355154752	484735744
P46656	Fdx1	188	265452016	0	238783392	0	128514016	0	278750848	0	0
P46664	Adss2	456	48846072	45832080	46043520	0	0	189758320	35644668	43658460	163114432
P46718	Pdcd2	343	0	0	0	0	0	0	0	0	0
P46735	Myo1b	1107	134555360	162220352	147815424	0	0	225501536	81540952	147533728	180237936
P46737	Brcc3	291	27731772	35909904	30187848	0	0	0	43030228	21770812	77722144
P46935	Nedd4	887	76340528	70826584	72183856	97986232	85494056	201046496	109902560	94460576	211711552
P46938	Yap1	488	0	0	0	0	0	0	0	0	0
P46978	Stt3a	705	366742432	466296384	367410976	269392864	135235072	578566460	196672288	432333504	609612540
P47199	Cryz	331	822762240	762231490	714475260	315577344	408633280	710910530	1728978560	802510270	608091330
P47738	Aldh2	519	10745646100	11120692200	9127600100	1541763840	2452894210	3812534020	9464919000	10836857900	3230056960
P47740	Aldh3a2	484	1341803900	881392000	1003564350	98441176	292373888	716140990	1850388350	1544152960	1147633660
P47753	Capza1	286	146297184	147052480	128185256	0	0	0	185815312	139470592	138772656
P47754	Capza2	286	439934784	430998880	413636640	266720304	1026323460	331922016	402360736	582185790	255228304
P47757	Capzb	277	408756128	346529600	387740800	345114752	825277250	260911504	416683232	419941824	244401200
P47758	Srprb	269	190173824	184336064	171472752	176532752	0	260810592	105315008	169336000	266080464
P47791	Gsr	500	205397184	179408528	210549392	294476960	227354144	342638752	340583008	217104592	400872896
P47802	Mtx1	317	189228560	179084400	191102672	329443904	237928352	320601664	79814608	150681952	359808352
P47809	Map2k4	397	0	0	0	0	0	0	0	0	0
P47811	Mapk14	360	37845076	31588384	39360776	0	52186572	0	36365504	32660172	0
P47856	Gfpt1	697	21158820	0	31449308	0	0	0	0	0	0
P47857	Pfkm	780	173150064	132684800	201416800	1170804220	2085784830	619673280	0	368802496	0
P47877	Igfbp2	305	0	0	436310208	0	0	287143488	552074050	0	253545104
P47879	Igfbp4	254	0	0	0	0	0	0	0	0	0
P47911	Rpl6	296	310468512	388197344	377657184	198171920	296502592	434791648	548626240	599136770	515934272
P47915	Rpl29	160	49600796	0	72911280	0	0	121455104	89845568	102416696	204506720
P47934	Crat	626	0	52043904	25480422	1050693820	1083988990	495136864	83339288	122002392	334048992
P47941	Crkl	303	16489712	38259800	53092708	0	0	0	89947024	33807628	0
P47955	Rplp1	114	917561020	668482690	396361344	0	348515776	201122736	635426820	529936768	465541504
P47962	Rpl5	297	772476610	780731520	903822460	517161824	155236368	1604710910	574116540	701560900	1558815230
P47963	Rpl13	211	653779840	646181060	871669570	0	0	1602628100	709099390	690965500	1498060670
P47964	Rpl36	105	1123199230	923805500	1027486210	0	0	191556944	1015450690	1000872770	436522528
P48024	Eif1	113	237439408	136664352	231656720	0	0	217302880	421553920	189192240	399072032
P48036	Anxa5	319	1582794620	1204474620	1092469250	763689220	959095740	590420670	2958968580	2298330880	858193090
P48193	Epb41	858	47950592	61973796	53985308	285002880	63628808	242316256	54978676	79747448	276657536
P48410	Abcd1	736	0	0	0	0	0	0	0	0	0
P48428	Tbca	108	78392832	89578464	72884800	42002948	119689424	132405440	185605664	107519736	156855408
P48437	Prox1	737	0	0	0	0	0	0	0	0	0
P48678	Lmna	665	529352800	524133728	479365760	780737980	1458336770	549423170	797677310	903310590	666478660
P48722	Hspa4l	838	6.9431e+06	12268625	13022711	0	0	0	0	0	156183440
P48758	Cbr1	277	648027970	729247420	565077890	699948540	831345020	1877950080	813070400	1861039360	1055912190
P48771	Cox7a2	83	2029136510	2524106750	2399796740	0	1871834620	0	1387163520	2142305410	208572128
P48774	Gstm5	224	98470968	91268928	110682112	51110120	0	15603811	60033628	94758088	0
P48776	Tdo2	406	277496224	214316672	243175392	0	0	0	159635696	159797376	213476176
P48962	Slc25a4	298	3100879870	3301844480	3673115140	4979770400	20121210900	1125667840	2353272060	8380185600	1000590720
P49138	Mapkapk2	386	0	60263500	0	0	0	0	59455548	0	0
P49182	Serpind1	478	0	0	0	0	0	0	0	0	0
P49222	Epb42	691	0	0	0	0	0	0	0	0	0
P49312	Hnrnpa1	320	321712352	297146720	306777984	782321920	463975008	543243970	452936288	421798336	522178752
P49429	Hpd	393	4237645310	5143113700	4400215000	546704580	1437744000	1551753470	4338380800	4241061890	1317798270
P49442	Inpp1	396	48618096	42529296	58229648	0	0	0	0	38611848	0
P49443	Ppm1a	382	85328792	78689768	70818128	91980272	0	403568192	143996032	75862304	150739904
P49586	Pcyt1a	367	76005144	76730184	83542952	73016872	0	0	96032648	148148624	109369016
P49615	Cdk5	292	14524727	0	13349054	0	0	0	7.26825e+06	0	0
P49698	Hnf4a	474	0	0	0	0	0	0	0	0	0
P49710	Hcls1	486	0	0	0	0	0	0	0	0	0
P49717	Mcm4	862	0	0	0	0	0	0	0	0	0
P49722	Psma2	234	299460320	284176288	238415248	0	209411936	81552816	268755072	351959936	136448512
P49769	Psen1	467	0	0	0	0	0	0	0	0	0
P49813	Tmod1	359	0	0	0	112635848	359134816	0	0	0	0
P49817	Cav1	178	0	0	0	860291330	996531390	0	0	137445168	0
P49935	Ctsh	333	652099200	523481408	494797344	0	0	215064832	575668930	513915200	227814624
P49962	Srp9	86	139880400	106022960	138650672	0	0	0	0	76717944	0
P50136	Bckdha	442	463409088	515208352	407654368	187665024	249834768	324430560	608255170	397539104	379238976
P50171	Hsd17b8	259	246568416	246259696	284244384	0	258430032	510575168	259286864	184908784	247241264
P50172	Hsd11b1	292	1495902590	2278752770	1718079620	313837760	383138816	971079620	609791620	2236388100	772244670
P50247	Ahcy	432	7577420300	7900862500	7246060000	787215620	1829802620	2267311620	5249089500	6572831200	1788153090
P50285	Fmo1	532	543476540	527932480	491496576	286796000	432293120	741808260	357674016	1206306940	528834400
P50295	Nat2	290	115982432	117181056	117059016	0	0	131627936	153336592	130821736	144309696
P50396	Gdi1	447	213380528	190956736	192509888	115299312	0	0	232765232	198279808	0
P50427	Sts	624	85680632	73121440	76097904	0	0	176659248	68372368	159433408	133627048
P50428	Arsa	506	0	0	0	0	0	0	0	0	0
P50429	Arsb	534	74309792	53394528	67762216	0	0	127084696	52333192	93506408	167231376
P50431	Shmt1	478	1002043010	1245494780	1115305470	153171776	425570368	805971200	900687420	981642940	452894592
P50462	Csrp3	194	16670361	0	0	279442432	507399808	0	0	43847052	0
P50516	Atp6v1a	617	92319368	87545504	89621184	0	91709704	1143996160	83617408	104470960	0
P50518	Atp6v1e1	226	0	63223784	66917276	0	0	0	74929088	116563112	0
P50543	S100a11	98	58258960	48546000	0	0	0	0	266587424	0	0
P50544	Acadvl	656	1686047490	1662186620	1553183620	2223091200	2825141500	1074131580	766738880	2510198780	1130094460
P50580	Pa2g4	394	813893630	697274820	842276100	479414176	260607984	1115780480	893637950	640386370	776124220
P50608	Fmod	376	0	0	0	829835330	1916501760	0	0	352403072	0
P50637	Tspo	169	0	0	0	0	0	0	0	0	0
P51125	Cast	788	30455406	29257744	29688326	421666304	0	402618240	88932984	33919948	279672256
P51150	Rab7a	207	718398460	646453630	633041150	0	368936704	181919280	413999968	620103100	259888496
P51163	Uros	265	0	0	0	0	0	0	0	0	0
P51174	Acadl	430	1641846270	2143751940	1427647230	2731529980	4537879600	1210605060	1683078140	2493664260	1233564540
P51175	Ppox	477	0	0	0	0	0	0	0	0	0
P51410	Rpl9	192	425147808	462997312	484779424	111522784	460145152	289022272	261408064	555731650	347354944
P51432	Plcb3	1234	15688095	0	18080052	0	0	0	0	19569844	0
P51437	Camp	172	0	0	0	0	0	0	0	0	0
P51569	Gla	419	0	0	0	0	0	0	0	0	0
P51637	Cav3	151	0	0	0	0	0	0	0	0	0
P51658	Hsd17b2	381	635626180	750705980	670906750	0	0	400943104	368904992	375580448	465941984
P51660	Hsd17b4	735	1832204800	1647152900	1669142530	415023360	864778180	1821350910	1959388670	1814249470	1437072770
P51667	Myl2	166	0	0	0	3845689860	8809296900	431920352	0	2010328830	0
P51855	Gss	474	271301120	265824064	262783072	151168720	295645792	308590496	553180930	442689728	442904064
P51859	Hdgf	237	694905090	497524768	294573344	135704960	350554240	109615296	874316350	674636540	483680704
P51863	Atp6v0d1	351	167117584	137523488	176990336	0	0	104986864	112589800	165305200	90797680
P51880	Fabp7	132	0	0	0	0	0	0	0	0	0
P51881	Slc25a5	298	8498153500	8797511700	8739677200	173199296	1001756670	505491392	4123104260	8166432800	690427520
P51885	Lum	338	207649216	217712752	159664384	1202422020	2444989180	182457264	600422910	852254340	196488672
P52019	Sqle	572	0	0	0	0	0	0	0	0	0
P52196	Tst	297	2816353540	3258946820	3635587330	604695100	1038222020	2054089860	1357883520	2087757180	1503038590
P52332	Jak1	1153	0	0	0	0	0	0	0	0	0
P52430	Pon1	355	1377625980	1438851460	1608804610	301943520	242353088	2162221820	773246590	1460735740	615240380
P52479	Usp10	792	53299152	49927664	56443232	0	0	0	26921684	37196608	0
P52480	Pkm	531	271390464	271376800	225262112	1300882820	2411011070	168610272	476348512	717828290	196895584
P52503	Ndufs6	116	398087296	512266464	421152800	298721344	1514512260	625351230	599552000	609729600	439597792
P52623	Uck1	277	0	0	0	0	0	0	0	0	0
P52624	Upp1	311	0	0	0	0	0	0	0	0	0
P52760	Rida	135	5378039300	4773304300	4307501100	287209280	1744350460	480316896	6447210500	5892995100	439193760
P52792	Gck	465	138916896	158345872	136594032	0	0	233567920	195547472	114955320	247170960
P52825	Cpt2	658	708169280	781172480	634520380	1151927420	1529092350	842681020	342441280	816767680	724064320
P52840	Sult1a1	291	917253890	1265688700	548189630	385417216	588888770	404370752	524999712	1657402620	189601872
P53026	Rpl10a	217	819641220	962221380	928786240	292827008	458468800	198856736	584137980	1079438850	308038176
P53395	Dbt	482	529470112	540699580	489287520	130045976	410456096	156150128	417717728	362614784	151354224
P53569	Cebpz	1052	0	0	0	0	0	0	0	0	0
P53612	Rabggtb	339	0	0	0	0	0	0	0	0	0
P53657	Pklr	574	2166968320	3542970880	3272195070	580401600	1066764220	1290622720	1745157250	4723608100	1270352770
P53702	Hccs	272	18921552	12828318	26308770	771259010	133378304	0	0	25569808	0
P53798	Fdft1	416	39993976	21669754	0	0	0	0	0	0	0
P53808	Pctp	214	512589344	425167232	435137920	0	0	117502240	440376704	331073408	115851400
P53810	Pitpna	271	96649592	122796376	103849744	1313586300	0	1591951100	103667816	191097072	0
P53811	Pitpnb	271	91980832	110935368	99141200	0	0	395342336	64604156	82068568	251361520
P53986	Slc16a1	493	153200048	199112496	145001408	528084800	758652290	311844832	180112480	265335328	347579488
P53994	Rab2a	212	310205088	260117360	322529184	87749760	452446048	408438496	346528512	356153024	611566210
P53996	Cnbp	178	43268332	0	50063304	0	178301216	0	74850376	69899920	420275712
P54071	Idh2	452	670941760	962409220	666013500	1817155840	3098047740	911068800	680539070	1501258370	711774660
P54103	Dnajc2	621	0	0	0	0	0	0	0	0	0
P54116	Stom	284	18671066	46591992	26098044	0	0	0	24353248	0	0
P54227	Stmn1	149	0	0	0	0	0	0	25713102	13225678	0
P54276	Msh6	1358	0	0	0	0	0	0	0	0	0
P54726	Rad23a	363	40362796	0	0	0	0	0	112249200	36755340	0
P54728	Rad23b	416	274454048	232960768	243175392	208482816	0	128668976	393260800	201277568	277306784
P54729	Nub1	614	0	0	0	0	0	0	0	0	0
P54731	Faf1	649	0	0	0	0	0	0	0	0	0
P54751	St3gal1	337	0	0	0	0	0	0	0	0	0
P54775	Psmc4	418	228754352	209360112	218814368	210473360	227177696	396757056	397224192	262609984	340383968
P54797	Tango2	276	0	0	0	0	0	0	0	0	0
P54818	Galc	684	0	0	0	0	0	0	0	0	0
P54822	Adsl	484	97089576	80913128	79220712	167846784	332759872	96226464	66184396	108721520	89170320
P54823	Ddx6	483	55620600	68123680	67122168	0	0	349491744	39784976	54428776	0
P54869	Hmgcs2	508	5889693700	7255355400	6223228400	1283314690	2203359490	3150622980	4184247810	10057507800	3300913410
P55002	Mfap2	183	0	0	0	0	0	0	0	0	0
P55050	Fabp2	132	176220032	196032160	197784960	597936900	359667264	648924740	584700610	327317152	510700640
P55096	Abcd3	659	954992960	887555010	1003698110	238926432	260933968	1381699200	765195580	829302210	1018612480
P55104	Inhbc	352	0	0	0	0	0	0	0	0	0
P55258	Rab8a	207	67234152	60563008	54898000	0	0	602960380	46005748	48373484	202537632
P55264	Adk	361	3537133310	3630849790	3373256700	3250853120	2172218370	3421602560	2665222660	3848519680	5975061000
P55284	Cdh5	784	0	0	0	0	0	0	0	0	0
P55292	Dsc2	902	8525835	12646354	9509150	0	0	0	10798104	0	92462896
P55302	Lrpap1	360	148412736	167777968	133382008	0	172209008	696053380	259188528	125493752	0
P55772	Entpd1	510	0	0	0	0	0	0	0	0	0
P55937	Golga3	1487	0	0	0	0	0	0	0	0	0
P56135	Atp5mf	88	3678990590	3327648510	3965190660	0	6468204500	0	1857177220	4030524160	0
P56212	Arpp19	112	0	0	0	0	0	0	0	0	0
P56213	Gfer	198	99704456	78751640	130617120	0	72024288	249117968	117656104	53351176	182718640
P56371	Rab4a	218	192279920	349181248	0	0	0	0	456187616	716402240	0
P56375	Acyp2	106	0	0	0	342276384	399336800	0	143047088	0	0
P56376	Acyp1	99	33894596	53728912	0	0	0	0	0	0	0
P56379	Atp5mpl	58	534887552	927376900	587005250	0	0	0	482872160	1267447940	0
P56380	Nudt2	147	75796128	40377868	39017256	0	0	0	58978324	23382210	0
P56382	Atp5f1e	52	296463872	323503488	0	0	1101458050	0	0	372953472	0
P56387	Dynlt3	116	0	0	0	0	0	0	0	0	0
P56389	Cda	146	0	0	0	0	0	0	0	0	0
P56391	Cox6b1	86	4372158500	4218151170	4374213100	1499799550	5674210800	716583360	4443966000	4770939900	851550140
P56392	Cox7a1	80	0	0	0	5770710000	6651592700	0	0	1152846460	0
P56393	Cox7b	80	0	0	0	0	0	0	0	0	0
P56394	Cox17	63	0	23090134	34426056	0	153793424	586408320	41851852	0	0
P56395	Cyb5a	134	10055151600	9837006800	7059904500	1429935360	1396376190	4379998700	10515484700	11570256900	6872106500
P56399	Usp5	858	139347168	128990680	137611216	259346032	91635480	352060288	217740976	122054160	265030992
P56480	Atp5f1b	529	12235643900	12895472600	11876359200	4743928300	17203064800	2284721920	10398670800	12645404700	2501734140
P56501	Ucp3	308	0	0	0	0	0	0	0	0	0
P56528	Cd38	304	0	0	0	0	0	0	0	0	0
P56542	Dnase2	353	0	0	0	0	0	0	0	0	0
P56565	S100a1	94	153398416	113460408	0	0	0	0	0	144471472	0
P56593	Cyp2a12	492	767725310	732834750	789772930	253831344	125777272	1130102660	481558304	665767300	1783809660
P56654	Cyp2c37	490	261608144	395628928	290875264	0	0	282106176	0	238506944	185761040
P56656	Cyp2c39	490	0	0	0	0	0	0	0	0	0
P56695	Wfs1	890	0	0	0	0	0	0	0	0	0
P56812	Pdcd5	126	41888920	0	30409930	0	63479408	0	74170032	48645860	34805512
P56873	Znrd2	199	74161408	0	0	0	0	0	196151248	0	0
P56959	Fus	518	82695704	0	47229932	0	0	0	0	117662496	0
P56960	Exosc10	887	0	0	0	0	0	0	0	0	0
P57016	Lad1	528	0	0	0	0	0	0	0	0	0
P57716	Ncstn	708	0	0	0	0	0	0	0	0	0
P57746	Atp6v1d	247	0	0	0	0	0	0	0	0	0
P57759	Erp29	262	166208288	141528752	163585440	0	115601824	161446432	218215904	153398336	315144192
P57776	Eef1d	281	1080463100	1133416960	1150989180	215313744	873977410	724733700	1647512960	949792190	928256060
P57780	Actn4	912	3477670660	3362019070	3244553220	2031022590	2509181180	4058316540	4599661100	4337145900	4959582700
P57784	Snrpa1	255	0	49884620	27902734	0	0	0	68026344	55623692	0
P57787	Slc16a3	470	0	0	0	0	0	0	0	0	0
P58021	Tm9sf2	662	154784544	213736576	176465088	0	0	1024442820	0	160643824	1341938940
P58044	Idi1	227	236945072	185011360	225748048	0	0	0	0	0	0
P58058	Nadk	439	0	0	0	0	0	0	0	0	0
P58059	Mrps21	87	0	0	0	0	0	0	0	0	0
P58137	Acot8	320	35576868	35902420	0	0	0	0	44546096	0	0
P58158	B3gat3	335	0	0	0	0	0	0	0	0	0
P58252	Eef2	858	2264154620	2360446460	2357720060	860289410	1599596540	874637820	1671035900	1847808130	1188251260
P58281	Opa1	960	144106832	139956624	164309168	262595392	359094144	115793040	135333328	117322936	222538512
P58389	Ptpa	323	0	84319784	86684232	0	0	0	0	0	0
P58710	Gulo	440	3082579710	3158382340	2952025860	0	0	1081034880	1784200060	2312490750	1820284670
P58735	Slc26a1	704	171118784	195692368	182097024	0	0	17203782	64023684	193731184	127879680
P58771	Tpm1	284	1084337020	1264086140	1022267520	35466400000	67362505000	5099931100	2087203460	17530466300	2480826620
P58774	Tpm2	284	0	0	0	7803994600	20170467300	762639230	145330000	5504691200	0
P58871	Tnks1bp1	1720	29979572	0	53918396	0	0	0	47941472	0	0
P59017	Bcl2l13	434	73686384	74818936	75738664	182229440	212502864	202883552	72860568	74351736	152897280
P59108	Cpne2	548	0	0	0	0	0	0	0	0	0
P59114	Pcif1	706	0	0	0	0	0	0	0	0	0
P59242	Cgn	1191	259191424	246021152	281383520	0	0	641789380	379247968	131387360	375195808
P59325	Eif5	429	214621344	191204624	241021424	0	137723696	0	337515808	154344240	266792672
P59481	Lman2l	347	0	0	0	0	0	0	0	0	0
P59708	Sf3b6	125	0	0	0	0	0	0	0	0	0
P59764	Dock4	1978	0	0	0	0	0	0	0	0	0
P59913	Pcmtd1	357	0	0	0	0	0	0	0	0	0
P59999	Arpc4	168	268219952	283958496	293994464	0	219662032	1453113980	210798656	263890720	0
P60060	Sec61g	68	1055544640	1066899390	974028290	0	0	0	455830816	813636220	0
P60122	Ruvbl1	456	76755184	76159560	81255296	0	0	276365344	126187968	52217524	373328064
P60229	Eif3e	445	87705064	101205336	110414376	0	94404912	0	71809216	104347696	160407824
P60334	Cdo1	200	0	0	0	0	0	0	0	0	0
P60335	Pcbp1	356	568357180	345861504	577446140	413901856	460180352	713459970	714078660	554170690	268619776
P60521	Gabarapl2	117	0	0	0	0	0	0	0	0	0
P60603	Romo1	79	81163304	83591368	112199368	0	356329088	0	55480124	0	0
P60605	Ube2g2	165	0	0	0	0	0	0	0	0	0
P60670	Nploc4	608	151701632	95103728	154564592	223955488	0	0	279339264	103814272	446348448
P60710	Actb	375	41109955000	36943892000	23047686100	12434646000	54708048000	21560012800	28025217000	64821010000	11198998500
P60762	Morf4l1	362	0	0	0	0	0	0	0	0	0
P60766	Cdc42	191	285052640	350374944	295042848	295986880	562920060	229893840	198499520	395013056	164790016
P60824	Cirbp	172	0	0	0	0	0	0	0	0	0
P60843	Eif4a1	406	968708860	952103040	1046301630	399348416	651973570	651008900	691339900	991989120	594638340
P60867	Rps20	119	1495757310	1335887230	1586450050	0	377574688	138113088	1392001920	1206400260	229681456
P60904	Dnajc5	198	0	16155424	0	110761280	0	0	0	0	0
P61021	Rab5b	215	29693456	35722888	33399508	0	87492456	0	14772893	19565676	0
P61022	Chp1	195	40011768	47465940	34380672	0	0	223505792	86859360	44940100	171049168
P61027	Rab10	200	171370944	177835728	184397888	214452448	282340352	515598336	97760712	164357568	287402304
P61028	Rab8b	207	0	0	0	0	0	0	0	0	0
P61079	Ube2d3	147	0	344216544	0	0	0	0	0	399694304	0
P61082	Ube2m	183	61802624	56786716	59308816	0	0	0	44712136	49070212	0
P61087	Ube2k	200	171518944	125237640	183398496	0	0	0	166291408	137391792	0
P61089	Ube2n	152	365375968	395509792	369130400	0	519914272	0	555815040	395931360	162888128
P61148	Fgf1	155	0	0	0	0	0	0	0	0	0
P61161	Actr2	394	349787840	356364512	332465632	239466512	124632928	318675744	255565904	333748000	152126480
P61164	Actr1a	376	60221252	58774316	72270144	59955364	113421968	160792464	53215576	52857572	144169424
P61166	Tmem258	79	0	0	0	0	0	0	0	0	0
P61202	Cops2	443	71602264	79041392	79986664	127222936	135596432	214409792	52671988	98242872	92086504
P61205	Arf3	181	987738180	1038888000	974086850	0	839418180	191316160	821960900	1296065920	246999088
P61211	Arl1	181	191886048	179241344	230958880	0	0	0	189014048	164145456	0
P61222	Abce1	599	151064208	172689568	163824368	454791136	145733696	1149962750	108959304	153165584	959533820
P61255	Rpl26	145	479556608	328835008	572765700	0	0	662957630	675808060	574107260	1432004740
P61290	Psme3	254	48166000	38003544	47557064	0	0	0	50641844	54201568	21268944
P61327	Magoh	146	127421736	112381088	125950280	0	0	0	109459056	163009712	0
P61358	Rpl27	136	628635710	472320928	716016580	0	0	1378787200	660093500	515245024	2236528380
P61458	Pcbd1	104	2383783420	1936041090	1757585920	723865090	874878850	2260268290	3379448580	2262851580	2345745920
P61514	Rpl37a	92	368965760	335868288	400099264	0	0	248954608	376822816	328170912	235766480
P61600	Naa20	178	0	0	0	0	0	0	0	0	0
P61620	Sec61a1	476	338730592	501099040	491391648	0	166600000	272361216	312073184	527621440	1002686720
P61750	Arf4	180	255433552	292076000	285375040	0	237588896	0	217451200	225461312	0
P61759	Vbp1	196	11104040	20590578	0	0	0	0	0	0	89133640
P61804	Dad1	113	985566530	1102888320	1130933120	0	0	0	521408160	1015955200	156661152
P61922	Abat	500	879892740	910937790	882507520	0	0	528492416	405774720	234414112	678960380
P61924	Copz1	177	94746528	117098104	113463752	0	0	0	122973928	0	94264984
P61957	Sumo2	95	65149288	43549392	0	0	0	0	84276656	0	0
P61961	Ufm1	85	0	0	0	0	0	0	0	0	0
P61965	Wdr5	334	0	0	0	0	0	0	0	0	0
P61971	Nutf2	127	0	53754236	67809440	0	211352496	0	153659648	111370624	0
P61979	Hnrnpk	463	665359300	625727680	706828100	455459136	565196420	766392960	988491710	765903490	936978820
P61982	Ywhag	247	511503840	533734464	508253280	1120963070	951829760	567351300	807962300	619096770	846445630
P62071	Rras2	204	64807720	59769696	53604988	0	132221480	927175870	42361072	52713484	0
P62073	Timm10	90	441071616	440244448	452291488	0	187001712	0	539569860	0	0
P62075	Timm13	95	333774080	391346208	331721024	828443200	531870656	1059599100	367053888	406084448	1145399680
P62077	Timm8b	83	200913792	177790176	218847792	128018768	191700288	263386144	273058912	141691696	279847776
P62082	Rps7	194	916022140	970625980	1032220420	0	264181552	524163808	1188094340	840693440	222759568
P62137	Ppp1ca	330	176771024	187369248	149956768	0	0	0	231911008	191407744	0
P62141	Ppp1cb	327	224505072	200697504	171522288	244583984	560539840	224048528	247733248	259901952	186177568
P62192	Psmc1	440	350073408	228772016	245054304	79026728	0	326769536	192437792	172778720	350217248
P62196	Psmc5	406	229680512	228716000	225782448	171075728	248800560	208340736	373964384	237962784	130920896
P62242	Rps8	208	1197382270	1021397570	1599655810	0	0	485583552	1596050180	1273670020	786510020
P62245	Rps15a	130	1229416960	916770880	1022555650	0	642242820	0	636584060	1245454850	369367968
P62254	Ube2g1	170	0	0	0	0	0	0	0	0	0
P62257	Ube2h	183	0	0	0	0	0	0	0	0	0
P62259	Ywhae	255	2191915260	2273619460	2280775420	1039702850	2507089920	870677570	2888870660	2768378370	919356350
P62264	Rps14	151	1382059140	1108528260	1306895100	0	0	1160068100	1599624190	965304510	2130997630
P62267	Rps23	143	111368504	132856728	151606992	101565320	0	273854560	162263360	147976912	436434112
P62270	Rps18	152	299180192	358196576	544317890	0	247636768	470837696	283060448	599425280	361856224
P62274	Rps29	56	326468096	281775200	352122752	0	0	0	324132448	268998144	740892740
P62281	Rps11	158	406133952	415494432	476494912	0	0	840517060	791252930	554164670	396107808
P62301	Rps13	151	630220860	694461950	730295940	0	492284768	109789328	803343810	1405834500	249544016
P62305	Snrpe	92	0	0	104880000	0	0	0	0	101219536	0
P62307	Snrpf	86	239728160	264996688	252149792	0	0	0	318230496	235085504	202372208
P62309	Snrpg	76	124812008	158987552	125765640	0	0	0	211391040	165073904	0
P62311	Lsm3	102	0	0	0	0	0	0	0	0	0
P62315	Snrpd1	119	119047224	112063224	130699936	0	0	37603748	187050880	201882768	55204996
P62317	Snrpd2	118	221023344	202420480	217380576	0	0	1266779900	351467264	325288416	1140326910
P62320	Snrpd3	126	108146520	113385392	102530184	0	0	228970816	143556192	106431896	0
P62322	Lsm5	91	0	0	0	0	0	0	0	0	0
P62331	Arf6	175	266930576	278932096	253512928	372270496	125355152	798542850	180147888	258095872	999299580
P62334	Psmc6	389	208437680	194951600	222207760	0	196729680	277357312	361390464	225964928	257577280
P62342	Selenot	195	0	83622840	0	0	0	0	0	143028208	0
P62488	Polr2g	172	0	0	0	0	0	0	0	0	0
P62627	Dynlrb1	96	0	0	0	0	0	0	0	0	0
P62631	Eef1a2	463	855871550	543518980	0	584945540	1096487550	131633808	0	186252256	0
P62702	Rps4x	263	674064060	854022400	871434560	870026110	403319616	727967420	687350340	1099983620	1056270020
P62715	Ppp2cb	309	192561840	173448944	257047296	0	604922880	576571330	319573408	191608512	351383136
P62717	Rpl18a	176	414182048	462614816	546180860	0	563552580	251550016	502355808	856889660	298365312
P62737	Acta2	377	16303804400	20479299600	12544699400	20415885300	33250078700	13675812900	18704355300	25784918000	34420924000
P62743	Ap2s1	142	117738928	137773440	113240768	0	0	0	79231648	170745552	0
P62748	Hpcal1	193	450684384	257748656	328556000	0	0	102836488	379918272	400250720	0
P62751	Rpl23a	156	1245071490	1203573760	1341217790	558676990	471201504	1080939390	1349954300	1178997380	1479508860
P62754	Rps6	249	1136444930	1045930110	1466262270	437393024	249243376	634615490	1390901120	1174629500	777092670
P62774	Mtpn	118	299638560	310524992	226518720	0	210028864	460290880	427513664	199533056	277716864
P62806	H4c16	103	1782704770	3249753090	2544790270	4365630500	3965363200	11807839200	4050023420	11003611100	10321860600
P62814	Atp6v1b2	511	146082400	154824800	148931824	0	47538176	237930000	301168224	150942448	167978720
P62821	Rab1A	205	667741250	888982850	726997120	132750280	491075232	229415888	678367870	828041220	289186144
P62827	Ran	216	783318400	637397310	724756540	356902752	948283580	671548420	615522240	1017322750	341044864
P62830	Rpl23	140	884861760	830123390	1027005250	0	0	334568704	931789180	943401790	483074560
P62835	Rap1a	184	328500992	342718048	461550752	498415008	526755136	375578336	354556480	355418240	301348192
P62843	Rps15	145	188209520	168607856	175974272	0	0	778585920	198712336	94524416	1056544130
P62849	Rps24	133	987363710	768038210	914438660	0	0	67736360	671939390	758731330	233412064
P62852	Rps25	125	722349120	600633790	982065790	0	420943840	290317600	594376450	656054210	461799008
P62855	Rps26	115	541431870	714537980	666255940	0	0	134966912	859568190	659518780	251383296
P62858	Rps28	69	1700555260	1697543170	1822943620	0	0	0	2170744830	1182315260	853791740
P62862	Fau	133	1083581180	1037449600	1289106940	0	0	0	1576954110	0	0
P62869	Elob	118	289156864	312359200	312698144	162414192	347475168	170673648	447141248	284558016	397234784
P62874	Gnb1	340	90052096	51106796	71323856	0	240216064	0	161577424	97358864	0
P62878	Rbx1	108	0	0	0	0	0	0	0	0	0
P62880	Gnb2	340	181773264	252410640	229820720	476115712	477029824	281185888	342569760	373447840	259441328
P62889	Rpl30	115	432305728	488682880	534489824	0	124699088	1468172540	423864160	566344580	1239776510
P62892	Rpl39	51	192587184	148012112	201316512	0	0	0	282414816	166556848	0
P62897	Cycs	105	2567882750	2047197570	2324613120	633247420	3524529660	598531390	3626715900	2957829890	619016700
P62900	Rpl31	125	908016510	800372740	990179260	0	0	994488770	1060461700	770177980	1167631620
P62908	Rps3	243	3116199940	2801016320	3187818750	1381136510	1339529340	895816190	1688838660	3219036160	1351730690
P62911	Rpl32	135	675547780	680342020	835843580	0	0	668959870	904112830	494548256	1266827780
P62915	Gtf2b	316	0	0	0	0	0	0	0	0	0
P62918	Rpl8	257	339468832	420841216	541145920	239118320	237074384	1080484220	550338500	519850976	1527698180
P62932	Fbxo40	710	0	0	0	0	0	0	0	0	0
P62937	PPIA	165	0	0	0	0	0	0	0	0	0
P62960	Ybx1	322	221633264	144790080	251859088	207080976	151777360	868523390	321396128	218179040	1007335620
P62962	Pfn1	140	2941129980	2805929220	2557670140	1279360770	2207088900	514022208	3695558140	3726086140	2426814720
P62983	Rps27a	156	3162792700	3028656130	2656182270	704588100	2607333120	2019579900	4785828900	3644399100	4084344830
P62996	Tra2b	288	328432768	264560736	297308928	0	95464384	0	388631264	418589760	0
P63001	Rac1	192	850417220	1042773250	890414140	164850992	919919100	549140290	622517570	1095991550	568732800
P63002	Tle5	197	0	0	0	0	0	0	0	0	0
P63005	Pafah1b1	410	108602384	91035520	85520488	0	0	163670512	170703520	93601024	172963248
P63017	Hspa8	646	4532809700	5050392600	4613010900	1715153020	3312811780	1533634940	6758295000	4672060900	2652227070
P63024	Vamp3	103	0	0	0	0	0	0	0	0	0
P63028	Tpt1	172	321120800	348275648	346870688	2619330560	701774270	1079121540	525791072	412047200	1621706880
P63030	Mpc1	109	354904768	424747040	279413344	0	1084064770	0	0	467366688	0
P63037	Dnaja1	397	271513216	280335360	307463968	0	0	580979390	389238912	215909824	490634464
P63038	Hspd1	573	7285037600	6727836200	7207131600	972771970	2868169730	1337290240	8080005100	5494747100	1496980740
P63073	Eif4e	217	110688584	123378032	164917888	0	0	119554640	119610408	147833216	139879328
P63085	Mapk1	358	144390096	184944672	160349408	0	309330752	1143468160	143061392	158543088	0
P63087	Ppp1cc	323	30754122	29506420	0	0	0	0	0	0	0
P63101	Ywhaz	245	925214140	860086780	962745540	591600380	836985730	627278400	1368429700	1059853380	705003200
P63147	Ube2b	152	0	0	0	0	0	0	0	0	0
P63154	Crnkl1	690	0	0	0	0	0	0	0	0	0
P63158	Hmgb1	215	419082880	504523552	450077088	709548990	571821250	1196420740	672900670	667173380	1281088000
P63165	SUMO1	101	0	0	0	0	0	0	0	0	0
P63168	Dynll1	89	0	0	0	0	0	0	0	0	0
P63213	Gng2	71	0	0	0	0	0	0	0	0	0
P63242	Eif5a	154	809552380	779581440	794146820	1094408700	732696700	1480638980	1061363650	700478270	1721771140
P63254	Crip1	77	0	0	0	0	0	0	0	0	0
P63260	Actg1	375	739180420	776613890	378726912	0	597129920	0	442464384	1228172930	26441084
P63276	Rps17	135	651164100	508497024	637364740	0	0	0	331045152	583923260	31810238
P63279	UBE2I	158	0	73488760	0	316608448	0	413313024	97086192	83084672	462243232
P63321	Rala	206	0	36123088	0	0	0	222677024	0	52666248	0
P63323	Rps12	132	1479635460	1571081090	976737280	174700912	654243140	305909120	2148841730	1335590910	647323390
P63325	Rps10	165	887900670	937694020	737791940	442550944	381041664	231122736	503755552	732430910	557167360
P63328	Ppp3ca	521	0	0	0	0	286188192	0	0	100677656	0
P63330	Ppp2ca	309	0	0	0	0	0	0	0	0	0
P67778	Phb1	272	1439090940	1339110910	1369830530	304079840	1326024450	620626500	1190856830	1281906940	444740800
P67871	Csnk2b	215	93949544	99760584	105517544	0	0	0	155675296	94974680	0
P67984	Rpl22	128	1384580350	1155580290	1244927620	0	80155360	0	1035025150	959259520	176289792
P68037	Ube2l3	154	386982720	433941760	403099072	410857216	529526880	634277440	808629820	420763232	458051456
P68040	Rack1	317	2698061310	2485835010	2851524350	352216096	1171624830	1670891140	1864316800	2478084100	2130679940
P68134	Acta1	377	0	0	0	21687965700	10744246300	1248559230	0	3563335940	0
P68181	Prkacb	351	0	0	0	0	0	0	0	0	0
P68254	Ywhaq	245	280878752	295648832	282011264	400732000	437326144	415185408	308816160	309329504	311623744
P68368	Tuba4a	448	1591051390	1267059710	1423602940	293644416	1412266620	190944080	1119751420	1571267840	213919264
P68372	Tubb4b	445	1749687300	1752369410	1688335740	907263300	2028874110	780027010	1419357060	2160925950	863785280
P68373	Tuba1c	449	2351515900	2398517250	2374342400	1113600900	1789479040	1032776380	2171378690	2964107520	1060224320
P68404	Prkcb	671	0	0	0	0	0	0	0	0	0
P68433	H3c11	136	0	0	0	0	0	0	0	0	0
P68510	Ywhah	246	157290128	164158608	189238400	0	414037248	165641264	267187424	236187168	199720544
P68871	HBB	147	0	0	0	163758016	217997968	106548520	0	150121360	418973344
P69566	Ranbp9	653	0	0	0	0	0	0	0	0	0
P69905	HBA2	142	0	0	0	2530377980	0	2694807550	0	100255512	3823332350
P70122	Sbds	250	140602080	127893608	155459456	0	0	112489032	121235496	93114696	178929664
P70168	Kpnb1	876	129327768	151302736	244525424	0	228287472	130644032	229867856	235521648	162084816
P70194	Clec4f	548	62843028	80290128	52166636	0	0	0	72990264	68961040	0
P70195	Psmb7	277	147384608	178498160	167671552	265154400	209369904	568149820	231916368	128380608	720580290
P70236	Map2k6	334	0	0	0	0	0	0	0	0	0
P70245	Ebp	230	1059480450	1355277820	1111518340	0	0	564659260	494113344	721457340	566625660
P70255	Nfic	439	0	0	0	0	0	0	0	0	0
P70257	Nfix	488	0	0	0	0	0	0	0	0	0
P70266	Pfkfb1	471	279564384	279435840	358038016	0	0	553986820	186588704	0	286173888
P70279	Surf6	355	0	0	0	0	0	0	0	0	0
P70280	Vamp7	220	0	0	0	0	0	0	0	0	0
P70288	Hdac2	488	0	0	0	0	0	0	0	0	0
P70290	Mpp1	466	39757060	30204866	40328456	0	0	92675576	75082192	40110272	81635688
P70295	Aup1	410	0	0	0	0	0	0	0	0	0
P70296	Pebp1	187	1659610620	1568056580	1607464700	380525472	871113980	422498048	2287288320	1414807550	500579904
P70297	Stam	548	0	0	0	0	0	0	0	0	0
P70302	Stim1	685	17970366	28971416	17494102	370837312	196488000	335216544	12224251	39435632	78454552
P70318	Tial1	392	0	23326582	27070768	0	0	0	0	0	0
P70333	Hnrnph2	449	334297152	332708384	348751968	512401376	0	0	537290500	372114912	0
P70335	Rock1	1354	0	0	0	0	0	0	0	0	0
P70336	Rock2	1388	0	0	0	0	0	0	0	0	0
P70349	Hint1	126	1509228540	1319808770	1662908800	733151490	797679550	1046950590	2220139260	1821881600	791406210
P70362	Ufd1	307	122448640	57233296	76160688	141692960	0	0	198574752	86597224	216759424
P70372	Elavl1	326	134666624	160717056	146268352	203383296	0	199613440	217068096	135309488	225458880
P70387	Hfe	359	0	0	0	0	0	0	0	0	0
P70389	Igfals	603	0	0	0	0	0	0	0	0	0
P70398	Usp9x	2559	46255484	68299088	66002104	303304288	0	193207936	33995368	44773984	221353856
P70402	Mybph	483	0	0	0	288594144	455622464	0	0	26662172	0
P70404	Idh3g	393	112656064	79453480	109470072	286607552	1416554110	113374648	138102400	208093616	0
P70429	Evl	414	0	0	0	0	0	0	0	0	0
P70441	Nherf1	355	450563904	492726400	475143840	150707072	153841040	236529904	535394656	287310688	252836192
P70444	Bid	195	0	0	0	0	0	0	0	0	0
P70445	Eif4ebp2	120	0	0	0	0	0	0	0	0	0
P70452	Stx4	298	0	16087765	0	134122192	0	153985584	0	16259575	145088144
P70460	Vasp	375	0	0	0	0	0	0	0	0	0
P70665	Siae	541	88426520	75600688	66505804	0	0	235855344	72429344	63579456	142889072
P70670	Naca	2187	789619460	585008260	816192640	154804384	320643232	229628080	1045404220	629245250	0
P70671	Irf3	419	0	0	0	0	0	92341480	0	0	67975040
P70677	Casp3	277	80039192	87605864	0	0	0	0	57684044	47890220	0
P70694	Akr1c6	323	7252636200	6967618600	6616224300	1883141760	2734826240	3763120130	8177660400	8486479400	3406868740
P70695	Fbp2	339	0	0	0	0	0	0	0	0	0
P70697	Urod	367	99521888	134049640	99986664	0	0	103356128	0	72562448	0
P70699	Gaa	953	131384544	97011896	136902928	0	0	261348704	84655056	71464608	257643664
P78386	KRT85	507	0	0	0	0	0	0	0	0	0
P80313	Cct7	544	398245696	400186048	381208544	230167600	523780960	288286080	329868128	445556480	195978688
P80314	Cct2	535	766390460	715601860	753026560	320478080	748430980	556925500	1047295490	831162560	663257790
P80315	Cct4	539	389752768	391584832	392311872	176765552	317332544	262760080	348611584	496168064	204723152
P80316	Cct5	541	488948480	441510560	441505568	210265088	386643200	286511840	609053500	399526048	343389984
P80317	Cct6a	531	456031584	428895584	389236000	217168240	377114368	418038816	550560900	505855648	237072800
P80318	Cct3	545	605891650	434947328	553213700	758619710	514749280	1198760190	436648640	492672480	402217952
P81117	Nucb2	420	0	0	0	0	0	0	0	0	0
P82198	Tgfbi	683	0	0	0	0	75294352	0	49714640	0	0
P82343	Renbp	419	0	0	0	0	0	0	0	0	0
P82347	Sgcd	289	0	0	0	285648544	184367776	0	0	49526452	0
P82348	Sgcg	291	0	0	0	0	0	0	0	0	0
P82349	Sgcb	320	0	0	0	0	0	0	0	0	0
P82350	Sgca	387	0	0	0	378718912	173086672	0	0	0	0
P83093	Stim2	746	0	0	0	0	0	0	0	0	0
P83870	Phf5a	110	32739694	25428686	25348790	0	0	82224600	50802408	38605280	0
P83882	Rpl36a	106	195998240	230521312	232670080	0	0	162603312	330633920	302908480	0
P83887	Tubg1	451	0	0	0	0	0	0	0	0	0
P83917	Cbx1	185	0	0	0	0	0	0	0	0	0
P83940	Eloc	112	97367136	79288352	106517712	133741024	242343920	0	118175824	82324712	81576184
P84084	Arf5	180	1017720640	1126617860	1028539780	602266370	511863296	425043360	650580290	1143991680	282919200
P84089	Erh	104	368793632	320931584	343688704	0	0	0	504554976	533455680	0
P84091	Ap2m1	435	305527360	344969856	369373472	0	299856832	0	229607200	372660640	401087648
P84096	Rhog	191	31260864	44303712	25058816	0	0	162669664	45941912	29456798	91347648
P84099	Rpl19	196	203340368	310094080	422602528	0	188996176	197087824	301111488	624038850	390272640
P84104	Srsf3	164	134789136	165781344	116892192	0	0	0	137507424	203134576	0
P84228	H3c15	136	0	0	0	0	0	0	0	0	0
P85094	Isoc2a	206	514997856	493783904	421256352	774877120	0	953470020	279964512	365217408	107437832
P97290	Serping1	504	0	98434048	80625728	0	0	0	0	67524392	0
P97298	Serpinf1	417	0	0	0	0	0	0	0	0	0
P97300	Nptn	397	0	0	0	0	0	0	0	0	0
P97304	Polr1d	133	0	0	0	0	0	0	0	0	0
P97311	Mcm6	821	0	0	0	0	0	0	0	0	0
P97314	Csrp2	193	0	0	0	0	0	0	0	0	0
P97315	Csrp1	193	24455004	0	0	231669584	251226400	0	88585360	41426928	0
P97328	Khk	298	1410242050	2085945220	1640932610	530619616	905788800	955326660	1961434500	2467232770	722404480
P97351	Rps3a	264	955505340	910575490	976948800	371334688	483275776	339908032	634753600	925543940	1126574590
P97352	S100a13	98	0	0	0	0	0	0	0	0	0
P97363	Sptlc2	560	0	0	0	0	0	0	0	0	0
P97364	Sephs2	452	788626300	758745730	769859580	0	331620096	743664900	543850050	629809470	361009952
P97366	Evi5	809	110598232	0	0	0	0	0	0	142836208	0
P97370	Atp1b3	278	123457336	99152096	116043808	0	0	0	85834736	82410336	0
P97371	Psme1	249	542962050	576877060	479205344	0	385780896	379029696	511141344	540534400	426667040
P97372	Psme2	239	234894736	275281856	246681104	218953376	0	369717152	128447312	262226096	378890432
P97379	G3bp2	482	26154920	31447366	46208872	98654056	0	301326496	65239576	0	282926656
P97384	Anxa11	503	96848768	85439328	99898800	286318464	352214176	323581440	115279656	100286120	289466880
P97386	Lig3	1015	0	0	0	0	0	0	0	0	0
P97390	Vps45	570	22892430	18587330	0	0	0	0	0	0	0
P97393	Arhgap5	1503	0	0	0	0	0	0	0	0	0
P97429	Anxa4	319	290172832	260504848	254850688	174576624	336057216	408414944	373986624	387538464	391969472
P97434	Mprip	1024	0	0	0	0	0	0	0	0	0
P97443	Smyd1	490	0	0	0	761284860	1425883520	0	0	90956256	0
P97447	Fhl1	280	43017336	40781764	48462128	2133382020	3215612420	384521440	63889824	691410300	0
P97449	Anpep	966	223398256	251285248	229653648	0	301017408	335093920	196216112	234902128	383958496
P97450	Atp5pf	108	2199572990	2339157250	2186515460	3332398340	3513760260	1053717760	1999987330	2236440830	1167319940
P97452	Bop1	732	0	0	0	0	0	0	0	0	0
P97457	Myl11	169	0	266186752	0	29874024400	59204170000	1580048770	0	16529836000	0
P97461	Rps5	204	1824215300	1645815550	1539308800	184690016	627820670	473340128	736622270	1581306500	263985840
P97463	Nrtn	195	0	0	0	0	0	0	0	0	0
P97470	Ppp4c	307	0	0	0	0	0	0	0	0	0
P97478	Coq7	217	0	0	36313316	237266144	307297760	256369520	26042338	0	156778624
P97493	Txn2	166	339476960	340029440	360447008	0	0	253409984	419111872	299151616	0
P97494	Gclc	637	994923330	894313600	908463230	507531104	625553020	1252577920	886638910	1288488190	1064144830
P97742	Cpt1a	773	407657376	456955648	387439712	0	257874720	810393980	310929312	433832864	1013987260
P97760	Polr2c	275	0	0	0	0	0	0	0	0	0
P97765	Wbp2	261	0	0	0	0	0	0	0	0	0
P97770	Thumpd3	505	0	0	0	0	0	0	0	0	0
P97785	Gfra1	468	0	0	0	0	0	0	0	0	0
P97792	Cxadr	365	92308848	40109712	102996216	0	0	0	0	26560114	0
P97793	Alk	1621	0	0	0	0	0	0	0	0	0
P97807	Fh	507	1804650750	1621442560	1826140540	654775870	2518686980	505161824	1495775490	1705462780	589562620
P97819	Pla2g6	807	0	0	0	0	0	0	0	0	0
P97821	Ctsc	462	339482048	324853888	312450560	0	0	0	265024528	441708032	0
P97822	Anp32e	260	18657454	0	0	0	43539704	0	25193370	32305264	0
P97823	Lypla1	230	433276416	432121600	449477696	0	334086112	324606368	643763070	290976256	0
P97855	G3bp1	465	171192352	179653840	200184048	0	131763200	0	292893760	165409056	2512728830
P97858	Slc35b1	322	0	0	0	0	0	0	0	0	0
P97863	Nfib	570	0	0	0	0	0	0	0	0	0
P97864	Casp7	303	0	0	0	0	0	0	0	0	0
P97865	Pex7	318	53691128	0	0	0	0	0	206328544	0	0
P97872	Fmo5	533	2397565180	2334068480	2636028930	504973696	668747460	1922804480	1971448830	3322418180	1993209340
P97927	Lama4	1816	0	0	0	130960160	115976816	0	0	0	0
P97930	Dtymk	212	281231776	286292800	354776544	0	0	0	463413280	0	0
P98064	Masp1	704	0	0	0	0	0	0	0	0	0
P98078	Dab2	766	0	0	0	0	0	72427360	30397562	0	80597448
P98083	Shc1	579	0	0	0	0	0	0	0	0	0
P98192	Gnpat	678	0	0	0	0	0	0	0	0	0
P98195	Atp9b	1146	0	0	0	0	0	0	0	0	0
P98203	Arvcf	962	0	0	0	0	0	0	0	0	0
P99024	Tubb5	444	387782272	400376800	390136192	236701520	340830816	162759328	359497216	453656352	286295424
P99025	Gchfr	84	345782496	434130944	335478432	0	0	0	432193696	290288416	0
P99026	Psmb4	264	295725792	320127520	246011184	0	94808288	0	359998432	288556160	0
P99027	Rplp2	115	2888320510	2780675070	2781268740	438557952	800208320	2156202750	3282190590	2372322820	2811374340
P99028	Uqcrh	89	642135420	634622020	646591620	1532781950	2581121280	2104777340	577550850	726184000	1144134020
P99029	Prdx5	210	2099885700	1905057790	2126539900	984932100	1165006590	820292290	2988882690	1886155390	1299322110
Q00262	Stx2	289	0	0	0	0	0	0	0	0	0
Q00422	Gabpa	454	0	0	0	0	0	0	0	0	0
Q00519	Xdh	1335	264329968	302738528	264558640	258013168	226997040	458457440	534649536	339007904	464057984
Q00612	G6pdx	515	28243240	53184688	0	0	0	0	53117164	0	0
Q00623	Apoa1	264	1827356540	2047593600	1715374340	1174781180	1843422720	817778050	4270093820	1672419970	966307010
Q00724	Rbp4	201	155652400	140847296	182792912	0	0	0	444791968	221626784	269016256
Q00780	Col8a1	744	0	0	0	0	0	0	0	0	0
Q00896	Serpina1c	412	831797380	762950910	777675580	538875330	754950720	462520704	1179843840	535074848	602194620
Q00897	Serpina1d	413	589713860	538052030	586928960	796550210	406085728	893070210	688977470	307893536	1004121470
Q00898	Serpina1e	413	410428320	0	491102752	0	0	0	158230272	0	182738368
Q00899	Yy1	414	0	0	0	0	0	0	0	0	0
Q00915	Rbp1	135	114324880	124532200	116737528	0	0	0	241765616	112978952	0
Q00PI9	Hnrnpul2	745	146544400	156290896	111447000	0	0	674971710	235167280	158801280	413151552
Q01149	Col1a2	1372	18405918	48231268	50141012	0	327742944	0	131337848	27417308	0
Q01279	Egfr	1210	354311552	515558912	414474752	0	0	388017984	221085552	54706464	339390496
Q01339	Apoh	345	491296064	443658240	474627488	953748610	1200589950	410332096	861267900	530987904	659865660
Q01405	Sec23a	765	339725824	490693056	398538144	561819460	417773024	636099200	313033216	449788064	674913340
Q01730	Rsu1	277	229261088	203608432	170965376	633832700	532001088	393632000	322056480	230103600	548027780
Q01768	Nme2	152	3070643460	2997839100	2812979200	1580297600	1802145150	1606194820	2943440130	2700199170	2137403650
Q01853	Vcp	806	1421903230	1306866690	1292297220	755884930	981215170	1238276100	2140946690	1196114820	1353657090
Q02013	Aqp1	269	265104944	253424208	243019104	0	536519488	132212568	118421016	394595520	0
Q02053	Uba1	1058	519742240	505553344	519233888	412857728	514127776	566677950	491935072	505796896	253053600
Q02105	C1qc	246	0	0	0	0	0	0	0	0	0
Q02248	Ctnnb1	781	163932240	188114096	184281104	0	0	414123904	118438728	128196256	239563856
Q02257	Jup	745	64257360	68957672	58717548	0	0	162961808	26213640	99898408	185636224
Q02357	Ank1	1862	0	25120046	0	159950592	116869832	0	0	0	0
Q02780	Nfia	532	0	0	0	0	0	301444384	0	0	245571984
Q02788	Col6a2	1034	70082056	62241980	57151560	821430400	773990020	146208064	90602312	151657888	0
Q02789	Cacna1s	1852	0	0	0	401548384	358117120	0	0	0	0
Q02819	Nucb1	459	184107152	210547648	170786848	167384272	181328016	213399536	324893120	169115376	268193744
Q03141	Mark3	753	0	0	0	0	0	0	0	0	0
Q03160	Grb7	535	29484982	25445440	0	0	0	0	32169130	0	0
Q03249	Galt	379	94598680	114105496	0	0	0	0	43870072	0	0
Q03265	Atp5f1a	553	9100726300	7774286300	7393301000	4130090500	13017817100	1848904450	5198742500	8654416900	2268699140
Q03311	Bche	603	63598224	50369956	47437420	0	0	0	47661056	107626160	0
Q03526	Itk	625	0	0	0	0	0	0	0	0	0
Q03734	Serpina3m	418	0	0	0	0	0	0	0	0	0
Q03963	Eif2ak2	515	0	0	0	0	0	0	0	0	0
Q04207	Rela	549	29286378	30866772	0	0	0	0	43748256	0	0
Q04447	Ckb	381	96157176	82346736	69778736	1755014020	109822416	1049627140	284067168	134168368	927697220
Q04519	Smpd1	627	0	0	0	0	0	0	0	0	0
Q04736	Yes1	541	0	0	0	0	0	0	0	0	0
Q04750	Top1	767	28714770	27914666	36166028	0	0	221425952	39268548	29070814	146560288
Q04857	Col6a1	1025	116819080	117891360	86526760	210877392	1262322820	567752060	160228480	229882976	0
Q04899	Cdk18	451	0	0	0	0	0	0	0	0	0
Q05117	Acp5	327	235103520	198946864	195763648	0	0	544433470	83511584	204788880	230841744
Q05186	Rcn1	325	0	0	0	0	0	0	0	0	0
Q05421	Cyp2e1	493	2979235330	3542136320	2795305730	142230240	405605184	1094318340	1462487420	1888707580	1330441340
Q05685	Folr2	251	0	0	0	0	0	0	0	0	0
Q05793	Hspg2	3707	127939568	120860832	104752640	537434370	486062880	533887424	272933888	214235856	407286144
Q05816	Fabp5	135	285328320	529847232	363077664	0	146728336	0	246694832	114994976	0
Q05915	Gch1	241	0	0	0	0	0	0	0	0	0
Q05920	Pc	1178	2501802240	3215567100	2594664700	368841792	1147750530	1162614270	2064269440	3328833790	1181372160
Q05BC3	Eml1	814	0	0	0	0	0	0	0	0	0
Q05CL8	Larp7	570	0	0	0	0	0	0	0	0	0
Q05D44	Eif5b	1216	0	0	18706524	149667840	0	232479872	35999976	0	337114976
Q06138	Cab39	341	31878952	38308732	25918784	0	79156296	0	0	34327404	0
Q06185	Atp5me	71	2197006340	1942907010	2189460480	0	3398801150	0	1025799300	2101345920	0
Q06335	Aplp2	707	0	0	0	0	0	0	0	0	0
Q06770	Serpina6	397	0	0	0	0	0	0	0	0	0
Q06830	PRDX1	199	0	0	0	0	0	0	0	0	0
Q06890	Clu	448	125916472	144747280	138771616	322391136	210912368	549122940	304280544	78980920	186837264
Q07076	Anxa7	463	271012928	261996208	243064480	132706992	235579824	244342096	228802992	378940000	459116768
Q07113	Igf2r	2483	0	0	0	0	0	0	0	0	0
Q07417	Acads	412	1786968320	1622202880	1624776450	364484832	1184083580	608835710	2471032830	1642127490	751705340
Q07456	Ambp	349	129517200	128915528	142667024	122601864	0	142184288	231129104	94525504	181514336
Q07797	Lgals3bp	577	69560688	55272536	53240532	0	0	0	100848000	112714112	0
Q07813	Bax	192	23358134	0	26103164	0	0	0	0	39653244	0
Q07968	F13b	669	0	0	0	0	0	0	0	0	0
Q08024	Cbfb	187	0	0	0	0	0	0	0	0	0
Q08093	Cnn2	305	0	0	0	0	0	0	0	0	0
Q08288	Lyar	388	0	0	0	0	0	0	0	0	0
Q08481	Pecam1	727	0	0	0	0	0	0	0	0	0
Q08642	Padi2	673	0	0	0	0	0	0	0	0	0
Q08857	Cd36	472	95703920	100903952	62387388	100979312	1319941760	0	205320832	349624288	242368544
Q08879	Fbln1	705	0	0	0	1017223300	0	280416064	0	0	490222944
Q08943	Ssrp1	708	25322536	0	0	0	0	0	48082096	0	0
Q09200	B4galnt1	533	0	0	0	0	0	0	0	0	0
Q0GNC1	Inf2	1273	0	0	0	0	0	0	0	0	0
Q0P678	Zc3h18	948	0	0	0	0	0	0	0	0	0
Q0VBL3	Rbm15	962	0	0	0	0	0	0	0	0	0
Q0VGB7	Ppp4r2	417	0	0	0	0	0	0	0	0	0
Q11011	Npepps	920	50251584	46708136	56221252	209350240	135857232	0	37014308	53216240	113343080
Q11136	Pepd	493	0	142400304	196363056	0	0	0	317524800	115181176	0
Q148V8	Fam83h	1209	0	0	0	0	0	0	0	0	0
Q149B8	Perm1	807	0	0	0	0	0	0	0	0	0
Q14C51	Ptcd3	685	37766476	32370114	42775608	0	0	0	0	33043248	27499422
Q14CH1	Mocos	862	0	0	0	0	0	0	0	0	0
Q14CH7	Aars2	980	0	0	0	0	0	0	0	0	0
Q14DH7	Acss3	682	23911386	38273280	0	0	0	0	0	0	0
Q1HFZ0	Nsun2	757	14063915	0	27585954	0	0	0	0	0	0
Q1XH17	Trim72	477	0	0	0	451197344	1070051460	0	0	118470080	0
Q283N4	Urad	178	123983512	135949680	119391904	0	0	351881536	143631392	110561832	0
Q2EMV9	Parp14	1817	0	0	0	0	0	0	0	0	0
Q2M3X8	Phactr1	580	0	0	0	0	0	0	0	0	0
Q2NL51	Gsk3a	490	0	0	0	0	0	0	0	0	0
Q2TBE6	Pi4k2a	479	0	0	0	0	0	0	0	0	0
Q2TPA8	Hsdl2	490	141252992	144857104	149572464	137300096	307366784	420807520	167925744	224143824	438737728
Q2VLH6	Cd163	1121	0	0	0	0	0	0	0	0	0
Q31125	Slc39a7	476	0	31865656	0	0	0	159197168	0	0	0
Q3B7Z2	Osbp	805	28885194	35116356	29880626	20490174	0	181626080	43748108	52367484	340853920
Q3KNM2	Marchf5	278	0	0	0	0	0	0	0	0	0
Q3MI48	Jsrp1	332	0	0	0	722703230	353469280	0	0	0	0
Q3T9E4	Tgtp2	415	0	0	0	0	0	0	0	0	0
Q3T9X0	Slc2a9	538	30849672	29370230	0	0	0	0	0	27179150	69517992
Q3TAS6	Emc10	258	49620176	49157400	63771640	0	0	0	0	83728472	0
Q3TBW2	Mrpl10	262	0	0	0	0	0	0	0	0	0
Q3TC33	Ccdc127	260	0	0	0	0	0	0	0	0	0
Q3TC72	Fahd2	313	95834168	119272928	102044256	105172088	154949344	0	159089120	92609496	0
Q3TC93	Hs1bp3	395	0	0	0	0	0	0	0	0	0
Q3TCH7	Cul4a	759	77508016	97495376	72280688	0	0	174858928	79443272	97613928	96050168
Q3TCJ1	Abraxas2	415	0	0	0	0	0	0	0	0	0
Q3TCN2	Plbd2	594	209216384	127643304	184528432	0	0	0	237881856	191105040	0
Q3TDD9	Ppp1r21	780	0	0	0	0	0	0	0	0	0
Q3TDN2	Faf2	445	111499352	88378120	124607920	0	0	490354912	32314962	68008104	0
Q3TDQ1	Stt3b	823	127288440	232711744	223431616	0	38615148	326735040	137641360	225740352	494575136
Q3TEA8	Hp1bp3	554	0	0	0	0	62483324	0	0	33935152	0
Q3TFQ1	Spryd7	196	0	0	0	0	0	0	0	0	0
Q3TGF2	Fam107b	131	0	0	0	0	0	0	0	0	0
Q3THE2	Myl12b	172	764794820	642216770	676113980	382711296	539373310	444602080	1230950270	853447550	897494020
Q3THG9	Aarsd1	412	196648576	161482912	188574336	0	0	0	156365088	178539696	0
Q3THK3	Gtf2f1	508	0	0	0	0	0	0	0	0	0
Q3THK7	Gmps	693	59018620	86475168	64738520	0	0	167659056	98304928	84452600	119209752
Q3THS6	Mat2a	395	137332016	101441128	171041200	0	0	0	118132856	161597936	62403140
Q3TIU4	Pde12	608	0	0	0	0	0	0	0	0	0
Q3TIV5	Zc3h15	426	20936880	14463744	21449410	0	0	0	36190200	0	129491760
Q3TIX9	Usp39	564	0	0	0	0	0	0	0	0	0
Q3TJ91	Llgl2	1027	0	0	0	0	0	0	0	0	0
Q3TJD7	Pdlim7	457	0	0	0	150702768	386912512	0	0	13389369	0
Q3TJZ6	Fam98a	515	45010272	0	45728848	0	0	0	0	35929652	85328496
Q3TKT4	Smarca4	1613	0	0	0	0	0	0	0	0	0
Q3TL44	Nlrx1	975	0	0	0	0	0	0	0	0	0
Q3TLH4	Prrc2c	2846	0	0	0	0	0	0	0	0	0
Q3TLP5	Echdc2	296	569796740	509191616	479989440	0	106411560	1137089540	345071232	395340576	299443200
Q3TMH2	Scrn3	418	92992144	124106216	85819048	0	0	327912896	130360784	72120488	219369728
Q3TMP8	Tmem38a	298	0	0	0	169032656	1413220100	0	0	87212560	0
Q3TNA1	Xylb	551	223210544	261632864	240446864	934652420	263458896	1121865980	195242496	349545056	565609600
Q3TSG4	Alkbh5	395	0	0	0	0	0	0	0	0	0
Q3TTY5	Krt2	707	0	0	0	0	0	0	0	0	0
Q3TVI8	Pbxip1	727	0	0	0	176050544	144900176	0	0	0	0
Q3TW96	Uap1l1	507	23572894	0	0	0	0	0	114442192	63043508	0
Q3TWW8	Srsf6	339	86745424	106144816	106107896	0	0	268398816	173636496	115784856	273437792
Q3TX08	Trmt1	663	0	0	0	0	0	0	0	0	0
Q3TXS7	Psmd1	953	198301888	211542304	207992400	389888736	193769696	428823872	150922944	186384944	437891616
Q3TXT3	Inip	104	0	0	0	0	0	0	0	0	0
Q3TYS2	Cybc1	187	0	0	0	0	0	0	0	0	0
Q3TYX3	Smyd5	416	0	0	0	0	0	0	0	0	0
Q3TZ89	Sec31b	1158	0	0	0	0	0	0	0	0	0
Q3TZZ7	Esyt2	845	123972000	133831456	181675408	0	0	0	0	0	0
Q3U0B3	Dhrs11	260	80103296	83692512	78123440	0	0	0	139179392	63754840	0
Q3U0S6	Rasip1	961	0	0	0	0	0	0	0	0	0
Q3U0V1	Khsrp	748	117033624	108606416	128916696	0	0	332627296	201592496	107101336	304106496
Q3U0V2	Tradd	310	0	0	0	0	0	0	0	0	0
Q3U0Y2	Tmem35b	150	0	0	0	0	0	0	0	0	0
Q3U186	Rars2	578	0	0	0	0	0	0	0	0	0
Q3U1J4	Ddb1	1140	144128880	153659952	149514736	0	215311168	121547608	117814816	143285984	173012656
Q3U2A8	Vars2	1060	0	0	0	0	0	0	0	0	0
Q3U2P1	Sec24a	1090	305770368	295401120	300056352	0	0	0	199581392	242744352	380358048
Q3U3R4	Lmf1	574	97356264	86073864	155894880	0	0	0	45676140	0	0
Q3U5Q7	Cmpk2	447	0	105556344	0	0	0	0	137220320	45393056	0
Q3U7R1	Esyt1	1092	83861096	122349232	0	42552700	74026712	0	93774696	87961184	0
Q3U9G9	Lbr	626	34282200	0	0	0	0	0	0	50379448	0
Q3U9N9	Slc16a10	512	37460212	28531166	0	0	0	0	0	0	0
Q3UBX0	Tmem109	243	247944448	198749296	188973280	0	495482048	0	0	223100928	0
Q3UBZ5	Mif4gd	222	0	0	0	0	0	0	0	0	0
Q3UCQ1	Foxk2	651	0	0	0	0	0	0	0	0	0
Q3UCV8	Otulin	352	0	0	0	0	0	0	0	0	0
Q3UD01	Atxn7l3b	97	0	0	0	0	0	0	0	0	0
Q3UDE2	Ttll12	639	18015600	17995844	32537678	0	0	0	0	0	0
Q3UDK1	Trafd1	580	0	0	0	0	0	0	0	0	0
Q3UDW8	Hgsnat	656	0	0	0	0	0	0	0	0	0
Q3UE37	Ube2z	356	0	0	0	0	0	0	0	0	0
Q3UEB3	Puf60	564	41231588	43492112	47736328	0	0	0	91494688	70145864	0
Q3UEG6	Agxt2	513	571005700	569710660	532447424	0	114124216	948276220	526142720	329858720	936875390
Q3UFF7	Lyplal1	239	98726488	86322672	98971432	0	0	156402864	138203408	54976476	147123024
Q3UGC7	Eif3j1	261	173605472	160843504	182494880	203978288	157728864	507507424	289680608	160559184	591927420
Q3UGP8	Alg10b	474	0	0	0	0	0	0	0	0	0
Q3UGR5	Hdhd2	259	64255744	82218832	29470250	0	208829040	0	144084128	100886752	0
Q3UH60	Dip2b	1574	0	0	0	0	0	0	0	0	0
Q3UH68	Limch1	1057	0	0	0	0	0	0	0	0	0
Q3UHD6	Snx27	539	12724503	9783099	0	0	0	0	0	12162804	0
Q3UHF7	Hivep2	2430	0	0	0	0	0	0	0	0	0
Q3UHJ0	Aak1	959	0	0	0	0	0	0	0	0	0
Q3UHX2	Pdap1	181	27424462	28194916	32978424	0	0	170564480	66096124	24793900	241331088
Q3UHX9	Spout1	385	0	0	0	0	0	0	0	0	0
Q3UHZ5	Lmod2	550	0	0	0	0	0	0	0	0	0
Q3UI43	Babam1	333	0	0	0	0	0	0	0	0	0
Q3UIR3	Dtx3l	748	40581240	39186836	37543396	0	0	175137264	49555560	31111722	151113600
Q3UIU2	Ndufb6	128	303224128	300296384	354468000	1827772800	868327870	0	173150256	403952320	0
Q3UJB9	Edc4	1406	0	0	0	0	0	0	0	0	0
Q3UJD6	Usp19	1360	0	0	0	0	0	0	0	0	0
Q3UJU9	Rmdn3	470	1155775100	1116924800	1179623550	0	0	1022318080	1125489920	435509664	1294122750
Q3UKJ7	Smu1	513	34703960	35599236	27823098	0	0	0	37150364	37098272	154713072
Q3ULD5	Mccc2	563	379118720	353981760	367247072	311515968	414167712	423013568	187929904	195273616	388027712
Q3ULF4	Spg7	781	34740724	27397074	0	0	0	0	46489980	0	0
Q3ULJ0	Gpd1l	351	72500832	75652120	76728312	0	274409344	0	59396192	73747440	388419488
Q3ULW8	Parp3	533	0	0	0	0	0	0	0	0	0
Q3UM18	Lsg1	644	0	0	0	0	0	0	0	0	0
Q3UM29	Cog7	770	0	0	0	0	0	0	0	0	0
Q3UM45	Ppp1r7	361	61913468	65212256	71025456	0	0	172641680	147079632	64343776	155903536
Q3UMB9	Washc4	1173	0	0	0	0	0	0	0	0	0
Q3UMF0	Cobll1	1273	32024420	23454302	30536438	0	0	354015488	43130296	0	319179808
Q3UMR5	Mcu	350	0	51074740	33634372	0	201257360	0	0	65930596	0
Q3UMT1	Ppp1r12c	782	0	0	0	0	0	0	0	0	0
Q3UMU9	Hdgfl2	669	9217071	0	0	0	0	0	20837660	0	0
Q3UMY5	Eml4	988	0	0	0	0	0	0	0	0	0
Q3UN02	Lclat1	376	55278020	55705960	34107768	0	0	0	0	56523416	0
Q3UNX5	Acsm3	580	171581744	164451744	169128160	0	0	955617020	82552904	81510608	284516544
Q3UNZ8	Cryzl2	350	61038408	66508036	74119400	0	0	0	42409028	41751132	0
Q3UP75	Ugt3a1	523	170098016	147420688	122201768	0	0	54448156	87030736	88843784	94108792
Q3UPF5	Zc3hav1	946	0	0	0	0	0	0	0	0	0
Q3UPH1	Prrc1	443	172511360	201570592	180376752	0	0	0	286832960	195154256	162307136
Q3UPL0	Sec31a	1230	382926688	408964064	434631904	0	254433296	611347460	419140640	381904704	525274624
Q3UPL5	Ag2	249	0	0	0	0	0	0	0	0	0
Q3UQ44	Iqgap2	1575	516827424	508570912	522403680	220949360	191154672	642648770	396953216	649550020	677229570
Q3UQ84	Tars2	723	0	0	0	0	0	0	0	0	0
Q3UQN2	Fcho2	809	0	0	0	0	0	0	0	0	0
Q3UQS2	Lsmem1	128	0	0	0	0	0	0	0	0	0
Q3URD3	Slmap	845	15888083	17716036	18302620	127147464	182465280	138545200	20502674	28405162	101023872
Q3URE1	Acsf3	583	32440316	32810848	32033680	0	0	65578060	28350118	0	86771288
Q3URS9	Ccdc51	406	18006072	27234750	27052926	0	0	85483968	0	0	90635864
Q3UTJ2	Sorbs2	1180	121801744	96855768	112731992	204263552	0	636601410	232014192	104984456	658944320
Q3UUI3	Them4	230	48768132	43373460	76590360	0	0	0	41299184	0	0
Q3UUQ7	Pgap1	922	0	0	0	0	0	0	0	0	0
Q3UV70	Pdp1	538	0	0	0	0	0	0	0	0	0
Q3UVG3	Fam91a1	837	0	0	0	0	0	0	0	0	0
Q3UVK0	Ermp1	898	25191454	0	0	0	0	0	28868170	0	248066592
Q3UW53	Niban1	926	0	0	0	0	0	0	0	0	0
Q3UX10	Tubal3	446	0	0	0	0	0	0	0	0	0
Q3UY34	Custos	256	0	0	0	0	0	0	0	0	0
Q3UYV9	Ncbp1	790	0	0	0	0	0	0	0	0	0
Q3UZ09	C1rl	482	0	0	0	0	0	0	0	0	0
Q3UZ39	Lrrfip1	729	22649076	0	0	0	0	0	49055888	17800378	54661760
Q3UZA1	Rcsd1	412	0	0	0	0	0	0	0	0	0
Q3UZZ6	Sult1d1	295	228807344	291612576	329935360	312684064	277180256	407507136	228252048	646309820	439369472
Q3V009	Tmed1	227	0	0	0	0	0	47979524	0	0	34691428
Q3V132	Slc25a31	320	0	0	0	0	0	0	0	0	0
Q3V1D3	Ampd1	745	0	0	0	194146880	366703808	0	0	0	0
Q3V1L4	Nt5c2	560	0	0	0	0	0	0	0	0	0
Q3V384	Afg1l	480	0	0	0	0	0	0	0	0	0
Q3V3R4	Itga1	1179	22995530	60337484	25281202	0	0	99113712	53895140	68553656	98078960
Q3V4B5	Commd6	87	0	0	0	0	0	0	0	0	0
Q3ZT31	Snx25	840	0	0	0	0	0	0	0	0	0
Q45VN2	Defa20	95	0	0	0	0	0	0	0	0	0
Q497J1	Tmem86b	226	0	0	0	0	0	0	0	0	0
Q499X9	Mars2	586	0	0	0	0	0	0	0	0	0
Q4FK66	Prpf38a	312	0	0	0	0	0	0	0	0	0
Q4FZF3	Ddx49	480	0	0	0	0	0	0	0	0	0
Q4KL35	Magix	324	0	0	0	0	0	0	0	0	0
Q4KML4	Abracl	81	82435456	0	0	0	0	0	189423456	157850240	0
Q4KMM3	Oxr1	866	0	0	0	0	0	0	0	0	0
Q4KWH5	Plch1	1682	0	0	0	0	0	0	0	0	0
Q4LDG0	Slc27a5	689	923834110	1188113790	925976260	0	0	438689760	590370180	1025074750	575167230
Q4PJX1	Odr4	447	43988848	47938512	51483360	0	0	81608752	29756964	63111980	76441112
Q4PZA2	Ece1	769	0	42125232	36277092	0	0	221394208	0	48364352	28495382
Q4VA53	Pds5b	1446	0	0	0	0	0	0	0	0	0
Q4VAA2	Cdv3	281	159593296	113254328	185296128	0	0	1156044800	324347968	92664768	540501760
Q4VAE3	Tmem65	234	0	0	0	0	0	0	0	0	0
Q4VBD2	Tapt1	564	0	0	0	0	0	0	0	0	0
Q4VBE8	Wdr18	431	0	0	0	0	0	0	0	0	0
Q501J6	Ddx17	650	76418176	80798488	84555544	0	0	195463232	117637624	69708312	216292768
Q505B7	Zbtb8os	168	9739101	0	0	0	0	191464784	0	7.06498e+06	100352464
Q505D1	Ankrd28	1053	0	0	0	0	0	0	0	0	0
Q505D7	Opa3	179	0	0	0	0	0	0	0	0	0
Q505F5	Lrrc47	581	24479234	19699900	21912488	0	0	0	57833884	21098516	0
Q52KI8	Srrm1	946	0	35295320	51634592	0	0	0	70898368	0	0
Q569Z5	Ddx46	1032	0	168987792	34415028	0	0	0	0	0	0
Q569Z6	Thrap3	951	60777328	50652080	64216508	132037504	0	194924944	81914456	51865724	164601872
Q570Y9	Deptor	409	40005408	50306368	39186696	0	0	0	58187764	38882648	388102336
Q571E4	Galns	520	0	0	0	0	0	0	0	0	0
Q571F8	Gls2	602	230674816	343135552	312562912	0	0	187760720	143465136	126860304	169348272
Q571I9	Aldh16a1	802	94327432	106550656	96175792	0	0	324493920	72552520	99823072	232985776
Q58A65	Spag9	1321	23348564	0	0	0	0	0	54050348	0	66275660
Q59J78	Ndufaf2	168	70764352	75432624	95388880	169885824	0	0	32075080	41066076	0
Q5BL07	Pex1	1284	17574954	13885674	19302218	0	0	0	25281004	18246142	188605424
Q5BLK4	Tut7	1491	0	0	0	0	0	0	0	0	0
Q5DTJ9	Mypn	1315	0	0	0	0	0	0	0	0	0
Q5DW34	Ehmt1	1296	0	0	0	0	0	0	0	0	0
Q5EBG6	Hspb6	162	0	0	0	2104089340	1761353220	0	0	176554912	0
Q5EBG8		199	104840440	114318568	90207272	0	0	0	157345728	91749112	331887040
Q5EG47	Prkaa1	559	0	0	0	0	0	0	0	0	0
Q5F226	Fat2	4351	0	0	0	0	0	0	0	0	0
Q5F285	Tmem256	113	75270016	53408684	72352720	0	0	0	0	0	0
Q5F2F2	Abhd15	459	0	0	0	0	0	0	0	0	0
Q5FW52	Mlip	967	0	0	0	126858864	20216796	0	0	0	0
Q5FW57	Gm4952	296	838613250	873908860	704914560	407144160	531757536	944414270	343253760	613487680	512691296
Q5FW60	Mup20	181	12072719400	6161418800	13435272200	293828736	1048849660	519751840	37085962000	1292395140	5785511900
Q5FWI3	Cemip2	1383	0	0	0	0	0	0	0	0	0
Q5FWK3	Arhgap1	439	18143580	23894416	16687892	0	0	0	0	19192662	0
Q5H8C4	Vps13a	3166	0	0	0	0	0	0	0	0	0
Q5HZI1	Mtus1	1210	0	0	0	0	0	0	0	0	0
Q5M8N4	Sdr39u1	293	0	0	0	0	0	0	0	0	0
Q5NCF2	Trappc1	145	0	0	0	0	0	0	0	0	0
Q5ND29	Rilp	369	0	0	0	0	0	0	0	0	0
Q5PT54	Slc10a5	434	0	0	0	0	0	0	0	0	0
Q5RKZ7	Mocs1	636	60068240	69305000	65506136	0	0	0	71401016	51898056	79540200
Q5RL79	Krtcap2	136	0	0	0	0	0	0	0	0	0
Q5SGK3	Aox2	1345	0	0	0	0	0	0	0	0	0
Q5SSH8	Cyb5d2	263	0	0	0	0	0	0	0	0	0
Q5SSZ5	Tns3	1440	0	0	0	0	0	0	0	0	0
Q5SUC9	Sco1	284	71231176	0	38189420	0	0	0	0	0	0
Q5SUF2	Luc7l3	432	0	0	0	0	0	0	0	0	0
Q5SUR0	Pfas	1337	24626092	22831030	33552914	0	0	0	0	0	0
Q5SV85	Synrg	1306	0	0	0	0	0	0	0	0	0
Q5SW19	Cluh	1315	258969680	218075280	300248352	519304064	61825484	313542336	162728592	197348336	378446912
Q5SWU9	Acaca	2345	190629536	258954384	234564144	171605904	134320080	377515328	182267488	325748000	226186384
Q5SX39	Myh4	1939	3022333700	667513410	1005427200	12135402500	26397382700	6423573500	6691685900	7868759000	750690560
Q5SX40	Myh1	1942	0	0	275092768	22078916600	43696509000	4963685900	0	9512263700	0
Q5SYD0	Myo1d	1006	0	0	0	0	0	0	0	0	0
Q5SZA1	Slc17a2	478	0	0	0	0	0	0	0	0	0
Q5U430	Ubr3	1889	0	0	0	0	0	0	0	0	0
Q5U458	Dnajc11	559	116044848	119626320	120211144	0	137280240	125077080	61960920	99572240	104971400
Q5U4D9	Thoc6	341	0	0	0	0	0	0	0	0	0
Q5U5M8	Bloc1s3	195	0	0	0	0	0	0	0	0	0
Q5U5V2	Hykk	376	127367472	122075248	113762368	0	84262736	228053424	149790352	149560752	206179408
Q5XG73	Acbd5	508	356338816	393980672	353205184	0	0	458017696	333391840	363495136	297904992
Q5XJY4	Parl	377	0	0	0	0	0	0	0	0	0
Q5XJY5	Arcn1	511	145010192	154834944	158678080	271533728	76226584	550799230	290812640	147211456	492494944
Q5XKE0	Mybpc2	1136	0	0	0	576178690	1588312190	0	0	312044000	0
Q5XKN4	Jagn1	183	218166624	161996528	0	0	0	0	0	0	0
Q5YD48	A1cf	595	347510464	347855200	347052224	0	0	934181820	504603456	305683712	837149120
Q60520	Sin3a	1274	0	0	0	0	0	0	0	0	0
Q60575	Kif1b	1816	0	498740448	0	0	0	0	0	375584800	0
Q60590	Orm1	207	0	107716712	64848216	0	0	0	122595696	0	0
Q60597	Ogdh	1023	368379872	391455040	381231360	1335423740	2174369020	554989060	262824912	755607810	462414176
Q60598	Cttn	546	88396440	45102220	145070112	0	0	1137215230	234446880	98067392	524020992
Q60605	Myl6	151	1148797060	1121331200	888282180	318236256	860385220	315699136	1753744380	1500443140	457825536
Q60631	Grb2	217	40392644	34472648	38295632	0	173341568	0	83564688	43400052	0
Q60634	Flot2	428	0	41086068	22672718	0	0	0	0	50888676	0
Q60641	Nr1h4	488	0	0	0	0	0	0	0	0	0
Q60648	Gm2a	193	95843448	76573968	0	0	0	0	154862416	85351272	0
Q60649	Clpb	677	0	67412776	62439900	0	81625344	86355080	42248156	0	82712480
Q60668	Hnrnpd	355	1349825920	1021030720	1239628030	168298256	360126752	325858496	1083229700	1114889220	265878992
Q60675	Lama2	3118	0	0	0	947136510	582647870	0	0	31279814	0
Q60676	Ppp5c	499	62272660	62136284	45999820	0	0	0	60202316	43672928	0
Q60692	Psmb6	238	348546720	316886176	322311232	0	302340544	143805072	493830400	294348480	0
Q60710	Samhd1	658	44669820	49055108	66838140	0	0	0	103309552	89907040	332069920
Q60714	Slc27a1	646	0	0	0	0	0	0	0	0	0
Q60715	P4ha1	534	0	0	0	0	0	0	0	0	0
Q60737	Csnk2a1	391	104945816	74061368	96703648	76852520	34319732	0	74652544	110044632	113574152
Q60738	Slc30a1	503	0	18446658	27863248	0	0	0	0	0	0
Q60749	Khdrbs1	443	126227208	0	0	0	0	0	0	124838544	0
Q60759	Gcdh	438	1319802880	1592149890	1207951100	123823240	336915328	860989570	833203900	900643330	551530180
Q60766	Irgm1	409	94883432	124249904	96774384	0	0	217944080	76187264	109531512	344062496
Q60770	Stxbp3	592	65120024	58424048	53057832	0	0	0	0	0	0
Q60809	Cnot7	285	0	0	0	0	0	0	0	0	0
Q60823	Akt2	481	33557052	34943900	43263884	318949120	0	0	33603716	28919754	0
Q60847	Col12a1	3120	0	0	0	0	0	0	0	0	0
Q60854	Serpinb6	378	0	0	0	0	0	0	39963216	54753988	0
Q60855	Ripk1	656	26033528	24282646	31544994	0	0	39560080	49096608	30612898	0
Q60864	Stip1	543	342265536	334130496	361184672	433623264	381463552	581135940	533223744	319014432	788664960
Q60865	Caprin1	707	227015344	209909136	191932560	0	129877016	194056480	335185632	224731152	366943360
Q60866	Pter	349	204055328	349580512	246476144	0	207414816	219635920	402332800	355517152	152211584
Q60870	Reep5	185	0	0	0	0	0	0	0	0	0
Q60872	Eif1a	144	157372272	152406624	0	0	0	0	260230048	128460688	0
Q60902	Eps15l1	907	52576876	36164096	35005792	0	0	153575232	90217336	25526018	205827296
Q60930	Vdac2	295	1910480380	1912192770	1948413700	958314750	4892460500	1202135940	1257669630	2286408700	1202194050
Q60931	Vdac3	283	608176260	554835650	599730750	499439936	1374673540	635990910	312351200	868550020	374257504
Q60932	Vdac1	296	1736092030	1798202750	1872311940	1390300420	5889933300	1153113470	1289488260	3074649860	512450208
Q60936	Coq8a	645	211683616	234412080	224545776	510485664	1101944320	0	182590144	339586944	370550528
Q60953	Pml	885	352865152	0	0	0	0	0	0	752576260	0
Q60960	Kpna1	538	273172864	166220192	174967264	0	0	403855872	0	0	0
Q60972	Rbbp4	425	186436848	199840880	189419744	937763460	334594304	0	255457696	147827696	878329980
Q60973	Rbbp7	425	0	0	18480338	0	0	0	42729180	0	0
Q60991	Cyp7b1	507	2544641280	908441920	2325784320	0	0	0	397239424	157361664	1564423040
Q60994	Adipoq	247	0	0	0	159393168	498995456	0	0	50366828	0
Q61001	Lama5	3718	0	0	0	0	0	0	0	0	0
Q61009	Scarb1	509	83747072	0	0	0	0	0	80624376	118145824	0
Q61033	Tmpo	693	0	0	0	0	0	0	0	0	0
Q61035	Hars1	509	140551328	154867712	148193072	0	0	165709360	143683520	156094416	150892896
Q61070	Ei24	340	0	0	0	0	0	0	0	0	0
Q61074	Ppm1g	542	0	0	0	0	0	0	0	0	0
Q61081	Cdc37	379	100309232	108471344	117803680	0	0	0	127241936	81162952	163839248
Q61093	Cybb	570	0	0	0	0	0	0	0	0	0
Q61102	Abcb7	752	71684928	66953212	92119344	0	89496784	250952288	0	59588084	231608288
Q61103	Dpf2	391	0	0	0	0	0	0	0	0	0
Q61129	Cfi	603	46261108	57782384	43844244	0	134380784	0	77423232	0	0
Q61133	Gstt2	244	250484880	424110368	235643296	0	224060800	542947070	155936128	323344704	157775456
Q61144	Psen2	448	0	0	0	0	0	0	0	0	0
Q61146	Ocln	521	0	0	0	0	0	0	0	0	0
Q61147	Cp	1061	121632672	137413584	84254744	259638656	279383008	345609088	184531376	205014704	262666896
Q61164	Ctcf	736	0	0	0	0	0	0	0	0	0
Q61166	Mapre1	268	0	0	169462704	0	0	0	0	274620480	0
Q61171	Prdx2	198	1529693820	1932110590	1485408640	208147392	1307033980	418162144	2456294140	1991459330	564175420
Q61176	Arg1	323	14094885900	13416543200	12801595400	2219987970	3378782720	3879728380	13808385000	13418978300	5949994000
Q61187	Tsg101	391	0	0	50804264	0	0	195007392	52731684	0	199102320
Q61189	Clns1a	236	0	158413824	144692208	0	0	0	116069776	0	0
Q61191	Hcfc1	2045	0	0	0	0	0	0	0	0	0
Q61205	Pafah1b3	232	0	0	0	0	0	0	0	0	0
Q61206	Pafah1b2	229	51481812	75807648	41418892	0	0	0	138275152	81409064	14415296
Q61207	Psap	557	1666124160	1574345600	1549544450	519357312	1221452800	1759729540	3413501950	2847598340	924607680
Q61210	Arhgef1	920	0	0	0	0	0	0	0	0	0
Q61211	Eif2d	570	0	0	0	0	0	0	0	0	0
Q61233	Lcp1	627	311401408	342722432	316931648	0	184862912	414027040	604300420	296786784	634145340
Q61234	Snta1	503	0	0	0	0	0	0	0	0	0
Q61239	Fnta	377	0	0	0	0	0	0	0	0	0
Q61247	Serpinf2	491	0	60829288	0	200026960	0	0	0	29095278	0
Q61249	Igbp1	340	36017960	27887522	45612684	0	0	0	71974704	38506972	0
Q61285	Abcd2	741	0	0	0	0	0	106689432	0	18933700	0
Q61292	Lamb2	1799	0	0	0	852769220	487929344	0	57738104	77337376	0
Q61301	Ctnna2	953	0	0	0	0	0	0	0	0	0
Q61316	Hspa4	841	302194336	274894624	315678912	506573568	377450848	605770880	365088576	337432672	405021568
Q61334	Bcap29	240	0	0	0	0	0	0	0	0	0
Q61335	Bcap31	245	230559072	266794560	248019248	244771440	256289856	444457504	151007200	272772448	753605890
Q61387	Cox7a2l	111	0	0	0	0	0	0	0	0	0
Q61419	Cmah	577	113163528	104986152	109715752	0	0	0	0	49284592	0
Q61425	Hadh	314	1847946500	2226297600	2059306240	2107648770	2248543230	1633013760	2664188160	2675272700	1812281600
Q61469	Plpp1	283	0	0	0	0	0	0	0	0	0
Q61490	Alcam	583	124955712	113555080	127501352	0	0	0	182962208	126686632	0
Q61503	Nt5e	576	0	0	0	0	0	0	0	0	0
Q61508	Ecm1	559	0	71318056	0	0	0	0	0	14323633	65558016
Q61510	Trim25	634	27965958	25499402	33746472	0	0	0	44051512	29047328	20070254
Q61543	Glg1	1175	38876380	50732824	40397736	286897472	67417936	177267024	20267882	35895872	152044336
Q61545	Ewsr1	655	95202056	0	115441544	0	0	0	223298384	91168984	140475920
Q61549	Adgre1	931	0	0	0	0	0	0	0	0	0
Q61553	Fscn1	493	9062627	13268766	9489979	0	0	0	16592924	18213180	0
Q61554	Fbn1	2873	0	0	0	851969600	1423128450	0	0	76283352	0
Q61559	Fcgrt	365	114139624	116284984	0	0	0	0	0	87007392	0
Q61578	Fdxr	494	42194396	48925020	47569948	94935656	0	0	50208144	30251450	139948912
Q61581	Igfbp7	281	0	0	0	0	0	0	0	0	0
Q61584	Fxr1	677	0	29391918	31397952	0	196312448	0	75184168	0	0
Q61586	Gpam	827	191167968	199829360	199869360	0	0	0	110969320	150920752	404214304
Q61592	Gas6	674	0	0	0	0	0	0	0	0	0
Q61595	Ktn1	1327	26699404	0	0	0	50461904	0	47562820	34972020	0
Q61598	Gdi2	445	848613310	858440900	856525820	340092192	705847810	442725472	645115390	932144830	580090500
Q61599	Arhgdib	200	43094588	44269612	57281132	0	0	0	111228752	55066188	0
Q61606	Gcgr	485	0	0	0	0	0	0	0	0	0
Q61627	Grid1	1009	0	0	0	0	0	0	0	0	0
Q61646	Hp	347	379775680	416091616	539556860	0	0	240481360	793923010	202529424	391178816
Q61655	Ddx19a	478	180525904	0	192196080	0	0	0	202371728	103973872	0
Q61656	Ddx5	614	263100352	294799680	263555648	642869820	349572800	318821920	323160224	389551072	534657056
Q61686	Cbx5	191	0	0	0	0	0	0	0	0	0
Q61694	Hsd3b5	373	1162580480	549402750	1371574660	0	0	730564610	205091696	104883472	1335213570
Q61699	Hsph1	858	166624160	169523488	185670192	613375230	0	383666816	164526944	127498176	515845568
Q61702	Itih1	907	48727728	52099268	44763696	0	114945416	272190880	56716032	33492372	0
Q61703	Itih2	946	115967096	122145504	114797024	140673824	224130960	155954784	145770400	152030592	180341216
Q61704	Itih3	889	0	0	0	0	0	0	0	0	0
Q61730	Il1rap	570	0	0	0	0	0	0	0	0	0
Q61733	Mrps31	384	41034308	40481496	38554600	0	0	0	47302940	81876984	158683568
Q61738	Itga7	1179	0	0	0	0	0	0	0	0	0
Q61749	Eif2b4	524	0	0	0	0	0	0	0	0	0
Q61753	Phgdh	533	0	0	0	0	0	0	0	0	0
Q61767	Hsd3b4	373	0	0	0	0	0	0	0	0	0
Q61768	Kif5b	963	218201680	206074240	155036816	0	356072256	1140145540	144082464	198048976	438749696
Q61792	Lasp1	263	161697088	150479024	166210528	395725664	314882592	528590368	287529536	136684448	393376640
Q61823	Pdcd4	469	0	79921432	66415860	0	0	0	0	0	0
Q61830	Mrc1	1456	148142576	154838896	162419344	0	68782744	204822128	111795192	171112240	109262168
Q61838	Pzp	1495	796435390	900362690	754407170	539468670	924846980	680506880	770274690	551189120	765672450
Q61878	Prg2	223	0	0	0	0	0	0	0	0	0
Q61879	Myh10	1976	141748064	164271328	219728560	406031840	616523970	677962240	112494800	145485056	999568770
Q61907	Pemt	199	18678928	0	0	0	0	42077052	0	64543788	0
Q61937	Npm1	292	413660672	402437664	408990976	425294464	422131424	1303357700	558378110	481503008	1060624060
Q61941	Nnt	1086	0	0	0	0	0	0	0	0	0
Q61990	Pcbp2	362	262573616	205833488	270640160	0	196798912	203283792	330213984	259592064	328153536
Q62000	Ogn	298	0	0	0	471250048	1128063100	0	0	444513664	0
Q62009	Postn	838	0	0	0	0	0	0	0	0	0
Q62048	Pea15	130	28355058	31008856	0	0	0	0	70620848	0	0
Q62077	Plcg1	1302	0	0	0	0	0	0	0	0	0
Q62086	Pon2	354	137502976	101069592	123110632	0	0	84852080	97900344	133934728	74042648
Q62087	Pon3	354	354960896	364310240	302173120	349878240	101259120	1112399230	272794528	516162848	1041840060
Q62093	Srsf2	221	403494016	397245600	361580160	0	241210176	0	547468420	545465860	0
Q62095	Ddx3y	658	236428832	216891872	220207248	294276672	232014944	433147136	273978304	211163984	342548640
Q62165	Dag1	893	77786232	76725136	63512432	0	356562816	0	156692080	78927808	0
Q62167	Ddx3x	662	51024092	0	72311192	0	0	0	44313032	56089088	0
Q62172	Ralbp1	648	0	0	0	0	0	0	0	0	0
Q62186	Ssr4	172	890693700	1075730690	1013748420	0	0	0	557465220	961791100	0
Q62188	Dpysl3	570	0	0	0	0	0	0	0	0	0
Q62189	Snrpa	287	131771024	108917928	139741584	0	0	0	166112160	168139472	0
Q62193	Rpa2	270	0	0	0	0	0	0	0	0	0
Q62203	Sf3a2	475	5.93986e+06	0	0	0	0	53224096	4.13324e+06	0	44384416
Q62219	Tgfb1i1	461	0	0	0	0	0	0	0	0	0
Q62230	Siglec1	1695	0	0	0	0	0	0	0	0	0
Q62234	Myom1	1667	680685760	978256900	714571780	2295218180	4418341400	357489152	825698620	749414340	0
Q62241	Snrpc	159	0	72465368	56618700	0	0	0	76228232	83454000	0
Q62261	Sptbn1	2363	340418720	333851360	328476640	690519300	873440640	718073790	362413760	440088160	630697600
Q62264	Thrsp	150	312606688	244856688	385462400	0	0	0	452506432	105433480	0
Q62311	Taf6	678	0	0	0	0	0	0	0	0	0
Q62313	Tgoln1	353	0	0	0	0	0	0	0	0	0
Q62318	Trim28	834	73036848	51145096	67375480	0	0	148401376	116948912	62404744	141449328
Q62348	Tsn	228	84860344	88040784	75482872	0	0	0	61642264	119563056	0
Q62351	Tfrc	763	0	0	0	0	0	0	0	0	0
Q62376	Snrnp70	448	88050040	101306464	99091424	0	0	375459552	140266208	112758768	303799520
Q62383	Supt6h	1726	0	0	0	0	0	0	0	0	0
Q62384	Zpr1	459	0	0	0	0	0	0	0	0	0
Q62392	Phlda1	405	0	0	0	0	0	0	0	0	0
Q62393	Tpd52	224	0	0	0	0	0	0	0	0	0
Q62407	Speg	3262	0	0	0	446904704	51559124	0	43037276	0	0
Q62417	Sorbs1	1290	50064236	34412492	44889168	229715184	106361440	274419840	102901256	46939944	336395904
Q62418	Dbnl	436	38014224	43661440	41147260	0	0	222292416	85725760	46162164	189288624
Q62419	Sh3gl1	368	0	0	0	0	0	0	0	0	0
Q62422	Ostf1	215	78852688	70693304	79867032	0	0	0	143617264	80608240	82277592
Q62425	Ndufa4	82	1470035330	1574678910	1587459070	1846066560	2815467780	1167455620	1097017860	1964518140	921291970
Q62426	Cstb	98	267596112	181994576	288570624	337080288	262296512	1139167620	792188100	418120512	946263550
Q62433	Ndrg1	394	0	0	0	111987152	0	42375660	0	0	47885376
Q62446	Fkbp3	224	306379488	275863904	309103424	237744336	239834720	867820100	463885696	225750576	1266224900
Q62448	Eif4g2	906	109198832	120705176	119431152	0	0	0	63774820	87758864	0
Q62452	Ugt1a9	528	376638848	185262304	391805184	0	0	342513152	85862584	355055584	212852896
Q62465	Vat1	406	94661904	117490408	92191936	0	57551144	0	74851680	182528944	0
Q62523	Zyx	564	0	0	0	0	0	0	0	0	0
Q63810	Ppp3r1	170	0	0	0	0	0	0	0	0	0
Q63829	Commd3	195	32343784	0	37534464	0	0	0	55703512	0	0
Q63836	Selenbp2	472	10798966800	3954436860	14083053600	1305094400	1294833280	1654658820	8984750100	2505783810	3947572480
Q63850	Nup62	526	0	0	0	0	0	0	0	0	0
Q63880	Ces3a	571	10783449100	8146709000	8600032300	630905790	798603330	1263574020	5951950800	3124686850	1188425340
Q63886	Ugt1a1	535	1786569220	2005366400	1586182530	0	246279632	495311584	780033860	2236662270	188043184
Q63918	Cavin2	418	12026580	0	12951863	220940416	279507776	62967664	13994917	27112202	0
Q63932	Map2k2	401	120130928	89630800	106850368	0	0	245510720	80515248	80215112	359037728
Q63961	Eng	653	0	0	0	0	0	0	0	0	0
Q64010	Crk	304	33087618	33644324	0	0	71905992	0	87098696	48211392	0
Q64012	Raly	312	30782008	38625108	65292972	0	0	0	50182676	43162108	0
Q640L3	Ccpg1	753	0	0	0	0	0	0	0	0	0
Q64105	Spr	261	747194820	799298050	778246210	1009812540	555868670	592306300	1012360060	854677890	562595650
Q64133	Maoa	526	26594386	45620448	20030250	0	0	92575584	0	38827800	99602456
Q64152	Btf3	204	68466576	63925672	77940624	0	0	0	108852056	64383516	0
Q64176	Ces1e	562	209673488	167790848	156561440	0	0	164265024	238674528	127122400	272125248
Q64191	Aga	346	0	0	0	0	0	0	0	0	0
Q64213	Sf1	653	44301420	37082200	42281556	0	0	210714288	61373204	35538144	377570912
Q64261	Cdk6	326	0	0	0	0	0	0	0	0	0
Q64282	Ifit1	463	0	0	0	0	0	0	0	0	0
Q64310	Surf4	269	772160320	992817540	498308384	0	0	0	393315552	973644220	33834368
Q64314	Cd34	382	0	0	0	0	0	0	0	0	0
Q64324	Stxbp2	593	0	0	0	0	0	0	0	0	0
Q64331	Myo6	1262	78814752	67112912	73583944	0	0	152050624	36885664	62720612	217589888
Q64337	Sqstm1	442	7590624	0	0	102677880	0	0	21421044	0	123772760
Q64339	Isg15	161	152671376	153634784	138548160	0	169005744	0	349323744	237432672	0
Q64373	Bcl2l1	233	0	0	0	0	0	0	0	0	0
Q64374	Rgn	299	15426243600	15946487800	11860709400	2367203070	3788367620	6643980800	22903095300	8082721800	8773696500
Q64378	Fkbp5	456	16593918	26941266	0	0	0	380652704	8517579	33303922	230950672
Q64433	Hspe1	102	4880197100	4798284300	4844808200	290843616	1640330620	551944700	5201289200	3752463100	738763520
Q64435	Ugt1a6	531	2191244800	1764423550	1781350780	0	528200992	692510720	1206157700	2485596420	1156853250
Q64442	Sord	357	6610975700	6624675800	5863663100	895661180	2091488900	2725849860	7551054300	7080372200	2943927040
Q64444	Ca4	305	0	0	0	0	0	0	0	0	0
Q64458	Cyp2c29	490	3664866820	5028538900	3770272510	173242832	245132640	1984051070	1000854460	2243929600	1938229760
Q64459	Cyp3a11	504	3108701180	2838576640	3344447740	0	345026656	465496288	1800366980	3044460540	698307460
Q64462	Cyp4b1	511	0	63140256	45088936	0	0	0	0	0	0
Q64464	Cyp3a13	503	356612160	500371328	366532192	0	0	350424064	185911936	311782112	284758368
Q64471	Gstt1	240	1552007680	1454221310	1440739580	792323900	910250620	1790283650	1321346180	1450053760	1772737790
Q64478	H2bc9	126	4760225800	3756953860	3659771140	0	0	3638414080	2889952260	8251835400	2619600900
Q64487	Ptprd	1912	0	0	0	0	0	0	0	0	0
Q64505	Cyp7a1	503	44421968	0	31984770	0	0	0	0	55654528	0
Q64511	Top2b	1612	17269264	23812916	20602824	0	0	0	0	38634576	0
[truncated: 2,637 more rows]

## Sheet: Quantitative proteins
Protein ID	Gene	ND_1	ND_2	ND_3	HFD_1	HFD_2	HFD_3	HFDL_1	HFDL_2	HFDL_3
A2AAJ9	Obscn	28.659	28.556	29.1563	29.6372	30.1696	27.5398	28.1425	26.343	28.4834
A2ADY9	Ddi2	26.4215	26.8047	26.5688	28.2595	28.1151	28.0984	27.2247	26.8732	27.6019
A2AJL3	Fggy	27.0429	27.0262	27.0472	27.7628	27.0466	29.9319	27.1983	26.7599	29.2009
A2AKK5	Acnat1	25.4226	25.9798	25.5988	28.3899	28.1	27.888	25.3992	26.4987	27.4128
A2AN08	Ubr4	24.7433	25.053	25.0863	27.1776	26.9679	26.2737	25.1368	25.0953	26.3126
A2AS89	Agmat	29.4382	29.5866	28.7205	28.4796	29.0541	28.7705	29.5943	28.7857	29.2086
A2ASS6	Ttn	30.749	30.621	30.9082	32.9735	33.5062	28.7436	30.4281	30.8779	31.7462
A2ATU0	Dhtkd1	25.9183	26.4633	26.1367	27.7998	27.7688	27.2797	26.1914	26.3359	27.2402
A3KMP2	Ttc38	28.2353	28.5098	28.2444	27.4665	27.5856	29.5129	29.1142	28.0804	28.9152
A6H630	Armt1	25.2009	25.1887	25.5133	26.2011	24.4961	27.37	24.7286	22.478	27.5918
A6X935	Itih4	28.8663	29.7006	27.9376	29.0593	29.5129	29.5528	28.5113	29.0208	29.0368
B1AR13	Cisd3	26.344	26.3014	25.7772	29.1042	27.9623	29.2714	25.3146	26.3795	29.5106
B2RX12	Abcc3	25.202	24.9142	24.7237	28.1555	27.0889	28.2093	25.3196	25.1088	27.937
B2RXS4	Plxnb2	27.5935	27.5405	27.5883	28.86	28.0094	29.8605	27.2199	27.122	29.3602
B2RY56	Rbm25	28.3396	28.5125	28.7958	27.8755	28.2041	29.0441	28.7916	29.0993	28.2224
B5X0G2	Mup17	34.8657	33.5925	34.9561	28.1329	29.5818	29.8706	34.6553	29.1661	33.8038
E9PV24	Fga	29.5482	30.0132	29.3258	28.8367	29.2946	29.7468	29.9378	29.3208	29.773
E9PVA8	Gcn1	29.2991	29.2462	29.4171	28.2783	27.8954	29.6337	29.1809	27.6763	29.6377
E9Q0S6	Tns1	24.8399	24.9466	24.956	27.4599	27.1074	27.0929	25.3472	25.2102	26.9666
E9Q3C1	C2cd2	24.0454	23.7461	24.5109	27.1404	26.7069	26.0276	24.6218	24.677	25.5627
E9Q414	Apob	26.8207	27.0723	26.7433	27.9677	27.9664	27.7662	26.2728	26.865	27.701
E9Q557	Dsp	25.6504	25.7416	25.3099	28.0605	27.4902	27.9609	25.5885	25.8054	27.4818
E9Q5K4	Cyp2c23	28.8745	29.0755	28.9592	28.3906	27.8842	29.8473	27.8471	27.5485	29.354
E9Q7G0	Numa1	23.8029	24.6944	23.2502	28.3637	26.6912	27.5445	24.2717	23.0955	26.5716
E9QAT4	Sec16a	23.7125	23.762	23.6057	27.2425	26.598	26.15	24.6322	24.0954	26.5685
F6ZDS4	Tpr	24.9307	24.8266	24.7754	28.1612	27.4091	27.7342	25.6908	25.4348	27.5019
G3X982	Aox3	30.0515	29.669	30.012	27.6711	29.3769	27.9077	30.3047	28.1123	28.886
G5E829	Atp2b1	25.2786	25.0845	24.7627	28.4239	27.6762	28.1201	25.5913	25.5074	27.6653
O08529	Capn2	25.0595	25.2464	25.5805	28.4487	27.0229	28.8311	25.2427	25.7638	29.0022
O08547	Sec22b	27.2505	26.9651	27.6006	28.362	27.9841	28.6372	27.5344	27.1948	28.8431
O08553	Dpysl2	27.3729	27.3735	27.191	27.5888	27.3379	27.9821	28.17	27.3844	28.7344
O08573	Lgals9	30.2225	30.7993	30.7031	28.7269	29.6553	29.2993	29.9777	30.6396	28.8273
O08583	Alyref	27.3587	27.2195	27.1537	27.977	28.3567	27.3534	28.0816	27.4188	27.8463
O08585	Clta	27.8902	28.3133	27.8243	27.0224	26.7494	28.4276	28.6468	27.9926	27.9698
O08600	Endog	26.7381	27.0727	26.2314	27.8259	26.9366	28.809	26.7588	26.1096	28.9123
O08601	Mttp	29.834	29.8258	29.8872	28.328	28.4314	29.9033	30.1757	30.2667	29.8944
O08677	Kng1	28.0648	28.0741	27.793	27.9278	28.6	28.0655	28.4974	27.8782	28.0173
O08705	Slc10a1	28.8927	29.3981	29.2266	27.6994	27.9635	28.3302	27.7253	27.7511	28.5377
O08709	Prdx6	32.3312	32.2458	32.2721	30.1307	30.8976	30.8939	32.8702	32.2646	31.0357
O08749	Dld	29.6163	29.5531	29.6294	30.4736	30.7651	29.6667	29.8155	29.5874	30.0465
O08756	Hsd17b10	29.9119	30.0567	30.0908	29.1512	29.6395	29.6634	30.2866	29.6957	30.4403
O08788	Dctn1	25.7889	25.5285	25.8817	26.5315	26.9512	27.5787	26.1937	25.769	27.4869
O08795	Prkcsh	28.9882	29.1752	28.9225	28.1113	28.8251	30.0786	29.8244	29.165	29.823
O08807	Prdx4	28.5308	28.5366	28.5997	29.3883	27.1175	30.3453	29.4006	29.1706	29.9229
O08808	Diaph1	24.74	24.6817	24.4527	26.7464	26.7526	25.6438	25.2901	24.7836	25.5146
O08914	Faah	28.4934	28.2439	28.188	27.4668	28.755	26.1761	27.6185	28.3639	27.7342
O08997	Atox1	29.4029	29.6324	29.3271	27.6566	29.4927	29.2538	30.7496	29.8551	29.125
O09012	Pex5	27.4967	27.1139	27.4941	28.318	28.2004	28.3	27.3389	27.403	28.2194
O09044	Snap23	27.426	27.4447	27.5546	27.5089	27.758	27.4193	27.2571	27.0136	27.0152
O09061	Psmb1	28.8812	28.8807	28.9218	27.5477	28.253	27.7022	28.9663	29.2115	27.9811
O09111	Ndufb11	27.274	27.3454	27.1972	26.9223	29.409	26.9127	25.6253	27.4296	26.8399
O09131	Gsto1	28.7333	28.8579	28.5642	29.2649	28.9954	29.805	29.5107	28.8896	28.6274
O09158	Cyp3a25	25.68	25.8302	26.1875	27.6569	27.4143	27.2629	24.9089	26.0869	26.5934
O09159	Man2b1	27.3505	26.9588	27.1258	28.2896	28.2053	28.1779	26.9434	27.314	28.0802
O09167	Rpl21	28.4962	28.3647	28.5526	28.841	29.2179	28.5506	28.4773	28.8117	29.2384
O09172	Gclm	28.7048	28.4505	28.409	27.0211	28.3731	29.1587	28.3199	29.3125	29.1752
O09173	Hgd	31.3655	31.2373	31.0083	28.2185	29.4486	30.8073	31.9957	31.2656	30.8189
O09174	Amacr	29.3586	29.3661	29.4212	28.0966	27.9714	29.5626	29.0457	28.8908	28.8939
O35114	Scarb2	27.3309	27.8545	28.4099	26.5464	25.6902	28.4951	27.0733	28.2872	28.463
O35129	Phb2	29.8628	30.1197	30.2144	28.6858	30.0836	29.5578	29.5718	30.0703	29.3098
O35215	Ddt	31.088	31.1942	30.8933	28.1826	28.6851	29.6385	30.8928	29.5792	29.4746
O35226	Psmd4	27.2549	26.7815	26.9772	27.4589	27.8572	26.8746	27.9556	26.934	26.8905
O35295	Purb	26.6308	26.6206	26.4994	27.2018	26.6794	27.6699	27.3251	26.4681	28.1724
O35309	Nmi	25.6669	25.5609	25.4412	27.7229	27.2709	27.3479	26.4806	25.5524	27.4862
O35326	Srsf5	27.1495	26.9428	26.5599	27.6875	28.3615	26.8158	27.0405	27.4065	26.6957
O35344	Kpna3	27.368	27.0498	27.3255	28.1106	27.9152	28.1643	27.4439	27.0413	28.2396
O35350	Capn1	25.24	25.2482	25.126	26.2378	27.6437	26.3069	24.8491	25.7096	26.1982
O35381	Anp32a	28.4094	28.4121	28.3937	29.4895	28.3175	29.1965	29.0472	29.1012	29.2483
O35386	Phyh	29.043	28.9766	29.0896	28.7733	29.0758	28.7497	29.7895	28.7207	29.9196
O35387	Hax1	24.0522	24.8247	24.4844	28.6633	26.9534	29.4908	24.8266	24.719	27.4966
O35423	Agxt	28.9108	29.1199	28.559	27.2151	28.2384	27.2418	28.3188	28.086	26.5347
O35459	Ech1	30.0036	29.9687	29.966	27.5188	30.6741	29.5228	30.2647	30.4417	29.2245
O35465	Fkbp8	26.6424	26.6064	26.8925	28.124	27.5221	28.346	26.5039	26.3208	28.4029
O35488	Slc27a2	30.5129	30.6939	30.4981	27.4707	27.5553	30.2986	30.2571	31.0738	30.1389
O35490	Bhmt	33.7733	33.4179	33.8669	29.4728	30.3067	31.4687	34.8184	32.5972	32.2887
O35566	Cd151	23.978	23.9361	24.0482	27.5638	26.4416	27.6739	24.5507	24.3716	27.2225
O35593	Psmd14	27.7372	27.8601	27.8059	26.6359	27.2031	26.6463	28.7556	27.8792	26.9444
O35639	Anxa3	27.1703	27.1359	26.6434	28.4759	29.1402	28.094	28.5975	27.3336	28.178
O35643	Ap1b1	27.5491	27.4615	27.4528	27.6115	26.7781	29.0994	27.1721	27.3973	28.589
O35658	C1qbp	29.8617	29.5912	29.6719	28.7221	29.2682	29.0883	29.659	29.6845	29.3951
O35678	Mgll	27.3856	27.3095	27.3178	28.8155	28.6061	29.1679	27.7906	28.331	28.1605
O35685	Nudc	26.501	26.4142	26.6435	27.5117	27.0962	27.5082	27.0217	25.7755	27.8486
O35728	Cyp4a14	27.0716	26.6052	26.5995	30.8193	30.6764	30.3117	28.1174	29.7343	29.1607
O35737	Hnrnph1	28.3038	28.3652	28.4602	28.8819	28.22	29.5656	29.0273	28.5641	30.0068
O35857	Timm44	26.7485	26.565	26.8117	28.5954	27.5881	29.3743	26.405	26.3615	28.7132
O35864	Cops5	25.5072	25.5004	25.7857	27.1821	26.909	26.2085	26.2612	25.2006	26.6923
O35887	Calu	28.368	28.5307	28.336	29.1586	28.2877	29.4114	28.4956	28.1754	29.5299
O35945	Aldh1a7	31.452	31.1381	30.7848	28.42	28.6943	29.674	31.4638	30.6508	30.8056
O35969	Gamt	28.9716	29.1469	28.9117	26.3824	26.9527	27.3687	29.0617	29.1928	27.3421
O54734	Ddost	30.0443	30.2226	29.9945	27.6035	27.8692	29.3696	29.1082	29.7514	28.1758
O54749	Cyp2j5	27.6864	27.7647	27.9067	27.5683	27.4209	27.8719	26.3361	26.6783	28.3082
O54754	Aox1	27.5341	26.5445	27.492	27.7185	27.3603	27.8967	28.0627	26.5084	27.9586
O54774	Ap3d1	25.9072	25.8174	25.8832	27.4368	27.1126	27.2251	25.9486	25.6541	26.7734
O54962	Banf1	26.2639	26.3585	26.0653	28.7218	28.0589	29.0019	26.9333	27.6547	28.8143
O55003	Bnip3	24.6152	24.6695	24.7088	27.8207	27.2013	27.071	24.9913	24.6691	26.9649
O55022	Pgrmc1	31.7259	31.5118	31.5528	28.1554	28.7224	29.7857	31.5803	31.344	30.4974
O55023	Impa1	26.8845	26.7854	27.2354	27.4348	26.9907	27.9453	27.5239	27.1441	27.9359
O55029	Copb2	28.5785	28.6491	28.6158	28.3216	29.3015	29.4727	28.5467	28.4199	30.0165
O55060	Tpmt	27.6591	27.5375	27.6514	27.2744	25.6353	29.8998	27.6904	27.2037	29.8757
O55125	Nipsnap1	30.777	30.8254	30.6603	27.556	28.0454	30.4155	29.7923	30.1948	29.3509
O55126	Nipsnap2	29.2634	29.0726	29.197	30.9302	29.8094	29.9085	29.0497	28.2336	29.9861
O55131	Septin7	26.9921	26.9652	27.0937	28.4591	27.9878	27.8071	27.6082	27.245	27.5902
O55135	Eif6	27.1174	27.306	27.1779	27.7584	28.0919	28.1614	28.1937	27.6439	28.2052
O55137	Acot1	27.9556	27.8348	27.8098	29.4802	28.9232	29.8866	28.1723	29.1593	30.2138
O55142	Rpl35a	28.7929	28.5191	28.9368	27.0054	27.7886	28.8769	28.8239	29.296	28.4812
O55143	Atp2a2	28.5003	28.5816	28.5716	30.1182	30.7257	29.0959	27.6891	29.1677	28.9202
O55222	Ilk	25.9599	25.8237	25.6247	27.595	27.4081	27.1806	26.0025	26.2178	27.1249
O55234	Psmb5	26.8544	26.6915	27.103	27.2997	27.3195	29.206	26.4551	26.955	28.2609
O70133	Dhx9	27.128	27.4362	27.0727	26.826	26.056	28.2465	26.528	27.4991	28.8332
O70194	Eif3d	27.1069	27.0327	27.1597	26.5839	26.5392	27.0244	26.9872	26.8579	26.7826
O70251	Eef1b	29.6976	30.0718	29.9263	28.5207	28.5572	29.1714	30.4124	29.6274	30.4948
O70310	Nmt1	25.9707	26.0732	26.3171	28.4858	27.5105	28.6806	25.6282	25.9891	29.034
O70318	Epb41l2	24.3761	24.6948	24.9969	26.8829	27.647	25.3954	24.4288	25.5576	25.7088
O70325	Gpx4	27.1349	26.8978	27.3175	28.8888	28.691	29.1851	26.7204	27.5527	28.53
O70400	Pdlim1	26.8447	26.4407	27.1269	27.5851	28.9771	27.364	27.5922	27.1658	27.645
O70423	Aoc3	27.4744	27.6725	27.5073	29.6629	29.6356	28.5218	27.4241	26.8226	28.5851
O70435	Psma3	28.954	28.946	28.9396	25.2768	28.426	27.8401	28.8374	29.0138	27.0986
O70475	Ugdh	30.4025	29.5155	30.212	28.5247	29.0664	29.4523	30.1419	30.5556	29.2174
O70492	Snx3	27.9642	27.7546	27.9527	27.9439	27.7185	28.5152	28.5786	27.6662	28.6667
O70503	Hsd17b12	30.1427	29.8291	30.1686	28.7209	29.4443	29.2168	29.6412	29.8973	28.384
O70570	Pigr	25.7045	26.4979	25.9717	28.6832	27.7058	29.225	26.7805	26.0315	28.5344
O88322	Nid2	26.0456	25.5771	26.5541	29.9503	28.7622	28.0902	27.0456	24.7198	28.5709
O88342	Wdr1	27.6914	27.7892	27.9654	28.1897	28.8991	28.9301	28.6469	27.9671	28.6444
O88428	Papss2	28.0709	28.3743	27.9967	27.7746	26.0805	29.116	27.8713	27.8314	28.7862
O88441	Mtx2	26.1657	26.3735	26.2665	27.3436	28.2406	26.9122	25.5303	26.6837	27.2473
O88451	Rdh7	31.3044	31.3756	31.2903	28.7899	29.1143	29.3534	30.5993	31.6193	29.3457
O88456	Capns1	26.7529	26.6841	26.837	27.8048	28.1256	27.0758	27.8099	27.1565	27.2268
O88487	Dync1i2	25.0396	25.3422	25.2121	28.0345	26.5295	27.0956	26.0212	25.2527	27.0948
O88531	Ppt1	26.3709	25.9236	26.3842	29.4635	28.9162	29.2018	26.5854	27.7059	28.5891
O88533	Ddc	28.0057	27.5924	28.1016	28.1715	27.5861	28.9503	28.1388	26.8611	29.0628
O88543	Cops3	25.5478	25.6724	25.5743	26.9334	26.431	26.7369	24.014	24.7801	27.0232
O88544	Cops4	25.8932	25.8996	25.5632	27.5331	27.4424	27.07	26.5439	25.8996	26.6746
O88569	Hnrnpa2b1	31.0145	30.8094	31.2194	30.6049	30.5039	31.2068	31.6695	31.2945	31.4645
O88587	Comt	30.8143	30.975	30.8925	28.0944	28.9983	29.2455	30.7854	30.269	29.8348
O88668	Creg1	28.3456	27.7238	28.2125	27.9121	28.763	27.0769	28.0838	28.4091	27.5453
O88685	Psmc3	28.5906	28.5988	28.4358	26.9964	28.8144	28.0068	29.3032	28.6941	28.2186
O88696	Clpp	27.6111	27.5106	27.6695	28.1209	27.9467	28.3381	26.5537	27.1264	28.3273
O88746	Tom1	24.4345	24.447	24.4695	27.2358	26.8609	25.9185	24.8593	24.5942	26.4373
O88833	Cyp4a10	25.955	26.1717	25.7853	29.2362	29.4187	28.2197	26.7619	28.0605	27.5575
O88844	Idh1	31.6793	31.5718	31.64	28.6964	30.3617	30.5	32.0207	31.3867	30.7135
O88962	Cyp8b1	27.7315	27.355	28.0452	27.8573	27.4195	28.4155	27.4536	26.7113	28.3703
O88986	Gcat	28.4141	28.4009	28.4205	27.8376	27.7633	28.5945	26.9814	27.3622	28.0675
O88990	Actn3	27.6133	28.3646	27.9424	31.2103	31.596	28.6386	28.2735	29.3893	28.4904
O89017	Lgmn	29.3519	29.0415	28.7563	28.8582	29.1483	29.5578	28.5134	29.1046	28.352
O89020	Afm	24.4577	24.4808	24.4367	27.3976	26.7336	26.8026	24.5291	24.6322	26.6321
O89053	Coro1a	25.547	25.8216	25.3332	26.796	26.6632	26.5186	27.1775	26.116	26.746
O89079	Cope	27.6554	27.8674	27.7929	27.2748	28.3289	26.2191	28.3897	27.6574	26.9228
O89110	Casp8	24.4017	24.412	24.7158	26.9655	26.3816	26.0595	25.0765	24.218	26.9653
P00186	Cyp1a2	30.237	29.8733	30.1193	28.4196	28.9254	28.9725	28.2138	29.2693	29.3705
P00329	Adh1	34.5441	34.4761	34.1997	30.9461	32.6372	32.1882	33.7349	34.8182	32.0945
P00375	Dhfr	27.2697	27.6997	27.4488	28.2747	28.9893	27.3318	28.9248	28.1043	27.8022
P00397	Mtco1	28.3672	28.212	28.1001	28.6842	29.073	28.5337	26.7457	28.4151	28.2596
P00405	Mtco2	31.0083	31.3894	30.9545	28.9946	32.2665	28.9619	30.0159	31.4393	29.0423
P00416	mt-Co3	28.896	29.6564	29.1956	32.5987	30.5097	31.9528	28.2293	29.524	31.4086
P00493	Hprt1	26.5524	26.4871	27.1679	27.3926	26.7317	28.1945	27.8594	26.908	28.4281
P00688	Amy2a5	24.8458	24.9022	24.9213	26.3175	26.9658	26.2746	24.9737	24.3449	26.4207
P00761		33.9393	34.3559	33.8255	32.3052	33.9907	32.4217	34.2036	34.5373	31.7208
P00848	Mtatp6	27.8712	27.9314	27.908	29.0607	29.3581	28.5775	27.9835	27.8434	28.5934
P00920	Ca2	28.8883	29.1229	28.8291	28.8152	30.0835	27.9741	29.8488	29.4913	27.9707
P01027	C3	28.3485	28.9547	28.3952	28.6525	28.8042	29.1357	28.4227	29.0733	29.0947
P01029	C4b	26.9825	27.1855	26.6926	27.0642	26.3722	28.0173	26.6344	26.7353	27.3381
P01631		27.7615	27.759	27.7715	28.918	29.1298	28.6329	28.0511	28.2884	28.5381
P01837	Igkc	29.7926	30.3786	29.1179	28.875	30.5308	28.6035	29.7383	28.5402	30.3241
P01867	Ighg2b	27.9638	29.8343	27.603	29.1663	29.2936	27.7027	28.738	28.7003	27.5743
P01869	Ighg1	26.0389	28.6771	27.3439	28.2852	28.2541	28.6722	27.2745	27.9389	28.1828
P01872	Ighm	28.2328	28.4665	26.8501	29.1496	30.011	28.9639	27.7977	28.5605	28.1236
P01887	B2m	28.4923	28.517	28.1494	28.0678	28.0652	28.8428	29.0821	28.5468	28.8225
P01898	H2-Q10	27.9512	27.7682	27.8178	28.3344	28.4847	28.2823	28.796	27.7794	28.4121
P01901	H2-K1	28.4298	28.7463	28.4486	27.6944	27.9745	29.3871	28.3504	28.5023	29.5379
P01942	Hba	36.585	36.846	36.3593	34.5496	36.8557	35.3072	36.9759	37.3211	35.0603
P02301	H3-5	30.6811	31.4427	31.1202	30.2666	31.2019	30.6155	32.1401	32.9422	31.4573
P02463	Col4a1	26.1244	26.4606	26.3321	28.4093	27.5082	29.1961	27.0228	26.9305	28.168
P02468	Lamc1	23.3534	25.1087	24.1983	28.3768	28.8159	26.7622	24.3706	25.5784	26.0933
P03888	Mtnd1	28.3137	28.4049	28.4621	29.4249	29.9802	28.807	27.7011	28.7105	28.6662
P03911	Mtnd4	27.6376	28.1482	27.7062	27.9929	30.1154	27.7254	26.6114	28.409	27.5145
P03921	Mtnd5	26.6549	26.9735	26.7992	26.8595	28.9292	27.0224	26.9121	27.1212	27.1165
P03930	Mtatp8	29.6852	29.7483	29.7331	28.7855	29.9811	27.0028	27.9258	29.5627	27.3994
P03953	Cfd	27.2277	26.837	27.5247	27.8759	27.4551	28.2399	27.8046	27.3404	28.3549
P03958	Ada	24.2901	24.374	24.3746	27.24	26.6413	26.6041	24.6239	24.53	26.1328
P03987		25.7943	25.8253	25.5161	28.8324	28.7349	28.0137	27.2198	27.1717	27.7376
P04040	CAT	29.2099	31.1925	28.1005	27.3553	26.7312	28.6889	27.216	25.0965	28.6997
P04117	Fabp4	27.4655	27.589	26.9718	29.4679	30.2571	25.955	29.2787	28.7036	27.1153
P04186	Cfb	26.1753	26.3342	26.322	26.7224	26.765	26.837	26.515	25.7222	26.7763
P04264	KRT1	28.2988	27.3575	27.5596	28.8515	29.4675	28.3583	29.0195	30.8135	29.0197
P04919	Slc4a1	27.4581	27.5429	27.0997	28.971	29.4962	28.6601	26.9381	27.7026	28.3124
P04939	Mup3	30.0899	30.1813	30.0242	27.9054	28.3028	28.9218	30.5713	29.728	29.7912
P05064	Aldoa	29.5237	29.509	29.4504	32.8765	33.4482	30.152	30.0147	31.629	29.3792
P05201	Got1	29.8236	30.2581	29.8972	28.3192	30.683	28.2884	30.2916	30.0912	27.956
P05202	Got2	32.3086	32.3162	32.3581	30.7539	32.0623	30.7069	32.7533	32.3763	30.9797
P05784	Krt18	32.2908	32.2366	32.1346	28.4166	29.5066	31.1064	33.138	32.6471	31.2734
P05977	Myl1	28.8139	29.8264	27.5922	33.8899	35.6205	29.9242	29.909	33.5754	28.8717
P06151	Ldha	32.5294	32.8784	32.3527	30.8955	32.0888	31.2997	32.1949	33.3824	31.2506
P06330		27.5479	28.6029	26.936	28.8261	28.7503	29.348	28.5589	27.6425	28.9345
P06728	Apoa4	26.7935	26.8307	26.9202	29.04	29.6428	28.6105	29.6416	29.5525	28.8038
P06745	Gpi	29.5111	29.7744	29.8239	29.8634	30.4024	29.7402	29.0736	30.7074	29.9507
P06801	Me1	30.2165	29.8069	30.4231	28.9967	29.053	28.672	29.6788	30.34	28.9912
P06802	Enpp1	25.9202	26.5983	25.7793	29.0512	28.0481	29.5415	26.1414	26.3598	29.2409
P06909	Cfh	27.3671	27.9603	27.2841	27.6353	27.1941	28.7495	28.2512	26.6469	28.5628
P07309	Ttr	26.4461	26.138	26.1719	27.4638	26.8522	27.5778	27.0088	25.3492	28.133
P07310	Ckm	29.1187	29.4564	28.7517	33.2249	33.8272	30.4606	29.6504	32.445	27.5567
P07356	Anxa2	28.5035	27.9354	27.8969	29.2313	30.6705	28.6282	28.9133	29.5397	28.4667
P07724	Alb	33.8984	33.9718	33.7037	32.7818	33.9035	33.1947	34.4012	34.2752	32.9402
P07759	Serpina3k	30.5016	30.2759	30.4801	27.5085	28.9782	28.4145	30.5684	28.7486	29.1818
P07901	Hsp90aa1	30.1802	29.9201	30.3259	28.4349	28.6171	29.6121	29.759	29.696	30.0244
P08003	Pdia4	29.9695	30.1086	29.8868	28.1722	28.5024	29.7633	30.0038	29.6057	29.7107
P08032	Spta1	26.3248	26.9057	26.3387	28.7595	28.7835	29.2094	27.1099	26.6816	28.7771
P08113	Hsp90b1	31.4596	31.7285	31.5239	28.7576	29.3676	30.7739	31.3653	31.1367	31.399
P08122	Col4a2	25.7595	25.294	25.4877	28.2	28.1099	27.3409	26.5951	26.6046	26.9179
P08207	S100a10	25.967	25.9363	26.0241	30.3668	29.484	28.0657	27.6504	27.6531	27.8237
P08226	Apoe	29.5342	29.5077	29.5561	28.7456	29.2273	29.854	29.6007	30.1803	30.2507
P08228	Sod1	33.2614	33.4129	33.3324	32.7588	32.3175	34.0159	33.6863	33.0047	33.8951
P08249	Mdh2	31.9972	32.0813	32.0262	31.0547	32.7379	29.6986	32.4629	32.3679	29.5747
P08752	Gnai2	27.1895	27.3093	27.3403	28.4525	28.3392	28.7688	27.1096	27.9008	27.4247
P09055	Itgb1	27.2628	27.3226	27.1184	27.8473	28.0594	28.7133	26.9234	27.5363	28.367
P09103	P4hb	32.4741	32.7149	32.4878	30.5667	31.1343	32.3418	33.4666	32.9099	32.7738
P09405	Ncl	29.4355	29.2665	29.4764	27.2511	28.3419	28.4847	29.937	29.6673	28.6031
P09411	Pgk1	31.2515	31.216	31.2093	30.0069	30.8707	30.8904	31.4758	31.1689	31.0879
P09528	Fth1	25.0119	27.1402	25.9103	27.0266	28.1915	28.3164	23.89	27.6167	27.0869
P09671	Sod2	30.9234	30.983	30.9422	30.2435	30.6485	29.9208	30.8556	30.7229	30.144
P09813	Apoa2	26.8469	26.7142	26.8901	27.3137	26.6825	28.0556	27.772	26.7249	28.1509
P0C0S6	H2az1	30.5805	29.868	30.2666	29.924	29.282	30.8774	30.2842	30.7421	31.0238
P0DN34	Ndufb1	28.442	28.6841	28.434	30.3183	30.1082	28.7266	27.3688	28.6092	28.6027
P0DP26	Calm1	31.8435	31.6977	31.7852	31.6895	32.2528	32.5924	32.1958	32.1182	32.2011
P10107	Anxa1	26.7146	26.5351	26.5835	28.4233	28.6065	27.8862	27.112	26.7322	27.9056
P10126	Eef1a1	33.4342	33.1724	33.3971	30.5593	31.9711	32.0752	33.2964	33.3529	31.9844
P10493	Nid1	24.9201	25.4741	26.0331	31.6527	29.5924	28.1166	26.9159	25.9195	27.6362
P10518	Alad	29.1416	29.1492	29.3173	28.0631	27.8412	30.0562	29.6955	28.9523	29.9057
P10605	Ctsb	30.241	30.1923	30.2826	29.152	29.2922	30.5344	30.6275	30.4801	30.333
P10630	Eif4a2	27.6076	27.5004	27.5993	27.7548	27.9382	27.7047	27.1196	26.9309	29.0882
P10639	Txn	32.273	32.0791	32.27	29.3084	30.6762	30.6885	32.8735	32.4342	30.7494
P10648	Gsta2	27.5184	27.3597	27.8834	28.6198	28.4541	28.8734	29.3964	29.0078	28.8587
P10649	Gstm1	33.7701	33.4682	33.6192	31.354	33.0031	33.0492	33.5543	35.3437	31.8967
P10853	H2bc15	33.9836	34.3431	33.2656	31.5907	33.5115	31.6515	33.2617	35.0965	31.7373
P10922	H1-0	27.4262	28.1298	27.9605	29.2213	28.8717	29.8235	27.788	29.3136	29.6102
P11031	Sub1	27.1907	27.1592	27.0946	27.4144	27.8547	26.7813	27.3163	26.8983	27.2787
P11087	Col1a1	26.031	26.7228	26.8073	29.4638	29.2623	28.4716	27.8696	27.3133	28.4031
P11103	Parp1	24.4774	24.5088	24.6187	27.3366	27.096	26.112	25.0552	25.0504	26.5494
P11276	Fn1	28.1215	28.3968	28.0502	28.4335	28.3116	29.2974	29.1313	28.6494	29.437
P11352	Gpx1	32.1992	32.2212	32.0725	28.9042	30.3299	30.8034	29.8423	31.3268	30.9744
P11438	Lamp1	28.8786	28.8875	28.5997	28.9034	29.6799	28.5502	29.3956	29.6168	28.8031
P11499	Hsp90ab1	31.9436	31.7985	31.9455	30.6268	30.7256	31.0355	31.3298	31.5689	31.5756
P11679	Krt8	31.9788	31.9718	31.7672	29.3188	30.0002	31.0963	32.7894	32.5023	31.2652
P11714	Cyp2d9	31.6222	31.5438	31.4218	27.0245	27.6509	29.049	30.8678	30.6984	29.1457
P11725	Otc	32.0877	32.0259	32.227	28.4196	29.4917	30.0237	30.907	31.13	29.9969
P11930	Nudt19	26.4501	26.6366	26.3112	29.0253	28.4046	29.074	26.8373	26.9968	29.1658
P11983	Tcp1	28.257	28.5062	28.3245	28.3212	28.4241	29.5605	28.1732	28.2936	28.0215
P12367	Prkar2a	26.8448	27.0219	27.4214	28.8405	28.7699	28.3572	27.9003	27.3084	28.4466
P12382	Pfkl	27.1043	27.4129	27.2782	28.767	28.1189	29.3737	27.522	27.0484	29.0504
P12710	Fabp1	36.1892	36.2497	36.1274	33.284	33.8985	34.3131	36.6144	35.569	35.0843
P12787	Cox5a	30.8153	31.0715	30.6979	29.8502	32.4994	27.5994	30.0637	31.3573	28.2206
P12790	Cyp2b9	26.8037	26.7607	26.7938	28.1887	28.7706	27.0825	27.2395	27.7801	27.2195
P12815	Pdcd6	27.5078	27.745	27.777	27.7591	27.5361	28.4267	27.2197	27.9826	28.2394
P12970	Rpl7a	28.057	28.4117	28.6389	28.5808	29.5347	27.5002	28.8837	29.1071	28.5038
P13020	Gsn	26.8562	26.8951	26.4179	28.86	29.2382	27.4864	27.8812	27.1398	27.6415
P13516	Scd1	27.2856	27.6946	27.6971	28.4197	27.6696	30.7941	28.1855	27.505	29.1156
P13634	Ca1	27.2526	28.2884	26.7258	28.438	28.6371	28.4715	28.1198	27.6202	28.0798
P13645	KRT10	27.6344	27.3233	27.4923	28.8501	29.4702	28.1633	28.4757	29.5592	29.0488
P13707	Gpd1	31.2222	30.8734	31.0438	30.5042	30.61	30.1694	31.6669	31.0985	30.9948
P14094	Atp1b1	28.6261	28.7636	28.5554	29.379	30.0137	27.8495	27.5698	29.0061	27.7279
P14115	Rpl27a	29.8315	29.7185	30.0607	27.3639	27.7749	28.4886	29.8598	30.0707	28.8639
P14131	Rps16	29.1503	29.3246	29.4317	27.96	28.8929	28.0573	29.1291	29.8957	27.6708
P14148	Rpl7	28.5916	28.8428	28.8592	29.3608	28.5535	31.1741	28.7781	29.5013	30.0836
P14152	Mdh1	32.179	32.4645	32.3245	29.6846	31.791	30.3375	31.9551	32.0323	30.3615
P14206	Rpsa	30.5532	30.6318	30.5248	28.1422	29.8163	29.8215	30.8688	30.9245	28.9401
P14211	Calr	31.688	31.8251	31.7212	29.5612	30.0072	31.7353	31.9793	31.487	32.0745
P14602	Hspb1	25.8721	26.4468	26.6585	30.9195	31.0799	27.532	28.6713	28.2933	27.8044
P14685	Psmd3	28.3072	28.246	28.323	28.5775	28.3342	28.8674	27.9019	28.1306	28.8952
P14733	Lmnb1	27.1674	27.3873	26.9178	28.3654	29.2203	28.2821	28.0419	27.8485	27.1443
P14824	Anxa6	29.6055	29.9524	29.6616	30.5163	30.6909	30.1705	29.6411	30.4887	29.6484
P14869	Rplp0	30.5125	30.5411	30.6696	28.9001	28.9496	29.2423	29.6609	30.4819	30.0541
P15105	Glul	32.0314	31.9577	31.8346	29.1124	30.5378	31.1582	32.4556	32.1696	31.5771
P15116	Cdh2	27.5184	27.4576	27.2343	28.1673	28.231	28.2651	26.8342	27.4506	27.5717
P15208	Insr	24.2835	24.9167	23.8912	26.9541	26.2341	26.7508	24.2459	23.901	26.3374
P15327	Bpgm	26.1269	26.4341	26.0037	27.9546	27.6754	27.7969	26.2236	26.3563	27.5816
P15508	Sptb	25.0485	25.995	25.3993	28.6613	29.0586	28.2004	25.7083	26.3054	27.6529
P15532	Nme1	29.0532	28.9709	29.1625	27.5685	28.1866	27.9751	29.2396	28.8155	27.5503
P15626	Gstm2	29.15	29.1103	28.4415	30.7766	29.6921	30.2764	29.5833	30.2844	29.8943
P15864	H1-2	29.6291	30.1154	29.7782	27.4539	30.2517	28.8743	30.3889	30.8675	28.8744
P16015	Ca3	35.0501	34.2716	34.9171	32.7769	32.4654	33.8537	34.2494	32.4266	35.0082
P16045	Lgals1	28.4544	27.9899	28.0592	29.3645	30.2454	29.0713	30.34	28.6252	29.8722
P16254	Srp14	26.4704	25.968	25.9823	28.4054	27.6114	28.6991	26.2336	26.2104	28.2994
P16331	Pah	31.2793	31.2091	31.1982	28.0633	29.5894	29.6928	31.1452	31.0716	30.1064
P16332	Mmut	28.2088	28.3514	28.3011	28.0126	27.9939	28.1503	27.5652	27.8458	28.3646
P16406	Enpep	26.7713	27.4529	26.6488	28.2701	28.3751	28.0621	26.4159	27.2414	27.7889
P16460	Ass1	33.1556	33.3374	33.2135	29.6923	30.6023	30.3177	32.621	32.6409	30.0802
P16546	Sptan1	28.4914	28.5764	28.4957	28.6351	29.4251	29.5615	29.0962	28.7383	29.4894
P16675	Ctsa	28.4036	28.1968	27.8971	27.983	28.6128	27.9083	27.9725	28.2187	27.1347
P16858	Gapdh	33.3084	33.669	33.4172	30.8193	33.6633	31.662	34.0751	34.2991	32.1372
P17182	Eno1	32.3657	32.3558	32.408	30.8545	31.4353	31.511	33.1311	32.9178	31.0577
P17225	Ptbp1	28.3758	28.4474	28.4751	27.6488	27.0943	27.2662	28.4642	28.4981	28.4255
P17427	Ap2a2	28.7592	28.2186	28.3795	27.1994	27.4879	27.544	27.5838	28.2627	27.8837
P17563	Selenbp1	29.8192	29.7935	29.6608	28.0847	28.4264	28.9931	30.1783	29.4534	29.4529
P17665	Cox7c	29.2711	29.2732	29.41	31.4797	30.7227	29.8224	28.1307	29.5582	29.5158
P17717	Ugt2b17	32.2149	31.7908	32.185	27.9419	29.0274	30.3639	30.7639	32.0781	30.6889
P17742	Ppia	33.1554	32.9139	33.1393	29.8853	31.4128	30.208	33.5877	33.1894	30.8565
P17751	Tpi1	31.6929	31.5177	31.5209	30.6486	31.8418	32.2749	31.7565	31.8995	31.7318
P17879	Hspa1b	27.4679	26.9916	27.4276	27.736	28.3845	28.2594	27.7929	26.6228	28.9386
P18242	Ctsd	29.4588	29.2541	29.0998	28.8852	29.204	29.3592	30.2875	30.3101	29.3611
P18572	Bsg	28.5858	28.8012	28.5166	29.4719	29.6252	28.8685	28.4691	29.2715	29.0173
P18760	Cfl1	30.2574	30.2574	30.1863	28.3461	29.1208	30.9672	30.8011	30.4911	28.8654
P19001	Krt19	25.4449	24.1079	24.847	27.608	27.8933	26.6368	25.4791	24.9114	26.8131
P19096	Fasn	30.3774	30.9432	30.7793	29.6563	29.5948	30.4446	30.3708	31.3008	29.5704
P19157	Gstp1	35.5807	34.4443	35.5736	31.8291	33.4317	31.9385	34.5688	35.0432	31.8841
P19221	F2	27.9575	28.3504	27.9543	28.8627	28.3751	30.2525	27.8809	27.9197	29.6786
P19253	Rpl13a	29.1671	29.2474	29.5134	27.7412	28.6208	27.99	29.101	30.2586	27.7188
P19324	Serpinh1	25.2535	25.9176	25.2466	27.4428	27.3418	26.4218	27.066	25.3432	26.0828
P19536	Cox5b	31.775	32.3488	32.4722	31.2355	32.8973	31.3479	32.4072	32.5667	31.6079
P19639	Gstm3	28.3247	28.5453	28.128	29.4986	30.0107	30.7157	29.0446	31.6973	27.8384
P19783	Cox4i1	32.0369	32.0356	32.0609	31.5063	32.464	31.514	30.947	32.11	31.1404
P20029	Hspa5	32.6701	32.8282	32.8279	30.3024	30.8336	31.6164	33.061	32.3157	32.3025
P20108	Prdx3	30.1094	30.3142	30.145	29.004	30.4791	29.5898	30.8886	30.2336	29.7936
P20152	Vim	29.8044	29.6191	29.3915	30.2928	31.2818	28.324	30.6036	30.4619	28.8613
P20852	Cyp2a5	29.8093	28.9772	29.3569	28.8664	29.8036	28.5933	28.0967	30.1123	28.3382
P20918	Plg	28.0326	28.1206	27.8503	28.8041	28.4657	28.593	28.3557	27.702	28.9224
P21107	Tpm3	30.0253	29.5052	29.6518	30.0216	31.6342	30.0895	30.3572	30.2744	28.6425
P21278	Gna11	25.7042	25.6131	25.833	27.1872	27.2359	26.1352	25.0659	25.7161	27.0328
P21440	Abcb4	27.2663	26.9832	27.2468	27.9572	28.1678	27.4427	27.3547	27.2719	27.8129
P21614	Gc	29.5505	29.5245	29.2181	28.4218	29.8088	29.9633	29.9695	29.5651	28.6957
P21619	Lmnb2	27.3129	27.2756	27.0799	29.5662	28.4919	29.8284	27.8254	27.7119	29.4985
P21981	Tgm2	29.5956	29.7626	29.4632	29.2528	29.6747	29.2288	29.7855	29.9229	28.9412
P22315	Fech	27.9531	28.0939	27.9876	28.4034	28.5831	27.9172	27.5776	27.9496	28.7094
P22599	Serpina1b	27.7598	27.6339	27.599	28.5474	28.203	28.9153	28.2723	26.7686	28.8242
P23116	Eif3a	27.5506	27.7962	27.5256	27.8968	26.9484	28.9988	27.436	27.4013	29.295
P23198	Cbx3	26.3678	25.8872	25.7704	27.3194	26.4047	28.6788	27.1669	26.8079	28.6712
P23249	Mov10	25.9472	26.0942	25.0788	27.1483	27.2723	26.5014	25.786	25.5983	26.6659
P23492	Pnp	29.3914	29.585	29.4056	29.4067	28.5231	30.04	29.7107	29.4494	29.8046
P23506	Pcmt1	25.5486	25.5462	25.5843	28.3081	28.3412	27.477	26.0011	26.063	27.3545
P23589	Ca5a	26.3039	26.7389	26.545	27.6835	26.8083	28.4762	26.4767	25.4008	27.9293
P23953	Ces1c	28.1532	28.3391	28.0978	28.5632	29.3461	28.794	28.3104	29.2111	27.9652
P24270	Cat	33.0788	33.1506	32.9989	29.8373	30.6142	32.449	33.2887	32.805	32.6721
P24369	Ppib	31.0093	31.0256	30.9896	28.4622	29.7042	29.4899	30.6712	30.9313	29.684
P24452	Capg	24.7344	24.7884	24.9181	27.7218	26.9182	27.341	26.6431	24.9649	27.4308
P24456	Cyp2d10	30.9268	30.9721	30.9674	27.2719	27.7096	29.5438	29.9091	30.7899	29.3661
P24472	Gsta4	29.3042	29.4912	29.3765	28.7412	29.1065	29.2814	29.4133	29.5276	29.2679
P24527	Lta4h	27.4079	27.5271	27.5437	27.3887	25.4071	28.5663	26.7886	27.4053	28.1433
P24547	Impdh2	26.0316	25.793	26.4059	27.6683	26.858	28.094	26.6081	25.5031	27.1022
P24549	Aldh1a1	33.365	33.2244	33.0305	30.616	31.4678	32.5108	33.0419	32.8167	32.8353
P24668	M6pr	26.4733	26.4906	26.4632	28.2578	27.4146	28.7708	26.5834	26.0459	28.496
P25444	Rps2	29.4013	29.3636	29.7498	28.8753	28.9788	30.0883	28.9514	29.5328	30.3697
P25688	Uox	33.4729	33.6055	33.3555	30.2108	31.0859	32.4839	34.3254	33.7432	33.2644
P26039	Tln1	27.3116	27.2814	27.2009	27.8257	27.8408	28.4282	27.9485	27.6048	28.4645
P26041	Msn	27.4934	27.438	27.0544	28.7511	28.8078	28.3184	27.4325	27.7951	28.3562
P26043	Rdx	29.6043	29.7776	29.5655	29.9196	29.0862	31.4387	29.8867	29.5437	31.3355
P26150	Hsd3b3	29.0993	29.1075	29.1008	28.3579	29.1241	28.3259	28.7024	29.0938	28.0285
P26231	Ctnna1	27.5112	27.505	27.3985	26.7	26.0064	28.2326	26.2328	27.4375	28.2717
P26262	Klkb1	24.3885	24.3497	24.447	27.0936	26.6897	26.1285	24.9163	24.5861	26.2486
P26350	Ptma	28.9502	29.1755	29.2423	29.369	29.8394	29.3723	29.7951	29.5495	29.2807
P26369	U2af2	26.4853	26.5795	26.6328	27.9389	27.8597	28.4765	27.5148	27.1592	28.1496
P26443	Glud1	33.1586	33.1286	33.1712	29.728	30.8925	32.4317	32.3775	33.0362	32.4886
P26638	Sars1	27.4762	27.3605	27.4362	27.911	27.6876	27.8488	27.5045	27.807	27.8645
P26645	Marcks	24.5658	24.7088	24.4188	27.4079	25.909	27.4273	25.5155	24.4091	27.7475
P26883	Fkbp1a	27.4366	27.2707	27.6415	28.9524	29.7622	29.0974	29.1425	28.218	29.5753
P27046	Man2a1	27.6749	27.7712	27.865	28.8662	28.175	29.7612	26.9158	27.4142	29.2265
P27048	Snrpb	26.0315	26.5714	25.6872	26.7827	27.4492	25.9214	26.582	27.1872	26.0718
P27546	Map4	25.2653	24.9507	24.8285	27.1047	27.1641	27.3187	26.4834	25.1468	26.8554
P27612	Plaa	26.1577	24.9406	25.6112	29.391	27.7702	28.3753	26.3803	25.1276	28.2041
P27641	Xrcc5	23.4841	25.1944	25.0074	26.8562	26.5031	26.3616	23.8886	24.4902	24.6725
P27659	Rpl3	28.8791	28.5647	29.1262	29.1887	29.0985	29.7515	29.0035	28.9171	29.3708
P27773	Pdia3	31.8104	31.9167	31.7526	30.3768	30.2056	30.6854	31.9361	31.3758	30.8368
P28230	Gjb1	26.9867	27.041	27.0619	27.8627	27.9359	27.4337	26.8436	26.8787	28.0737
P28271	Aco1	30.2653	30.0251	30.1952	28.343	28.898	29.2085	29.6948	29.7114	29.2755
P28352	Apex1	27.1488	26.8886	27.0414	27.0873	27.3667	27.6765	25.9947	27.0748	27.3647
P28474	Adh5	31.5678	31.7772	31.4302	29.2432	30.1139	30.0129	30.9989	31.3554	29.9464
P28650	Adss1	25.9938	26.3638	25.2168	28.7995	30.3259	26.7623	24.6519	27.2	26.2935
P28653	Bgn	28.4475	28.2507	28.2533	29.2144	29.5477	29.6192	28.6155	29.0167	29.2843
P28654	Dcn	25.3294	25.7727	24.9782	30.5791	30.7291	28.1161	25.924	28.6521	27.2673
P28665	Mug1	29.622	29.6131	29.505	28.6218	28.7489	29.7043	29.6016	29.1575	29.3176
P28798	Grn	28.1054	27.7759	27.9528	27.807	27.6133	29.8419	27.8621	28.4701	29.6547
P28843	Dpp4	28.9043	29.1347	28.8476	27.1732	27.0345	28.7725	28.6088	28.6334	28.5181
P29341	Pabpc1	28.6798	28.5947	28.7882	26.4826	26.4559	27.7693	29.2346	28.4701	28.2694
P29391	Ftl1	27.976	29.3425	27.0358	27.9336	28.129	29.0505	25.9846	28.7324	28.0017
P29699	Ahsg	28.0172	27.5641	27.8128	28.5483	29.014	29.6985	28.5289	28.4055	29.5305
P29758	Oat	29.9442	29.539	29.9386	28.5096	28.6612	29.5146	30.8744	28.5249	29.8601
P29788	Vtn	27.9874	28.2063	27.627	28.065	28.2086	28.335	28.4558	27.6209	28.3014
P30115	Gsta3	33.3842	33.4057	33.7967	30.9247	32.1659	31.8393	33.1093	33.7093	31.8783
P30416	Fkbp4	28.3413	28.31	28.4091	28.3347	27.7429	29.3678	28.5818	27.7292	30.0973
P30999	Ctnnd1	27.2306	27.0081	27.1217	28.89	28.1465	29.409	26.2997	27.1302	29.2992
P31001	Des	27.2877	27.1992	27.1091	31.1783	32.1559	28.9363	28.0906	30.247	27.4694
P31230	Aimp1	26.7153	26.6301	26.8459	28.1321	26.4852	27.727	27.3166	26.6485	27.9132
P31725	S100a9	26.2038	26.1674	26.2346	27.1372	27.5367	26.0906	26.6116	26.2299	26.5557
P31786	Dbi	33.6568	34.0683	33.8116	31.7354	32.339	33.4617	34.5053	33.442	31.2919
P31809	Ceacam1	27.9093	28.01	27.9984	28.3443	28.1632	28.7807	27.6524	27.4776	28.7174
P32020	Scp2	33.2227	33.1855	33.1478	31.1079	30.8517	31.533	34.0045	32.8969	32.3271
P32067	Ssb	25.9574	25.9842	26.2263	28.6474	27.9563	28.6382	26.2822	26.5326	28.1976
P32261	Serpinc1	27.8918	27.5769	27.7461	28.0952	28.1782	27.8992	28.2762	27.7865	29.117
P33267	Cyp2f2	30.7288	30.5685	31.1439	28.2804	28.6459	29.2025	29.3503	29.1727	30.1304
P33622	Apoc3	28.1821	27.799	28.0001	27.0232	26.6434	28.2617	28.3424	27.7948	28.3012
P34884	Mif	30.4604	30.8048	30.0036	28.7304	30.0472	28.5423	31.0599	31.6269	28.1959
P34914	Ephx2	31.7479	31.6114	31.5758	29.2957	29.97	31.2388	31.6644	31.5971	31.3465
P34927	Asgr1	29.1994	29.7369	29.1814	29.2581	29.5191	29.8994	28.1328	29.432	29.4466
P34928	Apoc1	28.9771	28.7293	28.9506	28.5884	28.7933	28.9986	29.0227	28.9907	29.0537
P35278	Rab5c	28.0832	27.8888	27.7708	29.2584	28.0897	29.2492	27.9204	28.0084	29.3784
P35279	Rab6a	26.6294	26.707	26.7442	26.1548	24.9029	28.1074	26.5017	26.3055	28.1157
P35282	Rab21	26.9903	26.7773	26.988	27.1322	26.5492	27.952	26.7629	26.8431	27.8924
P35293	Rab18	27.9059	27.8764	27.7537	27.0474	26.8187	28.2215	28.1552	28.204	27.8806
P35486	Pdha1	29.453	29.561	29.6039	29.6513	31.6288	28.6157	30.0982	30.0538	28.2556
P35492	Hal	29.0566	29.6134	29.065	28.2987	27.4796	29.3238	28.777	28.8178	28.6454
P35505	Fah	31.5421	31.7017	31.5371	28.3076	30.0325	29.8821	31.1441	31.3429	29.938
P35527	KRT9	26.8524	25.7339	25.9358	27.9637	28.0813	27.8659	27.0581	30.2639	28.0366
P35550	Fbl	28.0378	27.4619	28.1085	28.8482	28.7097	29.1354	27.4429	28.2709	28.233
P35564	Canx	30.1592	30.1949	30.2395	28.8276	29.094	29.6474	29.4569	29.6415	30.3372
P35585	Ap1m1	26.1389	23.6911	25.2282	26.6817	25.7183	26.6182	25.843	24.157	26.6091
P35700	Prdx1	33.8809	33.9187	34.1562	31.6327	32.002	31.9831	34.2963	33.7842	32.7643
P35908	KRT2	26.239	26.2135	25.399	27.9303	27.9804	26.9748	26.7667	28.3588	27.4335
P35979	Rpl12	30.1539	30.1374	30.2109	29.0449	28.7701	29.1556	29.5103	29.9726	29.7145
P35980	Rpl18	30.138	30.3778	30.5834	28.835	29.968	28.9886	30.45	31.3548	28.7394
P36552	Cpox	28.4282	28.7731	28.3625	28.3089	27.599	29.7612	28.8098	28.3325	29.6889
P37040	Por	29.4688	29.7647	29.4861	28.8914	28.8439	30.48	29.6009	30.7843	29.1132
P37804	Tagln	25.2031	26.005	24.4481	30.101	29.4848	28.2889	25.9596	26.5421	27.5895
P38060	Hmgcl	29.9389	29.8651	29.6653	28.067	29.0128	28.6009	30.3958	29.9813	27.6672
P38647	Hspa9	30.8054	30.6832	30.7537	30.5455	30.7701	30.6292	31.1033	30.802	30.7226
P39054	Dnm2	28.1091	27.4511	27.6385	29.6109	29.7581	28.9659	27.3953	27.7459	29.0835
P39061	Col18a1	26.2136	26.3295	26.6109	27.5561	27.3323	27.3749	26.4344	26.7689	27.5164
P39447	Tjp1	25.2847	25.402	25.1269	26.9286	26.7786	27.7137	26.1752	25.8445	27.291
P40124	Cap1	27.3173	27.4554	27.6135	28.0569	27.5218	28.2974	28.1679	27.7701	27.5975
P40142	Tkt	30.5748	30.6435	30.4918	29.0136	29.6191	30.1275	30.6469	30.7244	30.102
P40237	Cd82	27.4795	27.7622	27.5898	27.8771	28.0801	27.5431	26.609	27.2167	28.5241
P40630	Tfam	26.2129	26.9658	26.768	28.7597	28.713	28.2216	27.121	27.1105	28.0709
P40936	Inmt	32.1526	32.5185	31.966	28.4035	30.0182	30.7025	32.1418	31.3457	30.4303
P41105	Rpl28	27.0407	27.6415	27.8708	27.4522	26.7603	27.8147	27.6592	28.0893	28.2392
P41216	Acsl1	32.6921	32.3919	32.5323	30.6937	32.1835	30.479	31.6983	32.0909	31.1313
P42125	Eci1	30.5982	30.3374	30.3682	30.1017	30.948	29.816	30.0754	30.2834	29.9894
P42225	Stat1	26.1813	25.9399	26.0495	28.1625	27.6389	28.03	27.0176	26.1649	27.9882
P42227	Stat3	25.1358	25.5795	25.4165	26.4311	25.5486	27.1125	25.1536	24.8476	26.4279
P42669	Pura	27.6077	27.737	27.5782	27.4749	28.4042	26.7998	27.9488	28.0335	26.3102
P42932	Cct8	28.5969	28.7973	28.7382	28.1759	28.6393	29.211	28.7588	28.5228	28.6699
P43024	Cox6a1	30.5321	30.5271	30.4875	29.6806	29.5409	31.849	30.0898	30.3047	31.9731
P43274	H1-4	28.9922	29.7668	29.4526	29.6148	29.7665	30.1207	29.6493	30.1147	30.6271
P43276	H1-5	25.7222	26.0257	25.8385	27.9914	27.7587	28.0645	27.4478	28.0019	27.6395
P43883	Plin2	25.489	25.3608	24.9858	29.3627	28.8498	28.8728	29.133	26.9925	28.0354
P45376	Akr1b1	29.1534	29.2687	29.1543	31.0335	31.4325	30.8431	29.9914	29.969	31.198
P45377	Akr1b8	25.0177	24.9849	25.0706	28.3868	27.453	28.2233	25.5686	25.5602	27.7938
P45591	Cfl2	27.9516	27.7466	28.7209	26.8621	29.755	25.9614	28.8146	28.4938	26.4369
P45878	Fkbp2	29.2077	28.7731	29.0589	29.3939	29.7866	29.5767	30.2907	29.7179	28.9247
P45952	Acadm	31.3071	31.029	31.0189	29.3392	31.2835	29.1707	31.5127	31.4741	29.5169
P46460	Nsf	26.0719	25.962	26.2548	27.8255	27.247	27.9446	26.2473	25.883	27.2669
P46471	Psmc2	28.0988	28.2616	28.2601	28.6878	28.1572	28.4977	27.8932	28.0071	28.6474
P46638	Rab11b	28.3401	28.4975	28.5839	28.4748	28.4827	29.0426	28.5597	28.4039	28.8526
P46656	Fdx1	27.9839	27.8458	27.8311	27.3186	26.9374	28.3982	28.0544	27.5445	28.4467
P46664	Adss2	25.5417	25.4499	25.4565	27.6636	27.0434	27.4996	25.0872	25.3798	27.2813
P46735	Myo1b	27.0036	27.2734	27.1392	27.9371	28.0534	27.7486	26.281	27.1365	27.4253
P46935	Nedd4	26.1859	26.0778	26.1052	26.5461	26.3493	27.583	26.7116	26.4932	27.6575
P46978	Stt3a	28.4502	28.7967	28.4528	28.0051	27.0109	29.1079	27.5512	28.6876	29.1833
P47199	Cryz	29.6159	29.5057	29.4123	28.2334	28.6062	29.4051	30.6873	29.5799	29.1797
P47738	Aldh2	33.323	33.3725	33.0876	30.5219	31.1918	31.8281	33.1399	33.3352	31.5889
P47740	Aldh3a2	30.3215	29.7152	29.9025	26.5528	28.1232	29.4157	30.7852	30.5242	30.096
P47754	Capza2	28.7127	28.6831	28.6238	27.9908	29.9348	28.3063	28.5839	29.1169	27.9272
P47757	Capzb	28.6067	28.3684	28.5305	28.3625	29.6203	27.959	28.6344	28.6456	27.8647
P47758	Srprb	27.5027	27.4578	27.3534	27.3954	27.6714	27.9584	26.6501	27.3353	27.9873
P47791	Gsr	27.6138	27.4187	27.6496	28.1336	27.7604	28.3521	28.3434	27.6938	28.5786
P47802	Mtx1	27.4956	27.4161	27.5098	28.2955	27.826	28.2562	26.2501	27.1669	28.4227
P47811	Mapk14	25.1736	24.9129	25.2303	26.6614	25.6372	27.1008	25.1161	24.961	27.0217
P47857	Pfkm	27.3674	26.9834	27.5856	30.1249	30.9579	29.2069	28.0719	28.4583	28.9686
P47877	Igfbp2	28.7229	28.7208	28.7008	28.3244	29.0749	28.0972	29.0403	28.8501	27.9177
P47911	Rpl6	28.2099	28.5322	28.4925	27.5622	28.1435	28.6957	29.0312	29.1583	28.9426
P47915	Rpl29	25.5639	25.9168	26.1196	28.044	28.1307	26.8558	26.4209	26.6099	27.6076
P47934	Crat	25.1649	25.6332	24.6029	29.9687	30.0137	28.8833	26.3125	26.8623	28.3155
P47955	Rplp1	29.7732	29.3163	28.5622	27.4972	28.3766	27.5835	29.2432	28.9812	28.7943
P47962	Rpl5	29.5249	29.5403	29.7515	28.946	27.2099	30.5797	29.0968	29.386	30.5378
P47963	Rpl13	29.2842	29.2674	29.6992	29.6893	29.4322	30.5778	29.4014	29.364	30.4804
P47964	Rpl36	30.065	29.783	29.9365	28.2093	29.6151	27.5132	29.9195	29.8986	28.7015
P48024	Eif1	27.823	27.0261	27.7874	28.1357	28.2439	27.6951	28.6511	27.4953	28.5721
P48036	Anxa5	30.5598	30.1658	30.0249	29.5084	29.8371	29.1372	31.4624	31.0979	29.6767
P48193	Epb41	25.515	25.8852	25.6861	28.0864	25.9232	27.8523	25.7124	26.2489	28.0435
P48428	Tbca	26.2242	26.4166	26.1191	25.324	26.8347	26.9804	27.4677	26.68	27.2249
P48678	Lmna	28.9797	28.9654	28.8366	29.5403	30.4417	29.0333	29.5712	29.7506	29.312
P48758	Cbr1	29.2715	29.4418	29.0739	29.3827	29.6309	30.8065	29.5988	30.7935	29.9758
P48771	Cox7a2	30.9182	31.2331	31.1603	28.736	30.8018	28.0306	30.3695	30.9965	27.636
P48774	Gstm5	26.5532	26.4436	26.7218	25.6071	27.183	23.8954	25.8393	26.4977	24.899
P48962	Slc25a4	31.53	31.6206	31.7744	32.2134	34.228	30.0681	31.132	32.9643	29.8982
P49312	Hnrnpa1	28.2612	28.1466	28.1926	29.5432	28.7895	29.017	28.7547	28.652	28.96
P49429	Hpd	31.9806	32.26	32.0349	29.0262	30.4212	30.5313	32.0145	31.9818	30.2955
P49443	Ppm1a	26.3465	26.2297	26.0776	26.4548	26.3114	28.5882	27.1015	26.1769	27.1675
P49586	Pcyt1a	26.1796	26.1933	26.316	26.1217	27.0204	26.8811	26.517	27.1425	26.7046
P49722	Psma2	28.1578	28.0822	27.8289	26.6905	27.6418	26.2812	28.0017	28.3908	27.0238
P49935	Ctsh	29.2805	28.9636	28.8823	27.9872	28.9903	27.6802	29.1007	28.937	27.7633
P50136	Bckdha	28.7877	28.9406	28.6028	27.4836	27.8964	28.2733	29.1801	28.5665	28.4985
P50171	Hsd17b8	27.8774	27.8756	28.0826	28.1885	27.9452	28.9275	27.95	27.4622	27.8813
P50172	Hsd11b1	30.4784	31.0856	30.6782	28.2254	28.5133	29.855	29.1837	31.0585	29.5245
P50247	Ahcy	32.8191	32.8794	32.7546	29.5522	30.769	31.0783	32.2894	32.6139	30.7358
P50285	Fmo1	29.0176	28.9758	28.8726	28.0954	28.6874	29.4665	28.4141	30.1679	28.9782
P50295	Nat2	26.7893	26.8042	26.8027	27.6736	28.0254	26.9719	27.1921	26.963	27.1046
P50396	Gdi1	27.6689	27.5087	27.5204	26.7808	27.3932	27.8223	27.7943	27.563	27.9121
P50427	Sts	26.3525	26.1238	26.1814	28.223	28.4169	27.3964	26.0269	27.2484	26.9936
P50429	Arsb	26.147	25.6702	26.014	27.8184	27.8142	26.9212	25.6412	26.4786	27.3173
P50431	Shmt1	29.9003	30.2141	30.0548	27.1906	28.6648	29.5862	29.7465	29.8706	28.7546
P50462	Csrp3	23.9908	24.2756	24.1474	28.058	28.9185	26.6055	24.8036	25.386	26.3645
P50516	Atp6v1a	26.4601	26.3835	26.4173	28.1636	26.4506	30.0914	26.3173	26.6385	29.2378
P50544	Acadvl	30.651	30.6304	30.5326	31.0499	31.3957	30.0005	29.5142	31.2252	30.0738
P50580	Pa2g4	29.6003	29.3772	29.6497	28.8367	27.9573	30.0554	29.7351	29.2544	29.5317
P51125	Cast	24.8602	24.8023	24.8234	28.6515	27.2952	28.5848	26.4062	25.0156	28.0592
P51150	Rab7a	29.4202	29.268	29.2377	27.4796	28.4588	27.4387	28.6251	29.2079	27.9533
P51174	Acadl	30.6127	30.9975	30.411	31.3471	32.0794	30.1731	30.6485	31.2156	30.2002
P51410	Rpl9	28.6634	28.7864	28.8528	26.7328	28.7775	28.1066	27.9617	29.0498	28.3718
P51658	Hsd17b2	29.2436	29.4837	29.3215	28.1429	28.5799	28.5788	28.4587	28.4845	28.7956
P51660	Hsd17b4	30.7709	30.6173	30.6365	28.6286	29.6878	30.7624	30.8678	30.7567	30.4205
P51855	Gss	28.0153	27.9859	27.9693	27.1716	28.1393	28.2011	29.0432	28.7217	28.7224
P51859	Hdgf	29.3722	28.8902	28.1341	27.0159	28.3851	26.7079	29.7036	29.3295	28.8495
P51863	Atp6v0d1	27.3163	27.0351	27.3991	27.3636	27.987	26.6456	26.7465	27.3006	26.4362
P51881	Slc25a5	32.9845	33.0344	33.0249	27.3679	29.8999	28.9131	31.9411	32.9271	29.3629
P51885	Lum	27.6296	27.6979	27.2505	30.1633	31.1872	27.443	29.1614	29.6667	27.5499
P52196	Tst	31.3912	31.6018	31.7595	29.1716	29.9515	30.9359	30.3387	30.9593	30.4852
P52430	Pon1	30.3595	30.4223	30.5833	28.1697	27.8525	31.0099	29.5264	30.444	29.1966
P52480	Pkm	28.0158	28.0157	27.747	30.2768	31.167	27.3291	28.8274	29.4191	27.5529
P52503	Ndufs6	28.5685	28.9323	28.6498	28.1542	30.4962	29.2201	29.1593	29.1836	28.7116
P52760	Rida	32.3244	32.1523	32.0042	28.0975	30.7	28.8394	32.586	32.4564	28.7103
P52792	Gck	27.0496	27.2385	27.0253	27.8779	27.8503	27.7993	27.5429	26.7765	27.8809
P52825	Cpt2	29.3995	29.5411	29.2411	30.1014	30.51	29.6504	28.3513	29.6054	29.4315
P52840	Sult1a1	29.7727	30.2373	29.0301	28.5218	29.1334	28.5911	28.9677	30.6263	27.4984
P53026	Rpl10a	29.6104	29.8418	29.7908	28.1255	28.7722	27.5672	29.1217	30.0076	28.1985
P53395	Dbt	28.98	29.0103	28.8661	26.9544	28.6127	27.2184	28.638	28.4339	27.1734
P53657	Pklr	31.013	31.7223	31.6076	29.1125	29.9906	30.2654	30.7007	32.1372	30.2426
P53702	Hccs	24.1735	23.6128	24.649	29.5226	26.9909	27.8796	24.9896	24.6079	27.7068
P53808	Pctp	28.9332	28.6635	28.6969	27.2769	28.4221	26.8081	28.7142	28.3026	26.7877
P53810	Pitpna	26.5263	26.8717	26.6299	30.2909	29.1024	30.5681	26.6274	27.5097	29.5776
P53811	Pitpnb	26.4548	26.7251	26.563	28.1456	27.5412	28.5585	25.9451	26.2903	27.9052
P53986	Slc16a1	27.1908	27.569	27.1115	28.9762	29.4989	28.2163	27.4243	27.9832	28.3728
P53994	Rab2a	28.2086	27.9546	28.2649	26.3869	28.7532	28.6055	28.3684	28.4079	29.1879
P53996	Cnbp	25.3668	25.5443	25.5772	28.4424	27.4097	28.5959	26.1575	26.0588	28.6468
P54071	Idh2	29.3216	29.8421	29.311	30.759	31.5287	29.763	29.3421	30.4835	29.4068
P54728	Rad23b	28.032	27.7955	27.8574	27.6354	28.2741	26.9391	28.5509	27.5846	28.0469
P54775	Psmc4	27.7692	27.6414	27.7051	27.6491	27.7592	28.5637	28.5654	27.9683	28.3426
P54822	Adsl	26.5328	26.2699	26.2394	27.3226	28.3099	26.5199	25.98	26.6961	26.4101
P54823	Ddx6	25.7291	26.0217	26.0003	28.1045	27.2485	28.3807	25.2457	25.6979	27.9517
P54869	Hmgcs2	32.4555	32.7564	32.535	30.2572	31.0371	31.553	31.9623	33.2276	31.6202
P55050	Fabp2	27.3928	27.5465	27.5594	29.1554	28.4221	29.2735	29.1231	28.2861	28.9279
P55096	Abcd3	29.8309	29.7253	29.9027	27.832	27.9591	30.3638	29.5113	29.6273	29.924
P55258	Rab8a	26.0027	25.8519	25.7103	28.2224	27.0371	29.1675	25.4553	25.5277	27.5936
P55264	Adk	31.7199	31.7577	31.6515	31.5982	31.0165	31.672	31.3116	31.8417	32.4763
P55302	Lrpap1	27.145	27.322	26.991	28.2447	27.3596	29.3746	27.9494	26.903	29.0699
P56135	Atp5mf	31.7767	31.6319	31.8847	31.0013	32.5907	30.3418	30.7905	31.9083	30.4084
P56213	Gfer	26.5712	26.2308	26.9608	26.9853	26.102	27.8923	26.81	25.669	27.445
P56382	Atp5f1e	28.1433	28.2692	28.1969	29.52	30.0368	28.8194	28.3502	28.4744	28.7809
P56391	Cox6b1	32.0257	31.974	32.0264	30.4821	32.4018	29.4166	32.0492	32.1516	29.6655
P56394	Cox17	24.7308	24.4608	25.037	28.8119	27.1964	29.1273	25.3188	25.0524	28.5076
P56395	Cyb5a	33.2272	33.1956	32.717	30.4133	30.379	32.0283	33.2918	33.4297	32.6781
P56399	Usp5	27.0541	26.9427	27.036	27.9503	26.4494	28.3912	27.698	26.8629	27.9816
P56480	Atp5f1b	33.5104	33.5861	33.4674	32.1434	34.0019	31.0894	33.2757	33.5579	31.2203
P56593	Cyp2a12	29.516	29.4489	29.5569	27.9193	26.9063	30.0738	28.8431	29.3104	30.7323
P56654	Cyp2c37	27.9628	28.5596	28.1158	27.929	28.3594	28.0717	27.7503	27.8295	27.4689
P56812	Pdcd5	25.3201	25.1155	24.858	25.9135	25.9198	25.5963	26.1443	25.5358	25.0528
P57759	Erp29	27.3084	27.0765	27.2855	26.959	26.7846	27.2665	27.7012	27.1927	28.2314
P57776	Eef1d	30.009	30.078	30.1002	27.6819	29.703	29.4329	30.6176	29.823	29.7899
P57780	Actn4	31.6955	31.6467	31.5954	30.9196	31.2246	31.9182	32.0989	32.0141	32.2076
P58021	Tm9sf2	27.2057	27.6713	27.3948	29.258	28.4065	29.9322	27.616	27.2593	30.3217
P58252	Eef2	31.0763	31.1364	31.1347	29.6802	30.5751	29.7041	30.6381	30.7832	30.1462
P58281	Opa1	27.1026	27.0604	27.2918	27.9683	28.4198	26.787	27.0119	26.8059	27.7295
P58710	Gulo	31.5215	31.5565	31.4591	29.4005	30.304	30.0098	30.7326	31.1068	30.7615
P58735	Slc26a1	27.3504	27.544	27.4401	26.5113	28.3036	24.0362	25.9321	27.5295	26.9302
P58771	Tpm1	30.0142	30.2354	29.9291	35.0457	35.9712	32.2478	30.9589	34.0291	31.2082
P59017	Bcl2l13	26.1349	26.1569	26.1745	27.4412	27.6629	27.5961	26.1186	26.1479	27.188
P59242	Cgn	27.9494	27.8742	28.068	28.2176	27.6663	29.2575	28.4986	26.9693	28.4831
P59325	Eif5	27.6772	27.5105	27.8446	27.2562	27.0372	27.8835	28.3304	27.2016	27.9911
P59999	Arpc4	27.9988	28.0811	28.1312	28.7468	27.7107	30.4365	27.6513	27.9754	29.8049
P60122	Ruvbl1	26.1938	26.1825	26.276	27.9065	27.171	28.042	26.911	25.638	28.4759
P60229	Eif3e	26.3862	26.5927	26.7184	26.9469	26.4924	27.5034	26.0977	26.6368	27.2572
P60335	Pcbp1	29.0822	28.3656	29.1051	28.6247	28.7776	29.4103	29.4115	29.0458	28.001
P60603	Romo1	26.2743	26.3169	26.7415	28.5285	28.4086	27.7958	25.7255	26.4044	27.7042
P60670	Nploc4	27.1767	26.503	27.2036	27.7386	27.355	28.3038	28.0574	26.6294	28.7336
P60710	Actb	35.2588	35.1046	34.4239	33.5336	35.671	34.3276	34.706	35.9157	33.3827
P60766	Cdc42	28.0867	28.3843	28.1363	28.141	29.0684	27.7764	27.5646	28.5573	27.2961
P60843	Eif4a1	29.8515	29.8265	29.9627	28.5731	29.2802	29.2781	29.3648	29.8857	29.1474
P60867	Rps20	30.4782	30.3152	30.5632	27.0125	28.4922	27.0413	30.3745	30.1681	27.7751
P61021	Rab5b	24.8236	25.0903	24.9933	27.1089	26.3827	26.8751	23.8164	24.2218	26.6994
P61022	Chp1	25.2539	25.5004	25.0351	27.9273	27.3156	27.7357	26.3722	25.4215	27.3498
P61027	Rab10	27.3525	27.406	27.4582	27.6761	28.0729	28.9417	26.5428	27.2923	28.0985
P61089	Ube2n	28.4448	28.5591	28.4596	28.0125	28.9537	27.5295	29.05	28.5607	27.2793
P61161	Actr2	28.3819	28.4088	28.3086	27.8352	26.8931	28.2475	27.9291	28.3142	27.1807
P61164	Actr1a	25.8438	25.8087	26.1069	25.8374	26.7571	27.2606	25.6653	25.6556	27.1032
P61202	Cops2	26.0935	26.2361	26.2533	26.9228	27.0147	27.6758	25.6505	26.5498	26.4565
P61205	Arf3	29.8796	29.9524	29.8595	28.0909	29.6448	27.5114	29.6145	30.2715	27.8799
P61222	Abce1	27.1706	27.3636	27.2876	28.7606	27.1188	30.0989	26.6992	27.1905	29.8378
P61255	Rpl26	28.8371	28.2928	29.0934	29.3836	29.406	29.3043	29.332	29.0967	30.4154
P61358	Rpl27	29.2276	28.8152	29.4154	29.5979	29.1702	30.3608	29.2981	28.9407	31.0586
P61458	Pcbd1	31.1506	30.8505	30.7109	29.4311	29.7045	31.0738	31.6541	31.0755	31.1274
P61514	Rpl37a	28.4589	28.3233	28.5758	28.0512	28.6048	27.8913	28.4893	28.2899	27.8128
P61620	Sec61a1	28.3356	28.9005	28.8723	27.3102	27.3118	28.0209	28.2173	28.9749	29.9012
P61750	Arf4	27.9284	28.1218	28.0883	27.9314	27.8239	28.497	27.6961	27.7483	28.4756
P61922	Abat	29.7128	29.7628	29.717	27.8184	27.8328	28.9773	28.5961	27.8045	29.3388
P61971	Nutf2	25.9601	25.6799	26.015	28.1213	27.6551	27.8814	27.1952	26.7308	27.8263
P61979	Hnrnpk	29.3096	29.221	29.3968	28.7627	29.0742	29.5135	29.8807	29.5126	29.8034
P61982	Ywhag	28.9302	28.9915	28.921	30.0621	29.8261	29.0797	29.5897	29.2056	29.6568
P62071	Rras2	25.9497	25.8329	25.6759	28.57	26.9784	29.7883	25.3362	25.6517	28.9071
P62073	Timm10	28.7164	28.7137	28.7527	27.6632	27.4785	28.8367	29.0072	28.4022	28.9439
P62075	Timm13	28.3143	28.5439	28.3054	29.6258	28.9865	29.9809	28.4514	28.5972	30.0932
P62077	Timm8b	27.582	27.4056	27.7054	26.9318	27.5143	27.9726	28.0246	27.0782	28.0601
P62082	Rps7	29.7708	29.8543	29.9431	27.5637	27.977	28.9654	30.146	29.647	27.7309
P62141	Ppp1cb	27.7422	27.5804	27.3538	27.8658	29.0622	27.7392	27.8842	27.9534	27.4721
P62192	Psmc1	28.3831	27.7693	27.8685	26.2358	26.6968	28.2837	27.5198	27.3643	28.3837
P62196	Psmc5	27.7751	27.769	27.7504	27.3501	27.8904	27.6344	28.4783	27.8262	26.9641
P62242	Rps8	30.1572	29.9279	30.5751	28.9599	29.8461	28.8551	30.5719	30.2463	29.5509
P62245	Rps15a	30.1953	29.772	29.9295	28.3616	29.2585	28.6808	29.2458	30.214	28.4605
P62259	Ywhae	31.0295	31.0823	31.0869	29.9535	31.2234	29.6976	31.4279	31.3664	29.776
P62264	Rps14	30.3642	30.046	30.2835	29.4415	29.6442	30.1116	30.5751	29.8464	30.9889
P62267	Rps23	26.7308	26.9853	27.1758	26.5978	26.9628	28.0288	27.2738	27.1408	28.7012
P62270	Rps18	28.1564	28.4162	29.0199	27.9572	27.8836	28.8107	28.0765	29.159	28.4308
P62281	Rps11	28.5974	28.6303	28.8279	29.1729	29.2957	29.6467	29.5596	29.0457	28.5613
P62301	Rps13	29.2313	29.3713	29.4439	27.3879	28.8749	26.7102	29.5814	30.3888	27.8947
P62315	Snrpd1	26.827	26.7397	26.9617	27.0695	28.4445	25.1644	27.4789	27.5889	25.7183
P62317	Snrpd2	27.7196	27.5928	27.6956	29.7443	29.123	30.2385	28.3888	28.2771	30.0868
P62320	Snrpd3	26.6884	26.7567	26.6115	27.9924	27.877	27.7706	27.097	26.6654	27.802
P62331	Arf6	27.9919	28.0553	27.9175	28.4718	26.9014	29.5728	27.4246	27.9433	29.8963
P62334	Psmc6	27.635	27.5385	27.7273	27.6181	27.5516	28.0472	28.429	27.7515	27.9404
P62631	Eef1a2	29.6728	29.0178	29.347	29.1237	30.0302	26.972	28.9427	27.4727	28.0573
P62702	Rps4x	29.3283	29.6697	29.6988	29.6965	28.5873	29.4393	29.3565	30.0348	29.9763
P62715	Ppp2cb	27.5207	27.3699	27.9375	29.283	29.1722	29.1029	28.2516	27.5136	28.3885
P62717	Rpl18a	28.6257	28.7852	29.0248	28.2287	29.07	27.9063	28.9041	29.6745	28.1525
P62737	Acta2	33.9245	34.2534	33.5464	34.249	34.9526	33.6709	34.1227	34.5858	35.0026
P62748	Hpcal1	28.7475	27.9414	28.2916	27.6436	28.8155	26.6158	28.5011	28.5763	27.2763
P62751	Rpl23a	30.2136	30.1647	30.3209	29.0574	28.8118	30.0096	30.3303	30.1349	30.4625
P62754	Rps6	30.0819	29.9621	30.4495	28.7044	27.893	29.2413	30.3734	30.1296	29.5335
P62774	Mtpn	28.1586	28.2101	27.7551	27.8113	27.646	28.778	28.6714	27.5721	28.049
P62806	H4c16	30.7314	31.5977	31.2449	32.0235	31.8848	33.459	31.9153	33.3573	33.265
P62814	Atp6v1b2	27.1222	27.2061	27.1501	26.167	25.5026	27.826	28.166	27.1694	27.3237
P62821	Rab1A	29.3147	29.7276	29.4374	26.9841	28.8714	27.7734	29.3375	29.6251	28.1074
P62827	Ran	29.545	29.2476	29.4329	28.411	29.8207	29.3229	29.1972	29.9221	28.3454
P62830	Rpl23	29.7209	29.6287	29.9358	28.5995	29.5972	28.3177	29.7954	29.8133	28.8477
P62835	Rap1a	28.2913	28.3524	28.7819	28.8928	28.9726	28.4845	28.4014	28.4049	28.1669
P62843	Rps15	27.4878	27.3291	27.3908	28.6019	27.5969	29.5363	27.5661	26.4942	29.9767
P62849	Rps24	29.879	29.5166	29.7683	27.3552	29.2354	26.0134	29.3238	29.499	27.7983
P62852	Rps25	29.4281	29.1619	29.8712	28.0187	28.6491	28.1131	29.1468	29.2892	28.7827
P62855	Rps26	29.0122	29.4124	29.3115	27.9332	29.3636	27.008	29.679	29.2968	27.9053
P62869	Elob	28.1073	28.2186	28.2202	27.2751	28.3723	27.3467	28.7362	28.0841	28.5654
P62874	Gnb1	26.4243	25.607	26.0879	28.2156	27.8398	27.8137	27.2677	26.5368	27.8744
P62880	Gnb2	27.4376	27.9112	27.7759	28.8267	28.8295	28.0669	28.3518	28.4763	27.9508
P62889	Rpl30	28.6875	28.8643	28.9936	27.9712	26.8939	30.4514	28.659	29.0771	30.2074
P62897	Cycs	31.2579	30.931	31.1143	29.2382	31.7148	29.1569	31.756	31.4619	29.2054
P62900	Rpl31	29.7581	29.5761	29.8831	29.2734	29.4419	29.8894	29.982	29.5206	30.1209
P62908	Rps3	31.5371	31.3833	31.5699	30.3632	30.3191	29.7386	30.6534	31.584	30.3322
P62911	Rpl32	29.3315	29.3417	29.6387	28.9022	29.0297	29.3173	29.7519	28.8815	30.2386
P62918	Rpl8	28.3387	28.6487	29.0114	27.8331	27.8208	30.009	29.0357	28.9535	30.5087
P62960	Ybx1	27.7236	27.1094	27.908	27.6256	27.1774	29.694	28.2598	27.7009	29.9079
P62962	Pfn1	31.4537	31.3858	31.2522	30.2528	31.0395	28.9373	31.7831	31.795	31.1764
P62983	Rps27a	31.5586	31.496	31.3067	29.3922	31.2799	30.9114	32.1561	31.763	31.9275
P62996	Tra2b	28.291	27.979	28.1474	27.013	26.5085	28.6616	28.5338	28.641	28.578
P63001	Rac1	29.6636	29.9578	29.7299	27.2966	29.7769	29.0326	29.2135	30.0296	29.0832
P63005	Pafah1b1	26.6945	26.4399	26.3498	27.706	27.727	27.2862	27.3469	26.48	27.3659
P63017	Hspa8	32.0778	32.2337	32.1031	30.6757	31.6254	30.5143	32.654	32.1214	31.3046
P63028	Tpt1	28.2585	28.3757	28.3698	31.2866	29.3864	30.0072	28.9699	28.6182	30.5949
P63030	Mpc1	28.4029	28.662	28.0578	29.402	30.0138	28.9217	28.4709	28.8	28.7469
P63037	Dnaja1	28.0164	28.0626	28.1958	28.5728	28.328	29.1139	28.5361	27.6859	28.8701
P63038	Hspd1	32.7623	32.6475	32.7468	29.8575	31.4175	30.3167	32.9117	32.3554	30.4794
P63073	Eif4e	26.7219	26.8785	27.2972	27.6567	28.0657	26.8331	26.8338	27.1394	27.0596
P63085	Mapk1	27.1054	27.4625	27.2566	29.1277	28.2046	30.0908	27.0921	27.2403	29.4354
P63101	Ywhaz	29.7852	29.6799	29.8426	29.14	29.6406	29.2245	30.3499	29.9812	29.3931
P63158	Hmgb1	28.6427	28.9103	28.7456	29.4023	29.091	30.1561	29.3258	29.3135	30.2547
P63242	Eif5a	29.5925	29.5381	29.5648	30.0275	29.4486	30.4636	29.9833	29.3838	30.6812
P63260	Actg1	29.4614	29.5326	28.4966	26.7872	29.1535	25.8538	28.721	30.1939	24.6563
P63279	UBE2I	26.1709	26.131	26.2412	28.2381	27.5577	28.6227	26.5328	26.3081	28.7841
P63321	Rala	25.1349	25.1064	25.1832	28.1304	27.4664	27.7304	25.6364	25.6504	27.4613
P63323	Rps12	30.4626	30.5491	29.8634	27.3803	29.2853	28.1885	31.0009	30.3148	29.2699
P63325	Rps10	29.7258	29.8045	29.4586	28.7213	28.5054	27.7841	28.9081	29.4481	29.0535
P67778	Phb1	30.4225	30.3186	30.3514	28.1799	30.3045	29.2092	30.1494	30.2556	28.7284
P67984	Rpl22	30.3668	30.106	30.2134	25.7243	26.2563	27.6723	29.947	29.8373	27.3934
P68037	Ube2l3	28.5277	28.6929	28.5866	28.6141	28.9801	29.2405	29.5909	28.6484	28.7709
P68040	Rack1	31.3293	31.2111	31.4091	28.3919	30.1259	30.638	30.796	31.2066	30.9887
P68254	Ywhaq	28.0654	28.1393	28.0712	28.5781	28.7041	28.6292	28.2022	28.2046	28.2152
P68368	Tuba4a	30.5673	30.2388	30.4069	28.1295	30.3954	27.5086	30.0605	30.5493	27.6725
P68372	Tubb4b	30.7045	30.7067	30.653	29.7569	30.918	29.5389	30.4026	31.009	29.6861
P68373	Tuba1c	31.1309	31.1595	31.1449	30.0526	30.7369	29.9439	31.016	31.465	29.9817
P68510	Ywhah	27.2289	27.2905	27.4956	28.1037	28.6252	27.3035	27.9933	27.8154	27.5734
P70122	Sbds	27.067	26.9304	27.212	27.2381	27.4507	26.7452	26.8532	26.4725	27.4148
P70168	Kpnb1	26.9465	27.1729	27.8654	27.4181	27.7663	26.9611	27.7762	27.8113	27.2722
P70195	Psmb7	27.135	27.4113	27.3211	27.9823	27.6415	29.0817	27.789	26.9359	29.4246
P70245	Ebp	29.9807	30.3359	30.0499	28.5071	29.1701	29.0728	28.8803	29.4263	29.0778
P70266	Pfkfb1	28.0586	28.0579	28.4155	28.5379	28.4524	29.0453	27.4753	28.0437	28.0923
P70290	Mpp1	25.2447	24.8483	25.2653	27.2322	26.9739	26.4657	26.162	25.2575	26.2827
P70296	Pebp1	30.6282	30.5463	30.5821	28.5034	29.6983	28.6544	31.091	30.398	28.899
P70302	Stim1	24.0991	24.7881	24.0604	28.4662	27.5499	28.3205	23.5432	25.233	26.2254
P70333	Hnrnph2	28.3166	28.3097	28.3776	28.9327	29.0568	28.9064	29.0011	28.4712	28.9759
P70349	Hint1	30.4912	30.2977	30.6311	29.4495	29.5712	29.9635	31.048	30.7628	29.5598
P70362	Ufd1	26.8676	25.7704	26.1825	27.0782	27.0636	27.4745	27.5651	26.3678	27.6915
P70372	Elavl1	27.0048	27.2599	27.124	27.5996	27.8323	27.5726	27.6936	27.0117	27.7483
P70398	Usp9x	25.4631	26.0254	25.976	28.1762	27.424	27.5256	25.0188	25.4162	27.7218
P70404	Idh3g	26.7473	26.2436	26.706	28.0945	30.3997	26.7565	27.0412	27.6327	26.9867
P70441	Nherf1	28.7472	28.8762	28.8238	27.1672	27.1969	27.8174	28.996	28.098	27.9136
P70452	Stx4	23.976	23.9395	24.0674	26.999	25.96	27.1982	24.4357	23.9548	27.1124
P70665	Siae	26.398	26.1719	25.987	27.6731	27.2636	27.8133	26.1101	25.9221	27.0903
P70670	Naca	29.5566	29.1239	29.6043	27.2059	28.2564	27.7747	29.9614	29.229	28.4114
P70694	Akr1c6	32.7559	32.698	32.6234	30.8105	31.3488	31.8093	32.929	32.9825	31.6658
P70697	Urod	26.5685	26.9982	26.5752	27.082	27.3361	26.623	26.458	26.1127	26.9219
P70699	Gaa	26.9692	26.5317	27.0286	27.6738	27.1494	27.9614	26.3351	26.0907	27.9408
P80313	Cct7	28.5691	28.5761	28.506	27.7781	28.9644	28.1029	28.2973	28.731	27.5461
P80314	Cct2	29.5135	29.4146	29.4881	28.2556	29.4793	29.0529	29.964	29.6306	29.305
P80315	Cct4	28.538	28.5448	28.5474	27.3973	28.2414	27.9692	28.377	28.8863	27.6091
P80316	Cct5	28.8651	28.7179	28.7179	27.6476	28.5264	28.094	29.182	28.5737	28.3553
P80317	Cct6a	28.7646	28.6761	28.5361	27.6942	28.4904	28.6391	29.0363	28.9142	27.8208
P80318	Cct3	29.1745	28.6963	29.0433	29.4988	28.9393	30.1589	28.7019	28.8761	28.5834
P83870	Phf5a	24.9645	24.6	24.5954	27.3342	27.1346	26.2931	25.5984	25.2023	26.4189
P83882	Rpl36a	27.5463	27.7803	27.7937	28.1262	28.8619	27.2768	28.3007	28.1743	27.6359
P83940	Eloc	26.5369	26.2406	26.6665	26.9949	27.8525	26.3695	26.8164	26.2948	26.2816
P84084	Arf5	29.9227	30.0694	29.938	29.1658	28.9312	28.663	29.2772	30.0914	28.0758
P84091	Ap2m1	28.1867	28.3619	28.4605	28.1475	28.1597	28.6942	27.7746	28.4733	28.5793
P84096	Rhog	24.8979	25.4009	24.5788	27.3878	26.8252	27.2774	25.4533	24.8121	26.4449
P84099	Rpl19	27.5993	28.2081	28.6547	27.2758	27.4938	27.5543	28.1657	29.2171	28.5399
P85094	Isoc2a	28.94	28.8793	28.6501	29.5294	29.2525	29.8286	28.0607	28.4442	26.6789
P97315	Csrp1	24.5436	24.6938	24.7327	27.7875	27.9044	27.036	26.4006	25.3041	27.071
P97328	Khk	30.3933	30.9581	30.6119	28.9831	29.7546	29.8314	30.8693	31.2002	29.4282
P97351	Rps3a	29.8317	29.7622	29.8637	28.4681	28.8483	28.3406	29.2416	29.7857	30.0693
P97364	Sephs2	29.5548	29.499	29.52	28.1738	28.305	29.4701	29.0186	29.2303	28.4275
P97371	Psme1	29.0163	29.1037	28.8361	28.077	28.5232	28.4977	28.9291	29.0098	28.6685
P97372	Psme2	27.8074	28.0363	27.8781	27.706	28.0603	28.4618	26.9366	27.9662	28.4972
P97379	G3bp2	24.6406	24.9064	25.4617	26.5559	25.8057	28.1668	25.9592	24.9948	28.0759
P97384	Anxa11	26.5292	26.3484	26.574	28.093	28.3919	28.2696	26.7806	26.5795	28.1088
P97429	Anxa4	28.1123	27.9567	27.9251	27.3793	28.3241	28.6055	28.4784	28.5298	28.5462
P97447	Fhl1	25.3584	25.2814	25.5304	30.9905	31.5824	28.5185	25.9291	29.365	27.6089
P97449	Anpep	27.735	27.9048	27.7749	28.1415	28.1653	28.32	27.5479	27.8075	28.5164
P97450	Atp5pf	31.0346	31.1233	31.026	31.6339	31.7104	29.9728	30.8973	31.0586	30.1206
P97457	Myl11	28.2761	27.9879	28.0435	34.7982	35.785	30.5573	30.2726	33.9444	29.6172
P97461	Rps5	30.7646	30.6162	30.5196	27.4605	29.2258	28.8183	29.4564	30.5585	27.9759
P97478	Coq7	25.0433	25.233	25.114	27.8219	28.1951	27.9336	24.6344	25.5862	27.2242
P97493	Txn2	28.3387	28.3411	28.4252	28.122	28.6083	27.9169	28.6428	28.1563	28.2618
P97494	Gclc	29.89	29.7362	29.7589	28.9189	29.2206	30.2223	29.7238	30.263	29.987
P97742	Cpt1a	28.6028	28.7675	28.5294	28.3619	27.9421	29.594	28.212	28.6926	29.9174
P97807	Fh	30.7491	30.5946	30.7662	29.2864	31.23	28.9122	30.4782	30.6675	29.1351
P97822	Anp32e	24.1532	24.3432	24.3311	26.5406	25.3758	26.9587	24.5865	24.9453	26.6295
P97823	Lypla1	28.6907	28.6869	28.7437	28.0203	28.3156	28.2741	29.262	28.1163	28.6736
P97855	G3bp1	27.351	27.4206	27.5768	28.6804	26.9734	30.6384	28.1258	27.3015	31.2266
P97872	Fmo5	31.1589	31.1202	31.2957	28.9116	29.3169	30.8406	30.8766	31.6296	30.8924
P99024	Tubb5	28.5307	28.5768	28.5394	27.8185	28.3445	27.2782	28.4214	28.757	28.0929
P99026	Psmb4	28.1397	28.2541	27.8741	26.9526	26.4985	28.5827	28.4234	28.1043	28.498
P99027	Rplp2	31.4276	31.3728	31.3731	28.7082	29.5758	31.0058	31.612	31.1437	31.3886
P99028	Uqcrh	29.2583	29.2413	29.2683	30.5135	31.2654	30.971	29.1054	29.4358	30.0916
P99029	Prdx5	30.9677	30.8272	30.9859	29.8754	30.1177	29.6116	31.477	30.8128	30.2751
Q00519	Xdh	27.9778	28.1735	27.979	27.9429	27.7581	28.7722	28.994	28.3367	28.7897
Q00623	Apoa1	30.7671	30.9313	30.6759	30.1297	30.7797	29.6071	31.9916	30.6393	29.8479
Q00896	Serpina1c	29.6317	29.507	29.5346	29.0054	29.4918	28.7849	30.1359	28.9952	29.1657
Q00897	Serpina1d	29.1354	29.0032	29.1286	29.5692	28.5972	29.7342	29.3599	28.1979	29.9033
Q00PI9	Hnrnpul2	27.1268	27.2197	26.7318	28.8619	28.3767	29.3303	27.8091	27.2426	28.6221
Q01149	Col1a2	24.1337	25.5235	25.5795	28.7979	28.288	27.6088	26.9687	24.7086	27.831
Q01279	Egfr	28.4004	28.9416	28.6267	26.8762	26.3225	28.5315	27.72	25.7052	28.3384
Q01339	Apoh	28.872	28.7249	28.8222	29.829	30.1611	28.6122	29.6819	28.9841	29.2976
Q01405	Sec23a	28.3398	28.8702	28.5701	29.0655	28.6381	29.2447	28.2217	28.7447	29.3301
Q01730	Rsu1	27.7724	27.6012	27.3491	29.2395	28.9869	28.5523	28.2627	27.7777	29.0297
Q01768	Nme2	31.5159	31.4813	31.3895	30.5575	30.7471	30.581	31.4549	31.3304	30.9932
Q01853	Vcp	30.4052	30.2835	30.2673	29.4936	29.87	30.2057	30.9956	30.1557	30.3342
Q02013	Aqp1	27.982	27.917	27.8565	27.964	28.9991	26.9783	26.8193	28.5558	27.1099
Q02053	Uba1	28.9532	28.9133	28.9518	28.6211	28.9376	29.078	28.8739	28.914	27.9149
Q02248	Ctnnb1	27.2885	27.487	27.4573	28.1006	27.7846	28.6255	26.8196	26.9338	27.8358
Q02257	Jup	25.9374	26.0392	25.8073	28.034	27.9884	27.28	24.6438	26.574	27.4679
Q02788	Col6a2	26.0625	25.8914	25.7683	29.6136	29.5277	27.1234	26.433	27.1762	27.1051
Q02819	Nucb1	27.456	27.6496	27.3476	27.3186	27.434	27.669	28.2754	27.3334	27.9987
Q03265	Atp5f1a	33.0833	32.8561	32.7836	31.9435	33.5998	30.784	32.2755	33.0108	31.0792
Q04447	Ckb	26.5189	26.2952	26.0563	30.7088	26.7106	29.9672	28.0817	26.9995	29.7891
Q04750	Top1	24.7753	24.7345	25.1081	27.7428	26.715	27.7222	25.2269	24.7931	27.1269
Q04857	Col6a1	26.7997	26.8129	26.3666	27.6518	30.2334	29.0807	27.2556	27.7763	28.4002
Q05117	Acp5	27.8087	27.5678	27.5445	28.4378	28.2157	29.0202	26.3155	27.6096	27.7823
Q05421	Cyp2e1	31.4723	31.722	31.3804	27.0837	28.5955	30.0274	30.4458	30.8148	30.3093
Q05793	Hspg2	26.9309	26.8488	26.6424	29.0015	28.8566	28.992	28.024	27.6746	28.6015
Q05816	Fabp5	28.088	28.981	28.4357	27.3618	27.1286	28.4521	27.8782	26.777	28.6254
Q05920	Pc	31.2203	31.5824	31.2729	28.4584	30.0962	30.1147	30.943	31.6324	30.1378
Q05D44	Eif5b	24.2141	24.1932	24.157	27.1572	26.1214	27.7925	25.1015	24.3759	28.3287
Q06138	Cab39	24.9261	25.1912	24.6275	27.0114	26.2382	27.1607	25.116	25.0329	26.8859
Q06185	Atp5me	31.0329	30.8556	31.0279	30.3841	31.6624	29.9033	29.9341	30.9687	29.9357
Q06890	Clu	26.9079	27.109	27.0481	28.2642	27.6521	29.0326	28.1808	26.235	27.4772
Q07076	Anxa7	28.0138	27.965	27.8568	26.9837	27.8116	27.8643	27.7695	28.4974	28.7743
Q07417	Acads	30.7349	30.5953	30.5976	28.4413	30.1411	29.1815	31.2025	30.6129	29.4856
Q07456	Ambp	26.9486	26.9419	27.0881	26.8694	27.1514	27.0832	27.7841	26.4942	27.4355
Q08857	Cd36	26.5121	26.5884	25.8948	26.5895	30.2978	27.5359	27.6133	28.3812	27.8526
Q11011	Npepps	25.5827	25.4772	25.7446	27.6413	27.0175	27.0669	25.1416	25.6654	26.7561
Q283N4	Urad	26.8856	27.0185	26.8311	28.226	27.8777	28.3905	27.0978	26.7203	28.2602
Q2TPA8	Hsdl2	27.0737	27.1101	27.1563	27.0328	28.1954	28.6486	27.3232	27.7398	28.7088
Q3B7Z2	Osbp	24.7838	25.0656	24.8327	24.2884	24.8234	27.4364	25.3827	25.6422	28.3446
Q3TC72	Fahd2	26.514	26.8297	26.6046	26.6482	27.2072	27.4097	27.2453	26.4647	27.5226
Q3TCH7	Cul4a	26.2078	26.5388	26.1071	27.7277	27.8151	27.3816	26.2434	26.5406	26.5173
Q3TDN2	Faf2	26.7325	26.3972	26.8928	28.1244	27.1281	28.8693	24.9457	26.0192	28.3894
Q3TDQ1	Stt3b	26.9235	27.794	27.7353	26.2236	25.2027	28.2835	27.0363	27.7501	28.8816
Q3THE2	Myl12b	29.5105	29.2585	29.3327	28.5117	29.0067	28.7279	30.1971	29.6687	29.7413
Q3THK7	Gmps	25.8147	26.3658	25.9481	27.8031	27.7978	27.321	26.5508	26.3316	26.8289
Q3TLP5	Echdc2	29.0859	28.9236	28.8384	27.4182	26.6651	30.0827	28.3623	28.5585	28.1577
Q3TMH2	Scrn3	26.4706	26.887	26.3548	27.9213	27.4626	28.2887	26.9579	26.1039	27.7088
Q3TNA1	Xylb	27.7338	27.963	27.8411	29.7999	27.973	30.0633	27.5407	28.3809	29.0752
Q3TWW8	Srsf6	26.3703	26.6615	26.661	28.2852	28.0742	27.9998	27.3715	26.7869	28.0266
Q3TXS7	Psmd1	27.5631	27.6564	27.632	28.5385	27.5298	28.6758	27.1692	27.4737	28.706
Q3U0V1	Khsrp	26.8023	26.6945	26.9419	28.2237	27.8215	28.3093	27.5869	26.6744	28.18
Q3U1J4	Ddb1	27.1028	27.1952	27.1557	27.3285	27.6818	26.8569	26.8119	27.0943	27.3663
Q3U7R1	Esyt1	26.3215	26.8664	26.6246	25.3427	26.1415	26.9833	26.4827	26.3904	27.0314
Q3UBX0	Tmem109	27.8854	27.5664	27.4936	28.7108	28.8843	28.4384	27.9069	27.7331	28.4252
Q3UEG6	Agxt2	29.0889	29.0857	28.9881	27.5647	26.766	29.8207	28.9709	28.2973	29.8033
Q3UFF7	Lyplal1	26.5569	26.3632	26.5605	27.2353	26.9709	27.2207	27.0422	25.7123	27.1324
Q3UGC7	Eif3j1	27.3712	27.2611	27.4433	27.6038	27.2329	28.9189	28.1099	27.2585	29.1408
Q3UGR5	Hdhd2	25.9373	26.293	24.8128	27.8708	27.6377	27.8503	27.1023	26.5882	27.4529
Q3UHX2	Pdap1	24.709	24.7489	24.975	27.661	26.6833	27.3457	25.9781	24.5635	27.8464
Q3UIR3	Dtx3l	25.2743	25.2239	25.1621	27.4771	26.7351	27.3839	25.5625	24.891	27.1711
Q3UIU2	Ndufb6	28.1758	28.1618	28.4011	30.7674	29.6937	29.5848	27.3674	28.5896	29.2497
Q3UJU9	Rmdn3	30.1062	30.0569	30.1357	28.6784	28.607	29.9292	30.0679	28.6981	30.2693
Q3ULD5	Mccc2	28.4981	28.3991	28.4522	28.2147	28.6256	28.6561	27.4856	27.5409	28.5316
Q3ULJ0	Gpd1l	26.1115	26.1729	26.1933	28.6606	28.0318	28.4905	25.8239	26.1361	28.533
Q3UM45	Ppp1r7	25.8837	25.9586	26.0818	27.7183	27.4353	27.3632	27.132	25.9393	27.2161
Q3UMF0	Cobll1	24.9327	24.4833	24.864	28.3312	26.9962	28.3992	25.3622	24.9705	28.2498
Q3UMR5	Mcu	25.2787	25.6061	25.0034	27.9472	27.5845	27.5206	25.6463	25.9744	27.1675
Q3UNX5	Acsm3	27.3543	27.2931	27.3335	28.2509	27.1676	29.8319	26.2988	26.2805	28.0839
Q3UP75	Ugt3a1	27.3418	27.1354	26.8647	26.5595	27.3279	25.6984	26.375	26.4048	26.4878
Q3UPL0	Sec31a	28.5125	28.6074	28.6952	28.1433	27.9227	29.1874	28.6429	28.5086	28.9685
Q3UQ44	Iqgap2	28.9451	28.9219	28.9606	27.7191	27.5102	29.2595	28.5644	29.2749	29.3351
Q3URD3	Slmap	23.9214	24.0786	24.1255	26.9219	27.443	27.0458	24.2893	24.7596	26.5901
Q3URE1	Acsf3	24.9513	24.9677	24.9331	26.9194	26.7485	25.9667	24.7569	24.8728	26.3707
Q3URS9	Ccdc51	24.102	24.6989	24.6893	27.2622	26.8215	26.3491	24.6762	24.6929	26.4336
Q3UTJ2	Sorbs2	26.86	26.5293	26.7483	27.6059	27.066	29.2458	27.7896	26.6456	29.2956
Q3UZZ6	Sult1d1	27.7696	28.1195	28.2976	28.2201	28.0462	28.6022	27.7661	29.2677	28.7109
Q3V3R4	Itga1	24.4548	25.8466	24.5916	27.8642	28.099	26.5626	25.6837	26.0307	26.5474
Q4LDG0	Slc27a5	29.7831	30.146	29.7864	28.7674	29.7508	28.7086	29.137	29.9331	29.0994
Q4PJX1	Odr4	25.3906	25.5147	25.6176	27.3014	27.4222	26.2822	24.8267	25.9114	26.1878
Q4PZA2	Ece1	25.1043	25.3282	25.1126	27.5106	27.0589	27.722	24.9493	25.5274	24.7642
Q4VAA2	Cdv3	27.2498	26.755	27.4653	28.7664	27.4755	30.1066	28.273	26.4655	29.0097
Q501J6	Ddx17	26.1874	26.2678	26.3334	27.7793	27.4606	27.5423	26.8098	26.0548	27.6884
Q505B7	Zbtb8os	23.2154	23.2311	23.3068	27.2303	25.4513	27.5125	23.4786	22.7523	26.5805
Q569Z6	Thrap3	25.857	25.5941	25.9364	26.9764	26.626	27.5383	26.2876	25.6283	27.2944
Q571F8	Gls2	27.7813	28.3542	28.2196	27.2403	27.5128	27.4843	27.0961	26.9187	27.3354
Q571I9	Aldh16a1	26.4912	26.667	26.5192	28.181	27.7977	28.2736	26.1125	26.5729	27.7957
Q59J78	Ndufaf2	26.0765	26.1687	26.5073	27.34	26.6975	27.4291	24.9349	25.2914	27.4034
Q5FW57	Gm4952	29.6434	29.7029	29.3929	28.601	28.9862	29.8148	28.3547	29.1925	28.9335
Q5FW60	Mup20	33.491	32.5206	33.6453	28.1304	29.9662	28.9532	35.1102	30.2674	32.4298
Q5SW19	Cluh	27.9482	27.7003	28.1616	28.952	25.8817	28.2241	27.2779	27.5562	28.4955
Q5SWU9	Acaca	27.5062	27.9481	27.8054	27.3545	27.0011	28.492	27.4415	28.2792	27.7529
Q5SX39	Myh4	31.493	29.3142	29.9052	33.4985	34.6197	32.5807	32.6397	32.8735	29.4836
Q5SX40	Myh1	28.673	29.0194	28.0353	34.3619	35.3468	32.2088	30.1099	33.1471	30.7286
Q5U458	Dnajc11	26.7901	26.834	26.841	26.9437	27.0325	26.8982	25.8849	26.5692	26.6454
Q5U5V2	Hykk	26.9244	26.8632	26.7614	26.8214	26.3284	27.7648	27.1584	27.1562	27.6193
Q5XG73	Acbd5	28.4087	28.5535	28.3959	28.5172	28.8155	28.7708	28.3126	28.4374	28.1503
Q5XJY5	Arcn1	27.1116	27.2062	27.2415	28.0166	26.1838	29.037	28.1155	27.1333	28.8755
Q5YD48	A1cf	28.3725	28.3739	28.3706	29.0987	28.7592	29.7991	28.9106	28.1875	29.6409
Q60597	Ogdh	28.4566	28.5443	28.5061	30.3146	31.018	29.0479	27.9695	29.4931	28.7846
Q60598	Cttn	26.3975	25.4267	27.1122	29.2423	27.7222	30.0829	27.8047	26.5473	28.965
Q60605	Myl6	30.0975	30.0626	29.7264	28.2455	29.6804	28.234	30.7078	30.4827	28.7702
Q60631	Grb2	25.2676	25.0389	25.1907	27.9462	27.369	27.4072	26.3164	25.3712	27.4172
Q60649	Clpb	25.8366	26.0065	25.896	26.4532	26.2825	26.3638	25.3324	25.5767	26.3016
Q60668	Hnrnpd	30.3301	29.9274	30.2073	27.3264	28.4239	28.2797	30.0127	30.0543	27.9862
Q60692	Psmb6	28.3768	28.2394	28.2639	27.4404	28.1716	27.0995	28.8794	28.1329	27.6915
Q60737	Csnk2a1	26.6451	26.1422	26.5271	26.1956	25.0325	27.1775	26.1537	26.7135	26.7591
Q60759	Gcdh	30.2977	30.5683	30.1699	26.8837	28.3278	29.6814	29.6341	29.7464	29.0389
Q60766	Irgm1	26.4997	26.8887	26.5281	28.115	28.0126	27.6994	26.183	26.7068	28.3581
Q60823	Akt2	25.0001	25.0585	25.3667	28.2488	27.1435	27.4487	25.0021	24.7856	27.3648
Q60855	Ripk1	24.6339	24.5334	24.9109	26.7012	26.7841	25.2375	25.5491	24.8676	25.7886
Q60864	Stip1	28.3505	28.3158	28.4282	28.6919	28.507	29.1143	28.9902	28.249	29.5548
Q60865	Caprin1	27.7582	27.6452	27.516	27.0143	26.9526	27.5319	28.3204	27.7436	28.451
Q60866	Pter	27.6044	28.3811	27.8769	27.2496	27.6279	27.7105	28.5838	28.4053	27.1815
Q60902	Eps15l1	25.6479	25.1081	25.0611	27.2839	26.501	27.1944	26.4269	24.6055	27.6169
Q60930	Vdac2	30.8313	30.8326	30.8597	29.8359	32.1879	30.163	30.2281	31.0904	30.163
Q60931	Vdac3	29.1799	29.0475	29.1597	28.8957	30.3564	29.2444	28.2186	29.694	28.4795
Q60932	Vdac1	30.6932	30.7439	30.8022	30.3727	32.4556	30.1029	30.2642	31.5178	28.9328
Q60936	Coq8a	27.6573	27.8045	27.7424	28.9273	30.0374	28.4957	27.444	28.3392	28.4651
Q60972	Rbbp4	27.4741	27.5743	27.497	29.8046	28.3178	29.6138	27.9285	27.1393	29.7102
Q61035	Hars1	27.0665	27.2065	27.1429	27.7779	28.1266	27.3041	27.0983	27.2178	27.1689
Q61102	Abcb7	26.0952	25.9967	26.457	27.2979	26.4153	27.9028	26.3248	25.8285	27.7871
Q61129	Cfi	25.4633	25.7841	25.3859	27.5681	27.0018	27.5847	26.2063	25.8701	27.3922
Q61133	Gstt2	27.9001	28.6599	27.812	27.7783	27.7393	29.0162	27.2164	28.2685	27.2333
Q61147	Cp	26.858	27.0339	26.3283	27.9519	28.0577	28.3646	27.4593	27.6112	27.9687
Q61171	Prdx2	30.5106	30.8475	30.4682	27.633	30.2836	28.6395	31.1938	30.8912	29.0716
Q61176	Arg1	33.7145	33.6433	33.5756	31.0479	31.6539	31.8533	33.6848	33.6436	32.4702
Q61187	Tsg101	25.5399	25.594	25.5984	27.8804	27.3572	27.539	25.6522	25.6916	27.5689
Q61207	Psap	30.6338	30.5521	30.5292	28.9522	30.186	30.7127	31.6686	31.4071	29.7843
Q61233	Lcp1	28.2142	28.3525	28.2396	27.7079	27.4619	28.6252	29.1707	28.1449	29.2402
Q61247	Serpinf2	25.7687	25.8583	25.8854	27.5756	26.6892	27.4691	25.7287	24.7943	27.5455
Q61316	Hspa4	28.1709	28.0343	28.2339	28.9162	28.4917	29.1742	28.4437	28.33	28.5934
Q61335	Bcap31	27.7806	27.9912	27.8859	27.8669	27.9332	28.7275	27.17	28.0231	29.4892
Q61425	Hadh	30.7833	31.052	30.9395	30.973	31.0663	30.6049	31.311	31.317	30.7552
Q61543	Glg1	25.2124	25.5964	25.2678	28.096	26.0066	27.4013	24.2727	25.0973	27.1799
Q61578	Fdxr	25.3305	25.5441	25.5035	26.5004	26.1207	27.0008	25.5814	24.8505	27.0603
Q61584	Fxr1	24.9329	24.8089	24.9042	28.1044	27.5486	27.3822	26.1639	25.4391	27.3099
Q61595	Ktn1	24.6703	24.778	24.836	26.6894	25.5887	27.1604	25.5033	25.0597	27.0156
Q61598	Gdi2	29.6605	29.6771	29.6739	28.3414	29.3948	28.7218	29.265	29.796	29.1117
Q61646	Hp	28.5006	28.6323	29.0072	27.7117	28.0131	27.8414	29.5644	27.5936	28.5433
Q61656	Ddx5	27.971	28.1352	27.9735	29.26	28.381	28.2482	28.2677	28.5372	28.994
Q61694	Hsd3b5	30.1147	29.0333	30.3532	27.4568	26.5366	29.4444	27.6117	26.6442	30.3144
Q61699	Hsph1	27.312	27.3369	27.4682	29.1922	28.5558	28.5153	27.2937	26.9259	28.9424
Q61702	Itih1	25.5382	25.6348	25.4158	27.7231	26.7764	28.02	25.7573	24.9973	27.7941
Q61703	Itih2	26.7891	26.864	26.7745	27.0678	27.7398	27.2166	27.1191	27.1798	27.4262
Q61768	Kif5b	27.7011	27.6186	27.208	29.0664	28.4076	30.0866	27.1023	27.5613	28.7088
Q61792	Lasp1	27.2687	27.165	27.3084	28.5599	28.2302	28.9776	28.0991	27.0263	28.5513
Q61830	Mrc1	27.1424	27.2062	27.2751	26.388	26.0355	27.6098	26.7363	27.3504	26.7032
Q61838	Pzp	29.569	29.7459	29.4908	29.007	29.7846	29.342	29.5208	29.038	29.5122
Q61879	Myh10	27.0788	27.2915	27.7111	28.597	29.1996	29.3366	26.7453	27.1163	29.8967
Q61907	Pemt	24.1549	24.4531	24.3279	27.4452	27.9403	25.3265	24.9787	25.9438	25.4439
Q61937	Npm1	28.6239	28.5842	28.6075	28.6639	28.6531	30.2796	29.0567	28.843	29.9823
Q61990	Pcbp2	27.9681	27.6169	28.0118	27.439	27.5521	27.5989	28.2988	27.9517	28.2898
Q62086	Pon2	27.0349	26.5908	26.8754	27.2183	27.8453	26.3384	26.5448	26.997	26.1419
Q62087	Pon3	28.4031	28.4406	28.1708	28.3823	26.5935	30.051	28.0232	28.9433	29.9565
Q62093	Srsf2	28.588	28.5655	28.4297	27.9181	27.8457	28.9362	29.0282	29.0229	28.8509
Q62095	Ddx3y	27.8168	27.6924	27.7143	28.1326	27.7896	28.6903	28.0295	27.6538	28.3517
Q62165	Dag1	26.213	26.1932	25.9205	28.5532	28.4096	27.8732	27.2234	26.234	27.8707
Q62203	Sf3a2	22.502	22.5951	22.5957	26.5386	25.4273	25.6656	21.9788	22.5545	25.4035
Q62234	Myom1	29.3424	29.8656	29.4125	31.096	32.0409	28.4133	29.621	29.4812	28.8261
Q62261	Sptbn1	28.3427	28.3146	28.2912	29.3631	29.7021	29.4196	28.4331	28.7132	29.2324
Q62318	Trim28	26.1221	25.6081	26.0057	27.5765	27.3097	27.1449	26.8013	25.8952	27.0757
Q62376	Snrnp70	26.3918	26.5942	26.5623	28.4811	28.0442	28.4841	27.0636	26.7487	28.1785
Q62417	Sorbs1	25.5773	25.0364	25.4199	27.7753	26.6644	28.0318	26.6167	25.4843	28.3256
Q62418	Dbnl	25.18	25.3799	25.2943	27.983	27.3114	27.7279	26.3532	25.4602	27.496
Q62425	Ndufa4	30.4532	30.5524	30.5641	30.7818	31.3907	30.1207	30.0309	30.8715	29.7791
Q62426	Cstb	27.9955	27.4393	28.1043	28.3285	27.9666	30.0853	29.5613	28.6393	29.8177
Q62446	Fkbp3	28.1907	28.0394	28.2035	27.8248	27.8375	29.6928	28.7892	27.7502	30.2379
Q62452	Ugt1a9	28.4886	27.465	28.5456	28.3329	28.5239	28.3516	26.3555	28.4035	27.6653
Q62465	Vat1	26.4963	26.808	26.4581	26.5284	25.7783	27.968	26.1575	27.4436	27.511
Q63836	Selenbp2	33.3302	31.8808	33.7132	30.2815	30.2701	30.6239	33.0648	31.2226	31.8783
Q63880	Ces3a	33.3281	32.9236	33.0017	29.2328	29.5729	30.2349	32.4707	31.5411	30.1464
Q63886	Ugt1a1	30.7345	30.9012	30.5629	27.0704	27.8757	28.8838	29.539	31.0587	27.4865
Q63918	Cavin2	23.5197	23.7555	23.6267	27.7191	28.0583	25.9081	23.7384	24.6924	25.7217
Q63932	Map2k2	26.84	26.4175	26.671	27.911	27.4648	27.8712	26.2628	26.2574	28.4196
Q64010	Crk	24.9798	25.0039	25.1258	27.0747	26.0996	27.4051	26.3761	25.5229	27.3345
Q64105	Spr	29.4769	29.5742	29.5357	29.9114	29.0502	29.1418	29.9151	29.6708	29.0675
Q64133	Maoa	24.6646	25.4432	24.2557	27.4073	27.3369	26.4641	24.9335	25.2106	26.5697
Q64176	Ces1e	27.6436	27.3221	27.2222	27.6123	27.8409	27.2915	27.8305	26.9216	28.0197
Q64213	Sf1	25.4009	25.1442	25.3335	27.9013	26.9865	27.6507	25.8711	25.0829	28.4922
Q64331	Myo6	26.232	26.0001	26.1329	27.5771	27.2802	27.18	25.1366	25.9024	27.697
Q64337	Sqstm1	22.8558	23.0167	23.1056	26.6136	25.5779	26.7888	24.3525	23.3942	26.8831
Q64339	Isg15	27.1859	27.1949	27.0458	27.7188	27.3325	28.42	28.38	27.8229	28.3366
Q64374	Rgn	33.8447	33.8925	33.4655	31.1405	31.8189	32.6294	34.4148	32.9122	33.0305
Q64378	Fkbp5	23.9842	24.6833	24.3189	28.5189	27.2242	28.5039	23.022	24.9892	27.783
Q64433	Hspe1	32.1843	32.1599	32.1738	28.1157	30.6113	29.0399	32.2762	31.8052	29.4605
Q64435	Ugt1a6	31.0291	30.7165	30.7303	28.3192	28.9765	29.3673	30.1678	31.2109	30.1076
Q64442	Sord	32.6222	32.6252	32.4492	29.7384	30.9619	31.3441	32.814	32.7212	31.4551
Q64458	Cyp2c29	31.7711	32.2275	31.812	27.3682	27.869	30.8858	29.8986	31.0634	30.8521
Q64459	Cyp3a11	31.5337	31.4025	31.6391	27.4338	28.3621	28.7942	30.7456	31.5035	29.3793
Q64464	Cyp3a13	28.4098	28.8984	28.4494	28.1655	28.5915	28.3845	27.47	28.216	28.0852
Q64471	Gstt1	30.5315	30.4376	30.4242	29.5615	29.7617	30.7375	30.2994	30.4335	30.7233
Q64478	H2bc9	32.1484	31.8069	31.7691	30.9346	31.7935	31.7607	31.4284	32.9421	31.2867
Q64514	Tpp2	26.7183	26.7386	26.9302	26.9915	25.3511	27.8697	26.7056	26.4193	27.6743
Q64516	Gk	28.3173	28.3235	28.2664	28.0783	27.2212	29.1242	29.262	28.9726	29.0828
Q64521	Gpd2	29.2428	29.071	29.4266	30.471	29.3614	29.9594	29.8168	29.8144	29.3101
Q64523	H2ac20	33.3925	33.6961	33.2915	31.5943	32.4266	30.0052	33.3468	34.7224	30.6004
Q64669	Nqo1	24.1829	24.2088	24.2283	27.3386	26.5061	27.3232	24.6547	26.7492	26.6003
Q64727	Vcl	28.2635	28.1247	28.2465	28.7903	29.2161	28.2508	28.1076	28.3455	28.2255
Q64735	Cr1l	25.2268	25.535	25.5787	28.0451	27.0075	28.3036	25.0804	25.2447	27.8046
Q64737	Gart	26.3918	25.7105	26.4812	27.2554	27.0638	26.7586	26.1348	25.8325	27.1123
Q64FW2	Retsat	27.8742	27.5606	27.7766	27.8636	28.0992	27.5984	26.5118	27.4614	28.1493
Q68FD5	Cltc	29.6962	29.6688	29.6109	28.4677	29.1927	29.6023	28.9707	29.8531	29.5917
Q68FL6	Mars1	26.1525	26.1896	26.3531	26.8912	26.3417	27.3674	25.1239	26.2521	27.1213
Q6A0A9	FAM120A	26.6196	26.9741	26.7851	27.9149	27.5418	27.9894	26.218	26.2956	28.2979
Q6DFW4	Nop58	27.5389	27.3922	27.8409	28.2261	28.4094	27.8411	26.5611	27.7473	28.1942
Q6GQT9	Nomo1	28.7581	28.4804	28.6402	29.1023	28.8243	29.753	28.337	28.4199	29.9091
Q6IRU2	Tpm4	26.9812	26.9324	26.8571	28.0057	28.1542	28.5456	28.1089	27.3624	28.6767
Q6IRU5	Cltb	27.2565	27.4564	27.3484	27.5297	27.7581	28.339	28.2869	27.0778	28.4019
Q6NSR8	Npepl1	26.7491	26.6235	26.5834	27.1974	27.0375	28.2312	27.0007	26.5615	30.0008
Q6NZJ6	Eif4g1	27.8547	27.577	27.7085	27.3141	27.5557	28.7359	27.2097	27.4793	28.6502
Q6P069	Sri	26.2921	26.1614	26.1318	27.4684	27.4306	27.1505	26.9038	26.7634	27.2308
Q6P1F6	Ppp2r2a	25.5805	25.411	24.9207	27.4204	26.7803	27.5804	26.7739	26.0757	27.3781
Q6P3A8	Bckdhb	28.9715	29.4755	28.9848	26.9132	28.9915	28.825	29.4461	28.961	28.785
Q6P5E4	Uggt1	30.3158	30.053	29.5207	29.7965	29.9	30.8566	29.0661	30.0583	30.632
Q6P5F9	Xpo1	25.9981	25.9367	25.8229	27.0973	27.374	26.3213	24.9573	26.117	26.4575
Q6P9R2	Oxsr1	25.3202	24.7578	24.8578	27.1651	26.3168	27.1966	25.3404	24.9575	27.076
Q6PA06	Atl2	26.0434	26.2236	26.1222	28.5016	27.6022	28.1026	25.6028	26.3964	28.2488
Q6PB66	Lrpprc	28.8749	28.7888	28.9572	28.6812	29.4489	28.6425	27.7706	28.4677	28.7842
Q6PDI5	Ecpas	25.5907	25.8375	25.2609	28.4098	28.0695	27.9767	25.9914	26.3841	27.5405
Q6PDM2	Srsf1	29.6871	29.5484	29.6113	28.615	29.3649	28.2966	30.2066	29.8976	28.3814
Q6PIC6	Atp1a3	28.2936	28.3878	28.3241	28.7411	29.0772	28.5923	27.2675	28.1156	28.482
Q6Q899	Rigi	24.0974	23.9264	24.5193	27.8263	26.7427	27.5695	23.7391	24.7083	26.3837
Q6R0H7	Gnas	27.0095	26.6069	26.8856	25.8273	27.1641	23.9583	25.8574	26.5374	25.8641
Q6XVG2	Cyp2c54	29.0348	29.3312	28.6469	27.1252	27.2091	28.0975	26.4848	26.8563	28.5066
Q6ZQ38	Cand1	27.7527	27.2963	27.652	27.0232	26.8157	27.6481	26.5458	27.6091	27.5784
Q6ZQ58	Larp1	25.4668	25.3518	26.525	26.0837	26.7412	24.3797	26.5252	25.4139	25.2271
Q6ZWN5	Rps9	29.2249	29.543	29.4924	28.1455	28.9925	28.286	29.2657	30.1075	28.4742
Q6ZWU9	Rps27	27.3124	27.5322	27.7579	28.2598	27.6705	29.299	26.7989	27.0731	30.0879
Q6ZWV3	Rpl10	28.6398	28.5497	28.8743	28.4397	29.4289	27.6157	28.0431	29.2838	28.1704
Q6ZWV7	Rpl35	28.1535	28.3352	28.5913	28.1373	29.1875	27.0914	28.9974	28.7978	27.899
Q6ZWX6	Eif2s1	28.4804	28.3044	28.5188	27.4311	27.4311	28.2219	28.8983	28.4014	28.5175
Q6ZWY3	Rps27l	28.9633	29.0912	29.2639	28.6299	27.8176	30.5503	28.5024	29.0073	30.4418
Q71LX4	Tln2	24.599	24.6359	24.539	30.1949	26.6752	29.4291	25.1933	24.8872	29.2207
Q71RI9	Kyat3	28.7282	29.0913	28.8066	27.4678	27.8624	27.5127	28.7932	28.5668	27.1713
Q76LS9	Mindy1	25.6621	24.9648	25.7202	27.256	26.4897	27.0499	25.7717	24.8405	27.4266
Q76MZ3	Ppp2r1a	28.9047	29.2166	28.9943	30.1675	29.9459	29.3348	28.7892	28.9913	29.5885
Q78IK4	Apool	27.51	27.4073	27.6801	29.7476	29.0434	28.9784	26.4193	27.209	29.2236
Q78JT3	Haao	31.0197	31.1795	31.1334	29.8062	29.5204	29.9211	31.4234	30.3258	29.8752
Q78PY7	Snd1	29.7445	29.6764	29.9471	28.6994	28.5826	29.8687	29.5501	29.5965	30.1259
Q78ZA7	Nap1l4	26.6871	26.4186	26.8565	27.0626	27.7671	27.1377	27.7903	26.5724	27.0796
Q791V5	Mtch2	29.4563	29.5459	29.6479	28.1105	29.7457	28.8247	28.8128	29.5159	28.1847
Q7M6Y3	Picalm	27.0561	27.0586	27.1949	26.4105	26.3818	26.9161	26.2328	26.9173	26.5427
Q7TMB8	Cyfip1	24.6144	24.5958	24.442	27.3622	26.8226	26.6919	24.9279	24.7459	26.6026
Q7TMF3	Ndufa12	27.4385	28.0398	27.9469	29.1051	30.2446	27.7641	27.9669	28.9625	27.5802
Q7TMK9	Syncrip	28.0165	28.0832	28.4327	25.4543	27.6563	28.7171	28.4658	28.2655	28.8682
Q7TMM9	Tubb2a	28.6973	28.6718	28.7118	26.8793	28.6367	28.3322	29.7381	29.2493	28.3925
Q7TNC4	Luc7l2	25.6578	25.7567	25.7687	27.0864	26.277	27.6738	26.4854	26.0079	27.2939
Q7TNE1	Sugct	24.4739	25.2983	24.7788	28.6426	27.5982	28.5009	25.2183	25.4342	28.3208
Q7TNG8	Ldhd	29.4693	29.2619	29.389	27.84	28.3712	28.1838	29.8291	28.481	28.6549
Q7TPR4	Actn1	28.6924	28.6719	28.5238	29.4946	28.6515	29.8046	29.1026	28.9948	29.6632
Q7TPV4	Mybbp1a	25.7882	25.5778	25.3271	27.5533	27.4432	26.9749	25.267	25.9074	26.559
Q7TQI3	Otub1	26.67	26.7646	26.7692	27.1966	27.4162	26.752	27.2425	26.8763	27.1785
Q80UG5	Septin9	27.7106	27.8737	27.7566	28.5091	28.6538	28.4167	27.5402	27.9393	28.4621
Q80UM7	Mogs	28.1381	28.0872	28.7524	29.3175	28.6737	30.0562	27.419	28.1761	30.1506
Q80UU9	Pgrmc2	26.5791	26.7751	26.7276	26.591	26.8789	27.2666	26.412	26.4349	27.3196
Q80W54	Zmpste24	26.6978	26.6911	26.8919	26.6061	26.8601	26.466	26.1843	26.77	26.0144
Q80WC7	Agfg2	24.0467	24.0077	24.0745	27.16	26.1407	26.7893	24.2814	23.8137	26.6562
Q80WJ7	Mtdh	26.9224	26.1221	27.1147	25.3924	26.1402	26.3965	27.514	26.454	26.4476
Q80WW9	Ddrgk1	23.8837	24.2327	24.3845	27.7774	26.4962	27.6234	24.1442	24.1776	27.3625
Q80X19	Col14a1	26.0508	25.8492	25.5333	28.2156	27.7677	28.0526	27.595	26.1518	27.6602
Q80X90	Flnb	28.7031	28.6166	28.7252	29.3765	29.3436	29.7733	29.4698	29.0589	29.4982
Q80XL6	Acad11	28.8022	28.7654	28.709	27.825	28.2068	29.4095	28.5592	29.2378	29.7755
Q80XN0	Bdh1	30.8169	31.1826	30.8174	28.4797	30.5964	28.3914	30.5512	31.5003	28.5876
Q80Y14	Glrx5	28.5279	28.4657	28.9024	27.9131	28.4425	27.8746	29.0466	28.1879	27.7404
Q80ZK0	Mrps10	25.0101	24.8469	25.1948	27.7931	26.8331	27.4528	25.5352	24.8437	28.1882
Q811D0	Dlg1	23.893	24.2272	24.0609	27.7269	26.7135	27.1906	25.3728	24.2504	27.4207
Q8BFR5	Tufm	29.3289	29.2508	29.5427	30.4555	29.9299	29.5533	29.6046	29.1973	30.209
Q8BFW7	Lpp	26.0253	25.6419	25.8851	26.3883	26.6337	26.8458	27.4661	25.9916	27.3864
Q8BFY9	Tnpo1	25.7559	25.7111	26.1861	27.0295	26.7613	26.5439	25.9236	25.2777	26.9202
Q8BFZ3	Actbl2	28.8227	29.231	29.0018	28.1055	29.9473	26.4756	28.802	29.1415	27.2024
Q8BFZ9	Erlin2	25.4897	25.8209	25.5983	26.8447	26.3833	27.8208	25.4458	25.6602	27.5518
Q8BG05	Hnrnpa3	30.2779	30.3375	30.3633	29.3518	29.586	30.7069	30.8508	31.165	30.2539
Q8BG32	Psmd11	27.9807	28.1065	28.0591	26.9396	27.4156	27.0346	27.8599	27.5426	27.1691
Q8BGA8	Acsm5	28.6279	28.5598	28.6796	27.9395	27.9271	29.0478	27.7099	27.8478	28.7759
Q8BGC4	Ptgr3	28.0666	28.1376	28.1573	27.5669	27.6854	30.0214	28.0276	28.0496	29.4663
Q8BGD8	Coa6	26.9914	27.0092	27.1072	27.4173	26.8854	28.162	27.6724	27.0507	28.1813
Q8BGD9	Eif4b	26.4554	25.7907	26.6098	27.9012	27.2481	27.7361	27.2944	25.8729	28.5685
Q8BGH2	Samm50	30.5341	30.4687	29.9591	29.1613	31.8451	29.6138	30.5272	29.4796	29.1957
Q8BGL3	Sult2a8	31.1265	30.7734	30.8327	27.1067	27.3742	29.0385	29.5682	28.1255	28.298
Q8BGQ7	Aars1	27.9613	27.899	28.0123	28.4837	27.9061	27.988	27.2377	28.1415	27.6927
Q8BGT5	Gpt2	28.2485	27.6682	28.1629	27.9246	28.1439	27.9036	28.4984	27.6424	27.9532
Q8BH00	Aldh8a1	30.4967	30.5726	30.4867	28.0164	28.9104	28.9333	29.7397	30.3588	28.983
Q8BH24	Tm9sf4	25.3818	25.5429	25.4929	27.4557	26.9713	27.1637	24.5922	25.3161	26.9543
Q8BH59	Slc25a12	27.0112	26.9741	27.2359	28.4473	30.9773	27.4337	25.6823	28.982	27.0459
Q8BH86	Dglucy	27.1365	26.854	27.0445	27.342	26.9668	28.2957	27.5858	26.7105	28.4837
Q8BH95	Echs1	30.91	31.036	30.8667	29.6803	30.663	29.9485	31.1842	30.7578	30.0458
Q8BHG2	Czib	26.6506	26.4218	26.6744	26.4006	26.9591	26.6399	27.8528	26.525	27.3268
Q8BHN3	Ganab	29.104	29.0882	29.1609	28.3809	27.5231	29.1002	28.9336	29.219	29.2775
Q8BI84	Mia3	27.3967	27.1125	27.1476	27.2462	26.9544	29.436	27.1656	27.0388	28.7419
Q8BIJ6	Iars2	26.9713	27.04	27.0362	28.0551	27.1856	27.938	26.1512	26.477	27.7199
Q8BJ64	Chdh	29.2102	29.3081	29.2863	28.5133	26.6597	31.0901	28.9362	28.8758	30.6194
Q8BJU0	Sgta	25.5497	25.2982	25.3956	27.7772	26.9762	27.6329	26.0685	25.1723	27.9601
Q8BJY1	Psmd5	26.9448	27.0467	26.6523	26.7014	27.9423	25.1803	26.5036	26.9935	25.8016
Q8BK48	Ces2e	30.3542	30.1621	30.1813	28.1109	28.9206	28.5257	30.3313	29.2255	28.934
Q8BK64	Ahsa1	27.81	27.509	27.8292	28.4208	28.2526	28.497	27.7663	27.9448	29.3033
Q8BKC5	Ipo5	24.7428	24.4001	24.5786	25.6888	25.2865	26.3429	24.8927	24.3637	26.3385
Q8BKZ9	Pdhx	26.0405	26.3404	26.8044	29.4725	28.971	28.1828	26.5005	26.3464	27.9465
Q8BL66	Eea1	26.0227	26.3124	25.9891	28.0882	27.234	28.5387	26.7567	25.6317	28.2055
Q8BL97	Srsf7	28.9811	28.7189	29.0021	28.3934	28.7596	28.7538	29.4265	29.4794	28.7088
Q8BLF1	Nceh1	25.5578	25.3976	25.3042	27.5799	28.2049	27.1724	26.0808	26.5493	26.9791
Q8BM55	Tmem214	25.9947	25.9463	25.7527	27.5208	26.4078	28.0169	24.5625	24.7024	28.6973
Q8BMA6	Srp68	25.3947	25.4253	25.9689	27.4592	26.4212	27.9261	25.0818	24.9091	28.223
Q8BMF4	Dlat	28.7802	29.1386	28.7099	28.9555	30.9878	29.816	29.1404	29.6352	29.472
Q8BMJ2	Lars1	26.7846	26.6807	26.7761	27.8046	28.0027	27.1998	25.7368	26.9928	27.3061
Q8BML9	Qars1	26.0143	26.3399	26.2855	26.8358	26.4826	28.4618	25.2689	26.068	28.3743
Q8BMS1	Hadha	31.7086	31.9366	31.7133	30.6067	32.382	30.0937	31.6942	32.3443	30.1249
Q8BMS4	Coq3	26.3044	26.823	26.5923	28.4181	28.8742	27.9198	26.4401	26.5972	27.8934
Q8BP40	Acp6	25.4833	25.9302	25.6743	27.1786	26.1564	26.5765	25.4511	25.4753	25.9643
Q8BP47	NARS1	28.4079	28.5666	28.5677	26.5819	27.4888	28.0951	27.7444	28.6403	28.3381
Q8BP48	Metap1	25.6612	25.629	25.6657	28.3611	27.3902	28.5857	25.9088	25.7203	28.1751
Q8BRK8	Prkaa2	26.2427	26.652	26.4341	28.0631	27.7407	28.0706	26.6603	26.9329	27.91
Q8BSE0	Rmdn2	27.5822	27.1004	27.4226	28.0966	28.4166	27.467	27.0315	27.6565	28.0517
Q8BSY0	Asph	27.2212	27.1923	27.2848	29.3885	29.6907	28.3741	26.1368	27.3023	28.1346
Q8BTM8	Flna	26.2321	26.2964	25.9176	28.0891	27.7205	28.0176	26.9276	26.6209	28.1765
Q8BTY1	Kyat1	27.5949	28.1353	27.9478	27.2441	27.6713	28.9008	28.4451	27.997	28.6153
Q8BU30	Iars1	27.1715	27.0446	27.329	27.8204	27.863	28.2592	25.9839	27.4765	29.0158
Q8BUV3	Gphn	27.152	26.683	27.149	27.9843	27.0426	29.5395	27.2609	26.3589	28.9701
Q8BVA5	Ldah	26.1014	26.328	26.8137	28.2524	27.8903	28.0524	26.2664	26.6878	27.6176
Q8BVI4	Qdpr	30.563	30.431	30.5181	27.148	28.9271	29.3029	30.5965	29.4993	29.0229
Q8BW75	Maob	29.8922	30.3361	29.9173	29.2421	29.1268	29.5279	29.0944	29.9016	28.9822
Q8BWF0	Aldh5a1	28.7802	29.0124	29.3532	27.4077	27.7349	29.9953	28.1494	28.7591	28.5433
Q8BWM0	Ptges2	27.9257	27.6903	27.825	27.3984	28.3567	27.8555	28.2105	27.3547	28.1394
Q8BWN8	Acot4	28.0867	27.8839	27.7544	28.8408	28.8161	29.0567	28.7159	29.201	29.512
Q8BWP5	Ttpa	28.5417	28.4251	28.2511	27.7469	28.2173	27.9913	28.4088	28.8924	27.3014
Q8BWQ1	Ugt2a3	29.711	29.7472	29.7232	27.2909	28.854	26.6972	28.858	29.1242	27.1858
Q8BWT1	Acaa2	33.7375	33.6186	33.5516	31.2556	32.2918	32.3206	33.6659	33.3753	32.7202
Q8BWU8	Etnppl	26.0174	25.7971	25.804	27.6971	27.1522	27.5817	26.322	25.5837	27.6927
Q8BWY3	Etf1	27.6657	27.8438	27.955	28.4013	28.1302	28.8045	27.7537	27.3638	28.7958
Q8BX90	Fndc3a	25.8924	25.5469	24.9401	28.2941	26.9209	29.1562	25.7802	25.0512	28.4991
Q8BXA1	Golim4	23.7531	24.7073	24.0607	27.2433	26.9607	26.1746	24.2831	24.6483	26.0217
Q8BXB6	Slco2b1	23.9202	24.5052	24.3754	26.5887	25.2845	26.3976	23.7166	22.7272	27.9751
Q8BYC6	Taok3	23.9158	24.761	23.8475	28.5227	27.1208	28.6617	25.002	24.5822	28.1464
Q8BYK6	Ythdf3	25.2688	25.6351	25.5469	26.3606	26.0967	27.759	25.9121	25.406	27.2249
Q8BYU6	Tor1aip2	25.5824	25.8053	25.6086	28.1929	27.3855	28.2413	26.1883	25.6447	28.1445
Q8C0C7	Farsa	27.3568	26.8976	27.2351	27.2178	26.5234	28.4237	26.4785	26.7284	27.4673
Q8C0D5	Efl1	25.6302	26.2316	25.7194	28.6317	27.2067	29.3696	25.9993	25.308	29.6903
Q8C165	Pm20d1	27.8784	27.5051	27.2681	28.1809	28.0485	28.6766	27.0866	27.3312	27.7106
Q8C196	Cps1	34.49	34.7404	34.538	30.3105	31.5363	32.1709	33.2304	34.028	31.5656
Q8C1B7	Septin11	26.317	25.8993	25.767	27.1872	26.4369	27.0151	27.2564	26.0965	27.4528
Q8C2Q3	Rbm14	25.8438	25.8167	25.8243	28.2858	27.5412	28.404	26.6972	25.9621	27.84
Q8C5H8	Nadk2	29.201	29.077	29.2028	28.013	27.7685	29.1957	28.6464	28.048	29.5369
Q8C7E7	Stbd1	26.7651	26.7321	26.9195	28.6649	28.323	28.6292	27.2682	27.2224	28.2983
Q8C7X2	Emc1	26.3433	26.7308	26.4366	28.2383	27.3268	28.894	24.6521	25.9835	28.5397
Q8CAK3	Shfl	23.4896	23.4417	23.6343	27.1131	25.4394	27.0508	23.7704	22.7243	27.6286
Q8CAQ8	Immt	28.8067	28.8029	28.8314	30.3309	30.619	28.6959	28.3186	29.0177	28.6351
Q8CAS9	Parp9	25.8262	25.6421	25.662	27.5677	26.9964	27.3952	25.1188	25.4038	27.5634
Q8CC86	Naprt	27.9658	27.8724	27.8604	28.0204	27.7337	28.734	27.2145	28.0751	28.4698
Q8CC88	Vwa8	27.4881	27.6395	27.5508	28.3842	28.5498	28.648	27.7913	27.3206	28.7114
Q8CDN6	Txnl1	28.2883	28.2402	28.1038	28.0385	28.2239	28.3999	29.1676	28.2213	28.9854
Q8CFA2	Amt	25.3163	25.8137	25.2511	27.8713	27.361	28.3755	25.7547	25.9755	27.4647
Q8CFX1	H6pd	28.3208	28.5912	28.4303	26.7844	27.58	28.4333	28.1483	29.0032	28.1001
Q8CG76	Akr7a2	29.8246	29.8348	29.6713	27.9408	29.0878	28.7747	30.2022	29.6943	29.6533
Q8CGC7	Eprs1	27.216	27.2531	27.4329	27.2464	27.1971	28.2327	26.7416	27.0952	28.5317
Q8CGF7	Tcerg1	25.179	24.9199	25.0774	28.9452	27.3489	29.6956	25.2317	25.4996	28.2449
Q8CGK3	Lonp1	28.7091	28.4067	28.5865	26.5687	28.2797	28.0194	28.048	28.2895	28.3549
Q8CHP8	Pgp	26.5477	26.0691	26.49	27.7704	27.2281	27.8185	27.5079	26.0618	28.038
Q8CHQ9	Nat8f2	29.5931	29.9681	29.5964	27.9408	28.8956	28.6546	28.3128	29.283	26.3391
Q8CHR6	Dpyd	27.9383	28.2147	27.7849	27.6747	27.6943	28.1568	27.8847	26.9525	27.9845
Q8CHT0	Aldh4a1	30.361	30.8469	30.5363	29.4174	29.5712	30.217	29.8481	30.0664	29.8903
Q8CI51	Pdlim5	26.5025	26.3812	26.9412	29.6451	28.7326	28.1262	27.6253	27.3976	30.0573
Q8CI94	Pygb	25.4668	25.3023	25.5253	26.9385	27.5257	24.8883	26.0706	25.834	26.961
Q8CIB5	Fermt2	26.749	27.0429	26.9784	28.4387	27.386	28.0603	27.1872	27.0797	27.7578
Q8CIE6	Copa	28.078	28.1213	28.1914	26.1345	27.0193	28.0926	27.4071	28.0112	28.6732
Q8CIM7	Cyp2d26	30.7425	31.0406	30.7775	29.5047	29.178	30.8955	30.4995	31.3578	30.5345
Q8CJG0	Ago2	22.5987	22.8674	22.7137	28.5274	28.3276	26.5376	23.8905	25.7798	25.0812
Q8JZN5	Acad9	27.0863	27.1847	26.9127	26.2845	27.9253	29.2575	26.104	27.0215	28.5549
Q8JZQ2	Afg3l2	25.5867	26.0201	25.6878	28.5116	27.5657	27.8302	25.0233	25.7268	27.7782
Q8JZQ9	Eif3b	27.7731	27.7547	27.8314	27.9172	27.8771	28.4501	27.5662	27.3856	27.3076
Q8JZR0	Acsl5	29.725	29.9382	29.7943	27.0772	28.3747	28.4635	29.164	29.5221	28.6662
Q8JZU2	Slc25a1	28.9348	29.364	29.2554	29.1479	29.1091	30.3126	29.2441	29.0375	28.469
Q8JZZ0	Ugt3a2	29.5596	29.6565	29.3659	26.1245	26.1671	28.1707	28.8018	29.6455	28.531
Q8K010	Oplah	28.7934	28.2476	28.5863	28.5743	28.1829	28.3165	28.3633	28.3487	29.1714
Q8K0D5	Gfm1	26.641	26.4621	26.7212	27.8418	26.5366	27.8285	27.0352	26.4424	27.8015
Q8K0E8	Fgb	29.0943	29.4162	28.8316	28.3604	28.7981	29.4786	29.4256	28.7928	29.2142
Q8K0Z7	Taco1	27.0935	27.4735	28.4313	27.4453	26.9919	27.6424	25.297	24.9593	28.0457
Q8K157	Galm	29.3976	29.3373	29.5878	28.7844	28.5763	29.5351	29.4071	29.5726	29.9431
Q8K183	Pdxk	27.5564	27.514	27.6304	27.5682	26.5366	29.6464	28.1624	26.8066	29.2391
Q8K1M6	Dnm1l	26.5069	26.3321	26.7576	27.8817	27.515	27.7313	26.0679	26.1324	27.7496
Q8K1Z0	Coq9	28.1201	28.5379	27.9683	29.0808	30.7976	28.4315	28.4603	28.8727	28.3489
Q8K2B3	Sdha	30.5198	30.6037	30.4422	30.7277	31.0846	30.557	30.625	30.5295	30.6481
Q8K2C6	Sirt5	25.7436	25.7244	25.7661	27.7684	26.975	27.8719	26.6035	25.2824	27.8796
Q8K2C9	Hacd3	28.4407	28.4038	28.4102	28.2801	29.227	27.4899	28.1995	28.8987	28.0202
Q8K2I3	Fmo2	24.9429	25.1685	25.126	27.0872	26.2248	27.4355	25.568	26.03	27.1038
Q8K310	Matr3	26.4849	26.7445	26.7141	28.1538	27.9158	27.9847	27.2164	26.6602	28.0001
Q8K370	Acad10	26.9397	27.0347	26.6844	27.1423	29.2697	27.4534	26.9313	27.0703	27.0752
Q8K3J1	Ndufs8	28.074	28.1224	28.0008	29.344	30.3336	27.8057	28.3032	28.3925	27.5913
Q8K411	Pitrm1	25.8656	25.7317	26.0561	26.9571	26.7002	27.1915	25.7402	25.8522	26.8984
Q8K4H1	Afmid	26.325	26.0441	26.3125	27.261	27.0707	27.4527	25.9474	26.0923	27.4258
Q8K4Z3	Naxe	28.2889	28.1691	28.2346	27.2965	26.9518	28.5486	28.1439	28.0028	28.5594
Q8K4Z5	Sf3a1	25.8722	25.7229	25.6092	28.5255	27.6076	28.8074	25.8854	26.0101	28.1101
Q8N7N5	Dcaf8	25.7153	25.838	25.9161	28.0355	26.9328	28.4104	26.7463	25.1723	28.6628
Q8QZR3	Ces2a	31.0841	30.9455	31.1927	27.681	28.7305	28.5809	30.0619	30.5797	28.4231
Q8QZR5	Gpt	29.8082	29.7586	29.7144	27.2954	28.864	27.5328	30.0758	29.8227	28.5972
Q8QZS1	Hibch	29.1799	29.2007	29.2613	28.8766	29.3684	29.6344	28.7784	28.7236	29.3146
Q8QZT1	Acat1	31.6326	31.6036	31.5088	31.6671	31.9703	32.1333	32.0597	32.0392	31.8648
Q8QZY1	Eif3l	27.0708	27.2798	26.885	27.2451	27.5709	28.1494	26.4943	27.3371	28.0529
Q8QZY2	Glyctk	28.0221	28.0366	28.1442	27.6417	28.0644	27.4231	28.2183	27.4678	27.8983
Q8R016	Blmh	27.5433	26.768	27.0434	28.5164	28.0753	28.715	26.7206	27.1516	28.7848
Q8R050	Gspt1	27.6871	27.2262	27.7596	26.3157	25.3187	28.2063	28.0796	27.1855	28.6333
Q8R081	Hnrnpl	28.5048	28.4403	28.4679	26.8955	28.6326	28.6206	29.0439	28.785	28.4294
Q8R086	Suox	29.3322	29.2074	29.3272	27.6072	27.333	29.1359	29.3219	28.0581	28.9024
Q8R0F8	Fahd1	27.8083	27.8591	27.5583	26.5337	25.9161	28.136	27.3636	26.8459	28.1564
Q8R0F9	Sec14l4	29.0079	28.849	29.0887	27.9742	28.8096	29.2226	28.2437	29.3398	29.0148
Q8R0W0	Eppk1	28.1424	27.819	27.8058	28.8743	29.6798	28.1158	28.9005	29.0915	27.6124
Q8R0X7	Sgpl1	26.3526	26.6968	26.9579	27.4435	27.2542	27.3111	25.3742	26.13	27.2317
Q8R0Y6	Aldh1l1	32.6232	32.9003	32.562	29.0626	30.5442	30.8381	31.8623	31.9978	30.4025
Q8R146	Apeh	28.0595	28.1788	28.0087	27.7397	27.7697	28.3442	27.9747	28.117	28.1801
Q8R164	Bphl	29.4258	29.7892	29.5335	27.9044	29.0027	28.7205	29.5718	29.3973	28.4977
Q8R1B4	Eif3c	27.7243	27.7471	27.832	27.5183	27.1034	28.9646	27.4613	27.5142	28.9219
Q8R1G2	Cmbl	28.9759	28.9218	28.9859	28.6459	29.2606	29.8263	29.3584	28.5683	30.0133
Q8R1I1	Uqcr10	30.0389	30.058	30.0633	29.6023	31.4776	29.4495	29.3992	30.1859	29.6475
Q8R1Q8	Dync1li1	26.4655	26.8464	26.5801	27.0179	26.8485	27.6049	26.1797	26.4209	25.8034
Q8R1S0	Coq6	24.6695	26.2127	25.8637	27.4156	27.2667	27.8606	26.4285	25.964	27.0612
Q8R2E9	Ero1b	25.1555	25.5588	25.3938	28.529	27.9818	27.828	25.2213	26.1473	28.4713
Q8R2Y0	Abhd6	26.3091	26.5123	26.5069	26.504	26.922	25.4433	26.3473	25.5622	27.003
Q8R2Y8	Ptrh2	26.319	26.0644	26.2781	26.3483	26.0799	27.816	26.3103	25.6216	27.7571
Q8R3Q6	Mix23	27.0978	26.8354	26.9488	26.2219	27.0185	25.9376	27.479	26.4238	25.7078
Q8R404	Micos13	28.2033	28.0721	28.2376	28.8826	29.2722	28.542	26.6957	28.4291	28.3038
Q8R429	Atp2a1	28.8785	28.407	28.3096	32.641	34.0889	29.6032	28.0739	32.0928	28.4886
Q8R4N0	Clybl	28.2528	28.2118	28.2219	28.3611	28.7383	28.1704	28.5045	27.7155	28.209
Q8R5H1	Usp15	24.0858	24.0892	24.2777	28.3637	27.2671	27.4084	25.2915	24.7043	27.3154
Q8R5I6	Gstm4	26.7322	26.2645	26.4777	28.0877	26.6262	30.0982	26.807	27.308	27.974
Q8R5J9	Arl6ip5	31.3626	31.3905	31.4257	31.3905	33.0705	30.3867	31.0206	32.0701	30.369
Q8VBT0	Tmx1	26.4218	26.5363	26.4464	26.8143	27.4389	25.7201	26.4324	26.2417	26.276
Q8VBT2	Sds	28.1673	28.3624	28.4539	27.6163	27.2881	28.8067	29.0735	28.3862	28.8783
Q8VBW6	Nae1	24.9232	24.9238	24.4968	27.4474	26.7198	27.2464	23.8802	24.7493	26.7883
Q8VBW8	Ttc36	29.2058	29.3624	29.2889	27.917	28.16	29.0009	29.9188	28.534	27.8571
Q8VBZ3	Clptm1	24.3781	24.2417	24.6309	27.8197	27.3017	26.8199	25.0972	25.2745	26.7203
Q8VC12	Uroc1	30.4681	30.9982	30.4183	28.7378	28.8564	29.0679	30.8979	30.3161	29.0172
Q8VC28	Akr1c13	29.7424	29.5594	29.7657	27.83	28.9432	29.5016	29.827	29.5578	29.0704
Q8VC30	Tkfc	31.3532	31.8296	31.7171	30.1457	30.7991	29.9361	31.0476	32.7269	30.3792
Q8VC97	Upb1	27.9206	27.7972	27.0966	28.9199	28.4262	29.8691	26.5915	27.6391	28.6233
Q8VCA8	Scrn2	27.5554	27.1912	27.4184	28.167	28.3353	27.997	28.0916	27.5819	27.5222
Q8VCB3	Gys2	28.8571	29.1931	28.9827	27.7628	27.9571	29.5628	28.2121	29.25	29.4315
Q8VCC2	Ces1	29.7777	29.8411	29.4485	26.9608	28.6889	29.6675	29.5257	30.2291	28.887
Q8VCF0	Mavs	27.2231	27.0373	26.9327	29.6406	27.3906	25.529	26.5156	26.7422	26.1947
Q8VCH0	Acaa1b	31.4928	30.9783	30.977	28.2018	29.8504	30.8484	33.1646	31.7179	31.0651
Q8VCI0	Plbd1	25.6079	25.6037	25.2245	27.2291	26.9835	26.996	25.4729	25.3769	26.0356
Q8VCI5	Pex19	27.1121	26.4697	26.8991	26.7903	26.6229	27.6514	28.0145	26.0171	27.8618
Q8VCM7	Fgg	29.5434	29.9745	29.5368	29.3145	29.5484	30.4346	30.0554	29.3988	30.7183
Q8VCN5	Cth	30.2371	30.2586	30.1308	28.4607	28.3833	30.1969	29.4169	30.1741	30.2139
Q8VCR2	Hsd17b13	30.6453	30.4851	30.6079	29.5288	31.3408	28.8067	30.6371	32.152	28.281
Q8VCR7	Abhd14b	29.8958	30.1346	29.803	29.1531	29.6612	30.3868	30.4697	29.9408	29.9382
Q8VCT3	Rnpep	27.2943	26.8566	27.0971	28.1176	28.0513	28.0954	27.0083	27.1951	27.5038
Q8VCT4	Ces1d	32.4062	32.2034	32.009	29.8092	30.1398	30.3154	31.5971	32.1	30.2399
Q8VCU1	Ces3b	30.4266	30.0167	30.6516	24.9359	25.6403	28.7429	29.2385	27.7185	29.8704
Q8VCW8	Acsf2	30.2492	30.0383	29.827	29.5237	28.0399	29.5247	29.1112	29.8562	29.273
Q8VCX1	Akr1d1	28.7685	29.5061	29.194	27.0273	28.586	27.6177	29.2679	29.3197	27.6872
Q8VCZ9	Prodh2	27.5506	27.8055	27.5481	28.2165	27.8192	28.7356	25.8245	26.9578	28.9238
Q8VDD5	Myh9	30.0977	30.2221	30.055	29.5846	29.7528	30.3156	29.7724	30.4093	30.2152
Q8VDJ3	Hdlbp	29.0553	29.1443	29.2894	28.505	27.3794	30.0952	29.7045	28.6728	29.9336
Q8VDK1	Nit1	28.8936	28.7501	28.891	28.5971	28.4794	28.0821	29.2383	28.6861	28.6526
Q8VDM4	Psmd2	27.4893	27.5442	27.6189	27.2633	27.6427	28.7031	27.2548	27.3535	28.3725
Q8VDM6	Hnrnpul1	28.3268	28.232	28.7639	29.0504	29.7082	29.319	29.5223	29.4656	28.7721
Q8VDN2	Atp1a1	29.4049	29.5761	29.5742	29.4314	30.1137	29.3966	28.7433	29.2819	29.3367
Q8VDQ1	Ptgr2	27.4655	26.8549	27.2356	25.9303	26.978	26.2672	27.9281	27.0684	26.1929
Q8VE37	Rcc1	25.0386	25.0999	24.9881	27.8395	27.3499	27.4334	25.6321	25.5444	26.5748
Q8VE95		25.8519	25.9635	25.8299	27.0322	26.315	27.5503	25.8855	25.9162	27.3805
Q8VEK0	Tmem30a	27.7114	27.9837	27.8215	28.5119	27.8451	29.4825	26.8823	27.0229	29.2283
Q8VEK3	Hnrnpu	29.4972	29.3167	29.8275	29.8767	29.7699	30.2976	29.947	29.7163	30.3343
Q8VEM8	Slc25a3	30.5412	30.6089	30.6644	30.9312	31.6514	28.2029	29.6661	30.9508	28.1914
Q8VH51	Rbm39	26.3229	25.7607	26.5508	27.7546	27.242	27.6498	27.4737	25.9359	27.5343
Q8VHE0	Sec63	27.4524	27.3612	27.4395	25.2023	25.727	28.4713	26.5466	27.0043	28.5677
Q8VHX6	Flnc	27.9972	28.7184	27.3126	29.4545	31.4259	29.3813	27.4361	28.8193	29.8102
Q8VI36	Pxn	25.6452	25.87	25.6512	27.5453	27.218	27.2817	26.3124	25.6043	26.8839
Q8VI47	Abcc2	27.5422	27.6372	27.5914	28.0294	28.2229	27.8577	26.6	27.4857	27.9344
Q8VIJ6	Sfpq	28.1745	28.0155	28.1468	26.0468	27.8913	28.0995	28.6927	28.0204	28.3841
Q91V01	Lpcat3	28.4138	28.382	28.2842	28.024	29.147	27.2314	27.7476	28.8984	27.1118
Q91V41	Rab14	27.9907	28.0822	28.282	27.0078	27.3257	28.3296	27.4623	27.9208	28.0215
Q91V76		29.4481	29.174	29.3187	27.4821	28.752	30.1356	30.1625	29.2585	29.46
Q91V92	Acly	29.2363	29.6731	29.6068	27.9931	28.3091	28.9013	28.4947	29.538	29.6066
Q91VA0	Acsm1	30.7444	30.8607	30.66	27.974	28.5744	29.6836	29.1788	30.173	29.7008
Q91VA6	Poldip2	27.0682	27.3476	27.0484	27.1294	27.5497	26.655	26.7877	26.5555	27.0246
Q91VC3	Eif4a3	25.7756	26.063	25.9264	26.3753	25.0947	28.0983	25.297	26.0762	27.274
Q91VD9	Ndufs1	29.4654	29.3945	29.2368	29.2631	31.0719	28.5016	29.6104	29.8065	28.601
Q91VH6	Memo1	26.1365	26.2323	26.0453	28.2512	27.1429	28.9162	26.3461	25.5476	28.7364
Q91VI7	Rnh1	28.6931	28.667	28.6624	28.0496	28.7102	28.1052	29.522	28.8579	28.4873
Q91VM5	Rbmxl1	27.1643	27.3937	27.5979	29.8985	29.2927	29.9354	28.0226	28.1933	29.5112
Q91VM9	Ppa2	27.8142	27.7906	27.9663	28.8537	28.1483	27.2121	28.8392	27.7077	27.4765
Q91VR2	Atp5f1c	30.5194	30.8658	30.8221	30.0422	30.8056	29.3173	30.3081	30.3902	28.9378
Q91VR5	Ddx1	27.5491	27.3559	27.4249	27.5269	27.2537	28.1632	28.3234	27.2436	28.1108
Q91VS7	Mgst1	34.8701	34.5622	34.8547	29.3187	30.6638	31.3616	34.132	34.4485	32.4402
Q91VT4	Cbr4	26.7555	27.1505	27.3321	27.9826	27.5067	28.5495	26.1079	27.5339	28.1372
Q91W43	Gldc	27.4629	27.8857	27.8425	27.9989	28.1985	28.0844	26.1008	27.6628	28.5216
Q91W50	Csde1	26.1398	26.1889	26.3287	28.2433	25.9767	27.9125	27.3188	26.3313	27.5487
Q91W64	Cyp2c70	28.2966	28.8678	28.6707	28.4923	28.8344	28.5868	27.3901	28.4563	28.6641
Q91W90	Txndc5	28.4778	28.5867	28.768	27.3992	27.8602	28.5205	29.3622	28.5929	28.8499
Q91WD5	Ndufs2	29.3975	29.3754	29.3835	30.3294	30.875	30.2528	28.4195	29.8653	29.2182
Q91WG0	Ces2c	29.8558	28.0337	29.6665	27.5379	27.3829	28.7615	29.7806	27.6235	27.5157
Q91WG8	Gne	26.9686	27.2725	26.7099	27.8561	27.9096	27.7141	26.4863	26.8027	27.7131
Q91WK1	Spryd4	27.1736	26.6729	26.9476	27.7177	27.3452	27.9912	27.2081	26.7712	28.0476
Q91WK2	Eif3h	26.4811	26.3981	26.7255	27.4814	26.684	28.1297	27.061	26.1687	28.1538
Q91WN4	Kmo	29.624	29.7524	29.7783	27.9386	28.5634	28.4565	28.3249	28.7466	28.2162
Q91WQ3	Yars1	26.4577	26.4566	26.9232	28.1081	27.3801	28.4638	26.3802	26.7667	28.4942
Q91WS0	Cisd1	29.8303	30.1156	30.3054	28.9654	30.2523	31.2095	29.3359	30.0159	31.0986
Q91WT9	Cbs	28.655	28.7949	28.6674	28.1993	27.6006	29.8757	29.2351	28.5431	29.6023
Q91WU0	Ces1f	31.3096	31.1103	31.284	27.5641	29.0876	30.6721	31.1189	30.9925	30.6935
Q91WU5	As3mt	27.8363	27.3983	27.6546	27.3236	26.1758	29.6423	28.8937	28.0318	28.4779
Q91X34	Baat	29.3041	29.1365	28.7977	29.4409	29.6987	29.8066	28.6265	29.5416	29.6795
Q91X44	Gckr	27.3869	27.6624	27.3438	27.3818	27.2514	28.9834	26.9165	28.0631	28.1179
Q91X52	Dcxr	28.7909	28.8968	28.7209	28.1735	28.6079	28.3996	29.1864	28.287	28.3782
Q91X72	Hpx	30.1698	30.7569	30.0226	29.5161	30.0018	29.5036	30.9486	29.9858	29.1252
Q91X77	Cyp2c50	29.9027	30.1671	29.6699	27.2315	26.6418	29.8816	27.9631	29.1348	30.0835
Q91X83	Mat1a	31.991	32.3	31.8404	29.1728	30.7947	31.2084	32.148	32.7109	30.559
Q91X91	Qprt	29.2564	29.4431	29.4569	28.4718	28.3591	30.068	29.5396	29.345	29.3792
Q91XD4	Ftcd	30.8862	31.1447	30.9549	27.5987	29.2457	28.7859	30.118	30.8062	28.8551
Q91XD7	Creld1	25.2275	25.1376	25.5434	29.0989	27.9166	27.9569	25.1836	25.4608	27.8158
Q91XE0	Glyat	30.2393	30.3108	30.0444	26.889	28.7823	29.4121	29.6073	29.7899	29.0653
Q91XE8	Tmem205	30.7119	30.6273	30.759	29.1668	30.1224	29.4906	29.3485	30.8003	29.3577
Q91XF0	Pnpo	28.978	28.8255	29.0549	27.8285	27.7894	28.62	29.7553	28.3708	29.5385
Q91XT4	Sec16b	25.2928	24.3535	25.1793	28.0443	26.7904	28.0087	25.6914	24.9085	28.2185
Q91Y97	Aldob	33.8894	33.8562	34.0377	32.8427	32.7081	34.034	34.477	35.171	33.8468
Q91YH5	Atl3	27.3171	27.2249	27.0874	27.6984	26.3126	29.9759	27.2844	27.7271	29.0223
Q91YI0	Asl	31.1881	31.498	31.3425	29.0089	30.0191	29.8977	30.3922	31.388	29.4224
Q91YP0	L2hgdh	25.9575	25.9885	26.0985	27.4092	27.3976	26.7226	24.7853	25.7045	26.5518
Q91YP2	Nln	24.4775	24.4791	24.6622	27.4746	26.5834	27.2594	25.987	24.484	26.5687
Q91YQ5	Rpn1	29.584	29.763	29.6981	27.6802	28.3481	29.2983	28.8437	29.4343	28.7491
Q91YR1	Twf1	27.3003	27.3483	27.503	26.7874	26.153	28.0828	27.7299	27.2572	27.988
Q91YT0	Ndufv1	30.5142	29.9897	30.0613	29.9407	31.3739	28.6838	29.2252	30.3396	29.3029
Q91YW3	Dnajc3	27.8944	28.1317	28.1091	27.6681	26.6493	29.4977	28.2012	27.5441	29.7731
Q91Z53	Grhpr	30.1002	30.2035	30.1959	28.6602	29.3469	29.2141	29.8655	30.014	28.7796
Q91Z83	Myh7	30.5323	30.7646	30.5896	31.7032	32.3754	28.6411	30.3935	30.4559	29.2262
Q91ZA3	Pcca	28.6939	28.8037	28.8453	28.1689	29.0414	29.2414	28.923	28.2716	29.225
Q91ZJ5	Ugp2	30.3417	30.6588	30.4367	29.2357	30.3174	30.4877	30.3371	31.289	30.1183
Q91ZV0	Mia2	27.0345	26.4725	26.9809	26.1827	26.3192	28.597	26.3987	26.9646	28.3547
Q91ZX7	Lrp1	27.8479	27.9246	27.8147	27.9894	26.4848	29.1344	27.9499	27.6003	29.1532
Q920E5	Fdps	29.1212	28.7027	29.0183	26.587	25.5764	28.7918	25.9427	25.2118	28.954
Q921F2	Tardbp	26.861	26.8529	27.1826	27.6706	26.9989	28.5227	27.6753	27.4497	28.3299
Q921F4	Hnrnpll	25.2267	24.91	24.2808	28.0695	26.6149	28.947	25.0539	24.6698	29.4236
Q921G7	Etfdh	30.8744	31.0025	30.8818	30.5845	31.3441	30.3117	30.1272	31.034	30.4368
Q921H8	Acaa1a	29.6209	29.2466	29.1818	27.7578	28.2597	29.7634	30.5451	29.2288	30.5662
Q921H9	Coa7	26.1232	25.8645	26.1743	29.4402	26.2709	28.7818	26.5542	26.1923	28.5313
Q921I1	Tf	30.4947	30.5321	30.4358	30.114	30.3615	30.6646	31.1942	30.5209	30.6195
Q921T2	Tor1aip1	25.3335	25.3635	24.9562	25.9557	26.7481	27.3051	25.3324	25.819	27.2367
Q921X9	Pdia5	28.2332	28.6258	28.4916	27.2453	27.0449	28.4907	28.5305	28.0571	28.3983
Q922B1	Macrod1	28.2894	28.8812	27.9902	31.2861	31.1549	30.2402	29.0324	28.9426	28.747
Q922B2	Dars1	28.8734	28.8046	28.9503	27.7306	28.6978	29.7197	28.4071	28.5789	29.2705
Q922D8	Mthfd1	30.787	30.921	30.8746	29.0345	29.491	30.4069	29.9388	30.6569	30.0974
Q922E4	Pcyt2	27.7472	27.9279	27.8481	26.6614	27.3645	28.7213	29.5362	27.7963	29.6613
Q922J3	Clip1	24.8669	24.9329	24.939	27.0826	26.671	26.9401	25.0291	25.0053	26.8019
Q922Q1	Mtarc2	29.7225	30.1747	29.7495	26.6961	28.3243	28.8126	29.3079	29.5074	28.9803
Q922Q8	Lrrc59	29.175	29.1596	29.3182	26.9091	27.6557	27.2136	29.7014	29.319	28.3307
Q922R8	Pdia6	30.5786	30.6455	30.7088	29.1496	28.8304	29.9672	30.1809	30.2371	29.6499
Q922Y1	Ubxn1	25.3325	24.8853	25.4931	26.1611	25.363	28.109	25.6863	24.7799	28.7481
Q923B6	Steap4	25.9687	27.0603	26.201	27.0139	26.59	28.5544	25.6043	25.7995	28.7514
Q923D2	Blvrb	30.0608	29.8176	29.8305	28.9646	29.9238	29.5005	30.5503	30.5548	29.8234
Q923D4	Sf3b5	24.9365	25.2351	24.8713	28.0156	27.639	27.221	25.6715	25.6841	27.4002
Q923T9	Camk2g	24.7336	24.7508	24.769	28.0945	28.376	26.981	25.159	25.4867	26.8052
Q924D0	Rtn4ip1	26.0933	26.1804	26.6385	27.8988	27.4058	27.9124	26.6383	26.7196	27.8433
Q924Y0	Bbox1	27.5361	27.6524	27.7133	26.4562	26.8685	27.6653	27.7781	27.7373	28.0789
Q924Z4	Cers2	28.5877	28.8728	28.8066	28.2149	28.8783	28.012	28.5904	28.5851	28.3076
Q925I1	Atad3	27.6956	27.0444	26.8257	26.6407	27.9498	28.325	26.5991	27.4567	27.9692
Q925N0	Sfxn5	24.9087	25.223	25.4991	27.6218	26.4932	27.8157	24.6324	24.619	27.6544
Q925N2	Sfxn2	26.2403	26.5562	26.2553	27.6292	27.345	27.6283	25.4632	26.0252	27.2246
Q93092	Taldo1	29.2172	29.1188	29.2309	28.7351	29.4216	28.7641	29.2943	29.3833	28.9591
Q99020	Hnrnpab	29.0754	28.8163	28.78	29.2045	29.6281	29.1714	29.5485	29.3866	29.4441
Q99J08	Sec14l2	30.0663	30.1036	29.9189	29.28	29.0461	29.4734	29.6737	29.6885	29.5425
Q99J39	Mlycd	27.0645	27.3339	27.2543	28.5651	27.96	29.0633	26.1162	27.1024	29.0698
Q99J77	Nans	26.9183	26.7934	26.8942	27.8409	27.3602	28.5466	27.7721	26.4422	29.1065
Q99J99	Mpst	28.2488	28.7112	28.4108	27.2618	27.3574	28.9922	28.128	27.2604	28.4892
Q99JB2	Stoml2	27.1468	27.0262	27.0256	27.219	27.3014	27.2832	27.2541	26.3673	26.6128
Q99JB8	Pacsin3	26.7633	26.5586	26.7641	28.5119	28.4778	27.9309	26.2366	26.7997	27.8176
Q99JF8	Psip1	25.9032	26.4536	26.2461	29.3845	27.9235	30.2385	27.0599	26.2364	30.0076
Q99JI4	Psmd6	27.5848	27.8251	27.3566	27.2105	26.1591	26.2134	27.3662	27.6424	28.062
Q99JR1	Sfxn1	29.1711	29.1449	29.167	27.6587	28.3627	27.8606	27.9176	28.3585	27.6321
Q99JR5	Tinagl1	26.4503	26.5272	26.0237	27.385	26.5165	27.8061	27.0115	27.1123	28.2027
Q99JT9	Adi1	27.5414	27.4824	27.3309	27.4218	27.0042	28.3707	27.7515	27.3866	28.1845
Q99JW2	Acy1	26.7731	27.0923	26.7376	28.0817	27.8818	28.3123	27.3315	26.8216	28.5556
Q99JW4	Lims1	25.7406	25.6614	25.7817	27.5379	27.4096	26.9789	26.3331	25.9632	27.3216
Q99JY0	Hadhb	31.0775	31.2075	31.2536	31.3736	32.2571	30.6381	30.6387	31.9659	30.8815
Q99JY9	Actr3	28.1075	28.3898	28.2199	28.1961	27.5486	28.6067	27.9285	28.3636	28.3632
Q99K01	Pdxdc1	24.0209	24.5939	24.3992	28.2014	26.8841	28.0562	24.1156	24.5274	28.214
Q99K23	Ufsp2	24.7124	24.1011	24.7952	27.5145	26.9539	26.6031	25.2586	25.0203	26.6975
Q99K28	Arfgap2	26.5205	25.7511	26.3298	27.071	25.8799	27.428	26.6644	25.6247	27.957
Q99K30	Eps8l2	26.8362	26.5969	26.9795	28.5781	28.0001	28.5193	27.3626	26.7661	29.3755
Q99K48	Nono	26.6638	26.9364	26.7079	28.5942	27.2519	29.8251	27.3505	27.1525	30.4578
Q99K51	Pls3	28.9006	28.9927	28.6449	28.8927	28.3301	29.209	29.3316	29.0853	29.4348
Q99K67	Aass	29.6418	30.1324	29.5351	28.4233	29.253	28.6446	28.8829	29.3149	28.8784
Q99KB8	Hagh	29.296	29.3858	29.0405	29.5992	28.9172	28.8261	29.4328	28.8235	29.4157
Q99KC8	Vwa5a	26.9049	27.3149	26.7189	27.6973	27.9095	28.1549	27.7314	26.7575	27.6145
Q99KG5	Lsr	25.8072	25.839	25.7744	27.5102	26.5887	27.9103	24.6153	24.9868	27.7029
Q99KI0	Aco2	30.9412	31.041	30.9539	31.6068	32.6895	30.3337	30.8653	31.5761	30.3317
Q99KI3	Emc3	27.2984	27.3261	27.2628	27.7814	27.7335	28.0326	26.8016	26.9419	27.9895
Q99KJ8	Dctn2	26.6655	25.8161	25.8804	29.3063	27.8345	27.8578	27.1368	25.9333	27.7084
Q99KK7	Dpp3	28.1252	28.0865	28.034	27.3108	27.2108	28.2498	27.4702	28.0008	27.9014
Q99KN9	Clint1	26.0626	25.9296	26.1948	27.7536	27.2814	27.7631	26.4323	25.9162	27.0566
Q99KP6	Prpf19	26.7073	26.5964	26.4586	28.0133	28.0684	27.4623	27.2133	26.8334	27.832
Q99KQ4	Nampt	27.8001	27.4799	27.4897	28.1522	28.168	28.084	27.8075	27.9592	28.1035
Q99KR3	Lactb2	29.6436	29.243	29.7971	29.2039	28.1196	30.5335	30.1093	29.0069	27.9593
Q99KR7	Ppif	26.7865	26.9668	26.7867	29.9994	28.2568	29.1233	27.4265	27.083	28.8555
Q99KV1	Dnajb11	27.8387	28.1071	28.1486	28.837	28.0842	30.027	28.3429	27.3442	29.2452
Q99L04	Dhrs1	29.0551	28.7588	28.9885	27.5061	27.8204	28.3118	28.9914	29.3042	28.1322
Q99L13	Hibadh	29.4721	29.422	29.3184	28.4438	29.0184	28.8119	30.1366	29.4891	30.1525
Q99L43	Cds2	26.1422	26.3313	26.4738	28.4691	28.0286	28.393	26.561	26.7308	27.8037
Q99L45	Eif2s2	28.202	28.2263	27.9727	26.904	27.3937	29.3178	28.1571	28.2789	29.7624
Q99L47	St13	28.7131	28.4844	28.8467	27.1836	28.7273	27.856	29.3336	28.6676	28.649
Q99L88	Sntb1	26.2706	26.3721	26.2879	28.2307	27.552	28.305	27.425	26.0125	28.7905
Q99LB2	Dhrs4	30.0532	29.9226	30.092	26.8955	29.7534	27.6936	30.2491	29.9732	27.4779
Q99LB6	Mat2b	24.846	25.0226	25.0509	27.5049	27.5176	26.217	25.9375	25.6539	26.5456
Q99LB7	Sardh	31.4178	31.6536	31.4986	28.807	29.1919	30.5919	30.4603	30.4185	30.4794
Q99LC3	Ndufa10	29.2503	29.4619	29.2407	28.9354	30.6023	27.7946	29.5206	29.5923	27.9096
Q99LC5	Etfa	31.6658	32.2037	31.6847	30.445	31.856	30.5125	32.2373	32.1757	30.4
Q99LD4	Gps1	25.927	26.38	26.1709	27.8829	27.9276	27.3426	26.5071	26.5691	26.8186
Q99LE6	Abcf2	23.6915	23.8025	24.2913	28.7554	27.1043	27.1007	22.6881	23.8421	26.7281
Q99LF4	Rtcb	27.7279	27.7296	28.0867	26.6639	28.9291	28.5177	28.5882	27.9013	28.0974
Q99LI8	Hgs	24.8558	24.6422	25.1681	28.142	27.0143	28.4735	25.1097	25.2845	26.4379
Q99LP6	Grpel1	28.4592	28.5532	28.3779	27.3895	28.5629	26.6454	29.1368	28.2914	27.09
Q99LX0	Park7	30.0058	30.1901	29.9766	28.6002	30.1182	29.4751	30.9717	30.3769	29.2735
Q99LY9	Ndufs5	29.4467	29.3976	29.3865	27.7164	29.8266	27.1377	29.768	29.5345	27.8703
Q99M87	Dnaja3	26.8173	26.4124	27.2982	29.6472	27.4376	27.4596	27.244	26.9203	26.7326
Q99MI1	Erc1	23.8413	23.8054	23.9932	27.2492	25.7141	27.2017	24.2422	23.1637	27.7032
Q99MN1	Kars1	27.7019	28.1878	28.0273	28.4767	28.2063	29.6643	27.6157	27.8495	29.3457
Q99MN9	Pccb	28.9612	29.2012	28.9578	27.7501	28.9986	28.4987	28.2883	28.4658	28.2318
Q99MR6	Srrt	25.7137	25.6822	25.8444	27.945	27.3288	27.7715	26.382	25.7149	27.7539
Q99MR8	Mccc1	28.9385	28.7972	28.9576	29.111	29.1577	29.68	28.4028	28.1817	28.5506
Q99MZ7	Pecr	29.6128	30.0115	29.8744	27.4632	27.9974	28.4131	29.3002	29.357	28.5188
Q99NB9	Sf3b1	25.6224	25.3264	25.394	28.0171	27.4374	27.883	24.9385	25.9572	28.129
Q99P27	Pla2g12b	26.5394	26.4178	26.2759	27.7026	27.7594	27.2358	27.0704	26.4942	27.1645
Q99P30	Nudt7	30.6657	30.0687	30.8058	27.1909	27.2161	28.3362	30.54	27.5306	29.7871
Q99P72	Rtn4	27.2139	27.5748	27.3515	26.8294	30.1994	29.0737	27.4233	28.6306	29.9163
Q99PG0	Aadac	31.1633	31.1834	31.0428	26.9331	28.7236	29.5859	30.5544	31.147	29.5076
Q99PL5	Rrbp1	28.7562	28.8369	28.8468	27.1251	27.4918	29.3914	29.1802	28.2607	29.1502
Q99PT1	Arhgdia	28.9279	28.9473	28.9602	28.6103	28.7705	29.1741	28.5772	29.0095	29.0825
Q99PV0	Prpf8	26.7624	26.737	26.8724	28.4517	27.7806	28.8989	27.025	26.615	28.4005
Q9CPP6	Ndufa5	28.8856	29.0541	28.5003	28.9814	30.6717	28.7369	29.2375	29.3975	28.7043
Q9CPQ1	Cox6c	29.9294	29.9712	29.9456	28.2146	31.8108	29.4069	29.4029	30.2746	28.075
Q9CPQ3	Tomm22	26.5331	26.3506	26.4334	25.052	27.1523	26.2425	26.0603	26.1937	26.47
Q9CPQ8	Atp5mg	28.7635	29.2043	28.7242	29.6289	30.4688	29.1046	27.6871	29.6437	28.7123
Q9CPR4	Rpl17	30.2048	30.0959	30.3323	29.3824	29.7562	29.8872	30.3374	29.9976	30.5556
Q9CPT4	Mydgf	27.2549	27.6504	27.3578	27.5173	27.8141	28.7293	28.042	27.643	28.763
Q9CPU0	Glo1	30.7551	30.8717	30.8807	28.6625	30.0208	28.2247	31.2643	30.6132	27.7418
Q9CPV4	Glod4	27.6932	27.8574	28.2163	29.499	27.9739	28.203	28.439	27.8857	27.6904
Q9CPW4	Arpc5	26.4058	26.4784	26.4865	28.9505	28.1371	29.3061	26.7371	26.8082	28.7916
Q9CPX6	Atg3	27.2323	27.0847	26.9821	27.9978	28.0072	27.7638	26.829	27.0026	28.1145
Q9CPY7	Lap3	30.5829	30.7046	30.5763	29.384	28.9069	29.2539	30.9087	30.1557	29.1222
Q9CQ54	Ndufc2	28.8061	28.4833	27.9864	29.9792	30.3696	28.5329	28.0982	28.9247	28.2406
Q9CQ60	Pgls	28.5955	28.6393	28.4895	27.1164	27.5692	27.3881	29.3861	28.3862	28.2787
Q9CQ62	Decr1	30.7511	31.0017	30.6697	29.0505	31.2338	29.8038	30.3917	31.3137	29.0157
Q9CQ65	Mtap	26.779	26.9428	26.971	27.5704	27.9307	27.1967	27.6398	26.9909	26.1901
Q9CQ69	Uqcrq	27.273	28.023	28.0589	31.8167	30.509	29.5339	27.3453	28.13	28.9335
Q9CQ75	Ndufa2	28.2988	28.1691	28.0104	27.9344	29.6816	27.9789	28.2394	28.3663	28.0826
Q9CQ91	Ndufa3	28.1452	27.7035	28.2602	28.61	29.3793	27.633	27.0993	28.0209	27.4291
Q9CQ92	Fis1	27.0329	27.0533	27.1791	28.2041	28.8198	28.119	27.4302	26.8644	28.7654
Q9CQA3	Sdhb	30.2712	30.2364	30.2239	30.9915	30.9129	30.3031	30.2319	30.2342	30.2139
Q9CQC7	Ndufb4	29.3803	29.4998	29.2063	29.9806	30.1723	29.3997	29.0887	29.1449	28.5892
Q9CQC9	Sar1b	30.5163	30.6268	30.5226	28.9464	30.4356	29.5898	30.7237	30.5242	29.6968
Q9CQE1	Nipsnap3b	28.833	28.9353	28.9041	28.5853	27.2071	29.1433	29.6046	29.2256	28.4334
Q9CQE8	RTRAF	27.3723	27.1059	27.5057	25.7083	26.7309	24.8868	28.017	27.5137	25.9468
Q9CQH3	Ndufb5	29.7009	29.7949	29.723	30.6926	31.1886	28.4096	28.974	30.1204	28.3364
Q9CQH7	Btf3l4	27.4011	27.3753	27.6638	28.5149	27.993	29.0007	28.0653	27.0731	28.919
Q9CQJ6	Denr	25.6196	25.4115	25.6173	27.3455	26.7527	27.0574	25.7461	25.0492	27.5146
Q9CQJ8	Ndufb9	27.9333	27.9761	27.9964	29.5626	29.8644	25.8983	26.5173	28.198	26.5169
Q9CQM9	Glrx3	27.5413	27.1975	27.0561	27.6564	27.3858	28.3234	28.1736	27.018	27.7458
Q9CQN1	Trap1	28.8839	28.6	28.8767	28.155	28.2686	28.8635	28.1652	28.367	28.5736
Q9CQQ7	Atp5pb	30.0817	30.3827	30.2407	29.9338	31.5598	30.4042	28.9491	30.4587	30.4865
Q9CQR2	Rps21	29.7193	29.4517	29.6869	28.4892	28.0751	30.2516	30.1342	29.1506	29.9354
Q9CQR4	Acot13	28.4395	28.4923	28.3402	28.5349	28.649	28.9325	29.2963	28.671	28.9686
Q9CQT1	Mri1	27.5885	27.491	27.6661	27.9544	27.6066	28.8878	27.4862	28.1056	27.7506
Q9CQU0	Txndc12	26.9581	27.0812	27.1197	27.0555	26.3703	28.1795	27.8362	27.0722	28.1959
Q9CQU3	Rer1	27.6491	27.7258	27.7949	26.8232	26.7797	27.4782	26.9755	27.7141	27.752
Q9CQV8	Ywhab	28.3819	28.4931	28.5086	28.1141	28.6099	29.6227	28.6659	28.6903	28.6954
Q9CQW1	Ykt6	25.8258	25.6863	25.9205	27.2004	27.0892	26.5593	25.5387	25.6284	26.7497
Q9CQW2	Arl8b	27.504	27.4641	27.5334	28.4585	28.0304	29.1497	26.7335	27.6805	28.3439
Q9CQX2	Cyb5b	30.3511	30.3627	30.3571	28.5478	28.4449	30.2744	30.0002	29.6927	30.2077
Q9CQZ5	Ndufa6	27.9453	28.2528	28.0612	28.4297	30.2268	27.687	27.8042	28.5172	27.7987
Q9CQZ6	Ndufb3	28.2427	28.3152	28.3647	30.0561	29.7775	27.8248	27.4336	28.5308	27.0328
Q9CR00	Psmd9	26.5539	26.7078	26.6371	27.6838	27.6054	27.8311	27.3108	27.0366	27.8485
Q9CR16	Ppid	28.3132	27.9179	28.279	27.4544	27.3781	27.9098	28.5133	27.5163	28.8067
Q9CR21	Ndufab1	27.5609	27.7803	27.8508	27.4961	29.6319	26.5371	27.8787	28.7474	28.224
Q9CR41	Hypk	23.6531	23.9372	23.7473	27.5808	26.8387	27.0334	24.5278	24.5389	25.5029
Q9CR61	Ndufb7	29.1876	28.9801	29.1591	29.0049	29.9288	28.532	28.2077	29.0208	28.4311
Q9CR62	Slc25a11	28.5482	28.5985	28.8636	29.0933	30.3023	28.6131	27.6371	29.1238	28.5112
Q9CR68	Uqcrfs1	30.0197	30.0118	29.8935	30.545	31.1926	28.6461	29.742	30.096	28.5877
Q9CR86	Carhsp1	27.9815	27.95	28.1578	26.3288	28.1019	24.565	28.2903	27.6692	25.8754
Q9CR98	Fam136a	28.1652	27.8192	28.0112	28.7097	27.3733	27.7515	28.2047	26.8872	27.4423
Q9CRB2	Nhp2	25.4484	24.749	25.227	26.894	26.8483	25.8309	25.7646	25.1797	26.1931
Q9CRB3	Urah	30.1258	30.2232	30.0544	27.6074	28.7773	28.6097	30.3948	30.0925	28.5844
Q9CRB9	Chchd3	28.1763	28.1962	28.4259	29.8338	29.9036	28.8992	28.3947	28.2193	28.7896
Q9CRD0	Ociad1	28.4701	28.1087	28.6725	27.8606	27.9452	27.6324	28.0394	27.8767	29.0279
Q9CVB6	Arpc2	28.1688	28.1468	28.0993	26.7419	27.7691	28.2283	27.9092	28.2097	28.1174
Q9CW42	Mtarc1	29.9081	29.9536	29.6504	28.1895	28.8696	28.5645	29.273	28.9571	29.0839
Q9CWJ9	Atic	27.2836	27.1827	27.4356	26.9379	27.0039	26.9849	27.564	27.089	27.6645
Q9CWK8	Snx2	27.1879	27.1063	27.2332	27.1254	27.0415	27.2925	27.579	27.2771	28.0614
Q9CWS0	Ddah1	29.4442	29.3754	29.4093	28.4269	28.8176	28.6808	30.2751	29.3419	28.8401
Q9CX56	Psmd8	26.4957	26.4637	26.6567	27.2142	27.5592	26.6268	26.6282	26.8663	26.2219
Q9CXE7	Tmed5	28.1063	27.9271	27.9885	27.5402	27.2547	28.4896	28.1226	27.8444	28.5133
Q9CXF0	Kynu	28.4731	28.5844	28.4537	27.2416	26.548	29.2296	28.3365	27.8914	28.8921
Q9CXI5	Manf	28.8382	28.8637	28.9079	28.3974	28.0415	28.3425	29.2387	28.5388	29.4842
Q9CXJ4	Abcb8	23.9961	24.1937	24.1779	28.4418	26.892	27.6271	24.7079	24.901	27.1883
Q9CXN7	Pbld2	30.11	30.0825	29.9697	29.6131	29.561	30.4594	30.5829	29.9914	30.6691
Q9CXR1	Dhrs7	27.3582	27.7555	27.56	29.0005	29.1044	28.995	27.827	28.4	28.6618
Q9CXS4	Cenpv	26.7847	27.153	26.2877	27.7191	27.2522	28.3492	26.6691	27.0495	28.4085
Q9CXT8	Pmpcb	27.3206	27.2205	27.4804	27.7154	27.6927	27.6316	27.4049	26.7642	27.9175
Q9CXV1	Sdhd	28.0425	28.2693	28.0341	28.9766	29.47	27.6957	27.8106	27.6634	27.3988
Q9CXW3	Cacybp	27.3677	26.8221	27.4348	28.2035	27.3912	28.6144	27.8699	26.2682	29.761
Q9CXW4	Rpl11	29.9988	30.0883	29.9973	27.1686	28.6646	27.7	29.5761	30.0186	27.6097
Q9CXZ1	Ndufs4	29.3345	29.1781	29.2384	31.371	30.5977	29.3446	29.6774	29.4695	29.7693
Q9CY27	Tecr	29.0766	29.5073	29.0962	29.6357	29.6701	29.0232	28.2629	29.6101	28.0085
Q9CY58	Serbp1	28.5178	27.6663	28.574	28.0651	27.6525	29.2344	29.2094	28.2449	29.7593
Q9CY64	Blvra	26.5289	26.2406	26.3621	27.0753	27.0253	27.1472	25.723	26.0519	27.0624
Q9CYH2	Prxl2a	27.37	27.0601	27.1473	28.5125	28.5546	28.0942	26.953	26.9087	28.1032
Q9CYR6	Pgm3	25.8425	26.0088	25.8254	28.4794	26.5811	27.2208	27.1259	26.845	27.5959
Q9CYZ2	Tpd52l2	26.6294	26.549	26.8237	27.3633	26.6827	28.0471	27.8501	26.6872	28.1603
Q9CZ13	Uqcrc1	31.4758	31.3906	31.4842	30.9977	32.3512	30.2027	31.1815	31.5535	30.2875
Q9CZ30	Ola1	26.9357	27.0209	27.1237	27.0309	27.1161	28.1087	26.4758	26.6099	28.2858
Q9CZ42	Naxd	26.0124	26.2349	26.3254	27.3039	26.6483	27.8606	26.423	26.796	27.6438
Q9CZ44	Nsfl1c	26.9684	26.7078	26.7486	27.6552	26.4398	27.9328	27.8507	26.7809	27.5926
Q9CZB0	Sdhc	28.9962	29.2427	29.1782	29.4244	30.029	29.514	28.1365	29.2276	29.2461
Q9CZL5	Pcbd2	27.2627	27.0141	27.2911	27.2466	27.3147	27.2793	27.6344	26.4434	26.8023
Q9CZM2	Rpl15	29.0247	28.892	29.3497	28.2122	28.5259	28.8644	28.6584	29.6347	28.3347
Q9CZN7	Shmt2	29.781	29.8845	29.8362	27.8044	28.8743	28.8764	29.0347	29.7997	28.9703
Q9CZS1	Aldh1b1	28.3276	29.3795	28.3802	26.7201	27.1885	28.7741	29.406	27.9821	28.1768
Q9CZU6	Cs	30.5675	30.6434	30.6138	30.7247	32.2896	29.7598	29.984	31.4207	29.2554
Q9CZW5	Tomm70	28.187	28.0531	28.2166	28.1726	27.732	29.6384	27.6244	27.5377	30.0885
Q9CZX8	Rps19	30.2657	30.1615	30.5057	28.3403	28.6765	29.3706	29.7642	30.5841	30.1562
Q9D020	Nt5c3a	25.8156	25.426	25.3189	26.8877	26.0873	27.4131	25.9714	25.8106	27.244
Q9D023	Mpc2	30.0571	30.302	30.05	28.1553	30.5025	26.5797	29.3207	30.654	27.2936
Q9D024	Ccdc47	27.4023	27.4123	27.5496	27.9172	27.9254	28.1058	26.5007	27.2254	27.2359
Q9D051	Pdhb	29.7755	29.593	29.7528	29.5051	31.4046	29.8808	30.1739	30.2174	29.8875
Q9D0E1	Hnrnpm	27.9886	27.9873	28.2741	28.2078	27.7696	29.1591	28.8136	28.2887	29.1064
Q9D0F3	Lman1	30.3444	30.6155	30.5247	29.188	29.2097	30.5634	29.7511	30.1393	30.7988
Q9D0F9	Pgm1	30.18	30.3405	30.286	28.922	30.0852	29.1815	29.3603	30.1518	29.6593
Q9D0I9	Rars1	27.9212	27.7999	27.8859	27.8543	28.1084	27.9142	26.4488	27.6023	27.4054
Q9D0J8	Ptms	28.856	28.804	28.7138	29.17	28.8827	29.8002	29.031	28.4866	30.2292
Q9D0M3	Cyc1	30.1682	30.1854	30.0991	29.3605	31.239	29.8124	29.4942	30.4593	28.9437
Q9D0M5	Dynll2	27.598	27.763	27.702	27.7058	27.7488	27.8812	28.072	27.3181	28.1188
Q9D0R2	Tars1	29.7854	30.0002	29.9758	29.5487	28.9706	30.2885	29.9146	30.0408	30.5566
Q9D0S9	Hint2	29.7794	29.7253	29.7275	26.1647	28.8297	28.2726	29.552	29.4274	29.2862
Q9D172	Gatd3	29.1522	29.071	29.1049	29.5991	30.3951	29.6335	29.4898	29.1155	29.4908
Q9D1A2	Cndp2	28.0863	27.8438	28.0017	27.0907	27.5429	28.2761	28.549	27.9865	28.5648
Q9D1D4	Tmed10	29.0449	28.9558	28.9662	27.3457	28.6093	26.7783	28.3283	28.774	27.0912
Q9D1E6	Tbcb	24.7352	24.9847	24.8279	28.5914	28.2646	27.3124	25.7919	24.9403	27.2642
Q9D1G1	Rab1b	28.0468	27.8007	28.0927	27.9654	27.8781	28.2272	28.3198	28.4951	29.4905
Q9D1I5	Mcee	26.823	26.6576	26.3917	27.3898	27.7849	26.6602	26.587	26.6501	26.8901
Q9D1L0	Chchd2	28.045	28.1113	27.8761	27.1842	27.7664	28.2212	28.1323	27.6778	28.6764
Q9D1M0	Sec13	28.2195	28.1418	28.3433	26.63	27.4074	28.3213	28.8458	28.188	28.8594
Q9D1Q6	Erp44	28.6926	28.9553	28.8671	27.567	27.8388	29.7723	28.9044	28.5294	29.7056
Q9D1R9	Rpl34	27.1798	27.7355	27.5952	28.3744	29.2222	27.1781	28.1665	28.4062	27.8258
Q9D2G2	Dlst	29.9181	29.8539	30.057	29.8378	30.8682	28.4207	30.365	29.8913	29.1549
Q9D2M8	Ube2v2	28.7329	28.3398	28.4755	27.5119	28.6472	26.6721	28.8335	28.3752	27.4072
Q9D2V7	Coro7	24.8177	25.2426	24.9349	28.0324	27.3642	27.746	25.9327	25.414	27.2884
Q9D358	Acp1	27.3599	26.897	27.3583	28.027	27.7237	28.1294	27.8116	26.7679	28.3486
Q9D379	Ephx1	30.7986	29.9716	30.8346	28.5708	29.532	30.5864	30.3229	31.6557	30.7053
Q9D3D9	Atp5f1d	31.3375	31.4744	31.3636	30.3784	32.0479	30.4001	31.0725	31.2817	30.7815
Q9D404	Oxsm	27.2423	26.5688	26.4936	26.7531	26.5048	27.1196	26.1506	25.4247	26.7952
Q9D4H8	Cul2	24.4178	24.7551	25.5679	27.6694	27.0112	26.9497	25.2217	25.1417	27.0215
Q9D517	Agpat3	25.6404	25.8708	25.8621	26.7644	28.6264	28.4823	26.1656	27.5087	27.7344
Q9D5J6	Shpk	26.6365	26.8555	26.6606	27.7724	27.0397	28.4544	26.062	26.9217	28.1005
Q9D5T0	Atad1	26.4695	26.4458	26.6316	25.7461	27.9095	26.4752	26.2157	26.5906	26.6573
Q9D6J5	Ndufb8	28.9751	28.7632	28.9004	30.6144	30.4681	29.092	28.0312	28.8183	28.808
Q9D6J6	Ndufv2	29.3921	29.3322	29.1288	30.4915	30.8598	28.9576	29.789	29.9118	29.0673
Q9D6K5	Synj2bp	27.3138	27.5095	27.495	27.6537	27.3865	28.1743	26.7998	27.1621	28.0804
Q9D6M3	Slc25a22	28.692	28.9428	29.0089	26.4376	26.7703	27.5197	28.4599	28.5085	27.2474
Q9D6R2	Idh3a	27.8231	27.8062	27.7571	30.0768	30.5771	28.0474	28.3356	29.0844	28.1114
Q9D6U8	Fam162a	27.6956	27.4052	27.9281	28.8507	28.1736	29.3347	26.5532	26.9728	29.4002
Q9D6Y7	Msra	29.9266	29.9737	29.7847	27.8908	29.0357	28.4889	30.3892	29.8006	28.9384
Q9D6Y9	Gbe1	29.0216	29.1718	28.9776	28.6469	28.8353	29.5068	28.8991	29.3852	29.1282
Q9D7B6	Acad8	28.0322	28.2932	28.2375	27.6848	28.0567	27.7695	28.4217	27.5751	27.6266
Q9D7G0	Prps1	27.2813	27.5837	27.4663	27.8226	27.7506	28.3171	27.0357	27.225	27.0559
Q9D7J4	Cox20	24.9782	25.0795	25.0406	27.4615	26.8539	27.1899	24.4161	25.4612	26.8381
Q9D7J9	Echdc3	28.2912	28.4919	28.2198	27.6924	27.3939	28.8321	28.8674	27.8451	28.8936
Q9D7N3	Mrps9	26.174	25.9523	26.4498	28.0908	27.1509	28.4542	26.2593	25.7423	28.3063
Q9D7N9	Apmap	27.0008	27.3897	27.4255	28.3102	27.9861	29.0349	27.0899	27.2036	26.8509
Q9D7X3	Dusp3	26.4743	25.599	26.7494	25.8694	26.4053	25.1266	27.5783	26.4223	24.7975
Q9D819	Ppa1	30.1958	30.2894	30.3216	28.096	29.7815	29.5677	30.9762	30.5188	29.8973
Q9D820	Prorsd1	31.9702	31.9089	31.9419	29.839	30.8771	30.5397	32.6078	32.0005	30.7901
Q9D826	Pipox	29.2936	29.4391	29.1851	27.859	27.048	30.4273	28.7452	29.1924	29.8558
Q9D832	Dnajb4	25.0392	24.4151	24.8395	26.5382	27.1523	25.9007	25.8004	23.6552	26.301
Q9D855	Uqcrb	29.2726	29.3362	29.3526	29.5937	30.6592	29.1689	28.6965	29.5758	29.1723
Q9D880	Timm50	26.0425	26.0703	25.9934	27.6904	26.7788	28.1674	25.2493	25.412	28.0831
Q9D892	Itpa	26.5461	26.7453	26.4006	26.915	26.1977	27.9494	27.3198	26.7824	28.0391
Q9D8B3	Chmp4b	25.5852	25.7107	25.4572	26.9958	27.1837	26.0448	26.3547	25.5478	26.252
Q9D8B4	Ndufa11	28.1318	28.6132	28.3103	29.8628	30.159	30.0775	27.4897	28.7733	29.2013
Q9D8E6	Rpl4	28.8759	28.8904	29.2165	27.6594	28.2405	27.7844	28.843	29.4495	28.7542
Q9D8N0	Eef1g	30.3913	30.649	30.3074	29.4012	29.9736	29.842	29.4539	29.6081	28.5717
Q9D8S9	Bola1	29.7481	29.8958	29.723	29.7312	29.1218	31.7259	30.2267	29.7419	30.5959
Q9D8V0	Hm13	28.7921	28.564	28.9318	27.8966	28.4454	28.353	27.8506	28.5006	26.4251
Q9D8W5	Psmd12	28.9895	28.894	29.06	28.4656	29.5061	29.7727	28.4934	28.9063	29.2057
Q9D8W7	Ociad2	26.3354	26.6012	26.7144	28.7104	27.6751	29.1798	26.4052	26.25	29.538
Q9D8Y0	Efhd2	26.4836	26.1435	26.3499	27.527	26.9362	27.9094	27.3761	26.6601	27.9157
Q9D8Y1	Tmem126a	23.9975	24.8307	24.7106	28.0569	26.4158	27.1604	24.5619	24.6864	26.6765
Q9D906	Atg7	25.5865	24.76	25.3875	28.6269	26.8154	29.5588	24.4779	25.0859	28.7228
Q9DAK9	Phpt1	26.6155	26.0343	26.2985	27.6851	28.4008	26.5982	27.4397	26.0088	26.7371
Q9DAU1	Cnpy3	25.4143	25.7564	25.831	27.5995	27.9607	26.1013	26.9051	26.3506	26.9456
Q9DAW9	Cnn3	27.1555	27.216	27.4033	27.4546	27.6466	27.382	27.9889	27.4831	27.1933
Q9DB05	Napa	26.7383	26.4481	26.6419	27.5103	26.9016	28.0848	26.4263	26.6298	27.8534
Q9DB15	Mrpl12	27.2944	26.9933	27.2491	31.8291	27.448	27.0862	27.8389	26.8166	25.3958
Q9DB20	Atp5po	29.6661	29.9441	30.1756	29.9752	30.8198	28.5294	29.5047	30.4796	29.1507
Q9DB26	Phyhd1	26.4977	26.7344	26.5834	27.5082	27.5082	27.2784	27.456	26.2627	27.0446
Q9DB29	Iah1	28.5888	28.7571	28.747	27.509	27.7322	28.1268	28.5184	28.6227	28.5511
Q9DB60	Prxl2b	25.0237	25.2527	24.9382	27.1721	27.2622	26.8442	25.1755	24.8008	26.7924
Q9DB77	Uqcrc2	30.731	30.811	30.835	31.0082	31.8907	29.7265	30.1076	31.0815	30.0468
Q9DBA8	Amdhd1	29.357	29.7543	29.4052	27.8691	28.3916	29.4806	29.247	29.3046	28.6993
Q9DBB8	Dhdh	29.5387	29.612	29.5103	28.2649	29.8178	27.1581	29.2492	29.2102	28.1279
Q9DBC0	Selenoo	25.9009	26.0361	25.9649	27.1207	26.4264	27.3294	24.8217	24.8653	27.5046
Q9DBC7	Prkar1a	27.1423	26.9583	26.9823	27.9619	28.1221	27.5206	27.9338	26.7114	27.5366
Q9DBD0	Ica	26.4552	25.9198	26.087	27.4049	27.536	26.6327	26.6749	26.2382	26.9467
Q9DBE0	Csad	30.6802	28.1328	30.4515	29.6109	29.7356	30.8028	30.3492	30.902	29.814
Q9DBF1	Aldh7a1	30.9153	31.1587	30.8686	27.3932	28.9527	29.3249	30.0562	30.0923	29.4525
Q9DBG1	Cyp27a1	29.8056	29.764	29.8223	28.3361	28.636	29.4527	28.4392	28.9216	28.135
Q9DBG3	Ap2b1	28.1532	28.0885	28.0324	29.1065	27.6775	28.4888	27.5925	28.201	28.3565
Q9DBG5	Plin3	24.6257	25.1947	25.3902	27.9798	27.1482	28.1903	25.4755	25.9426	29.4934
Q9DBG6	Rpn2	29.3355	29.5482	29.4834	26.9897	26.7701	29.0381	28.3071	29.3405	28.7851
Q9DBG7	Srpra	26.9006	26.9021	27.3872	28.106	27.836	28.1037	26.8787	27	28.1138
Q9DBH5	Lman2	28.5374	28.366	28.621	26.2157	25.9145	27.6605	27.0121	27.3897	28.2433
Q9DBJ1	Pgam1	30.4331	30.3968	30.617	29.683	30.001	31.0322	30.5245	30.3451	31.4268
Q9DBK0	Acot12	26.8024	26.6514	26.7101	28.7828	28.2837	28.8387	26.6584	27.1175	28.7477
Q9DBL1	Acadsb	28.5176	28.2641	28.2629	27.9699	28.8736	27.9422	26.9165	27.2984	28.2864
Q9DBL7	Coasy	28.5629	28.5426	28.5648	28.0172	27.6889	29.5095	29.1365	28.6768	28.3442
Q9DBM2	Ehhadh	30.4454	30.2281	30.2947	28.8795	30.0774	29.4359	30.5386	31.5225	29.5725
Q9DBN5	Lonp2	27.32	27.0017	27.2412	28.032	27.9238	28.1619	26.709	27.118	27.4094
Q9DBP5	Cmpk1	28.9667	28.8106	29.0035	29.432	28.6121	29.9974	29.9677	29.1628	30.3805
Q9DBR0	Akap8	25.1748	25.1343	25.0224	27.7093	27.5225	26.8182	26.4989	25.685	26.8197
Q9DBT9	Dmgdh	30.5334	30.6463	30.5842	28.0943	28.2202	29.276	29.9461	29.5131	29.6094
Q9DBW0	Cyp4v2	27.9587	27.6584	28.3589	28.1321	27.4516	28.9833	26.5886	26.8276	29.1891
Q9DC16	Ergic1	25.4421	25.7271	25.5879	28.0371	27.0826	28.3625	25.5333	25.4025	28.4729
Q9DC50	Crot	28.5324	28.4523	28.2818	24.3046	26.9962	29.0001	28.2914	28.6015	28.4599
Q9DC51	Gnai3	25.9124	25.71	25.9659	27.9585	27.4534	27.6753	25.2857	25.9956	27.6911
Q9DC61	Pmpca	28.2921	28.0797	28.3952	29.0437	27.6172	31.6519	27.7263	27.9161	28.8806
Q9DC69	Ndufa9	28.968	29.2106	29.0909	29.0112	30.5402	28.9244	28.2454	29.5805	28.7492
Q9DC70	Ndufs7	28.3923	28.6623	28.9227	28.523	30.1127	27.9355	27.8487	28.9034	27.3146
Q9DCD0	Pgd	28.5398	28.4685	28.7244	27.7377	28.0215	28.0697	28.1482	29.1324	28.6081
Q9DCE9	Igtp	25.0126	25.4919	25.177	27.6121	27.7355	26.4464	25.5185	25.9796	26.438
Q9DCG2	Cd302	25.6081	25.9569	25.7252	28.2541	27.3519	28.5715	24.6412	25.7511	27.9071
Q9DCG6	Pbld1	29.0314	29.2092	28.9256	28.1541	27.9491	29.9167	29.6406	28.6858	29.9438
Q9DCH4	Eif3f	27.4584	27.5596	27.3007	27.5262	28.3596	26.5711	27.4726	27.5534	27.1707
Q9DCJ5	Ndufa8	28.7591	29.1279	28.6247	31.2428	30.13	30.1799	28.4886	28.9977	30.0117
Q9DCL9	Paics	28.0741	27.8852	27.9764	27.2025	27.4563	27.6688	26.98	27.6099	26.775
Q9DCM0	Ethe1	28.9589	28.8493	29.1438	27.3689	28.9374	28.1579	28.8466	28.3167	28.4757
Q9DCM2	Gstk1	28.8403	28.8874	29.1686	28.7544	28.7017	29.2116	29.0671	28.6422	29.6401
Q9DCN1	Nudt12	27.9084	27.7171	27.6478	28.6985	28.2726	29.2821	27.8609	27.474	29.1615
Q9DCN2	Cyb5r3	31.0765	31.1657	31.21	29.2613	29.2436	30.9368	30.8869	30.8278	30.5207
Q9DCP2	Slc38a3	28.1282	27.8089	28.2906	26.9199	26.1967	29.4857	26.7621	26.3041	29.307
Q9DCQ2	Aspdh	29.7462	29.694	29.6392	28.107	28.7254	28.2977	29.6443	29.4378	28.4746
Q9DCS2	Mettl26	28.9302	28.5833	28.7403	28.6507	29.8815	27.5485	29.0151	28.4875	27.4216
Q9DCS3	Mecr	26.2519	26.3827	26.5044	28.2972	27.4799	28.8806	26.3612	26.1891	27.7416
Q9DCS9	Ndufb10	28.7462	28.6931	28.8057	31.1637	30.4962	30.3523	27.7966	28.9275	29.9211
Q9DCT2	Ndufs3	29.9382	30.0292	29.7884	30.295	30.563	28.0499	29.6845	30.0992	27.5186
Q9DCT8	Crip2	24.4313	25.0981	25.3529	28.1049	27.2015	27.9971	26.656	26.5824	27.7706
Q9DCU9	Hoga1	28.8797	29.1847	28.7457	25.5043	26.3591	26.4091	28.9666	28.313	25.9991
Q9DCV4	Rmdn1	27.6878	27.4179	26.5921	28.6243	28.1114	28.4489	27.0195	27.2932	27.3576
Q9DCW4	Etfb	32.0784	32.0949	32.1544	30.0841	31.7192	29.7203	32.2694	31.9157	30.2274
Q9DCX2	Atp5pd	31.378	31.4952	31.3342	31.2744	32.219	30.6267	31.0219	31.3846	30.2776
Q9DCX8	Iyd	28.2296	28.6105	28.4672	26.8989	28.5461	25.5289	27.9169	28.2437	26.4095
Q9DCY0	Keg1	29.7924	29.5589	29.7715	28.1349	28.0507	29.5435	28.8373	28.2217	28.8454
Q9DCZ4	Apoo	27.0496	27.0955	27.1896	30.0533	29.7173	28.9518	25.8695	27.8851	28.1475
Q9DD20	Tmt1b	31.053	31.0107	30.9441	29.6418	28.6459	29.2389	30.6797	31.397	28.0591
Q9EP69	Sacm1l	27.0087	27.0112	27.0737	27.733	27.0754	27.8812	26.48	27.0463	27.7634
Q9EP89	Lactb	28.2164	28.0068	28.3792	26.671	27.198	28.278	27.1589	27.8357	28.5667
Q9EPC1	Parva	26.542	26.5369	26.6458	26.249	26.7162	27.2009	25.7446	26.6404	27.101
Q9EPL8	Ipo7	25.8442	25.6216	25.7171	27.6126	27.3488	27.1248	25.2185	25.8713	27.0133
Q9EPQ7	Stard5	26.9966	27.2084	26.806	26.4558	26.8455	26.357	27.8753	27.8219	27.2289
Q9EPU0	Upf1	27.5933	27.5093	27.4656	28.5331	28.0933	29.0263	27.378	27.2047	28.9211
Q9EQ06	Hsd17b11	28.7829	28.7595	28.8261	29.5071	27.5913	32.8025	29.1472	30.2946	32.2753
Q9EQ20	Aldh6a1	31.3886	31.4028	31.4179	29.2397	30.0935	30.1186	31.1794	30.8087	30.5123
Q9EQF5	Dpys	30.5188	30.6366	30.2221	28.7241	29.4729	29.5114	30.3993	30.4097	29.3249
Q9EQH2	Erap1	28.164	28.3104	28.0528	26.9591	27.6332	27.0335	26.8732	28.538	27.1264
Q9EQH3	Vps35	27.8085	27.7643	27.8267	27.6043	27.6376	28.0643	26.8769	27.9272	28.3306
Q9EQK5	Mvp	28.6553	28.5755	28.0519	28.16	28.7331	29.0795	29.1676	29.1552	28.0865
Q9EQS3	Mycbp	25.928	25.8573	25.9303	28.9032	27.3685	29.7323	26.6481	25.6384	29.6278
Q9EQU5	Set	28.5302	28.2688	28.4746	28.7374	28.2608	29.8552	28.996	28.3199	29.3036
Q9ER72	Cars1	26.1106	26.1334	26.6255	26.3355	26.5949	27.1543	25.4131	26.3838	27.5235
Q9ERE7	Mesd	26.8401	26.45	26.9334	27.9279	28.2649	26.2613	28.0889	26.7799	27.0476
Q9ERG0	Lima1	26.2584	25.3804	25.948	27.3999	26.954	26.9343	26.7229	25.4372	27.8566
Q9ERI6	Rdh14	28.5841	28.58	28.5986	28.3515	28.4509	28.8916	28.6895	28.7904	28.8606
Q9ERK4	Cse1l	25.7675	25.828	25.8812	27.4363	27.6459	26.3654	24.5923	25.8553	26.3939
Q9ERS2	Ndufa13	29.0944	28.9056	28.9356	28.3909	30.6302	28.8409	28.0917	29.2015	28.6889
Q9ERU9	Ranbp2	23.8486	23.9667	23.7641	27.2958	26.0111	27.0236	24.2387	23.438	27.5134
Q9ES97	Rtn3	27.9976	28.1361	28.0691	27.4767	28.6099	26.4926	27.6971	28.2477	26.9968
Q9ESB3	Hrg	27.4456	27.8	27.4555	28.5025	29.0123	27.6196	28.0951	27.106	28.2466
Q9ESP1	Sdf2l1	27.8848	27.163	27.4549	26.9684	27.0405	27.0375	27.746	26.2431	27.4375
Q9ESX5	Dkc1	25.8553	25.2041	25.313	27.8496	27.2758	27.6132	25.453	25.6834	27.2857
Q9ET01	Pygl	31.5742	31.9515	31.9582	29.3011	30.0682	30.712	31.0675	32.0721	30.4861
Q9ET22	Dpp7	26.9881	26.2221	26.8066	27.845	27.6533	27.6223	26.2316	26.6621	27.5329
Q9ET30	Tm9sf3	26.6873	26.8255	26.7054	27.5152	27.599	27.0465	26.2933	26.4192	27.6081
Q9JHI5	Ivd	30.153	30.273	30.1996	28.8652	29.9946	29.2953	30.1194	29.3581	28.9863
Q9JHL1	Nherf2	24.4634	24.3631	24.591	26.7825	25.9019	27.8562	24.9372	24.5648	26.909
Q9JHR7	Ide	27.7591	27.7099	28.6489	28.5457	27.9564	29.2606	27.4101	27.401	29.0092
Q9JHS4	Clpx	26.2558	26.0531	26.2481	28.3721	27.1971	29.4233	26.9279	25.8315	27.6516
Q9JHU4	Dync1h1	27.6753	27.8324	28.0174	29.5675	29.1284	29.3943	27.7112	27.9495	29.0254
Q9JHW2	Nit2	29.5248	29.3722	29.3317	27.413	28.3196	28.7734	30.009	29.0986	29.2487
Q9JHW4	Eefsec	26.0101	26.2425	26.0936	26.7253	26.8234	26.9906	25.2908	25.9497	27.1419
Q9JI75	Nqo2	29.3756	29.3835	29.3267	29.142	29.572	29.3869	29.915	29.0599	29.2212
Q9JI91	Actn2	29.5395	29.6698	30.5104	33.4202	34.0373	30.5811	30.1273	32.7978	29.6381
Q9JIF7	Copb1	27.5556	27.6306	27.5136	28.5307	29.2629	29.4397	26.899	27.3692	27.9657
Q9JII6	Akr1a1	31.5058	31.2066	31.2468	30.2418	30.2856	30.8478	31.8532	31.3213	30.8083
Q9JIK5	Ddx21	24.3653	24.4737	24.5521	25.9347	25.1161	28.0627	24.8578	24.3361	28.002
Q9JIL4	Pdzk1	27.7912	27.5615	27.8758	28.1915	27.7213	28.7557	27.7461	26.9192	28.9772
Q9JIM1	Slc29a1	25.2347	25.4858	25.1948	27.3582	26.5067	27.6067	25.2	24.668	26.9633
Q9JJI8	Rpl38	29.8865	29.6322	30.0784	27.5166	29.1143	26.5531	29.8346	29.3962	28.1058
Q9JJL3	Slco1b2	29.431	29.6942	28.728	28.5855	28.9704	29.5877	28.288	28.9275	27.9996
Q9JJU8	Sh3bgrl	27.1465	27.323	27.0339	28.4371	27.9595	29.2054	28.2917	27.6247	28.6781
Q9JK48	Sh3glb1	24.6875	24.7072	24.8042	26.7833	25.6329	27.0507	25.1915	24.5279	26.9844
Q9JK53	Prelp	27.5451	27.1978	27.1172	28.8143	30.3524	28.1372	28.3602	28.9205	28.0152
Q9JK81	Myg1	25.9467	25.9917	25.7298	27.358	27.2076	27.0547	26.0932	25.7273	26.5698
Q9JK92	Hspb8	26.9428	25.8088	26.4188	26.9951	28.1503	26.9092	26.7974	26.1038	27.2497
Q9JKF1	Iqgap1	24.9942	24.8024	24.8121	26.5267	26.3819	26.0827	26.9258	25.5191	25.2223
Q9JKR6	Hyou1	28.8155	28.8407	28.9547	26.8155	26.7423	28.8345	29.0552	28.2401	29.315
Q9JKX3	Tfr2	24.8395	25.1259	25.1024	28.1439	27.7382	27.7107	25.2954	26.0444	26.0475
Q9JLB0	Pals2	25.1192	24.8322	25.2944	27.748	26.7356	27.617	25.9848	24.8173	27.855
Q9JLF6	Tgm1	26.4143	26.5731	26.4105	26.4774	26.3631	26.3693	26.06	25.003	26.8409
Q9JLI6	Scly	27.6122	27.8591	27.7259	27.7019	28.4243	27.0481	28.1078	27.7308	27.2671
Q9JLJ2	Aldh9a1	30.9046	31.0495	30.8581	28.2229	29.6157	29.6579	30.7197	30.6262	29.5196
Q9JLN9	Mtor	24.924	25.0959	25.115	28.0165	27.6799	26.9055	25.3232	25.7521	27.8697
Q9JLT4	Txnrd2	26.7689	26.8806	26.8466	28.0526	27.1546	28.8276	26.7299	26.4442	29.0846
Q9JLV1	Bag3	26.862	26.453	27.2964	29.1135	29.3058	28.1403	27.8909	27.0598	28.2296
Q9JLZ3	Auh	26.7318	27.3054	27.0861	27.8206	27.9789	27.438	26.2676	27.2632	27.8616
Q9JM62	Reep6	29.612	29.3794	29.4236	28.8373	28.9133	29.4901	30.1669	29.5366	30.7012
Q9JMA1	Usp14	26.6164	26.3241	26.5926	27.559	27.1297	27.992	26.4995	25.8098	28.0058
Q9JMD3	Stard10	30.4266	30.1848	30.3502	27.9994	28.9454	28.6323	30.5783	30.4637	28.3053
Q9JMG1	Edf1	28.8396	28.8289	29.0734	30.2852	29.0167	31.9139	29.2776	28.4717	32.271
Q9JMH6	Txnrd1	27.9603	28.1376	27.9847	27.1714	27.334	27.6878	28.1744	28.3189	28.1041
Q9JMH9	Myo18a	25.6357	25.9115	25.4717	28.138	26.8607	27.1348	25.2791	26.39	26.9885
Q9QUH0	Glrx	27.9617	28.2861	27.9272	27.635	28.3841	27.3311	29.2062	27.949	27.1229
Q9QUI0	Rhoa	27.7699	27.7721	28.0509	30.0441	28.523	31.2333	27.3687	27.9158	28.4944
Q9QUJ7	Acsl4	25.8379	25.8686	25.7137	27.9838	26.5184	29.2418	26.2247	24.8376	27.8804
Q9QUM9	Psma6	28.8899	28.7199	28.7994	28.0332	28.6095	28.2663	29.7294	29.061	27.9061
Q9QUR6	Prep	26.7467	26.7985	26.8039	27.8618	26.0081	28.2377	26.0541	26.511	27.9958
Q9QWR8	Naga	28.3215	27.72	27.847	27.6415	27.5583	28.4067	26.8113	28.5234	28.1018
Q9QXD1	Acox2	28.7936	28.682	28.8362	27.3766	26.8305	29.1008	28.7624	29.2665	29.0312
Q9QXD6	Fbp1	32.9386	33.1436	32.8786	30.966	31.4763	31.9821	32.5367	33.2041	31.7163
Q9QXE0	Hacl1	29.446	29.4872	29.2413	28.0996	28.014	29.6113	29.2153	29.5282	29.334
Q9QXF8	Gnmt	32.8101	32.4928	32.8398	28.8801	29.6597	31.6876	31.7721	31.7216	30.27
Q9QXK3	Copg2	24.0865	24.7234	25.2442	27.3642	26.7385	26.7911	24.6985	24.8014	26.1055
Q9QXS1	Plec	28.246	28.2641	28.2718	31.0191	31.6958	29.3444	28.3128	29.3185	28.932
Q9QXT0	Cnpy2	28.7771	28.7527	28.6943	28.55	28.2116	29.744	29.3345	28.7861	29.6062
Q9QXX4	Slc25a13	30.1337	30.3068	30.1645	28.6013	30.4505	28.9562	29.3511	30.334	28.5303
Q9QXY6	Ehd3	29.2824	29.3001	28.6358	28.4321	29.5823	28.2646	28.836	29.5149	28.5388
Q9QY30	Abcb11	28.3014	28.5669	28.2937	28.6917	28.7014	29.0753	27.5847	28.1817	29.0881
Q9QY76	Vapb	27.0622	26.6818	27.0994	29.5405	28.9943	28.0857	27.5999	27.4638	28.852
Q9QYB1	Clic4	26.5423	26.8213	26.6871	27.8163	27.2659	28.7374	26.8563	26.6285	28.6097
Q9QYC7	Ggcx	26.6304	27.7787	26.5478	28.4402	28.9449	27.7642	26.3148	27.791	27.6951
Q9QYG0	Ndrg2	30.7263	30.7011	30.4055	28.6296	30.2977	29.5343	29.8569	30.5388	29.5087
Q9QYI4	Dnajb12	23.8	24.1218	24.3162	27.293	26.6223	26.4125	24.6469	24.3399	26.4155
Q9QYJ0	Dnaja2	27.4822	27.6215	27.377	28.9264	28.3078	28.4176	28.1855	27.2995	29.3491
Q9QYJ3	Dnajb1	25.604	25.7231	26.027	28.9296	27.7535	29.2913	26.3184	26.1281	28.7595
Q9QYY9	Adh4	27.188	28.0249	27.1032	27.6963	28.295	27.4533	27.6361	27.5363	29.2083
Q9QZ23	Nfu1	27.7657	26.6711	26.5612	27.3141	26.9024	28.0236	27.9064	27.0263	28.061
Q9QZ85	Iigp1	28.443	28.2715	28.2281	27.5458	26.4476	29.3967	27.1853	27.6515	29.1778
Q9QZ88	Vps29	27.2143	27.2043	27.1117	27.5949	27.5659	28.1911	27.8686	27.2335	28.4315
Q9QZD8	Slc25a10	29.4184	29.0886	29.1803	28.4292	29.0372	28.4125	28.8497	28.9747	29.0239
Q9QZD9	Eif3i	27.4748	27.5139	27.559	27.4062	26.8705	28.4731	28.16	27.3309	28.5327
Q9QZE5	Copg1	27.5077	27.5251	27.7411	27.7978	28.0614	27.6233	26.9908	27.3942	27.3476
Q9QZQ8	Macroh2a1	28.2983	28.363	28.264	26.4781	28.185	28.0253	27.6305	29.2856	28.783
Q9QZW0	Atp11c	28.3887	28.5129	28.3572	28.1909	28.1242	28.7299	27.3846	27.6064	28.9225
Q9R069	Bcam	23.6511	23.9222	23.7953	28.584	28.3539	26.8764	23.8963	24.9264	26.4448
Q9R092	Hsd17b6	27.6972	28.8174	27.9002	25.8806	26.0513	27.3017	26.9461	28.8183	27.1157
Q9R099	Tbl2	25.348	25.6689	25.4927	28.067	26.6657	29.1521	25.3875	24.9304	27.3659
Q9R0H0	Acox1	31.9707	32.0944	31.8143	29.364	29.8621	31.3301	31.9448	31.5479	31.0103
Q9R0M5	Tpk1	25.0838	25.0317	24.9504	26.0542	25.845	27.5166	26.1734	25.1881	27.4584
Q9R0N0	Galk1	28.315	28.3446	28.3203	27.3866	28.2376	27.0586	28.9577	28.7429	27.4748
Q9R0P3	Esd	30.7022	30.7162	30.5481	27.4276	29.7368	28.8538	30.3426	30.8247	28.6803
Q9R0P5	Dstn	30.3937	30.0826	29.571	29.2018	29.1178	29.885	30.475	29.6067	30.1955
Q9R0Q3	Tmed2	27.3859	27.3504	27.8072	28.8667	28.4081	28.8776	27.3114	27.4712	29.9761
Q9R0Q6	Arpc1a	26.9605	26.4852	26.3886	27.5554	27.2802	27.3791	25.8895	26.0204	28.2948
Q9R0Q7	Ptges3	29.3891	29.3736	29.2931	28.8324	28.9817	30.0904	30.0807	29.3756	30.0136
Q9R111	Gda	26.7623	26.7067	26.7914	26.6986	26.4944	27.0194	27.2975	26.6455	27.3177
Q9R112	Sqor	28.3562	28.9131	28.4831	27.858	28.0921	29.5093	27.5501	28.3246	28.213
Q9R1P0	Psma4	29.1164	28.9998	29.0341	28.5914	28.8253	29.1029	29.4042	29.0991	29.1727
Q9R1P1	Psmb3	28.6408	28.504	28.589	27.1526	27.907	27.308	28.5835	28.7429	26.9451
Q9R1P3	Psmb2	27.6784	27.8526	27.6288	28.4703	27.3632	29.4004	27.1045	27.8881	29.0868
Q9R1P4	Psma1	28.7816	28.9438	28.9121	29.3949	28.1281	29.2259	29.284	28.8609	29.4365
Q9R1S7	Abcc6	26.8143	27.1202	27.3341	28.1951	27.6307	28.6278	26.0622	26.6079	28.3353
Q9R257	Hebp1	25.7007	26.0118	25.7198	25.9124	26.7507	27.6495	27.0185	27.1702	27.3102
Q9WTI7	Myo1c	27.2934	27.3966	26.9775	29.477	28.7942	29.7502	26.4987	28.002	28.8358
Q9WTP6	Ak2	30.2339	30.225	30.0778	29.992	29.1907	30.4333	30.3655	30.2733	30.1058
Q9WTP7	Ak3	29.5361	29.6373	29.5105	29.5913	28.8538	29.1267	29.7376	29.2288	29.3095
Q9WTX5	Skp1	27.1715	27.6053	27.2238	28.2601	27.8278	29.1238	28.1272	27.5252	28.7499
Q9WTX6	Cul1	24.1724	24.4774	25.1533	26.8989	25.3542	27.4005	24.3612	23.2144	26.9502
Q9WU78	Pdcd6ip	26.6656	26.5899	26.6776	27.02	25.8887	27.2344	26.3417	26.3925	26.9003
Q9WU79	Prodh	28.5173	28.2596	28.2011	27.186	27.5744	28.8454	27.3007	28.0912	29.4569
Q9WU84	Ccs	30.0616	30.3005	30.0138	28.6468	29.838	28.4872	30.2599	30.1193	28.8711
Q9WUA2	Farsb	27.7743	27.6169	27.7729	26.3776	26.8215	26.6288	27.4288	27.429	26.2665
Q9WUB3	Pygm	26.1685	26.4163	26.2697	29.5895	30.5074	26.5311	26.9097	28.0148	26.7042
Q9WUK2	Eif4h	29.0127	28.9071	29.0806	27.0771	28.0529	27.0611	29.2801	28.8265	27.0925
Q9WUM3	Coro1b	27.7038	27.6834	27.3527	27.4403	27.1112	28.4875	28.1189	27.2438	27.7004
Q9WUM4	Coro1c	26.0399	25.9843	26.1499	27.933	26.958	28.3125	26.6376	26.4807	28.0624
Q9WUM5	Suclg1	30.4914	30.769	30.4427	29.6657	30.6435	29.7126	31.0033	30.5531	30.0594
Q9WUQ2	Preb	27.1805	27.4957	27.3759	28.5309	28.3103	28.7168	26.9827	27.3891	28.3983
Q9WUR2	Eci2	29.2433	29.427	29.268	28.6313	28.8263	29.4577	29.0151	29.5381	29.276
Q9WUR9	Ak4	27.1328	27.2959	26.8344	27.5436	27.091	28.711	27.1683	27.5638	27.2345
Q9WUU7	Ctsz	29.0688	28.7324	29.2547	28.4672	28.837	29.4913	29.0802	29.3752	29.5911
Q9WUZ9	Entpd5	28.721	27.7488	28.2535	26.5746	27.3038	27.3318	28.8717	29.0682	27.4178
Q9WV32	Arpc1b	26.8416	27.0714	26.6438	28.0284	27.4947	29.2636	26.8923	26.705	28.7701
Q9WV54	Asah1	27.0752	26.6661	27.1309	28.1645	28.3559	27.5072	27.1636	27.445	27.7249
Q9WV55	Vapa	27.7241	27.5313	27.3979	29.5342	28.511	28.7822	27.3067	28.0591	28.9303
Q9WV68	Decr2	29.4074	29.4191	29.1945	27.0708	28.6303	28.1265	29.6961	29.5845	28.9601
Q9WV98	Timm9	27.147	27.1512	27.3504	28.2785	27.7638	29.1677	27.688	26.8495	29.6081
Q9WVA2	Timm8a1	28.7435	28.7477	28.7479	28.3777	29.1236	28.148	29.175	28.9048	28.0004
Q9WVA4	Tagln2	27.98	28.5097	27.4313	29.0481	29.4706	27.6976	29.2016	28.7037	27.3817
Q9WVD5	Slc25a15	29.1647	29.1973	29.078	27.3442	28.6268	26.7678	28.1307	28.6137	27.333
Q9WVE8	Pacsin2	27.413	27.0329	27.0629	27.416	27.7451	27.8211	27.8294	27.2553	27.6865
Q9WVJ2	Psmd13	27.0498	27.5397	27.6041	29.1204	27.7414	30.1118	26.9331	27.5637	27.3067
Q9WVK4	Ehd1	27.502	26.9371	26.6341	28.9747	30.1179	27.3252	27.7299	27.6364	28.3555
Q9WVL0	Gstz1	31.3408	31.5113	31.3606	28.347	30.057	30.7735	30.8936	31.1551	30.5673
Q9WVM8	Aadat	28.6525	27.8849	28.7622	27.9566	26.9929	29.8633	27.278	26.7164	28.1673
Q9Z0J0	Npc2	27.0712	26.5458	26.7807	27.6687	27.0808	29.2904	27.9133	26.789	29.0116
Q9Z0N1	Eif2s3x	27.7788	27.7124	27.6483	27.6491	27.0538	28.862	27.2536	27.8208	28.9273
Q9Z0N2	Eif2s3y	26.1514	26.1036	26.1968	28.1624	27.5711	28.2492	25.6437	26.2172	27.7333
Q9Z0R9	Fads2	26.7871	26.7597	26.4289	26.512	27.1745	25.3423	26.9767	25.8869	27.047
Q9Z0S1	Bpnt1	27.5916	27.5891	27.7054	25.9881	27.2418	27.2051	27.5304	27.5827	27.6349
Q9Z0U1	Tjp2	25.9066	25.6313	25.8979	27.8687	27.2038	27.7674	26.568	25.6225	27.8625
Q9Z0X1	Aifm1	29.7826	29.8925	29.9788	28.412	29.5341	28.865	29.4086	29.6053	28.665
Q9Z108	Stau1	26.5929	23.7946	25.2349	27.1051	25.5362	27.832	23.7625	24.0816	27.6191
Q9Z1D1	Eif3g	27.7506	27.349	27.9084	28.6487	28.6089	28.6251	28.2428	27.9641	28.3737
Q9Z1J3	Nfs1	26.225	25.9571	26.1349	28.7608	26.7875	28.5918	26.5854	25.729	27.6396
Q9Z1N5	Ddx39b	28.0117	27.8455	27.9991	27.2859	28.3791	28.0753	27.063	28.3979	27.1659
Q9Z1P6	Ndufa7	28.0206	28.2853	28.2778	28.4147	29.9557	27.8968	27.587	28.046	28.039
Q9Z1Q9	Vars1	27.5503	27.5552	27.7627	27.3064	26.7483	27.9668	26.6692	27.6268	28.2904
Q9Z1T1	Ap3b1	25.323	25.679	24.5991	28.1394	28.3607	26.9075	25.9629	26.0448	26.7012
Q9Z1Z0	Uso1	26.7126	26.8347	26.9085	26.5374	26.0285	27.3486	26.8336	26.4419	27.5423
Q9Z1Z2	Strap	26.7953	26.6684	26.9355	27.7262	26.6439	27.994	27.4256	26.4919	28.3297
Q9Z204	Hnrnpc	27.337	27.2723	27.5727	27.9311	27.5008	28.3519	28.0751	27.6985	28.8765
Q9Z211	Pex11a	25.9772	25.3804	26.7277	28.022	27.5699	27.6281	26.438	26.3885	27.1227
Q9Z2D6	Mecp2	23.306	22.9271	22.2916	35.0186	32.7874	34.7106	26.2168	30.3842	31.2746
Q9Z2G9	Htatip2	27.1696	25.9863	26.9314	27.7064	27.2148	28.0701	27.2306	27.7768	27.9914
Q9Z2I0	Letm1	27.7841	27.5379	27.9488	27.8955	27.9939	27.7682	26.5544	26.9724	27.6206
Q9Z2I8	Suclg2	30.4318	30.4104	30.3661	28.1785	28.9972	29.1763	30.5907	29.9417	29.4896
Q9Z2I9	Sucla2	29.5471	29.4855	29.659	29.1898	30.6323	28.646	29.1306	29.5054	28.7776
Q9Z2M7	Pmm2	27.8753	28.0102	28.0023	27.5679	28.1532	27.235	28.1322	27.5786	27.619
Q9Z2U0	Psma7	29.0166	29.1108	29.1581	26.7377	28.9352	28.1896	29.2778	29.2454	28.2552
Q9Z2U1	Psma5	28.8299	28.7013	28.8426	28.328	28.3968	28.8006	29.5558	28.6997	29.5948
Q9Z2V4	Pck1	28.7045	28.6433	29.0399	26.3132	26.6912	27.3118	28.2413	27.6431	26.2158
Q9Z2W0	Dnpep	28.0578	28.0767	27.8622	28.1813	26.3947	28.4147	27.7223	27.8423	28.7617
Q9Z2X1	Hnrnpf	28.2923	27.9758	28.141	28.4175	27.6945	29.9274	28.9149	28.1859	29.0777
Q9Z2X2	Psmd10	23.8743	23.8166	23.8175	26.9162	26.5282	25.4914	24.9382	24.0849	26.5176
Q9Z2Y8	Plpbp	27.7591	28.1794	27.7915	27.2556	27.9187	28.4598	28.7961	27.5315	28.0732
Q9Z2Z6	Slc25a20	29.8093	29.6411	29.6432	28.402	30.0244	28.5917	29.1404	29.8007	28.425
A0A075B5Y4	Ighv1-81	24.5002	26.0804	25.2988	27.935	27.4871	27.7553	25.3753	26.5369	27.1728
A0A0A6YXW6	Igha	27.817	28.705	27.4411	27.8962	28.4731	27.584	28.5504	28.1888	27.6947
A0A286YCV9	Kif13b	25.8465	26.1608	26.3496	27.6554	26.8612	27.9336	26.4424	25.3201	27.883
A0A571BF58	Neb	28.5214	29.3844	29.2277	30.8258	31.2371	28.1193	29.1135	28.129	32.3429
A0A5F8MPH8	Tnxb	25.2829	25.6739	25.5198	28.0991	28.2789	28.7524	26.6489	26.3366	29.7861
A8DUK4	Hbb-bs	35.8203	36.0503	36.3414	34.7405	36.4923	34.6183	36.2301	36.7893	34.3197
D3YZZ5	Tmed7	28.0979	28.1963	28.089	25.3369	26.0584	25.6094	27.6396	27.8625	26.6806
D3Z2H9	Tpm3-rs7	29.3498	29.4908	29.2011	28.2663	29.3785	30.626	30.0042	29.7545	30.8245
E9PV38	Ces2g	27.5361	27.8404	27.6725	28.0804	28.7365	27.6423	27.6775	28.1391	26.8261
E9PVZ8	Golgb1	27.1726	29.261	27.8735	29.7456	29.9258	29.8132	28.2883	29.0193	29.4423
E9PWQ3	Col6a3	27.3469	27.038	27.0635	29.9549	30.061	29.6941	27.2555	27.5949	28.8931
E9Q616	Ahnak	26.6904	25.8409	26.7234	29.8665	29.9573	28.0947	28.0623	27.6176	27.9545
E9Q6R7	Utrn	25.8244	26.3459	25.6824	27.6889	27.7938	27.3229	27.0091	26.3382	26.0116
E9Q8B5	Cfhr4	23.9747	24.1038	24.141	27.375	26.9102	26.3203	25.418	24.6441	26.1977
E9QA15	Cald1	26.5655	26.0533	26.534	28.2753	27.4061	28.9158	27.9232	26.8332	28.9866
F6TQW2	Ighg2c	29.6029	30.3374	28.8439	29.2171	29.9297	28.3871	29.9428	30.0975	28.0747
F8VPN4	Agl	29.3699	29.5318	29.4586	29.5086	29.6573	29.8755	28.892	29.4666	29.3021
F8VQC1	Srp72	26.9275	26.8873	27.0584	28.0593	27.5224	28.3417	27.5837	26.3424	28.5931
G3X972	Sec24c	27.0668	27.1684	26.9025	28.1148	27.8813	28.2116	26.0489	26.83	28.2323
G3X9Y6	Akr1c19	29.4415	28.8892	29.4017	28.0531	28.0004	29.7465	29.1794	28.8004	29.1937
K7N6C2	Cyp2c68	28.5881	28.8744	28.0341	27.869	29.3163	27.1297	28.2758	29.0882	26.3807
L7N466	Mthfsl	25.8724	26.2571	26.18	26.9012	26.4596	28.7098	26.9326	25.9988	29.2507
Q3UED7	Iigp1c	24.9747	24.7822	24.9091	27.1614	26.8746	26.4273	25.1824	25.0621	26.032
Q3UEP4	Ugt2b36	30.2885	29.79	30.2627	27.8018	27.7174	30.3286	29.1808	30.2462	30.7799
Q3UJB0	Sf3b2	25.787	25.9367	25.4511	28.0636	28.1085	27.077	26.5931	25.6016	27.1014
Q569X9	Cyp2c67	29.1841	29.339	29.1694	28.8803	28.9484	29.4984	27.1241	28.8178	29.7812
Q61635	Ifi47	27.4108	27.3571	27.3408	26.2291	25.8405	27.4755	26.4098	27.0785	27.1949
Q68FG2	Sptbn2	26.3691	26.4388	26.5061	31.1312	29.755	27.8654	25.2638	26.1363	28.0431
Q6NXL1	Sec24d	27.1477	27.1496	27.101	28.686	28.0479	29.159	26.2308	27.009	29.0559
Q7TNL9	Chchd10	27.5691	27.2569	25.7621	28.0672	28.2225	28.1202	27.37	27.3303	27.7571
Q80X81	Acat3	30.2343	30.3818	30.2413	30.2813	29.5129	28.5397	30.499	30.0385	28.4558
Q8BJL9	Ugt2b35	28.3522	27.9932	28.2348	28.4489	28.9764	27.8014	27.5017	28.5074	28.9567
Q8BQ46	Taf15	27.3528	28.083	27.661	28.5387	28.6218	28.1065	27.9923	27.5596	29.8663
Q8C6B0	Tmt1a	30.1003	30.1593	30.0545	27.6248	28.3036	28.8953	29.5966	30.2547	29.2118
Q8K154	Ugt2b34	31.3907	31.4998	31.4368	29.2929	28.5602	30.0285	30.4953	31.4545	30.2578
Q8K3M1	Rdh16f2	26.3568	27.5477	26.5191	28.416	28.6965	28.0347	24.9967	27.5906	27.1946
Q8K5C8	Rdh9	27.6339	27.5185	26.5777	28.8104	29.1384	28.4845	27.6796	28.1979	28.1151
Q8R084	Ugt2b1	33.223	32.7089	33.2237	29.3123	29.8332	30.0215	32.0439	31.9978	31.2209
Q8VC77	Akr1c20	26.3061	24.8999	24.8249	26.7993	26.4491	26.506	25.609	24.8341	26.4698
Q8VCN3	Ugt2b37	28.0158	27.5818	28.2904	28.979	28.2086	29.6464	26.944	27.5408	30.2295
Q8VHM5	Hnrnpr	25.8576	25.8033	25.8192	27.3785	26.9667	27.2238	26.2892	25.4183	26.9927
Q91VA7	Idh3b	26.9698	27.1576	27.5566	28.6021	30.2287	28.6549	27.3585	27.9539	28.4273
Q91WT7	Akr1c14	30.4626	30.0197	30.2046	27.5636	29.5087	28.6524	29.8702	30.2226	28.6148
Q9D1F9	Slc37a4	27.6436	28.2435	27.9926	28.5911	29.65	27.4194	27.329	29.129	27.7669
Q9JHF5	Tcirg1	26.4064	26.0601	26.3976	28.259	27.819	28.1855	26.8581	26.5632	27.6662
Q9JKY7	Cyp2d22	28.819	28.9472	28.8639	26.2121	26.4662	28.5246	28.0776	28.9946	28.3824
Q9JLI0	Akr1c12	29.4249	28.8612	29.4618	27.6352	27.1974	29.1919	29.3982	28.9218	30.0525
