# Supplementary material for: Signatures of proteomics and glycoproteomics revealed liraglutide ameliorates MASLD by regulating specific metabolic homeostasis in mice
Source: J Pharm Anal. 2025 Mar 19;15(11):101273. doi: 10.1016/j.jpha.2025.101273 (PMC12688686; doi:10.1016/j.jpha.2025.101273)
Supplement: Multimedia component 3 [file mmc3.xlsx]

## Sheet: Identified Glycopeptide
Sequence window	Sequence type	Protein ID	Gene names	Identification type ND1	Identification type ND2	Identification type ND3	Identification type HFD1	Identification type HFD2	Identification type HFD3	Identification type HFDL1	Identification type HFDL2	Identification type HFDL3	Intensity HFD1	Intensity HFD2	Intensity HFD3	Intensity HFDL1	Intensity HFDL2	Intensity HFDL3	Intensity ND1	Intensity ND2	Intensity ND3
SREKSCVAITDAFPQNMSRRAQGEVRLSVSP	N-X-S	B2RXS4	Plxnb2						By MS/MS				0	0	0	0	0	0	0	0	0
KVCNDSDRWSLISLSNNSGKNVELKFVDSLR	N-X-S	D3Z5S8	Tent5a	By MS/MS	By MS/MS	By matching		By MS/MS		By MS/MS	By MS/MS	By MS/MS	0	6.7937e+09	0	1100700000	3.8541e+09	1.6145e+09	1398000000	2.1224e+09	2.9587e+09
VCNDSDRWSLISLSNNSGKNVELKFVDSLRR	N-X-S	D3Z5S8	Tent5a	By MS/MS	By MS/MS	By matching		By MS/MS		By MS/MS	By MS/MS	By MS/MS	0	6.7937e+09	0	1100700000	3.8541e+09	1.6145e+09	1398000000	2.1224e+09	2.9587e+09
SDRWSLISLSNNSGKNVELKFVDSLRRQFEF	N-X-S	D3Z5S8	Tent5a	By MS/MS	By MS/MS	By matching		By MS/MS		By MS/MS	By MS/MS	By MS/MS	0	6.7937e+09	0	1100700000	3.8541e+09	1.6145e+09	1398000000	2.1224e+09	2.9587e+09
NKRDAITAVRKMRALNGSALYTGSSLDFVRN	N-X-S	E9PWQ3	Col6a3						By MS/MS				0	0	49692000	0	0	0	0	0	0
RAALSRLPQQIHHYLNASDWERQVAGAKEKI	N-X-S	E9Q414	Apob						By MS/MS				0	0	0	0	0	0	0	0	0
KKKMEGDLNEMEIQLNHSNRMAAEALRNYRN	N-X-S	G3UW82	Myh1								By matching		0	0	0	0	69521000	0	0	0	0
FDPTNLLQCWEACVENSSYYNRKKAVDEFNQ	N-X-S	G3X982	Aox3	By MS/MS								By MS/MS	0	0	0	0	0	0	246170000	0	0
LLQCWEACVENSSYYNRKKAVDEFNQQRFWK	N-X-S	G3X982	Aox3	By MS/MS									0	0	0	0	0	0	246170000	0	0
AFHLNPRFNENAVVRNTQINNSWGQEERSLL	N-X-S	O08573	Lgals9	By matching				By matching	By matching				0	23285000	17161000	0	0	0	15662000	0	0
PNDYLMWNKLGATLANGNQSEEAVAAYRRAL	N-X-S	O09012	Pex5					By MS/MS	By matching	By MS/MS		By MS/MS	0	26160000	12900000	0	0	0	0	0	0
DYLMWNKLGATLANGNQSEEAVAAYRRALEL	N-X-S	O09012	Pex5					By MS/MS	By matching				0	26160000	12900000	0	0	0	0	0	0
RLSHYKQNFSFCRELNISICPVSQTSERFQV	N-X-S	O09159	Man2b1	By MS/MS	By MS/MS								0	0	0	0	0	0	0	0	0
QISLVKTALVQEVHQNFSAWCSQVIRLYKGQ	N-X-S	O09159	Man2b1		By MS/MS	By MS/MS		By MS/MS	By MS/MS				0	16302000	84807000	0	0	0	0	47730000	20743000
NDGEYVFLTGEDNYLNFSKIVEWNGKTSLDW	N-X-S	O35114	Scarb2	By MS/MS									0	0	0	0	0	0	0	0	0
__________MDTSMNFSRGLKMDLMQPYDF	N-X-S	O35949	Elovl3		By MS/MS				By matching				0	0	13741000	0	0	0	0	15984000	0
KRENAPSKKSLCKKTNQSCELVIDSTEKVNP	N-X-S	O70570	Pigr	By MS/MS			By MS/MS		By MS/MS				12033000	0	17685000	0	0	0	11262000	0	0
KETLHKQYHLVKSHTNTSHVMQYGNKSISTM	N-X-S	O89017	Lgmn	By matching	By MS/MS	By MS/MS	By MS/MS	By MS/MS	By MS/MS				13446000	0	33500000	0	0	0	30659000	10570000	6387300
LVKSHTNTSHVMQYGNKSISTMKVMQFQGMK	N-X-S	O89017	Lgmn	By MS/MS	By MS/MS	By MS/MS	By MS/MS	By MS/MS	By MS/MS		By MS/MS		17328000	0	38837000	0	21843000	0	33815000	10570000	6387300
QRYNLTAKDVGSGTTNNSQACAQFLEQYFHN	N-X-S;N-X-T	O89023	Tpp1	By MS/MS	By MS/MS		By MS/MS		By MS/MS		By MS/MS		10695000	0	0	0	0	0	0	17788000	0
RYNLTAKDVGSGTTNNSQACAQFLEQYFHNS	N-X-S;N-X-T	O89023	Tpp1	By matching			By MS/MS		By MS/MS		By MS/MS		10695000	0	80464000	0	0	0	14947000	0	0
QFLKSSSHLPPSSYFNASGRAYPDVAALSDG	N-X-S	O89023	Tpp1			By MS/MS		By matching	By MS/MS		By MS/MS		0	36513000	51862000	0	152760000	0	0	0	36024000
QPAENYKNTQPIMNTNGSYFVYSKLNVQKSN	N-X-S	P01869	Ighg1					By matching	By MS/MS				0	22828000	43078000	0	0	0	0	0	0
TERTVDKSTGKPTLYNVSLIMSDTGGTCY__	N-X-S	P01872	Ighm						By MS/MS				0	0	35410000	0	0	0	0	0	0
EQSFRVDLRTLLGYYNQSKGGSHTIQVISGC	N-X-S	P01901	H2-K1	By MS/MS	By MS/MS	By MS/MS	By MS/MS		By matching		By MS/MS		60576000	0	200220000	0	50202000	0	129480000	93136000	45257000
DEELSCSVLELKYTGNASALLILPDQGRMQQ	N-X-S	P07759	Serpina3k		By MS/MS	By MS/MS		By matching	By MS/MS		By MS/MS		0	27892000	53964000	0	13473000	0	0	23445000	13039000
VRYHHYSSNFSIPKANHSHSGDYYCKGSLGR	N-X-S	P08101	Fcgr2		By MS/MS	By matching	By MS/MS				By MS/MS		8405900	0	0	0	25419000	0	0	6605000	2998000
IRSQVQASYTFKATVNDSGEYRCQMEQTRLS	N-X-S	P08101	Fcgr2	By MS/MS	By MS/MS		By MS/MS		By matching				8326100	0	47379000	0	0	0	16150000	10507000	0
FFHNEKSVRYHHYSSNFSIPKANHSHSGDYY	N-X-S	P08101	Fcgr2		By MS/MS		By MS/MS				By MS/MS		16529000	0	0	0	73126000	0	0	35282000	0
EVVQREEEAIQLDGLNASQIRELREKSEKFA	N-X-S	P08113	Hsp90b1						By MS/MS				0	0	0	0	0	0	0	0	0
SLYKNKEIFLRELISNASDALDKIRLISLTD	N-X-S	P08113	Hsp90b1			By MS/MS							0	0	0	0	0	0	0	0	0
HGGPADEERHVGDLGNVTAGKDGVANVSIED	N-X-S;N-X-T	P08228	Sod1	By MS/MS					By MS/MS		By MS/MS		0	0	28868000	0	63536000	0	19129000	0	0
KKDNKTVTRAFNISPNDTSSGSCGINLVTLK	N-X-S;N-X-T	P11438	Lamp1		By MS/MS	By MS/MS	By MS/MS	By MS/MS			By MS/MS		115980000	80687000	0	0	126970000	0	0	58441000	25284000
VVLRDATIQAYLSSGNFSKEETHCTQDGPSP	N-X-S	P11438	Lamp1						By MS/MS				0	0	102360000	0	0	0	0	0	0
ASAEVLKNGSSCGKENVSDPSLTITFGRGYL	N-X-S	P11438	Lamp1						By MS/MS				0	0	45147000	0	0	0	0	0	0
MNASSSLFFLQGVRLNMTLPDALVPTFSISN	N-X-S;N-X-T	P11438	Lamp1	By MS/MS	By MS/MS		By MS/MS				By MS/MS		44956000	0	0	0	83364000	0	105640000	63027000	0
NMTLPDALVPTFSISNHSLKALQATVGNSYK	N-X-S;N-X-T	P11438	Lamp1	By MS/MS	By MS/MS		By MS/MS				By MS/MS		44956000	0	0	0	83364000	0	105640000	63027000	0
GHPSFLTTQDIHLGVNESLTDTARVLSSMTD	N-X-S	P11725	Otc	By MS/MS									0	0	0	0	0	0	167930000	0	0
__MNFSGKYQLQSQENFEPFMKAIGLPEDLI	N-X-S	P12710	Fabp1	By MS/MS				By MS/MS	By MS/MS			By matching	0	100570000	29425000	0	0	48572000	58726000	0	0
EDQIISANPLLEAFGNAKTVRNDNSSRFGKF	N-X-S	P13541	Myh3								By MS/MS		0	0	0	0	0	0	0	0	0
DGTEVADKTAYLMGLNSSDLLKALCFPRVKV	N-X-S	P13541	Myh3	By MS/MS	By MS/MS	By MS/MS	By MS/MS	By MS/MS	By matching	By MS/MS	By MS/MS	By MS/MS	69668000	0	84268000	667050000	306580000	767190000	36031000	193510000	247980000
LGVTADDVKNVIIWGNHSSTQYPDVNHAKVK	N-X-S	P14152	Mdh1		By MS/MS		By matching	By MS/MS					36764000	69644000	0	0	0	0	0	27352000	0
VIIWGNHSSTQYPDVNHAKVKLQGKEVGVYE	N-X-S	P14152	Mdh1			By MS/MS	By MS/MS		By matching		By MS/MS		30015000	0	26819000	0	144780000	0	0	0	26571000
DFGVIATFDPKPIPGNWNGAGCHTNFSTKAM	N-X-S	P15105	Glul	By MS/MS				By matching					0	145090000	0	0	0	0	28070000	0	0
PKPIPGNWNGAGCHTNFSTKAMREENGLKCI	N-X-S	P15105	Glul						By MS/MS				0	0	376270000	0	0	0	0	0	0
GPDHWHELYPIAKGDNQSPIELHTKDIKHDP	N-X-S	P16015	Ca3	By matching	By MS/MS	By MS/MS	By MS/MS	By MS/MS			By MS/MS		358620000	373950000	0	0	221560000	0	435570000	440540000	542670000
YDNSLKIVSNASCTTNCLAPLAKVIHDNFGI	N-X-S	P16858	Gapdh		By MS/MS		By MS/MS	By MS/MS	By MS/MS				0	59330000	16922000	0	0	0	0	25169000	0
YMYLANGSAFNISNKNLSFWDAPLGSSYMCN	N-X-S	P17047	Lamp2		By MS/MS								0	0	0	0	0	0	0	0	0
NFILKHTGPGILSMANAGPNTNGSQFFICTA	N-X-S	P17742	Ppia								By MS/MS		0	0	0	0	70100000	0	0	0	0
KHTGPGILSMANAGPNTNGSQFFICTAKTEW	N-X-S	P17742	Ppia						By MS/MS		By MS/MS		0	0	0	0	0	0	0	0	0
TGPGILSMANAGPNTNGSQFFICTAKTEWLD	N-X-S	P17742	Ppia			By MS/MS		By MS/MS	By MS/MS				0	448920000	0	0	0	0	0	0	0
YGPGWVSMANAGKDTNGSQFFITTVKTSWLD	N-X-S	P24369	Ppib	By MS/MS					By MS/MS				0	0	360560000	0	0	0	273700000	0	0
LKFPLGPCPRYEQLQNETRQTPEYQNRSIQN	N-X-S;N-X-T	P24638	Acp2						By MS/MS				0	0	21796000	0	0	0	0	0	0
SDTYSYIFRVCREASNHSSGAGLVQINKSND	N-X-S	P24668	M6pr	By MS/MS									0	0	0	0	0	0	35840000	0	0
VTKSNTSPEELGPLANQLTSDYGRLASQAKP	N-X-S	P26039	Tln1					By MS/MS					0	0	0	0	0	0	0	0	0
KIGQGYLIKDGKLIKNNASTDYDLSDKSINP	N-X-S	P27659	Rpl3		By MS/MS								0	0	0	0	0	0	0	0	0
IGQGYLIKDGKLIKNNASTDYDLSDKSINPL	N-X-S	P27659	Rpl3		By MS/MS								0	0	0	0	0	0	0	0	0
DYWSYDYVEEPKNNTNTGVQPENTSPPGDLN	N-X-S;N-X-T	P29788	Vtn										0	0	0	0	0	0	0	0	0
SQNSQLREDLLALRQNFSNLTVSTEDQVKAL	N-X-S;N-X-T	P34927	Asgr1	By matching					By MS/MS				0	0	22854000	0	0	0	13832000	0	0
SQLREDLLALRQNFSNLTVSTEDQVKALSTQ	N-X-S;N-X-T	P34927	Asgr1	By matching					By MS/MS				0	0	22854000	0	0	0	13832000	0	0
SGISLETLKQVIEAFNASCLSYVPEKGTVGA	N-X-S	P35492	Hal							By MS/MS			0	0	0	52159000	0	0	0	0	0
EVSVFGAVSELFTRKNANCSIEESFQRFAGV	N-X-S	P38060	Hmgcl			By matching	By MS/MS						21230000	0	0	0	0	0	0	0	9550000
SVFGAVSELFTRKNANCSIEESFQRFAGVMQ	N-X-S	P38060	Hmgcl					By MS/MS					0	0	0	0	0	0	0	0	0
VSLGVKLSEVRDGQQNISLLYTEPGASQTQT	N-X-S	P39061	Col18a1						By MS/MS				0	0	29181000	0	0	0	0	0	0
DATGLQPILNQFTPANVSRQAHILLDCGEDN	N-X-S	P43406	Itgav						By MS/MS				0	0	0	0	0	0	0	0	0
YVVMSTAALPMLKQSNGSIAVISSLAGKMTQ	N-X-S	P50172	Hsd11b1		By MS/MS	By MS/MS	By MS/MS	By MS/MS	By MS/MS		By MS/MS		240550000	100580000	102700000	0	581210000	0	0	187880000	126130000
LFHYCNAYLQAVRWHNGSAVWKAFYFTPNFA	N-X-S	P50427	Sts								By MS/MS		0	0	0	0	22696000	0	0	0	0
GVRTNAKRSGSDWILNGSKVFITNGWLSDLV	N-X-S	P51174	Acadl						By matching				0	0	184730000	0	0	0	0	0	0
CVFDHWQILPGDPFDNSSRPSQVVAETRKRK	N-X-S	P58252	Eef2	By MS/MS									0	0	0	0	0	0	67620000	0	0
ILDSMNKSSRKSTSLNRMENNEKSPVIKPLT	N-X-S	P59328	Wdhd1	By MS/MS	By MS/MS	By MS/MS	By MS/MS		By MS/MS		By MS/MS		89057000	0	80577000	0	542420000	0	64207000	109750000	120460000
MNKSSRKSTSLNRMENNEKSPVIKPLTPKPR	N-X-S	P59328	Wdhd1	By MS/MS	By MS/MS	By MS/MS	By MS/MS		By MS/MS		By MS/MS		89057000	0	80577000	0	542420000	0	64207000	109750000	120460000
NKSSRKSTSLNRMENNEKSPVIKPLTPKPRS	N-X-S	P59328	Wdhd1	By MS/MS	By MS/MS	By MS/MS	By MS/MS		By MS/MS		By MS/MS		89057000	0	80577000	0	542420000	0	64207000	109750000	120460000
____MDDDIAALVVDNGSGMCKAGFAGDDAP	N-X-S	P60710	Actb	By MS/MS	By MS/MS	By MS/MS	By MS/MS	By MS/MS	By MS/MS		By MS/MS		135650000	194190000	0	0	574300000	0	235050000	124480000	118790000
RPVQPLNNRCIRTNINFSLQGKDCPNNRAQK	N-X-S;N-X-C	P61215	Ca10		By MS/MS	By MS/MS		By MS/MS		By MS/MS	By MS/MS	By MS/MS	0	49377000	0	108860000	111470000	45121000	0	36125000	39891000
IRTNINFSLQGKDCPNNRAQKLQYRVNEWLL	N-X-S	P61215	Ca10		By MS/MS	By MS/MS		By MS/MS		By MS/MS	By MS/MS	By MS/MS	0	49377000	0	108860000	111470000	45121000	0	36125000	39891000
RTNINFSLQGKDCPNNRAQKLQYRVNEWLLK	N-X-S	P61215	Ca10		By MS/MS	By MS/MS		By MS/MS		By MS/MS	By MS/MS	By MS/MS	0	49377000	0	108860000	111470000	45121000	0	36125000	39891000
IGKGGKNIKALRTDYNASVSVPDSSGPERIL	N-X-S	P61979	Hnrnpk					By MS/MS	By MS/MS		By MS/MS		0	21554000	30193000	0	43479000	0	0	0	0
KMKEIAEAYLGKTVTNAVVTVPAYFNDSQRQ	N-X-S	P63017	Hspa8								By MS/MS		0	0	0	0	0	0	0	0	0
GKTVTNAVVTVPAYFNDSQRQATKDAGTIAG	N-X-S	P63017	Hspa8								By MS/MS		0	0	0	0	0	0	0	0	0
____MEEEIAALVIDNGSGMCKAGFAGDDAP	N-X-S	P63260	Actg1	By MS/MS				By MS/MS	By MS/MS				0	12912000	147070000	0	0	0	47005000	0	0
GRATIEVHEKTLKIENISYQDRGNYRCTANN	N-X-S	P70232	Chl1		By MS/MS	By MS/MS			By MS/MS				0	0	36316000	0	0	0	0	71000000	85250000
EKTLKIENISYQDRGNYRCTANNLLGKASHD	N-X-S	P70232	Chl1		By MS/MS	By MS/MS			By MS/MS				0	0	36316000	0	0	0	0	71000000	85250000
PWCFFPPSYPSYRLENLSSTESGYTATLTRT	N-X-S	P70699	Gaa					By MS/MS	By MS/MS		By MS/MS		0	15236000	45944000	0	38733000	0	0	0	0
QIFHSPDLAIRDTYVNASQSLYGSSPRVLGP	N-X-S	P97290	Serping1	By MS/MS	By MS/MS		By MS/MS		By MS/MS				17857000	0	38431000	0	0	0	14754000	8829100	0
PALDSLHCRRCIIVGNGGVLANKSLGSRIDD	N-X-S	P97325	St3gal3		By MS/MS	By matching			By MS/MS		By MS/MS		0	0	25900000	0	175130000	0	0	54380000	72533000
HCRRCIIVGNGGVLANKSLGSRIDDYDIVIR	N-X-S	P97325	St3gal3		By MS/MS	By matching			By MS/MS		By MS/MS		0	0	25900000	0	175130000	0	0	54380000	72533000
DTDRRCLSQRWQRGGNASNSCTVLSLLGARC	N-X-S;N-X-C	P97328	Khk					By MS/MS					0	0	0	0	0	0	0	0	0
SQGDTPCSCCIVNNSNGSRTIILYDTNLPDV	N-X-S	P97328	Khk				By MS/MS						51558000	0	0	0	0	0	0	0	0
FYGKNSSYAHGGLDSNGKPADAVYGQKEIHR	N-X-S	P97855	G3bp1					By MS/MS					0	0	0	0	0	0	0	0	0
VPNTSPTAASASADLNGQAIYEACQTILKRL	N-X-S	Q00519	Xdh						By MS/MS				0	0	24365000	0	0	0	0	0	0
CSTNNPAQANLRQELNDSLQVAERLTEQYKE	N-X-S	Q06890	Clu						By MS/MS				0	0	28362000	0	0	0	0	0	0
SFEGSKAPIPTALDTNSSKTPSLFPCASGAF	N-X-S	Q07797	Lgals3bp						By MS/MS		By MS/MS		0	0	69404000	0	42168000	0	0	0	0
IRNGDIVSSAARTYENGSSVEYRCFDNHFLQ	N-X-S	Q07968	F13b						By MS/MS				0	0	11294000	0	0	0	0	0	0
GMANRTTLVDNNTWNNSHIALVGKAMSSNET	N-X-S;N-X-T	Q3TDQ1	Stt3b			By MS/MS					By MS/MS		0	0	0	0	133250000	0	0	0	26655000
VKNLSIVVSLCNNKTNKKKKKCQIGMETPSP	N-X-S;N-X-T	Q3U095	Nxpe2								By MS/MS		0	0	0	0	0	0	0	0	0
LYDKLREQTLSPTIINGLHSIARSIETRNYS	N-X-S	Q3UPL0	Sec31a	By MS/MS		By MS/MS		By MS/MS					0	0	0	0	0	0	13568000	0	67436000
FSSLNLTIRGELQSENSSLTLSSSNRKRELA	N-X-S;N-X-T	Q3V3R4	Itga1		By MS/MS								0	0	0	0	0	0	0	0	0
QKSFECLHPEIKFSHNGTCAAEGKFNVSLIY	N-X-S;N-X-T	Q61129	Cfi	By matching		By MS/MS		By MS/MS			By MS/MS		0	5261800	0	0	19002000	0	4719100	0	4620200
YDVRDHGDLAFVDVPNDSSFQIVKNPRSVGK	N-X-S	Q61176	Arg1		By MS/MS	By MS/MS		By MS/MS			By MS/MS		0	112150000	0	0	369640000	0	0	82329000	107030000
DCMKLVSDVQTAVKTNSSFIQGFVDHVKEDC	N-X-S	Q61207	Psap	By MS/MS	By MS/MS	By MS/MS	By MS/MS	By MS/MS			By MS/MS		336050000	437900000	0	0	712640000	0	337570000	302020000	138920000
ISDQWLLTTAKNLFLNHSETASAKDITPTLT	N-X-S	Q61646	Hp					By MS/MS					0	47063000	0	0	0	0	0	0	0
GKNQLVEIEKVVLHPNHSVVDIGLIKLKQRV	N-X-S	Q61646	Hp	By MS/MS	By MS/MS	By MS/MS	By MS/MS	By MS/MS	By MS/MS		By MS/MS		260470000	208640000	6954400	0	141640000	0	222520000	127150000	89917000
NFDKAGDHRTFQIRINVSYTGERPSSNMVIV	N-X-S	Q61838	A2m	By MS/MS	By MS/MS	By MS/MS	By MS/MS	By MS/MS	By MS/MS				59299000	49956000	228850000	0	0	0	34803000	0	24952000
DAQNFEIEKCFANKVNLSFPSAQSLPASDTH	N-X-S	Q61838	A2m	By MS/MS									0	0	0	0	0	0	151980000	0	0
QCLLQKEGKDLITKKNVNISYTVNDSFFPQR	N-X-S	Q63880	Ces3a										0	0	0	0	0	0	0	0	0
LLQKEGKDLITKKNVNISYTVNDSFFPQRPQ	N-X-S	Q63880	Ces3a	By MS/MS	By MS/MS	By MS/MS	By MS/MS	By MS/MS			By MS/MS		456460000	497130000	0	0	230190000	0	1232300000	604370000	272530000
TLNHHHNCSNMQRAFNLKEEMLTNKSIDCRP	N-X-S	Q64329	Klra3		By MS/MS	By MS/MS		By MS/MS		By MS/MS		By MS/MS	0	0	0	131570000	0	98281000	0	22452000	0
SNMQRAFNLKEEMLTNKSIDCRPSNETLEYI	N-X-S;N-X-T	Q64329	Klra3		By MS/MS	By MS/MS		By MS/MS		By MS/MS		By MS/MS	0	0	0	131570000	0	98281000	0	22452000	0
_______MAAPAKGENLSLVVHGPGDIRLEN	N-X-S	Q64442	Sord		By MS/MS								0	0	0	0	0	0	0	17651000	0
RKHRTPSTKTEGSKENTEENTSLKSLNRLVR	N-X-S	Q6NSW3	Sphkap	By MS/MS	By matching		By matching		By matching				172700000	0	245980000	0	0	0	173980000	1349700	0
SLQLSVPKSKSTTTKNNSKVSANKATTTSPQ	N-X-S	Q6P3Y5	Znf280c							By MS/MS			0	0	0	0	0	0	0	0	0
LQLSVPKSKSTTTKNNSKVSANKATTTSPQT	N-X-S	Q6P3Y5	Znf280c							By MS/MS			0	0	0	0	0	0	0	0	0
QGQLSGLYYDGLKVLNMAAENNPNIKINGSV	N-X-S	Q6P9K9	Nrxn3	By MS/MS	By MS/MS	By MS/MS		By MS/MS	By MS/MS	By MS/MS	By MS/MS	By MS/MS	0	60762000	26502000	44809000	71512000	25744000	18871000	50838000	50614000
GLYYDGLKVLNMAAENNPNIKINGSVRLVGE	N-X-S	Q6P9K9	Nrxn3	By MS/MS	By MS/MS	By MS/MS		By MS/MS	By MS/MS	By MS/MS	By MS/MS	By MS/MS	0	60762000	26502000	44809000	71512000	25744000	18871000	50838000	50614000
LYYDGLKVLNMAAENNPNIKINGSVRLVGEV	N-X-S	Q6P9K9	Nrxn3	By MS/MS	By MS/MS	By MS/MS		By MS/MS	By MS/MS	By MS/MS	By MS/MS	By MS/MS	0	60762000	26502000	44809000	71512000	25744000	18871000	50838000	50614000
YDGLKVLNMAAENNPNIKINGSVRLVGEVPS	N-X-S	Q6P9K9	Nrxn3	By MS/MS	By MS/MS	By MS/MS		By MS/MS	By MS/MS	By MS/MS	By MS/MS	By MS/MS	0	60762000	26502000	44809000	71512000	25744000	18871000	50838000	50614000
VLETAAKHELELMELNSSSAEGKPGGSRSDL	N-X-S	Q7TSH7	Kcnf1							By MS/MS			0	0	0	0	0	0	0	0	0
GPSRELGGKVPISGRNLSWQQEQDVAAVVGK	N-X-S	Q8BI84	Mia3				By MS/MS						0	0	0	0	0	0	0	0	0
PEHCIFASNTSALPINQIAAVSKRPEKVIGM	N-X-S	Q8BMS1	Hadha		By MS/MS	By MS/MS		By MS/MS	By MS/MS		By MS/MS		0	55203000	22702000	0	59830000	0	0	21947000	0
_______MRSPGAQDNVSVSQGMRAMFYMME	N-X-S	Q8BS35	Agmo	By matching					By MS/MS		By MS/MS		0	0	36389000	0	0	0	8051900	0	0
EPSSTRIYAIAKALENNMSLDEIVRLTSIDK	N-X-S	Q8C196	Cps1		By MS/MS	By MS/MS							0	0	0	0	0	0	0	195880000	0
PSSTRIYAIAKALENNMSLDEIVRLTSIDKW	N-X-S	Q8C196	Cps1		By MS/MS								0	0	0	0	0	0	0	195880000	0
DLISDTSEVVYKTVANLSGCEATDSEALIHC	N-X-S	Q8QZR3	Ces2a								By MS/MS		0	0	0	0	533080000	0	0	0	0
LTDVYNKIHMGNCAENTAKKMNISRQEQDTY	N-X-S	Q8QZT1	Acat1				By matching				By matching		13930000	0	0	0	30404000	0	0	0	0
TEACGQKLTFFNSTLNTSGLVAQGEALPIPG	N-X-S;N-X-T	Q8R0Y6	Aldh1l1							By MS/MS			0	0	0	0	0	0	0	0	0
GCFPPCQRGLLRSRRNVVMPGNIRNRCNISI	N-X-S;N-X-C	Q8R1P5	Kcnk13			By MS/MS							0	0	0	0	0	0	0	0	0
KELDDCEQANKLGAINSTLSNESKEAFIDWA	N-X-S;N-X-T	Q8R2E9	Ero1lb	By MS/MS					By MS/MS				0	0	32559000	0	0	0	12522000	0	0
CEQANKLGAINSTLSNESKEAFIDWARYDDS	N-X-S;N-X-T	Q8R2E9	Ero1lb	By MS/MS					By MS/MS				0	0	32559000	0	0	0	12522000	0	0
YFNDYWNLQKDYYPINESLASLPLRVSFCPL	N-X-S	Q8VBZ3	Clptm1	By MS/MS		By matching	By MS/MS						25390000	0	0	0	0	0	39969000	0	14982000
NLSKMVMKFWANFARNGNPNGEGLPHWPEYD	N-X-S	Q8VCC2	Ces1										0	0	0	0	0	0	0	0	0
QKTAASILWQAYPILNISEKLIPAAIEKYLG	N-X-S	Q8VCC2	Ces1	By MS/MS	By MS/MS	By MS/MS	By MS/MS	By MS/MS	By MS/MS		By MS/MS		63078000	32175000	206180000	0	91416000	0	97365000	73568000	13918000
KLKPAFKDGGSTTAGNSSQVSDGAAAVLLAR	N-X-S	Q8VCH0	Acaa1b							By MS/MS		By MS/MS	0	0	0	0	0	0	0	0	0
SSGLQAVANIAGGIRNGSYDIGMACGVESMT	N-X-S	Q8VCH0	Acaa1b		By MS/MS								0	0	0	0	0	0	0	0	0
NLSKMVMKFWANFARNGNPNGGGLPHWPEYD	N-X-S	Q8VCT4	Ces1d										0	0	0	0	0	0	0	0	0
LLQKEGKDLIKQKNVNISYIVNDSFFPQRPE	N-X-S	Q8VCU1	Ces3b		By MS/MS	By MS/MS	By MS/MS	By matching					169460000	96178000	0	0	0	0	0	205140000	114740000
KDLIKQKNVNISYIVNDSFFPQRPEKLLADQ	N-X-S	Q8VCU1	Ces3b				By MS/MS						20491000	0	0	0	0	0	0	0	0
MNLSAAHHQISLSDGNNIPLIGLGTYSDPRP	N-X-S	Q8VCX1	Akr1d1								By MS/MS		0	0	0	0	0	0	0	0	0
NLSAAHHQISLSDGNNIPLIGLGTYSDPRPV	N-X-S	Q8VCX1	Akr1d1								By MS/MS		0	0	0	0	0	0	0	0	0
KYKPVCNQVECHLYLNQSQMLDYCKSKDIIL	N-X-S	Q91WT7	Akr1c14		By matching								0	0	0	0	0	0	0	25189000	0
ESHVGVAWRLKNEIPNSHILDQYRNASNPLA	N-X-S	Q91WT9	Cbs				By MS/MS	By matching	By MS/MS				19254000	27942000	9841700	0	0	0	0	0	0
______MSQLVECVPNFSEGNNQEVIDAISR	N-X-S	Q91XD4	Ftcd			By MS/MS							0	0	0	0	0	0	0	0	0
_MSQLVECVPNFSEGNNQEVIDAISRAISQT	N-X-S	Q91XD4	Ftcd			By MS/MS							0	0	0	0	0	0	0	0	0
SNRHRRQIDRGVTHLNISGLKMPRGIAIDWV	N-X-S	Q91ZX7	Lrp1	By matching		By MS/MS	By MS/MS	By MS/MS	By MS/MS				18385000	12829000	43533000	0	0	0	28304000	0	11768000
EEDCSIDPKLTSCATNASMCGDEARCVRTEK	N-X-S	Q91ZX7	Lrp1	By matching					By MS/MS				0	0	32832000	0	0	0	7894400	0	0
CHRLGKRESKRSFMGNSSNSWVLPREEAQGW	N-X-S	Q96DY5	Rnf112					By MS/MS	By MS/MS		By MS/MS		0	38907000	16192000	0	53643000	0	0	0	0
LGKRESKRSFMGNSSNSWVLPREEAQGWMGQ	N-X-S	Q96DY5	Rnf112					By MS/MS	By MS/MS		By MS/MS		0	38907000	16192000	0	53643000	0	0	0	0
LLGGQAGLGRRLGALNNSLLLLEDRLQQLSL	N-X-S	Q99K41	Emilin1						By MS/MS				0	0	61321000	0	0	0	0	0	0
NQHVPMESSHLLQFVNWSSLLPERYKKSPVY	N-X-S	Q99PG0	Aadac						By MS/MS		By MS/MS		0	0	41664000	0	20701000	0	0	0	0
SGMLNVKWDRIAPASNVSHTVVLRPLKAGYF	N-X-S	Q9CPW5	Ssr2	By MS/MS	By MS/MS	By MS/MS	By MS/MS	By MS/MS	By MS/MS		By MS/MS		179980000	152440000	423090000	0	340950000	0	276450000	192860000	87211000
PEAPPSVRFVTKINMNGINNSSGMVDARSIP	N-X-S	Q9D2M8	Ube2v2									By MS/MS	0	0	0	0	0	0	0	0	0
LDPHALAGRIITESLNTSQYTYEIAPVFVLM	N-X-S	Q9DBE0	Csad									By MS/MS	0	0	0	0	0	258340000	0	0	0
WLQDLGLREDNEGVYNGSWGGRGEVITTYCP	N-X-S	Q9DBF1	Aldh7a1		By MS/MS	By MS/MS	By MS/MS	By MS/MS	By MS/MS				0	106500000	175460000	0	0	0	0	88854000	115820000
IMNITLVPYGNAQERNVSGTWEFTCQHGELE	N-X-S;N-X-T	Q9ESY9	Ifi30				By MS/MS		By MS/MS		By MS/MS		22154000	0	71955000	0	0	0	0	0	0
PRPKDKNGTRAEPPLNASAGDQEEKVIPPAG	N-X-S;N-X-T	Q9JKR6	Hyou1	By MS/MS	By MS/MS		By matching	By MS/MS	By MS/MS				23980000	0	87031000	0	0	0	34259000	25794000	0
RRKWPERLSALDNLLNHSSIFLKGARLIPEM	N-X-S	Q9JKR6	Hyou1		By MS/MS	By MS/MS	By MS/MS				By MS/MS		128110000	0	0	0	200230000	0	0	269480000	122680000
VAAELQAGTCYINNYNVSPVELPFGGYKKSG	N-X-S	Q9JLJ2	Aldh9a1										0	0	0	0	0	0	0	0	0
EQDLAYLQELKEKVENGSETGPLPPELQPLL	N-X-S	Q9QYC7	Ggcx						By MS/MS				0	0	32982000	0	0	0	0	0	0
CQEANKTYCANEPLSNCSQVNRTDLCSVIPP	N-X-S;N-X-T	Q9R0L9	Cd164				By MS/MS		By MS/MS				7311700	0	57482000	0	0	0	0	0	0
KTYCANEPLSNCSQVNRTDLCSVIPPTTPVP	N-X-S;N-X-T	Q9R0L9	Cd164				By MS/MS		By MS/MS				7311700	0	57482000	0	0	0	0	0	0
VFALIGLQLFMGNLRNKCVVWPINFNESYLE	N-X-S;N-X-C	Q9WTU3	Scn8a							By matching		By MS/MS	0	0	0	50221000	0	26091000	0	0	0
LFMGNLRNKCVVWPINFNESYLENGTRGFDW	N-X-S;N-X-T;N-X-C	Q9WTU3	Scn8a										0	0	0	0	0	0	0	0	0
MGNLRNKCVVWPINFNESYLENGTRGFDWEE	N-X-S;N-X-T;N-X-C	Q9WTU3	Scn8a										0	0	0	0	0	0	0	0	0
GIFKKLPNLRKINLSNNRIKEVREGAFDGAA	N-X-S	Q9WVB4	Slit3										0	0	0	0	0	0	0	0	0
IFKKLPNLRKINLSNNRIKEVREGAFDGAAG	N-X-S	Q9WVB4	Slit3										0	0	0	0	0	0	0	0	0
SGVRDGTSQPAICPQNVTMNMEGLKELKLTL	N-X-T	E9PV38	Ces2g						By MS/MS				0	0	16156000	0	0	0	0	0	0
NSLDVPKNLTITDISNKTITVNYVEDTLSNY	N-X-T	E9PZ36	Pkhd1	By MS/MS			By MS/MS						66700000	0	0	0	0	0	75261000	0	0
KTEIQVNCPKVGVNKNQTVTATFGYPFRLNQ	N-X-T	O09117	Sypl1						By MS/MS				0	0	0	0	0	0	0	0	0
TYRELRNKANIQFGENGTTISAVTNKAYVFE	N-X-T	O35114	Scarb2	By MS/MS	By MS/MS	By MS/MS	By MS/MS		By MS/MS		By MS/MS		19721000	0	48100000	0	59468000	0	25710000	12216000	7533600
FKPDVSPNFGLFYERNGTNDGEYVFLTGEDN	N-X-T	O35114	Scarb2	By MS/MS									0	0	0	0	0	0	0	0	0
DVSPNFGLFYERNGTNDGEYVFLTGEDNYLN	N-X-T	O35114	Scarb2	By MS/MS									0	0	0	0	0	0	0	0	0
KTSLDWWTTDTCNMINGTDGDSFHPLISKDE	N-X-T	O35114	Scarb2		By MS/MS						By MS/MS		0	0	0	0	33761000	0	0	0	0
PLDYDDSVQRLQVLENILENNTQWLMKLENY	N-X-T	O35608	Angpt2										0	0	0	0	0	0	0	0	0
HKSLPKMSGDWELEVNGTEAKLLRKVAGEKI	N-X-T	O35658	C1qbp	By MS/MS									0	0	0	0	0	0	0	0	0
IFAWSRGLAHRAKLDNNTELSFFAKALEDVC	N-X-T	O88844	Idh1		By MS/MS		By MS/MS						46136000	0	0	0	0	0	0	60329000	0
VEVHTAQTQPREEQFNSTFRSVSELPIMHQD	N-X-T	P01869	Ighg1					By MS/MS					0	0	0	0	0	0	0	0	0
GEPLETKIKIMESHPNGTFSAKGVASVCVED	N-X-T	P01872	Ighm		By matching	By MS/MS		By matching	By matching		By MS/MS		0	28621000	71549000	0	76752000	0	0	23900000	20907000
REKIEEHGSMRAFVENITVLENSLVFKFHLI	N-X-T	P04939	Mup3		By MS/MS								0	0	0	0	0	0	0	205510000	0
FKFSRDVFLPKPSWGNHTPIFRDAGMQLQGY	N-X-T	P05202	Got2	By matching	By MS/MS			By MS/MS					0	29297000	0	0	0	0	5979400	12293000	0
AKDGSCKYRAEFAVANDTGFVDIPQQEKALM	N-X-T	P06797	Ctsl						By MS/MS				0	0	21659000	0	0	0	0	0	0
RFLLKGPNKIQCVDGNWTTLPVCIEEERTCG	N-X-T	P06909	Cfh	By MS/MS			By MS/MS		By MS/MS				0	0	43916000	0	0	0	11931000	0	0
QQPTEAKNLINDYVSNQTQGMIKELISELDE	N-X-T	P07759	Serpina3k	By MS/MS	By MS/MS	By MS/MS	By MS/MS		By MS/MS				35808000	0	0	0	0	0	94675000	79610000	25033000
STTPAKLRNPCTSEQNCTSPFSYKNVLSLTD	N-X-T;N-X-C	P09055	Itgb1	By MS/MS	By MS/MS	By matching	By MS/MS				By MS/MS		12310000	0	0	0	14137000	0	18361000	9325100	5932800
QLHHSKHHAAYVNNLNATEEKYHEALAKGDV	N-X-T	P09671	Sod2					By MS/MS					0	0	0	0	0	0	0	0	0
TGVLKPGMVVTFAPVNVTTEVKSVEMHHEAL	N-X-T	P10126	Eef1a1	By matching					By MS/MS				0	0	22695000	0	0	0	20240000	0	0
QQTTKLDAPTNLQFVNETDRTVLVTWTPPRA	N-X-T	P11276	Fn1	By MS/MS	By MS/MS	By MS/MS	By MS/MS	By MS/MS	By MS/MS				20543000	33015000	76745000	0	0	0	24913000	12205000	0
SNGALCHFPFLYNNRNYTDCTSEGRRDNMKW	N-X-T	P11276	Fn1	By MS/MS	By MS/MS		By MS/MS	By MS/MS	By MS/MS				9580800	6916000	44416000	0	0	0	0	5949800	0
RSGVISDNELQQALSNGTWTPFNPVTVRSII	N-X-T	P12815	Pdcd6					By MS/MS					0	20992000	0	0	0	0	0	0	0
DPYAVTEAIVRTCLLNETGDEPFQYKN____	N-X-T	P15105	Glul					By MS/MS					0	0	0	0	0	0	0	0	0
LMRSGDKVRLDPPCTNTTAPSNYLNNPYVRK	N-X-T	P16675	Ctsa	By MS/MS	By MS/MS		By MS/MS		By MS/MS				10860000	0	45161000	0	0	0	30079000	0	0
AGVGFSYSDDKMYVTNDTEVAENNYEALKDF	N-X-T	P16675	Ctsa						By MS/MS				0	0	0	0	0	0	0	0	0
VPLDVIFKCNSVLTYNLTPVVQKYWGIHLQA	N-X-T	P17047	Lamp2				By MS/MS						0	0	0	0	0	0	0	0	0
VHHKYNSDKSSTYVKNGTSFDIHYGSGSLSG	N-X-T	P18242	Ctsd	By MS/MS	By MS/MS		By MS/MS	By MS/MS	By MS/MS		By MS/MS		80723000	95990000	1.06e+09	0	98585000	0	194820000	98092000	0
TRECRLLLCARTVSYNGVLGPECGTEDINLT	N-X-T	P21981	Tgm2					By MS/MS	By MS/MS				0	0	135300000	0	0	0	0	0	0
SYNGVLGPECGTEDINLTLDPYSENSIPLRI	N-X-T	P21981	Tgm2					By MS/MS					0	0	0	0	0	0	0	0	0
SKGDTHTQILEGLQFNLTQTSEADIHKSFQH	N-X-T	P22599	Serpina1b	By MS/MS	By MS/MS	By MS/MS	By MS/MS		By MS/MS		By MS/MS		144490000	0	308270000	0	114140000	0	195370000	223710000	116830000
RFAPPQPAEPWSFVKNATSYPPMCSQDAGWA	N-X-T	P23953	Ces1c						By MS/MS		By MS/MS		0	0	64699000	0	33053000	0	0	0	0
VVINTNVGKKNIQAVNEIIATLSQCNDTSSA	N-X-T	P23953	Ces1c								By MS/MS		0	0	0	0	0	0	0	0	0
NIQAVNEIIATLSQCNDTSSAAMVQCLRQKT	N-X-T	P23953	Ces1c								By MS/MS		0	0	0	0	0	0	0	0	0
ALEHSVQCAVDVKRFNSANEDNVTQVRTFYT	N-X-T	P24270	Cat		By MS/MS			By MS/MS	By MS/MS				0	471400000	302160000	0	0	0	0	226000000	0
HSVQCAVDVKRFNSANEDNVTQVRTFYTKVL	N-X-T	P24270	Cat					By MS/MS					0	0	0	0	0	0	0	0	0
VPFGGAKAGVKINPKNYTDNELEKITRRFTM	N-X-T	P26443	Glud1		By MS/MS								0	0	0	0	0	0	0	0	0
GAKAGVKINPKNYTDNELEKITRRFTMELAK	N-X-T	P26443	Glud1			By MS/MS	By MS/MS	By MS/MS	By matching				35898000	27732000	45411000	0	0	0	0	0	58466000
FQGLKSLSYIRISDTNITAIPQGLPTSLTEV	N-X-T	P28654	Dcn								By MS/MS		0	0	0	0	180860000	0	0	0	0
RETETGCREVNSQLDNNGCSTQEVNITELQS	N-X-T;N-X-C	P28665	Mug1				By MS/MS		By MS/MS				13372000	0	19394000	0	0	0	0	0	0
ETETGCREVNSQLDNNGCSTQEVNITELQSK	N-X-T;N-X-C	P28665	Mug1				By MS/MS		By MS/MS				13372000	0	19394000	0	0	0	0	0	0
VNSQLDNNGCSTQEVNITELQSKKRNYEVQL	N-X-T;N-X-C	P28665	Mug1		By matching		By MS/MS		By MS/MS				13372000	0	19394000	0	0	0	0	8933000	0
NMVLFAPNIYVLKYLNETQQLTQKIKTKALG	N-X-T	P28665	Mug1	By MS/MS	By MS/MS	By MS/MS	By MS/MS		By MS/MS				0	0	55630000	0	0	0	0	116020000	39778000
YDVNKRQLITEEKIPNNTQWITWSPEGHKLA	N-X-T	P28843	Dpp4	By MS/MS			By MS/MS	By MS/MS	By MS/MS		By MS/MS		74485000	38325000	101120000	0	94433000	0	139530000	0	0
DVNKRQLITEEKIPNNTQWITWSPEGHKLAY	N-X-T	P28843	Dpp4	By MS/MS			By MS/MS	By MS/MS	By MS/MS		By MS/MS		74485000	38325000	101120000	0	94433000	0	139530000	0	0
QDVQMPSKKLDFIVLNETRFWYQMILPPHFD	N-X-T	P28843	Dpp4	By matching	By MS/MS		By MS/MS	By MS/MS	By MS/MS		By MS/MS		26290000	35646000	33512000	0	25723000	0	42794000	39925000	0
EHFAKIGWKNHKHSVNNTYSQFQDEYSLEEV	N-X-T	P32020	Scp2		By MS/MS			By MS/MS		By MS/MS	By MS/MS	By MS/MS	0	78212000	0	0	0	0	0	18494000	0
HFAKIGWKNHKHSVNNTYSQFQDEYSLEEVM	N-X-T	P32020	Scp2							By MS/MS	By MS/MS	By MS/MS	0	0	0	0	0	0	0	0	0
LKPIVLKPKEGLALINGTQMITSLGCEALER	N-X-T	P35492	Hal				By MS/MS						0	0	0	0	0	0	0	0	0
________MASHLELNNGTKMPTLGLGTWKS	N-X-T	P45376	Akr1b1									By MS/MS	0	0	0	0	0	0	0	0	0
YQITAMANRTILVDNNTWNNTHISRVGQAMA	N-X-T	P46978	Stt3a										0	0	0	0	0	0	0	0	0
TAMANRTILVDNNTWNNTHISRVGQAMASTE	N-X-T	P46978	Stt3a										0	0	0	0	0	0	0	0	0
AELLAHKIHVYEKHANWTLTPLKVLNFDTLV	N-X-T	P52430	Pon1	By MS/MS	By MS/MS	By MS/MS	By MS/MS	By MS/MS	By MS/MS		By MS/MS		141240000	93335000	236590000	0	214180000	0	288610000	151360000	82529000
NILSEDPKITVVYAENGTVLQGTTVASVYKG	N-X-T	P52430	Pon1	By matching	By MS/MS		By matching				By MS/MS		12471000	0	0	0	11809000	0	20761000	13962000	0
EEPRVIDLWDLAQSANFTEKELESFREELKH	N-X-T	P55302	Lrpap1		By MS/MS				By MS/MS				0	0	16208000	0	0	0	0	0	0
TAPFDSRFPNQNQTKNCWQNYLDFHRCEKAM	N-X-T	P56391	Cox6b1		By MS/MS			By MS/MS			By MS/MS		0	134000000	0	0	113230000	0	0	98822000	0
HQLIQEALIFDNKHTNYTMEHIRVGWEQLLT	N-X-T	P57780	Actn4								By matching		0	0	0	0	40156000	0	0	0	0
KILDKCNEIISWLDKNQTAEKEEFEHQQKEL	N-X-T	P63017	Hspa8	By MS/MS	By MS/MS	By MS/MS	By MS/MS	By MS/MS	By MS/MS	By matching	By MS/MS	By matching	30414000	47945000	49503000	11211000	179060000	14430000	27772000	22838000	26199000
DKYKNIGAKLVQDVANNTNEEAGDGTTTATV	N-X-T	P63038	Hspd1					By MS/MS			By MS/MS	By MS/MS	0	0	0	0	0	0	0	0	0
KYKNIGAKLVQDVANNTNEEAGDGTTTATVL	N-X-T	P63038	Hspd1										0	0	0	0	0	0	0	0	0
GVAVLKVGGTSDVEVNEKKDRVTDALNATRA	N-X-T	P63038	Hspd1		By MS/MS	By MS/MS	By matching	By MS/MS					53158000	77380000	0	0	0	0	0	47845000	50031000
YRPYDEGLRRGVFITNETGQPLIGKVWPGTT	N-X-T	P70699	Gaa				By MS/MS						0	0	0	0	0	0	0	0	0
YENTYALAILSNYGTNRTGLRELPMRNLQEI	N-X-T	Q01279	Egfr	By MS/MS	By MS/MS								0	0	0	0	0	0	13171000	0	0
SIMKTWANFAKYGHPNGTQGNSTMWPVFTST	N-X-T	Q03311	Bche						By MS/MS				0	0	17051000	0	0	0	0	0	0
WANFAKYGHPNGTQGNSTMWPVFTSTEQKYL	N-X-T	Q03311	Bche						By MS/MS				0	0	17051000	0	0	0	0	0	0
SLTQGSLIVGNLAPVNGTSQGKFQGLDLNEE	N-X-T	Q05793	Hspg2				By MS/MS						0	0	0	0	0	0	0	0	0
GRGMRVVHSYEELEENYTRAYSEALAAFGNG	N-X-T	Q05920	Pc								By MS/MS		0	0	0	0	0	0	0	0	0
NLLDAHVVCRALGYENATQALGRAAFGPGKG	N-X-T	Q07797	Lgals3bp		By MS/MS	By MS/MS			By MS/MS				0	0	201320000	0	0	0	0	27015000	19264000
FHTVPVEVLAKYKGLNLTEDTYKPRLYTSST	N-X-T	Q07797	Lgals3bp						By MS/MS		By matching		0	0	0	0	43786000	0	0	0	0
LKNLKRPYIVPILWLNETGTIGDEKAEMFKT	N-X-T	Q08857	Cd36				By MS/MS				By matching		15769000	0	0	0	16588000	0	0	0	0
SGIEEIQKDSCESNQNITCRVGYPFLRTGDV	N-X-T	Q3V3R4	Itga1	By MS/MS	By MS/MS	By matching	By MS/MS		By MS/MS				0	0	19697000	0	0	0	2400200	0	2321100
IGPKQTQVGIVQYGANVTHEFNLNKYSSTEE	N-X-T	Q3V3R4	Itga1	By MS/MS									0	0	0	0	0	0	0	0	0
TIPGDVLYIAGQPRYNHTGQVVIYKMEDGDV	N-X-T	Q3V3R4	Itga1		By MS/MS		By MS/MS						11076000	0	0	0	0	0	0	18752000	0
VGYRTGDFQLHTNVNNGTEFGGSIYQKVCED	N-X-T	Q60930	Vdac2						By MS/MS				0	0	131160000	0	0	0	0	0	0
ICKTVVTEAGNLLKDNATQEEILHYLEKTCE	N-X-T	Q61207	Psap		By MS/MS	By MS/MS		By MS/MS	By MS/MS		By MS/MS		0	103400000	0	0	133650000	0	0	0	29277000
VCKKLVLYLEHNLEKNSTKEEILAALEKGCS	N-X-T	Q61207	Psap	By MS/MS	By MS/MS	By MS/MS	By MS/MS	By MS/MS	By MS/MS	By MS/MS	By MS/MS		40858000	71771000	0	39852000	145950000	0	0	50307000	29610000
INGRYYSKIIISPEENVTLTCTAENQLERTV	N-X-T	Q61490	Alcam						By MS/MS				0	0	29364000	0	0	0	0	0	0
MLPVADQDKCVVHYENSTVPEKKNLTSPVGV	N-X-T	Q61646	Hp	By MS/MS	By MS/MS	By MS/MS	By MS/MS	By MS/MS	By MS/MS				33824000	36945000	181000000	0	0	0	30913000	20055000	9067200
KCVVHYENSTVPEKKNLTSPVGVQPILNEHT	N-X-T	Q61646	Hp				By matching	By MS/MS			By MS/MS		92648000	48820000	0	0	47304000	0	0	0	0
EVNTNHVLIYIEKLTNQTLGFSFAVEQDIPV	N-X-T	Q61838	A2m	By MS/MS	By MS/MS		By MS/MS	By MS/MS	By MS/MS		By MS/MS		18250000	0	109890000	0	14542000	0	53415000	12920000	0
VKFRVVSVDISFRPLNETFPVVYIETPKRNR	N-X-T	Q61838	A2m	By MS/MS			By MS/MS		By MS/MS				0	0	90255000	0	0	0	37418000	0	0
KTVSWAVTPKSLGEVNFTATAEALQSPELCG	N-X-T	Q61838	A2m	By MS/MS	By matching	By MS/MS	By MS/MS	By matching	By matching		By matching		17071000	0	77204000	0	0	0	25857000	26082000	9407800
DLTPVKVIQLGTLVDNLTVDPATGDILAGCH	N-X-T	Q62087	Pon3							By MS/MS			0	0	0	0	0	0	0	0	0
SFYTLRKFPVPFQKENVTATLVELGRTAFNQ	N-X-T	Q63886	Ugt1a1	By MS/MS	By MS/MS	By MS/MS	By MS/MS	By matching	By MS/MS		By MS/MS		0	229070000	0	0	726920000	0	114590000	590230000	196440000
GVPREVDEYCKIGRYNLTPTIFFCATPPDDG	N-X-T	Q64442	Sord					By MS/MS					0	0	0	0	0	0	0	0	0
NHTDRTLETLKIFIFNQTGIEAKKNVVVTQA	N-X-T	Q6P6J9	Txndc15						By MS/MS				0	0	14148000	0	0	0	0	0	0
NQQENRNRDLGREIENLTKELERYRHFSKSL	N-X-T	Q6P6L0	Filip1l			By MS/MS							0	0	0	0	0	0	0	0	0
SIRKLIRDGSIDLVINLPNNNTKFVHDNYVI	N-X-T	Q8C196	Cps1			By MS/MS			By matching				0	0	11441000	0	0	0	0	0	0
KLIRDGSIDLVINLPNNNTKFVHDNYVIRRT	N-X-T	Q8C196	Cps1						By MS/MS				0	0	123780000	0	0	0	0	0	0
LIRDGSIDLVINLPNNNTKFVHDNYVIRRTA	N-X-T	Q8C196	Cps1										0	0	0	0	0	0	0	0	0
IRDGSIDLVINLPNNNTKFVHDNYVIRRTAV	N-X-T	Q8C196	Cps1										0	0	0	0	0	0	0	0	0
YSPDVQVHAERFINYNQTVSRMRGIYTAPSG	N-X-T	Q8C7X2	Emc1						By MS/MS				0	0	79166000	0	0	0	0	0	0
TFGDTVTSSEHLCGINFTGSVPTFKHLWRQV	N-X-T	Q8CHT0	Aldh4a1						By MS/MS				0	0	408200000	0	0	0	0	0	0
PKLVRWNPCLEPFRFNDTEVLQRLSCMAIKG	N-X-T;N-X-C	Q8CIF4	Btd						By MS/MS				0	0	0	0	0	0	0	0	0
IVISRVSQVLHEGGHNVTKLLYESANIPDFR	N-X-T	Q8JZZ0	Ugt3a2	By MS/MS	By MS/MS	By MS/MS	By MS/MS	By MS/MS	By MS/MS		By matching		93821000	48191000	127440000	0	103300000	0	104510000	68450000	30539000
AGNALMDGASQLVGENRTMTIHNGMFFSTYD	N-X-T	Q8K0E8	Fgb	By MS/MS	By MS/MS	By MS/MS	By MS/MS	By MS/MS	By MS/MS				59262000	156890000	190130000	0	0	0	110940000	48570000	22527000
ILLDPSDDTKGFFDPNTHENLTYLQLLERCV	N-X-T	Q8R0W0	Eppk1								By matching		0	0	0	0	38658000	0	0	0	0
RFAPPQPAEPWSFVKNTTSYPPMCSQDAVGG	N-X-T	Q8VCT4	Ces1d		By MS/MS	By MS/MS		By MS/MS			By MS/MS		0	261140000	0	0	349610000	0	0	418270000	156690000
RFAPPQPAEPWSSVKNATTYPPMCSQDAARG	N-X-T	Q91WU0	Ces1f		By MS/MS	By MS/MS	By MS/MS	By MS/MS	By MS/MS		By MS/MS		136870000	78116000	287550000	0	168150000	0	0	141540000	68971000
FATRTQKERSWSTVGNCTAALRWLERYYCFQ	N-X-T	Q91X72	Hpx	By MS/MS	By MS/MS	By MS/MS	By MS/MS		By MS/MS		By MS/MS		40925000	0	215000000	0	108740000	0	28388000	104970000	36778000
YWSDVRTQAIKRAFINGTGVETVVSADLPNA	N-X-T	Q91ZX7	Lrp1						By MS/MS				0	0	40159000	0	0	0	0	0	0
YWVDAFYDRIETILLNGTDRKIVYEGPELNH	N-X-T	Q91ZX7	Lrp1	By MS/MS		By MS/MS	By MS/MS						10974000	0	0	0	0	0	14220000	0	6151100
FANRYYLRKLNLDGSNYTLLKQGLNNAVALD	N-X-T	Q91ZX7	Lrp1						By MS/MS				0	0	0	0	0	0	0	0	0
FDEFFSQGCAPGYEKNSTLCDLCIGPLKCAP	N-X-T	Q921I1	Tf				By MS/MS		By MS/MS				383200000	0	1293000000	0	0	0	0	0	0
RNEYGPVLHMPTSKENLKEKGPQNATDSYPH	N-X-T	Q922V4	Plrg1		By MS/MS		By MS/MS			By MS/MS		By MS/MS	23354000	0	0	141260000	0	153010000	0	31611000	0
TLVIPIRYYVRWRLRNATITQALTNKDSPFI	N-X-T	Q923B6	Steap4	By MS/MS									0	0	0	0	0	0	0	0	0
TLYDYFWWERLWLPVNLTWADLEDKDGRVYA	N-X-T	Q924Z4	Cers2	By MS/MS	By MS/MS		By MS/MS		By MS/MS				9345700	0	51556000	0	0	0	17998000	18234000	0
YTSLASRLSRLEDRFNSTLGPSEEQEKNWPG	N-X-T	Q99K41	Emilin1						By MS/MS				0	0	22852000	0	0	0	0	0	0
MDAQEETAAEILLRLNLTAAQLSQLEGLLQA	N-X-T	Q99K41	Emilin1	By MS/MS			By MS/MS	By MS/MS	By MS/MS				3485000	2817900	27912000	0	0	0	8522800	0	0
DLVKSGNLTEDDKHNNAKYAVSMARRIGARV	N-X-T	Q99K51	Pls3								By MS/MS		0	0	0	0	0	0	0	0	0
DPYQQLVTTFIKGELNSTLFSSRPKDQFGLS	N-X-T	Q9CQF9	Pcyox1				By MS/MS		By MS/MS		By matching		20481000	0	117250000	0	42429000	0	0	0	0
PLCIDCTDGFFSLQRNETHSICSACDESCKT	N-X-T	Q9CYA0	Creld2	By MS/MS			By MS/MS		By MS/MS				13419000	0	49139000	0	0	0	25780000	0	0
DEPTCGRPLGIRAGPNGTLFVVDAYKGLFEV	N-X-T	Q9D7N9	Apmap	By MS/MS	By MS/MS	By MS/MS		By MS/MS	By matching		By MS/MS		0	0	68670000	0	0	0	50353000	27267000	23009000
AQSSQVLSGCEISVSNETKELLLAAVSEDSP	N-X-T	Q9DBG6	Rpn2		By MS/MS				By MS/MS				0	0	55571000	0	0	0	0	0	0
KYRTEIQQQSALSLLNGTFDFQNDFLRLLRE	N-X-T	Q9DBG7	Srpr							By MS/MS			0	0	0	0	0	0	0	0	0
VVLETETLDEAIKIVNDNPYGNGTAIFTTNG	N-X-T	Q9EQ20	Aldh6a1										0	0	0	0	0	0	0	0	0
LETETLDEAIKIVNDNPYGNGTAIFTTNGAT	N-X-T	Q9EQ20	Aldh6a1										0	0	0	0	0	0	0	0	0
TLDEAIKIVNDNPYGNGTAIFTTNGATARKY	N-X-T	Q9EQ20	Aldh6a1		By MS/MS		By MS/MS	By MS/MS	By MS/MS		By MS/MS		16157000	25603000	23476000	0	0	0	0	12731000	0
VNDNPYGNGTAIFTTNGATARKYAHMVDVGQ	N-X-T	Q9EQ20	Aldh6a1	By MS/MS	By MS/MS	By MS/MS							0	0	0	0	0	0	119580000	0	77725000
WAKAWEITKKTFAYTNHTVLPEALERWPVEL	N-X-T	Q9ET01	Pygl				By MS/MS			By matching			40023000	0	0	19093000	0	0	0	0	0
RAKRFLEKREPKLTENIKNAMLIKGGNANAT	N-X-T	Q9JJ80	Rpf2									By MS/MS	0	0	0	0	0	0	0	0	0
RFLEKREPKLTENIKNAMLIKGGNANATVTQ	N-X-T	Q9JJ80	Rpf2									By MS/MS	0	0	0	0	0	0	0	0	0
ISSLFGGGTSSDAKENGTDAVQEEEESPAEG	N-X-T	Q9JKR6	Hyou1				By MS/MS		By MS/MS				6443400	0	19227000	0	0	0	0	0	0
LGFLGPEDLRVFGSQNLTTVKLKGVGESFKK	N-X-T	Q9JKR6	Hyou1	By MS/MS	By MS/MS	By MS/MS	By MS/MS	By MS/MS			By MS/MS		152010000	111530000	0	0	168930000	0	259090000	155790000	72463000
TVKTPKEKEEFAVPENSTVQQFKEAISKRFK	N-X-T	Q9QZM0	Ubqln2								By matching		0	0	0	0	42817000	0	0	0	0
AIKKKFPGIKHEYQANGPEDLNRTCIAEKLG	N-X-T	Q9R0P5	Dstn	By MS/MS	By MS/MS	By MS/MS	By MS/MS	By MS/MS	By MS/MS		By MS/MS		0	113440000	0	0	199380000	0	36006000	41491000	53810000
QCGTCTEFKECHTIQNYTLWRVGDYGSLSGR	N-X-T	Q9WUU7	Ctsz	By MS/MS			By MS/MS	By MS/MS	By MS/MS		By MS/MS		50060000	55159000	206100000	0	152120000	0	63829000	0	0
KDAQWVGFITRSVLENTTSYEEAKNTLTKTK	N-X-T	Q9WV54	Asah1	By MS/MS	By MS/MS		By MS/MS		By MS/MS				22160000	0	106620000	0	0	0	32779000	21903000	0
ARAIMKEVMNLLQPLNVTKVFSNGEGTDINF	N-X-T	Q9WVJ3	Cpq	By MS/MS	By MS/MS	By MS/MS							0	0	0	0	0	0	24220000	21050000	15357000
EMAKYDLPASINYILNKTGQEQIYYVGHSQG	N-X-T	Q9Z0M5	Lipa	By MS/MS	By MS/MS		By MS/MS		By MS/MS		By MS/MS		37583000	0	137390000	0	42921000	0	85806000	87126000	0
LNDLVFSRVRNIFHQNDIIYRVSSNGCKANS	N-X-C	A2A974	Cyp4a12b			By matching	By MS/MS	By MS/MS					15204000	17626000	0	0	0	0	0	0	32733000
CEEHGILRENIIDLSNANRCLQARE______	N-X-C	A2BIM8	Mup18						By matching				0	0	70104000	0	0	0	0	0	0
NQVECHLYLNQRKLLNYCKSKDIVLVAYCAL	N-X-C	G3X9Y6	Akr1c19					By MS/MS					0	40095000	0	0	0	0	0	0	0
ITQSNAILRYLARKHNLCGETEEERIRVDIL	N-X-C	O35660	Gstm6								By MS/MS		0	0	0	0	13868000	0	0	0	0
VERGGGAALKENVCQNCEKLGELLLCEAQCC	N-X-C	O88491	Nsd1				By MS/MS						0	0	0	0	0	0	0	0	0
AEKAYHEQLSVAEITNACFEPANQMVKCDPR	N-X-C	P05213	Tuba1b	By MS/MS	By MS/MS		By MS/MS	By matching	By MS/MS	By matching	By MS/MS		24906000	25672000	87015000	77565000	45674000	0	54946000	22642000	0
KEEEVEALLAGQEDSNGCINYEAFVKHIMSV	N-X-C	P05977	Myl1								By MS/MS		0	0	0	0	156210000	0	0	0	0
FLKDCVGPEVENACANPAAGTVILLENLRFH	N-X-C	P09411	Pgk1	By MS/MS									0	0	0	0	0	0	42608000	0	0
NACANPAAGTVILLENLRFHVEEEGKGKDAS	N-X-C	P09411	Pgk1	By MS/MS									0	0	0	0	0	0	42608000	0	0
TEDEVEKLMAGQEDSNGCINYEAFVKHIMAS	N-X-C	P09542	Myl3								By MS/MS		0	0	0	0	0	0	0	0	0
ASDAKSFVLNLGKDSNNLCLHFNPRFNAHGD	N-X-C	P16045	Lgals1		By MS/MS		By MS/MS						76852000	0	0	0	0	0	0	19758000	0
SDAKSFVLNLGKDSNNLCLHFNPRFNAHGDA	N-X-C	P16045	Lgals1				By MS/MS						76852000	0	0	0	0	0	0	0	0
TGNPKGAMITHQNIINDCSGFIKATESAFIA	N-X-C	P41216	Acsl1								By MS/MS		0	0	0	0	0	0	0	0	0
LYWIVKNSWGSQWGENGYFLIERGKNMCGLA	N-X-C	P49935	Ctsh			By MS/MS					By MS/MS		0	0	0	0	0	0	0	0	24289000
SFEVRSGANVLICGPNGCGKSSLFRVLGELW	N-X-C	P55096	Abcd3					By matching	By MS/MS				0	150400000	258080000	0	0	0	0	0	0
FPRVCTETEFACHSYNECVALEYRCDRRPDC	N-X-C	Q05793	Hspg2						By MS/MS				0	0	0	0	0	0	0	0	0
SLKSDRLRTIQLNVCNSEEVEKAVETIRSGL	N-X-C	Q80XN0	Bdh1	By MS/MS									0	0	0	0	0	0	29788000	0	0
LSLERILDIYHQEACNGCIISVGGQIPNNLA	N-X-C	Q8C196	Cps1	By matching		By matching							0	0	0	0	0	0	28470000	0	30751000
EACNGCIISVGGQIPNNLAVPLYKNGVKIMG	N-X-C	Q8C196	Cps1	By matching		By matching							0	0	0	0	0	0	28470000	0	30751000
ACNGCIISVGGQIPNNLAVPLYKNGVKIMGT	N-X-C	Q8C196	Cps1										0	0	0	0	0	0	0	0	0
EMADGYAVDRAITHLNNNFMFGQKMNVCVSK	N-X-C	Q8R081	Hnrnpl							By MS/MS		By MS/MS	0	0	0	19267000	0	22954000	0	0	0
MADGYAVDRAITHLNNNFMFGQKMNVCVSKQ	N-X-C	Q8R081	Hnrnpl							By MS/MS		By MS/MS	0	0	0	19267000	0	22954000	0	0	0
ADGYAVDRAITHLNNNFMFGQKMNVCVSKQP	N-X-C	Q8R081	Hnrnpl							By MS/MS		By MS/MS	0	0	0	19267000	0	22954000	0	0	0
DGSGWWMNKCHAGHLNGVYHQGGTYSKSSTT	N-X-C	Q8VCM7	Fgg	By matching		By MS/MS	By MS/MS		By MS/MS		By MS/MS		5915200	0	11009000	0	49712000	0	7745100	0	0
SYQDTLWSDVNIEKINNELLEFQNRCRKLPR	N-X-C	Q8VHE6	Dnah5	By MS/MS									0	0	0	0	0	0	67221000	0	0
YQDTLWSDVNIEKINNELLEFQNRCRKLPRA	N-X-C	Q8VHE6	Dnah5	By MS/MS									0	0	0	0	0	0	67221000	0	0
DVNIEKINNELLEFQNRCRKLPRALKDWQAF	N-X-C	Q8VHE6	Dnah5	By MS/MS									0	0	0	0	0	0	67221000	0	0
ICFLSGGMSEEDATLNLNAINRCPLPRPWKL	N-X-C	Q91Y97	Aldob					By MS/MS				By MS/MS	0	0	0	0	0	69170000	0	0	0
FLSGGMSEEDATLNLNAINRCPLPRPWKLSF	N-X-C	Q91Y97	Aldob									By MS/MS	0	0	0	0	0	69170000	0	0	0
VWEYAHKHGIPDETCNNYQAKDQDCDKFNQC	N-X-C	Q9WUU7	Ctsz		By MS/MS	By MS/MS	By MS/MS		By matching		By MS/MS		8953100	0	24061000	0	94075000	0	0	17124000	10659000
YMDRKLDFTLSPSFQNLSVLINQMKTKGMRF	N-X-S	A0A571BDS5	Mgam2-ps		By MS/MS			By MS/MS	By MS/MS		By MS/MS		0	158930000	355870000	0	440150000	0	0	139200000	0
DFTLSPSFQNLSVLINQMKTKGMRFLLTLDP	N-X-S	A0A571BDS5	Mgam2-ps		By MS/MS			By MS/MS	By MS/MS		By MS/MS		0	158930000	355870000	0	440150000	0	0	139200000	0
LSQQQKSQSEQDTVLNGDFIVRYDVNRSDSG	N-X-S	A6X935	Itih4							By MS/MS		By MS/MS	0	0	0	0	0	0	0	0	0
TLLDVAWKQMSSFVQNGSTFVKHLSLGSVQM	N-X-S	F8VPN4	Agl								By MS/MS		0	0	0	0	0	0	0	0	0
SRILYADFKQRYKVLNASAIPEGQYIDSKKA	N-X-S	G3UW82	Myh2								By MS/MS		0	0	0	0	358430000	0	0	0	0
ELLDASERVQLLHTQNTSLINTKKKLENDVS	N-X-S	G3UW82	Myh2								By MS/MS		0	0	0	0	304330000	0	0	0	0
RTIDRTIHNQEFDPTNLLQCWEACVENSSYY	N-X-S	G3X982	Aox3		By MS/MS			By MS/MS					0	76764000	0	0	0	0	0	74874000	0
NPRFNENAVVRNTQINNSWGQEERSLLGRMP	N-X-S	O08573	Lgals9		By MS/MS	By matching	By MS/MS			By MS/MS	By MS/MS	By MS/MS	37770000	0	0	0	36520000	24524000	0	0	32400000
EKQLLQANPILEAFGNAKTVKNDNSSRFGKF	N-X-S	O08638	Myh11			By MS/MS	By MS/MS					By matching	6785800	0	0	0	0	26918000	0	0	6586800
GTCLNVGCIPSKALLNNSHYYHMAHGKDFAS	N-X-S	O08749	Dld					By MS/MS			By MS/MS		0	58471000	0	0	116690000	0	0	0	0
DCKDGSDEPGTAACPNGSFHCTNTGYKPLYI	N-X-S	O08795	Prkcsh									By MS/MS	0	0	0	0	0	26840000	0	0	0
GNCMDSGVLNISICKNGAPIIMSFPHFYQAD	N-X-S	O35114	Scarb2		By MS/MS	By MS/MS	By matching		By MS/MS	By MS/MS	By MS/MS		0	0	26460000	44641000	289320000	0	0	18589000	39412000
WKDPFVFRPERFLTNNNSAIDKTQSEKVMLF	N-X-S	P00186	Cyp1a2										0	0	0	0	0	0	0	0	0
KDPFVFRPERFLTNNNSAIDKTQSEKVMLFG	N-X-S	P00186	Cyp1a2										0	0	0	0	0	0	0	0	0
ISNFSPSGVTVAWKANGTPITQGVDTSNPTK	N-X-S;N-X-T	P01845	Iglc3			By MS/MS							0	0	0	0	0	0	0	0	0
ITYLKKDNKTVTRAFNISPNDTSSGSCGINL	N-X-S;N-X-T	P11438	Lamp1	By MS/MS									0	0	0	0	0	0	0	0	0
NRILYGDFKQRYRVLNASAIPEGQFIDSKKA	N-X-S	P13541	Myh3								By MS/MS		0	0	0	0	602990000	0	0	0	0
SENGPDQWSKLYPIANGNNQSPIDIKTSEAN	N-X-S	P13634	Ca1	By MS/MS	By MS/MS	By MS/MS	By MS/MS				By MS/MS	By MS/MS	70877000	0	0	0	334670000	243220000	0	171240000	194640000
GVIATFDPKPIPGNWNGAGCHTNFSTKAMRE	N-X-S	P15105	Glul		By MS/MS	By MS/MS	By MS/MS	By MS/MS		By MS/MS	By MS/MS	By MS/MS	549730000	1298100000	0	416150000	1328700000	502160000	0	565130000	531160000
SNISILRVKVCQCDSNGDCTDVDRIVGAGLG	N-X-S	P15116	Cdh2							By MS/MS		By MS/MS	0	0	0	6517600	0	4119500	0	0	0
GVNHEKYDNSLKIVSNASCTTNCLAPLAKVI	N-X-S	P16858	Gapdh				By MS/MS			By MS/MS	By MS/MS	By MS/MS	0	0	0	21947000	37950000	52637000	0	0	0
ISAPSADAPMFVMGVNHEKYDNSLKIVSNAS	N-X-S	P16858	Gapdh		By MS/MS	By MS/MS	By matching	By MS/MS		By MS/MS		By MS/MS	16041000	111080000	0	124300000	0	259460000	0	38560000	22315000
STRIPKIQKLLQDFFNGKELNKSINPDEAVA	N-X-S	P17156	Hspa2	By MS/MS	By MS/MS	By MS/MS	By MS/MS	By MS/MS	By MS/MS	By MS/MS	By MS/MS	By MS/MS	109580000	279940000	113790000	212510000	182370000	386060000	37347000	24779000	112950000
VQLNLLYVQARDDILNGSHPVSFDKACEFAG	N-X-S	P26039	Tln1	By matching	By MS/MS	By MS/MS			By MS/MS	By MS/MS	By MS/MS	By MS/MS	0	0	38190000	14344000	108640000	12667000	16251000	13256000	25245000
MCASSPEKVEILAPPNGSVPGDRITFDAFPG	N-X-S	P31230	Aimp1	By MS/MS	By MS/MS	By MS/MS	By MS/MS	By MS/MS	By matching		By MS/MS	By MS/MS	48043000	122780000	22609000	0	52662000	37877000	18376000	51261000	73106000
VYINYYDMNAANVGWNGSTFA__________	N-X-S	P34884	Mif									By MS/MS	0	0	0	0	0	37109000	0	0	0
KMKETAENYLGHTAKNAVITVPAYFNDSQRQ	N-X-S	P38647	Hspa9		By MS/MS	By MS/MS		By MS/MS	By MS/MS	By MS/MS	By MS/MS	By MS/MS	0	93530000	51230000	49594000	90912000	49021000	0	41887000	35923000
GHTAKNAVITVPAYFNDSQRQATKDAGQISG	N-X-S	P38647	Hspa9		By matching	By MS/MS			By MS/MS	By matching	By MS/MS	By MS/MS	0	0	69903000	69492000	244660000	84654000	0	65335000	80181000
EPALLELEGKKWRVENQENVSNLVIDDTELK	N-X-S	P40124	Cap1						By MS/MS				0	0	0	0	0	0	0	0	0
KMMSNGILKVPAINVNDSVTKSKFDNLYGCR	N-X-S	P50247	Ahcy	By MS/MS	By MS/MS	By MS/MS	By MS/MS	By MS/MS	By MS/MS	By MS/MS		By MS/MS	62610000	76546000	29891000	59845000	0	32908000	44398000	67528000	61929000
NTSEVYFDGVKVPSENVLGEVGDGFKVAVNI	N-X-S	P50544	Acadvl		By MS/MS								0	0	0	0	0	0	0	0	0
RSVYAHFPINVVIQENGSLVEIRNFLGEKYI	N-X-S	P51410	Rpl9							By MS/MS			0	0	0	209050000	0	0	0	0	0
YEKHANWTLTPLKVLNFDTLVDNISVDPVTG	N-X-S;N-X-T	P52430	Pon1							By matching			0	0	0	104030000	0	0	0	0	0
YEKIQEGVFDINNEANGIKIGPQHAATNASH	N-X-S	P53994	Rab2a	By MS/MS				By MS/MS			By MS/MS		0	0	0	0	31949000	0	28169000	0	0
DSRRRMSPEEFTEIMNQREQFYHKVNFSPPG	N-X-S	P54869	Hmgcs2								By MS/MS		0	0	0	0	93224000	0	0	0	0
FTEIMNQREQFYHKVNFSPPGDTSNLFPGTW	N-X-S	P54869	Hmgcs2	By MS/MS						By MS/MS			0	0	0	65387000	0	0	0	0	0
QFYHKVNFSPPGDTSNLFPGTWYLERVDEMH	N-X-S	P54869	Hmgcs2				By matching	By MS/MS	By matching		By MS/MS		24397000	28253000	21802000	0	53297000	0	0	0	0
NEQPTGTCAACITGGNRSLVANLAAANCYKK	N-X-S	P55264	Adk				By MS/MS						28699000	0	0	0	0	0	0	0	0
ITGGNRSLVANLAAANCYKKEKHLDLERNWV	N-X-S	P55264	Adk									By MS/MS	0	0	0	0	0	11353000	0	0	0
VDQIRAIMDKKANIRNMSVIAHVDHGKSTLT	N-X-S	P58252	Eef2	By MS/MS			By MS/MS						34052000	0	0	0	0	0	15050000	0	0
GYNHPALAKLVQQPQNASTFINRPALGILPP	N-X-S	P61922	Abat							By MS/MS			0	0	0	0	0	0	0	0	0
NASNNELVRTKTLVKNCIVLIDSTPYRQWYE	N-X-S	P62242	Rps8					By MS/MS		By MS/MS		By MS/MS	0	19889000	0	35212000	0	17595000	0	0	0
EVDPLVYNMSHEDPGNVSYSEIGGLSEQIRE	N-X-S	P62334	Psmc6						By MS/MS				0	0	61269000	0	0	0	0	0	0
REYREKIETELRDICNDVLSLLEKFLIPNAS	N-X-S	P63101	Ywhaz						By MS/MS	By MS/MS		By MS/MS	0	0	26778000	41215000	0	65419000	0	0	0
DESHSEWVSCVRFSPNSSNPIIVSCGWDKLV	N-X-S	P68040	Gnb2l1								By MS/MS		0	0	0	0	58759000	0	0	0	0
SMKEVDEQMLAIQNKNSSYFVEWIPNNVKVA	N-X-S	P68372	Tubb4b									By matching	0	0	0	0	0	126540000	0	0	0
AIQNKNSSYFVEWIPNNVKVAVCDIPPRGLK	N-X-S	P68372	Tubb4b			By matching	By MS/MS	By MS/MS	By MS/MS	By MS/MS	By MS/MS		14348000	29815000	28005000	105830000	56336000	0	0	0	8789700
VTVLGVATAPTQVLSNGIPVSNFTYSPDNKS	N-X-S;N-X-T	P70699	Gaa	By MS/MS							By MS/MS		0	0	0	0	17473000	0	21605000	0	0
RRCLSQRWQRGGNASNSCTVLSLLGARCAFM	N-X-S;N-X-C	P97328	Khk		By MS/MS	By MS/MS	By MS/MS	By MS/MS	By MS/MS	By MS/MS	By MS/MS		40885000	148580000	67924000	63753000	137900000	0	0	35831000	0
PPPRVVDTLGAGDTFNASVIFSLSKGNSMQE	N-X-S	P97328	Khk									By MS/MS	0	0	0	0	0	0	0	0	0
EIIMSPVRNNVGRGLNVALVNGSTGQVMKKD	N-X-S	P97805	Fam3d		By MS/MS				By matching	By MS/MS	By matching	By MS/MS	0	0	8053200	507230000	43512000	340990000	0	0	0
PVRNNVGRGLNVALVNGSTGQVMKKDSFDMY	N-X-S	P97805	Fam3d		By MS/MS				By matching	By MS/MS	By matching	By MS/MS	0	0	8053200	667330000	43512000	340990000	0	0	0
_MRYVASYLLAALGGNSSPSAKDIKKILDSV	N-X-S	P99027	Rplp2							By MS/MS		By MS/MS	0	0	0	38169000	0	44004000	0	0	0
TSKIHITETSTNTVPNTSPTAASASADLNGQ	N-X-S	Q00519	Xdh						By MS/MS				0	0	24365000	0	0	0	0	0	0
ESRQRWVLTLKEETRNNNSLVSKYHPNFWMD	N-X-S	Q03526	Itk										0	0	0	0	0	0	0	0	0
SRQRWVLTLKEETRNNNSLVSKYHPNFWMDG	N-X-S	Q03526	Itk										0	0	0	0	0	0	0	0	0
RQRWVLTLKEETRNNNSLVSKYHPNFWMDGR	N-X-S	Q03526	Itk										0	0	0	0	0	0	0	0	0
TNGDKIGCFALSEPGNGSDAGAASTTAREEG	N-X-S	Q07417	Acads		By MS/MS	By MS/MS	By matching	By MS/MS	By MS/MS	By MS/MS	By MS/MS	By MS/MS	0	150660000	92797000	125580000	111400000	132360000	0	0	0
KLLFRRFNIGVEVVKNLSIVVSLCNNKTNKK	N-X-S;N-X-T	Q3U095	Nxpe2								By MS/MS		0	0	0	0	0	0	0	0	0
GVEVVKNLSIVVSLCNNKTNKKKKKCQIGME	N-X-S;N-X-T	Q3U095	Nxpe2								By MS/MS		0	0	0	0	0	0	0	0	0
VEVVKNLSIVVSLCNNKTNKKKKKCQIGMET	N-X-S;N-X-T	Q3U095	Nxpe2								By MS/MS		0	0	0	0	0	0	0	0	0
LKKLFLVNNKINKIENISNLHQLQMLELGSN	N-X-S	Q3UM45	Ppp1r7									By matching	0	0	0	0	0	29973000	0	0	0
LFLVNNKINKIENISNLHQLQMLELGSNRIR	N-X-S	Q3UM45	Ppp1r7									By matching	0	0	0	0	0	29973000	0	0	0
PTSIREPEKSQKKLQNLNDVLGKKLNKSSKN	N-X-S	Q4QY64	Atad5	By MS/MS			By MS/MS						6004800	0	0	0	0	0	5146500	0	0
SIREPEKSQKKLQNLNDVLGKKLNKSSKNVP	N-X-S	Q4QY64	Atad5	By MS/MS			By MS/MS						6004800	0	0	0	0	0	5146500	0	0
SELEEEMDQRIQAVENESRKDEKRKAEEALT	N-X-S	Q5RI75	Rasef	By MS/MS			By MS/MS		By MS/MS				0	0	74197000	0	0	0	25712000	0	0
IPVGISYDRIIEGHYNGEQLGKPKKNESLWS	N-X-S	Q61586	Gpam			By MS/MS					By MS/MS		0	0	0	0	21772000	0	0	0	41871000
SPEEVKLVAEGFDSANGINISPDKKYVYVAD	N-X-S	Q62086	Pon2				By MS/MS		By MS/MS				10322000	0	18263000	0	0	0	0	0	0
________MAVNLSRNGPALQEAYVRVVTEK	N-X-S	Q62418	Dbnl		By MS/MS			By MS/MS	By MS/MS	By MS/MS			0	35120000	12083000	41633000	0	0	0	18007000	0
LGGYVATIGTKFCALNWENQSVFVLAMVDED	N-X-S	Q64374	Rgn			By MS/MS							0	0	0	0	0	0	0	0	0
YVATIGTKFCALNWENQSVFVLAMVDEDKKN	N-X-S	Q64374	Rgn								By MS/MS		0	0	0	0	97663000	0	0	0	0
NLSLVVHGPGDIRLENYPIPELGPNDVLLKM	N-X-S	Q64442	Sord			By MS/MS	By matching				By MS/MS		481930000	0	0	0	343820000	0	0	0	517570000
LAEACRKQEEFDIANNGSSQANKLIKEELQS	N-X-S	Q64514	Tpp2				By matching				By matching		10016000	0	0	0	50822000	0	0	0	0
KSKSTTTKNNSKVSANKATTTSPQTVATTTG	N-X-S	Q6P3Y5	Znf280c							By MS/MS			0	0	0	0	0	0	0	0	0
EEQAKASKKGMWSEGNGSHTIRDLKYTIENP	N-X-S	Q78PY7	Snd1		By MS/MS	By MS/MS				By MS/MS	By MS/MS	By MS/MS	0	0	0	54143000	48333000	35465000	0	55095000	75430000
FIPHENGIHTIDVKFNGSHVVGSPFKVRVGE	N-X-S	Q80X90	Flnb	By MS/MS		By MS/MS	By MS/MS	By MS/MS	By MS/MS			By MS/MS	11734000	31500000	12063000	0	0	45382000	4958900	0	16614000
VEGPSKAEITFDDHKNGSCGVSYIAQEPGNY	N-X-S	Q80X90	Flnb									By MS/MS	0	0	0	0	0	24878000	0	0	0
EDGYFWFLGRNDDVINSSSYRIGPVEVESAL	N-X-S	Q8BGA8	Acsm5			By MS/MS							0	0	0	0	0	0	0	0	0
EKTGHRPPNPAFWWVNGSGTEVKWTFEELGK	N-X-S	Q8BGA8	Acsm5	By MS/MS	By MS/MS	By MS/MS		By MS/MS		By MS/MS	By MS/MS		0	90295000	0	44089000	167220000	0	37417000	54347000	57429000
KEVESVTPEHCIFASNTSALPINQIAAVSKR	N-X-S	Q8BMS1	Hadha			By MS/MS							0	0	0	0	0	0	0	0	0
YGTQFTPCQLLLDHANNSSKKFYQ_______	N-X-S	Q8BMS1	Hadha								By MS/MS		0	0	0	0	50551000	0	0	0	0
KGFYIYQEGSKNKSLNSEMDNILANLRLPAK	N-X-S	Q8BMS1	Hadha		By MS/MS							By MS/MS	0	0	0	0	0	0	0	0	0
KLPSVFKKDGTVTAGNASGVSDGAGAVIIAS	N-X-S	Q8BWT1	Acaa2							By matching		By MS/MS	0	0	0	55849000	0	46558000	0	0	0
RRKLVVARLPSVSKLNGSVVTDGEREDSERF	N-X-S	Q8C5W3	Tbcel					By MS/MS			By matching		0	16469000	0	0	50909000	0	0	0	0
WQIPIKHNVFEILKSNESQLCEVLQNKFGCI	N-X-S	Q8CAS9	Parp9		By MS/MS								0	0	0	0	0	0	0	0	0
LDRNLAENISRVLYPNDNFFEGKELRLKQEY	N-X-S	Q8CI94	Pygb		By MS/MS	By MS/MS	By MS/MS	By MS/MS		By MS/MS	By matching	By MS/MS	47784000	41242000	0	48922000	87885000	14586000	0	70368000	71119000
DFSKVPKLKTVFQKENGTITAANASTLNDGA	N-X-S;N-X-T	Q8QZT1	Acat1				By MS/MS	By MS/MS	By MS/MS	By matching	By MS/MS	By MS/MS	0	21759000	53758000	32824000	43751000	68539000	0	0	0
LKTVFQKENGTITAANASTLNDGAAALVLMT	N-X-S;N-X-T	Q8QZT1	Acat1					By MS/MS					0	21759000	0	0	0	0	0	0	0
QKENGTITAANASTLNDGAAALVLMTAEAAQ	N-X-S;N-X-T	Q8QZT1	Acat1					By MS/MS					0	21759000	0	0	0	0	0	0	0
VKDGLTDVYNKIHMGNCAENTAKKMNISRQE	N-X-S	Q8QZT1	Acat1	By MS/MS	By MS/MS	By matching	By MS/MS			By MS/MS	By MS/MS	By matching	62141000	0	0	18183000	0	30593000	0	8480300	67968000
PGAWTEACGQKLTFFNSTLNTSGLVAQGEAL	N-X-S;N-X-T	Q8R0Y6	Aldh1l1			By MS/MS						By matching	0	0	0	0	0	20406000	0	0	19180000
QRGLLRSRRNVVMPGNIRNRCNISIETDGVM	N-X-S;N-X-C	Q8R1P5	Kcnk13			By MS/MS							0	0	0	0	0	0	0	0	0
GLFPSSPRAPRLVITNGMVIPNYSSRTEYEK	N-X-S	Q8VC12	Uroc1							By MS/MS			0	0	0	38748000	0	0	0	0	0
QCLLQKEGKDLIKQKNVNISYIVNDSFFPQR	N-X-S	Q8VCU1	Ces3b			By MS/MS							0	0	0	0	0	0	0	0	0
TGNPKGATLSHHNIVNNSMLIGQRLKMPTKT	N-X-S	Q8VCW8	Acsf2								By MS/MS		0	0	0	0	0	0	0	0	0
ALDNEAGGRPAMEPGNGSLDLGGDAAGRSGA	N-X-S	Q8VEK3	Hnrnpu			By MS/MS					By MS/MS	By MS/MS	0	0	0	0	31510000	25335000	0	0	19790000
KNFSLRIDEVEEMLTNNRIWRNRTVDIGVVT	N-X-S;N-X-T	Q91WD5	Ndufs2								By MS/MS		0	0	0	0	81872000	0	0	0	0
ALCLDKSLGPNTCSSNGSSLYFIHGPNLYCY	N-X-S;N-X-C	Q91X72	Hpx						By MS/MS				0	0	24871000	0	0	0	0	0	0
MSQLVECVPNFSEGNNQEVIDAISRAISQTP	N-X-S	Q91XD4	Ftcd										0	0	0	0	0	0	0	0	0
DNISSVLNKLVVVKLNGGLGTSMGCKGPKSL	N-X-S	Q91ZJ5	Ugp2		By MS/MS	By MS/MS	By MS/MS	By MS/MS		By MS/MS		By MS/MS	0	60163000	0	69868000	0	68197000	0	56744000	80430000
SSGLQAVANIAGGIRNGSYDIGMACGVESMS	N-X-S	Q921H8	Acaa1a									By MS/MS	0	0	0	0	0	32596000	0	0	0
SQNFSPVVRDAVITSNGLLTDKYKYIQKLRE	N-X-S	Q99K67	Aass		By MS/MS	By MS/MS		By MS/MS					0	142420000	0	0	0	0	0	136670000	156560000
GHLDNISNNLLIGAINIENGKANSVRNAVTQ	N-X-S	Q99KI0	Aco2								By MS/MS		0	0	0	0	97726000	0	0	0	0
DNISNNLLIGAINIENGKANSVRNAVTQEFG	N-X-S	Q99KI0	Aco2	By MS/MS	By MS/MS	By MS/MS	By MS/MS	By MS/MS	By MS/MS	By MS/MS	By MS/MS	By MS/MS	204170000	52502000	73478000	106410000	603430000	101380000	114550000	94546000	45586000
GWPLDIRVGLIGSCTNSSYEDMGRSAAVAKQ	N-X-S	Q99KI0	Aco2		By MS/MS	By MS/MS		By MS/MS	By MS/MS		By MS/MS	By MS/MS	0	48100000	32684000	0	87652000	32069000	0	29919000	29362000
KHVGPGVLSMANAGPNTNGSQFFICTIKTDW	N-X-S	Q99KR7	Ppif								By MS/MS		0	0	0	0	21002000	0	0	0	0
VGPGVLSMANAGPNTNGSQFFICTIKTDWLD	N-X-S	Q99KR7	Ppif								By MS/MS		0	0	0	0	21002000	0	0	0	0
HTRWIRERSHESYAKNYSVVFPHDEPLAGRN	N-X-S	Q99LB7	Sardh					By MS/MS					0	0	0	0	0	0	0	0	0
GCKVTTHPLAKDKMMNGSHYSYSESRVEKDG	N-X-S	Q99LX0	Park7		By MS/MS	By MS/MS	By MS/MS	By MS/MS	By MS/MS	By MS/MS	By MS/MS	By MS/MS	144090000	0	128430000	38880000	558610000	128920000	0	44936000	84435000
AVFTANASEIKIAEENGAAFAGGTDLVKKIM	N-X-S	Q99N96	Mrpl1			By MS/MS							0	0	0	0	0	0	0	0	0
LWARYAFGQEKTVSLNNLSADEVTRAMQNVL	N-X-S	Q9CQ75	Ndufa2		By matching			By MS/MS		By MS/MS		By MS/MS	0	74872000	0	0	0	19157000	0	121280000	0
WARYAFGQEKTVSLNNLSADEVTRAMQNVLS	N-X-S	Q9CQ75	Ndufa2		By matching			By MS/MS					0	74872000	0	0	0	0	0	121280000	0
DTNFDTWIKRCQEIQNGSESEVSASQRTQSK	N-X-S	Q9CX34	Sugt1							By MS/MS			0	0	0	0	0	0	0	0	0
CLDEGTVRSVVTEEFNGSDWERAMKEHKTIK	N-X-S	Q9CXS4	Cenpv	By MS/MS		By MS/MS		By MS/MS	By MS/MS	By MS/MS	By MS/MS	By MS/MS	0	44820000	37996000	41874000	78628000	45390000	43792000	0	0
VRFVTRVNMSGVSSSNGVVDPRATAVLAKWQ	N-X-S	Q9CZY3	Ube2v1	By MS/MS	By MS/MS	By MS/MS	By matching	By MS/MS	By MS/MS		By MS/MS	By MS/MS	46667000	62151000	83309000	0	161720000	41559000	37881000	8126700	29791000
PGGPNGDFGIKFNISNGGPAPEAITDKIFQI	N-X-S	Q9D0F9	Pgm1	By MS/MS	By MS/MS	By MS/MS	By MS/MS	By MS/MS	By MS/MS	By MS/MS	By MS/MS	By MS/MS	476770000	699800000	491330000	422560000	1.6693e+09	179190000	449040000	505040000	693030000
RASPPLEGSRFHYGFNSSYLKKVVSFWRNEF	N-X-S	Q9D379	Ephx1								By MS/MS		0	0	0	0	0	0	0	0	0
QFSSSEKKTEVKPSSNGSASSASKRGAEPSG	N-X-S	Q9DAV9	Tmem38b	By MS/MS	By MS/MS	By MS/MS	By MS/MS	By MS/MS		By MS/MS	By MS/MS		2747000	3245600	0	1662000	21050000	0	3537000	1796300	1563800
KEFPPPVLGKDYNFVNGSCMLYEANHVRECL	N-X-S	Q9DBB8	Dhdh							By MS/MS		By MS/MS	0	0	0	49907000	0	29658000	0	0	0
MEPSDLKISLSNESSNGVSANGK________	N-X-S	Q9ET01	Pygl	By MS/MS	By MS/MS	By MS/MS	By MS/MS	By MS/MS	By MS/MS	By MS/MS	By MS/MS	By MS/MS	201380000	171610000	171820000	142930000	354480000	102960000	121910000	114400000	195770000
LKISLSNESSNGVSANGK_____________	N-X-S	Q9ET01	Pygl	By MS/MS	By MS/MS	By MS/MS	By MS/MS	By MS/MS	By MS/MS	By MS/MS	By MS/MS	By MS/MS	201380000	171610000	171820000	142930000	354480000	102960000	121910000	114400000	195770000
KARKPLVEKKRRARINESLQELRLLLAGTEV	N-X-S	Q9JHE6	Hes6					By MS/MS					0	90214000	0	0	0	0	0	0	0
ARFSPLLYCQSQELPNGSVKEGPAPIPAPLE	N-X-S	Q9JIL4	Pdzk1					By MS/MS			By MS/MS	By MS/MS	0	11350000	0	0	15821000	0	0	0	0
NVPAISNKLEHLYLNNNSIEKINGTQICPNN	N-X-S;N-X-T	Q9JK53	Prelp								By MS/MS		0	0	0	0	43085000	0	0	0	0
VPAISNKLEHLYLNNNSIEKINGTQICPNNL	N-X-S;N-X-T	Q9JK53	Prelp								By MS/MS		0	0	0	0	0	0	0	0	0
DLALGLVPGDRLVEINGQNVENKSRDEIVEM	N-X-S	Q9JMH9	Myo18a			By MS/MS			By MS/MS		By MS/MS		0	0	6578300	0	34999000	0	0	0	8610500
FHFLGRYIKETYMRINESIGQGDLSELPELH	N-X-S	Q9R0H0	Acox1		By MS/MS	By MS/MS							0	0	0	0	0	0	0	16804000	28410000
FKKLHMVNFVEPVGLNYSMFIPTLLNQGTTA	N-X-S	Q9R0H0	Acox1		By MS/MS						By MS/MS		0	0	0	0	37360000	0	0	20570000	0
EATGIFKKLPNLRKINLSNNRIKEVREGAFD	N-X-S	Q9WVB4	Slit3			By MS/MS							0	0	0	0	0	0	0	0	0
VAGQVGVPLQDLMVRNDSPCGTTIGPILASR	N-X-S	Q9Z2W0	Dnpep				By matching		By MS/MS				23435000	0	24094000	0	0	0	0	0	0
VNVTVVMGIKTFSDTNLERKQVQKIIAHRDY	N-X-T	A0A286YDY8	Prss51		By MS/MS				By matching				0	0	41022000	0	0	0	0	19622000	0
__________MEKSSNTTGSGGPKSDSQLPE	N-X-T	A0A5F8MPE6				By matching							0	0	0	0	0	0	0	0	18221000
KLTEWQKSAYMYMKRNYTRMTGVTVNQPVFM	N-X-T	A2AHC7	Ssxb14		By MS/MS	By MS/MS	By matching	By MS/MS		By MS/MS	By MS/MS	By MS/MS	15423000	28166000	0	36646000	75814000	56031000	0	14972000	11739000
LKANIAGATDVKWVLNGTELPNSEEYRYGVS	N-X-T	A2ASS6	Ttn								By MS/MS		0	0	0	0	28289000	0	0	0	0
QLCINFTNEKLQQFFNHHMFVLEQEEYKKEG	N-X-T	B1AR69	Myh13								By MS/MS		0	0	0	0	37540000	0	0	0	0
DYNIAGWLDKNKDPLNETVVGLYQKSSLKLL	N-X-T	B1AR69	Myh13								By MS/MS		0	0	0	0	0	0	0	0	0
HRMSIALANSLDVPKNLTITDISNKTITVNY	N-X-T	E9PZ36	Pkhd1	By MS/MS			By MS/MS						66700000	0	0	0	0	0	75261000	0	0
LSDHHALRLIFNNKKNNRKPTLTWKLNNTLL	N-X-T	J3KMP5	Gm21897									By matching	0	0	0	0	0	7680300	0	0	0
SDHHALRLIFNNKKNNRKPTLTWKLNNTLLN	N-X-T	J3KMP5	Gm21897									By matching	0	0	0	0	0	7680300	0	0	0
SFSDFLRHYSRLEICNLTPDTLTCDSYKKWK	N-X-T	O08529	Capn2		By MS/MS	By MS/MS	By matching		By MS/MS	By MS/MS	By MS/MS	By MS/MS	21649000	0	23606000	33030000	31208000	31511000	0	16510000	16496000
KAVGKDNFTLIPEGTNGTEERMSVIWDKAVV	N-X-T	O08553	Dpysl2						By MS/MS		By MS/MS	By MS/MS	0	0	23463000	0	29432000	30510000	0	0	0
IKSAQLGFKTVCIEKNETLGGTCLNVGCIPS	N-X-T	O08749	Dld		By MS/MS	By MS/MS					By MS/MS		0	0	0	0	47506000	0	0	19415000	0
WNGKTSLDWWTTDTCNMINGTDGDSFHPLIS	N-X-T	O35114	Scarb2		By MS/MS								0	0	0	0	0	0	0	31685000	0
VTANMILAVDIFDKLNFTGAQVPRFEDIQEE	N-X-T	O35161	Celsr1							By MS/MS			0	0	0	20940000	0	0	0	0	0
GPTEERVLRIGLLGYNATTENVDRVAEALRE	N-X-T	O35423	Agxt				By MS/MS						0	0	0	0	0	0	0	0	0
MYKVKGTNEEMVFRGNVDNNTPYANSFTPPI	N-X-T	O35474	Edil3				By matching						16321000	0	0	0	0	0	0	0	0
EMVFRGNVDNNTPYANSFTPPIKAQYVRLYP	N-X-T	O35474	Edil3				By matching						16321000	0	0	0	0	0	0	0	0
DDSVQRLQVLENILENNTQWLMKLENYIQDN	N-X-T	O35608	Angpt2									By MS/MS	0	0	0	0	0	0	0	0	0
DSVQRLQVLENILENNTQWLMKLENYIQDNM	N-X-T	O35608	Angpt2									By MS/MS	0	0	0	0	0	0	0	0	0
IMKFKSMDDVIKRANNTTYGLAAGVFTKDLD	N-X-T	O35945	Aldh1a7							By MS/MS		By MS/MS	0	0	0	34956000	0	37155000	0	0	0
EFYLGKRCAYVYKAKNNTVTPGGKPNKTRVI	N-X-T	O55142	Rpl35a								By MS/MS		0	0	0	0	0	0	0	0	0
FYLGKRCAYVYKAKNNTVTPGGKPNKTRVIW	N-X-T	O55142	Rpl35a								By MS/MS		0	0	0	0	0	0	0	0	0
KDDHNWWQGKLENSKNGTAGLIPSPELQEWR	N-X-T	O70589	Cask	By MS/MS				By MS/MS					0	0	0	0	0	0	0	0	0
VSRGQKVTSLTACLVNQNLRLDCRHENNTKD	N-X-T	P01831	Thy1					By matching					0	69809000	0	0	0	0	0	0	0
RGQKVTSLTACLVNQNLRLDCRHENNTKDNS	N-X-T	P01831	Thy1					By matching					0	69809000	0	0	0	0	0	0	0
GADFLGRWYNGTDNKNTPIYVSSPTWENHNA	N-X-T	P05201	Got1									By MS/MS	0	0	0	0	0	0	0	0	0
QIMQLHHSKHHAAYVNNLNATEEKYHEALAK	N-X-T	P09671	Sod2	By MS/MS		By MS/MS	By MS/MS		By MS/MS	By MS/MS	By MS/MS	By MS/MS	50574000	0	133290000	32663000	254530000	51310000	63282000	0	58279000
IMQLHHSKHHAAYVNNLNATEEKYHEALAKG	N-X-T	P09671	Sod2		By matching						By MS/MS		0	0	0	0	17960000	0	0	44278000	0
____________MTENSTSAPAAKPKRAKAS	N-X-T	P10922	H1f0								By MS/MS		0	0	0	0	23119000	0	0	0	0
LTENRNTWDPDQPPRNLTDAFLAEIEKVKGN	N-X-T	P11714	Cyp2d9	By MS/MS	By MS/MS	By MS/MS	By MS/MS	By MS/MS	By MS/MS	By MS/MS	By MS/MS	By MS/MS	8136400	9529600	8762900	20733000	8273800	10611000	4837000	17464000	10184000
VIKNKTWKFVEGLPINDFSREKMDLTAKELT	N-X-T	P14152	Mdh1		By MS/MS	By MS/MS		By MS/MS	By MS/MS	By MS/MS		By MS/MS	0	214000000	81024000	312250000	0	209810000	0	283050000	187980000
KFNGTVKAENGKLVINGKPITIFQERDPTNI	N-X-T	P16858	Gapdh	By MS/MS	By MS/MS	By MS/MS	By MS/MS	By MS/MS	By MS/MS	By MS/MS	By MS/MS	By MS/MS	1.0196e+09	1.9877e+09	524090000	1.7768e+09	1.4802e+09	2520800000	187450000	1201200000	0
TRFMGKGVSQAVEHINKTIAPALVSKKVNVV	N-X-T	P17182	Eno1					By MS/MS			By matching		0	38831000	0	0	32149000	0	0	0	0
FSLGSMVSNMTEEKANAIAWALAQIPQKVLW	N-X-T	P17717	Ugt2b17	By MS/MS	By MS/MS	By MS/MS	By MS/MS	By matching		By MS/MS		By MS/MS	2529000	6251100	0	42506000	0	8797200	4045200	8923200	5812300
GLETAGGVMTALIKRNSTIPTKQTQTFTTYS	N-X-T	Q61696	Hspa1a	By MS/MS					By matching		By matching		0	0	278960000	0	65077000	0	92040000	0	0
GGTDSKYYHGELSYLNVTRKAYWQVHMDQLE	N-X-T	P18242	Ctsd					By MS/MS			By MS/MS		0	0	0	0	544270000	0	0	0	0
SCGRGNAGQTNYGFANSTMERICEQRRHDGL	N-X-T	P19096	Fasn						By matching		By MS/MS		0	0	7314400	0	15817000	0	0	0	0
NQTPELFQDVNKPKYNGTLNLDRATREACPE	N-X-T	P19096	Fasn		By MS/MS	By MS/MS	By MS/MS	By MS/MS		By MS/MS	By MS/MS	By MS/MS	84234000	0	0	188350000	195200000	163510000	0	127400000	124270000
DSHFSHLAWINTPRKNGGLGHMNITLLSDIT	N-X-T	P20108	Prdx3	By MS/MS	By MS/MS	By MS/MS	By MS/MS	By MS/MS	By MS/MS	By matching	By MS/MS	By MS/MS	17965000	32258000	0	0	32812000	5791500	10660000	0	21210000
AWINTPRKNGGLGHMNITLLSDITKQISRDY	N-X-T	P20108	Prdx3	By matching									0	0	0	0	0	0	44567000	0	0
HLKDAQLFIQKKAVKNFTDVHPDYGARIQAL	N-X-T	P24270	Cat	By matching	By MS/MS		By MS/MS	By MS/MS	By MS/MS	By MS/MS	By MS/MS	By MS/MS	305840000	398380000	199370000	79092000	379680000	103940000	38293000	238450000	0
QIMKFKSVDDVIKRANNTTYGLAAGLFTKDL	N-X-T	P24549	Aldh1a1	By matching		By MS/MS		By MS/MS			By MS/MS	By MS/MS	0	57239000	0	0	57363000	47594000	9718600	0	66558000
IMKFKSVDDVIKRANNTTYGLAAGLFTKDLD	N-X-T	P24549	Aldh1a1		By MS/MS	By MS/MS		By MS/MS		By MS/MS		By MS/MS	0	20346000	0	48855000	0	47594000	0	86302000	13469000
SGRGAYPVFFNFTRGNGIAFSDGERWKILRR	N-X-T	P33267	Cyp2f2			By MS/MS	By MS/MS	By MS/MS	By MS/MS	By MS/MS			64730000	42828000	49359000	74716000	0	0	0	0	139970000
RLVGMPAKRQAVTNPNNTFYATKRLIGRRYD	N-X-T	P38647	Hspa9				By MS/MS					By MS/MS	0	0	0	0	0	15717000	0	0	0
ATADNLIKQREADIQNFTSFISKDSIQKSLH	N-X-T	P42125	Eci1		By MS/MS								0	0	0	0	0	0	0	0	0
NLTQQLQTTCQTVLVNAQGLPQNIQDQAKHL	N-X-T	P43883	Plin2				By MS/MS						41018000	0	0	0	0	0	0	0	0
_______MASHLELNNGTKMPTLGLGTWKSP	N-X-T	P45376	Akr1b1	By MS/MS	By MS/MS	By MS/MS	By MS/MS		By MS/MS		By MS/MS	By MS/MS	123850000	0	118080000	0	177470000	65419000	0	73162000	98377000
QKRDAYVSRLNTIYQNNLTKSHIEIIHGYAT	N-X-T	P47791	Gsr									By MS/MS	0	0	0	0	0	10080000	0	0	0
RHDKVLRNFDSLISSNCTEELENAGVEVLKF	N-X-T	P47791	Gsr		By MS/MS	By MS/MS	By MS/MS	By MS/MS		By matching		By MS/MS	55417000	230510000	0	331450000	0	427390000	0	195290000	90792000
NFDSLISSNCTEELENAGVEVLKFTQVKEVK	N-X-T	P47791	Gsr						By MS/MS				0	0	38954000	0	0	0	0	0	0
EDEDAYKKQFSQYIKNNVTPDMMEEMYKKAH	N-X-T	P47962	Rpl5		By MS/MS	By MS/MS				By MS/MS	By MS/MS	By MS/MS	0	0	0	34734000	23885000	27653000	0	22956000	34957000
DEDAYKKQFSQYIKNNVTPDMMEEMYKKAHA	N-X-T	P47962	Rpl5		By MS/MS	By MS/MS				By MS/MS	By MS/MS	By MS/MS	0	0	0	34734000	23885000	27653000	0	22956000	34957000
DKKKLVKAFKKKFACNGTVIEHPEYGEVIQL	N-X-T	P48024	Eif1							By MS/MS		By MS/MS	0	0	0	56592000	0	67801000	0	0	0
EEEQALRGNLTDLEPNGVRSGM_________	N-X-T	P49429	Hpd	By MS/MS	By MS/MS		By MS/MS	By MS/MS		By MS/MS	By matching	By MS/MS	159920000	221810000	0	111140000	121700000	102220000	40568000	123650000	0
KDQPQVPAIFRLTEENGTWYLDQIRREQYVP	N-X-T	P50295	Nat2		By MS/MS	By MS/MS							0	0	0	0	0	0	0	12104000	11005000
SKTVENATSGETLEENGAGD___________	N-X-T	P50580	Pa2g4						By MS/MS	By MS/MS		By MS/MS	0	0	9175100	18583000	0	27657000	0	0	0
____________MTLNNVTMRQGTVGMQPQQ	N-X-T	P55041	Gem	By MS/MS	By matching	By MS/MS	By matching				By matching	By MS/MS	82327000	0	0	0	386710000	0	10786000	27404000	752250000
___________MTLNNVTMRQGTVGMQPQQR	N-X-T	P55041	Gem	By MS/MS	By matching	By MS/MS	By matching				By matching	By MS/MS	82327000	0	0	0	386710000	0	10786000	27404000	752250000
VMLVSRTYCDVWMIQNGTLIESGIIGRSSKD	N-X-T	P55096	Abcd3						By MS/MS				0	0	12299000	0	0	0	0	0	0
IQTKMEEIGRISIEMNGTLEDQLSHLKQYER	N-X-T	P57780	Actn4	By matching	By MS/MS	By matching	By matching	By MS/MS		By MS/MS	By MS/MS	By MS/MS	114270000	1.0006e+09	0	22978000	305980000	40482000	63838000	142350000	102500000
LEQQHQLIQEALIFDNKHTNYTMEHIRVGWE	N-X-T	P57780	Actn4							By MS/MS			0	0	0	0	0	0	0	0	0
KKYVIYIERVQREKANGTTVHVGIHPSKVVI	N-X-T	P61255	Rpl26	By MS/MS	By MS/MS	By MS/MS	By MS/MS	By MS/MS		By MS/MS	By MS/MS	By MS/MS	103140000	233910000	0	58540000	345970000	60472000	55242000	88300000	101730000
EFNTGPLSVLTQSVKNNTQVLINCRNNKKLL	N-X-T	P62317	Snrpd2					By MS/MS			By MS/MS	By MS/MS	0	19005000	0	0	0	9578900	0	0	0
FNTGPLSVLTQSVKNNTQVLINCRNNKKLLG	N-X-T	P62317	Snrpd2					By MS/MS				By MS/MS	0	19005000	0	0	0	9578900	0	0	0
KNIGAKLVQDVANNTNEEAGDGTTTATVLAR	N-X-T	P63038	Hspd1							By MS/MS		By MS/MS	0	0	0	0	0	0	0	0	0
GLSIGDVAKKLGEMWNNTAADDKQPYEKKAA	N-X-T	P63158	Hmgb1									By MS/MS	0	0	0	0	0	0	0	0	0
____________MEANGFGLQNFPELKNDTF	N-X-T	P70697	Urod		By MS/MS	By MS/MS				By MS/MS			0	0	0	0	0	0	0	11314000	8407300
SCPLDCKVYVGNLGNNGNKTELERAFGYYGP	N-X-T	P84104	Srsf3	By matching	By MS/MS	By MS/MS	By MS/MS	By MS/MS	By MS/MS		By MS/MS		92488000	211170000	125470000	0	247320000	0	70359000	86869000	121920000
PLDCKVYVGNLGNNGNKTELERAFGYYGPLR	N-X-T	P84104	Srsf3									By matching	0	0	0	0	0	102390000	0	0	0
_MEAKGGTVKAASGFNATEDAQTLRKAMKGL	N-X-T	P97429	Anxa4		By MS/MS	By MS/MS							0	0	0	0	0	0	0	9355100	8988500
ARAVANETGAFFFLINGPEIMSKLAGESESN	N-X-T	Q01853	Vcp									By MS/MS	0	0	0	0	0	25302000	0	0	0
ENYTRAYSEALAAFGNGALFVEKFIEKPRHI	N-X-T	Q05920	Pc	By MS/MS	By MS/MS	By MS/MS	By MS/MS	By MS/MS	By MS/MS	By MS/MS	By MS/MS	By MS/MS	147600000	129550000	307530000	615890000	107900000	792860000	60710000	118260000	61735000
EGDSWVLNGTKAWITNSWEASATVVFASTDR	N-X-T	Q07417	Acads									By MS/MS	0	0	0	0	0	0	0	0	0
AASTTAREEGDSWVLNGTKAWITNSWEASAT	N-X-T	Q07417	Acads	By MS/MS	By MS/MS	By MS/MS	By MS/MS	By MS/MS	By MS/MS	By MS/MS	By MS/MS	By MS/MS	0	356330000	56286000	181940000	420610000	186590000	28833000	202840000	248710000
NPDNHCFCTEKVISNNCTSYGVLDIGKCKEG	N-X-T;N-X-C	Q08857	Cd36								By MS/MS		0	0	0	0	0	0	0	0	0
PINFTMFLTMFGEKLNGTDPEDVIRNAFACF	N-X-T	Q3THE2	Myl12b		By MS/MS				By matching	By MS/MS		By MS/MS	0	0	17717000	115870000	0	179750000	0	27806000	0
LGIQVKVINAAHSFYNGTTTLPISDEDRTPR	N-X-T	Q3THK7	Gmps			By MS/MS			By MS/MS		By MS/MS		0	0	18174000	0	55262000	0	0	0	23384000
TSNKTERELLEVVNKNFDLRPGVIVRDLDLK	N-X-T	Q3THS6	Mat2a							By MS/MS	By MS/MS	By MS/MS	0	0	0	25818000	73607000	26157000	0	0	0
VLAHKLNAKLAELRRNGTLPWLRPDSKTQVT	N-X-T	Q3THS6	Mat2a			By matching				By MS/MS	By MS/MS	By MS/MS	0	0	0	13187000	120880000	12504000	0	0	26320000
RINKDTHLYTLILRPNATYEVKIDNQKVTSG	N-X-T	Q3TQS0	Calr4			By MS/MS							0	0	0	0	0	0	0	0	10297000
SEANDLAMVMARAHSNHTDIISFRGAYHGCS	N-X-T	Q3UEG6	Agxt2								By MS/MS		0	0	0	0	57096000	0	0	0	0
YGPFCNIKSIPRFSENLT_____________	N-X-T	Q3UL97	Atf7ip2					By matching		By MS/MS		By matching	0	7248900	0	11756000	0	9996900	0	0	0
MASPFRTVKEALALANGTPRGGSASVWSERL	N-X-T	Q571I9	Aldh16a1		By MS/MS	By MS/MS	By MS/MS		By MS/MS	By MS/MS			9462500	0	8386800	16744000	0	0	0	0	8572500
YAQTLAMDKRGYPVYNHTEQTNKVIQKMSHT	N-X-T	Q5FW57	Gm4952			By MS/MS							0	0	0	0	0	0	0	0	0
AVGYRTGDFQLHTNVNNGTEFGGSIYQKVCE	N-X-T	Q60930	Vdac2		By MS/MS	By MS/MS	By MS/MS	By MS/MS			By MS/MS		33274000	64942000	0	0	206920000	0	0	36972000	44958000
GSIYQKVNERIETSINLAWTAGSNNTRFGIA	N-X-T	Q60931	Vdac3							By MS/MS			0	0	0	112550000	0	0	0	0	0
DQNFTSAKISVSDLINGIASLKMDKRDAMVG	N-X-T	Q61735	Cd47		By MS/MS	By MS/MS				By MS/MS		By MS/MS	0	0	0	61368000	0	44752000	0	20566000	16479000
QLYEYLQNRMMAIAPNVTVMVGELVGARLIA	N-X-T	Q6DFW4	Nop58	By MS/MS	By MS/MS		By matching			By MS/MS		By MS/MS	142290000	0	0	1.0618e+09	0	531150000	965360000	219170000	0
LLKDMKTKYFFFDDGNGLKGNRNVTLTLSWN	N-X-T	Q6ZWQ7	Spcs3		By MS/MS	By MS/MS			By MS/MS	By MS/MS		By MS/MS	0	0	9822000	42344000	0	25355000	0	14402000	8460600
_____________MSNKTGGKRSATINSDIA	N-X-T	Q7TQG1	Plekha6		By MS/MS	By matching							0	0	0	0	0	0	0	10020000	10720000
TELITSEVTARSFMVNWTQSPGKVEKYRVVY	N-X-T	Q80X19	Col14a1						By MS/MS				0	0	0	0	0	0	0	0	0
LEKEAQKNWDLFYKRNSTNFFKDRHWTTREF	N-X-T	Q8BVH9	Mettl6	By matching	By matching	By matching	By MS/MS						19356000	0	0	0	0	0	7149100	36698000	23806000
EAQKNWDLFYKRNSTNFFKDRHWTTREFEEL	N-X-T	Q8BVH9	Mettl6	By matching	By matching	By matching	By MS/MS						19356000	0	0	0	0	0	7149100	36698000	23806000
LVINLPNNNTKFVHDNYVIRRTAVDSGIALL	N-X-T	Q8C196	Cps1					By matching		By MS/MS		By MS/MS	0	14658000	0	58105000	0	31365000	0	0	0
AGAKSYKMSMANRGQNQPVLNITNRQAFITA	N-X-T	Q8C196	Cps1		By MS/MS	By MS/MS		By MS/MS		By MS/MS	By MS/MS		0	30818000	0	0	40148000	0	0	41599000	44713000
YKMSMANRGQNQPVLNITNRQAFITAQNHGY	N-X-T	Q8C196	Cps1		By MS/MS	By MS/MS							0	0	0	0	0	0	0	61645000	47178000
PVLNITNRQAFITAQNHGYALDNTLPAGWKP	N-X-T	Q8C196	Cps1			By MS/MS				By MS/MS			0	0	0	82085000	0	0	0	0	45518000
VELEGEQPISVPPSTNHTVYRGLEGFVAAIS	N-X-T	Q8CHT0	Aldh4a1			By MS/MS							0	0	0	0	0	0	0	0	0
GASQLVGENRTMTIHNGMFFSTYDRDNDGWV	N-X-T	Q8K0E8	Fgb		By MS/MS			By MS/MS		By matching		By MS/MS	0	128090000	0	11347000	0	18792000	0	9279500	0
ISASPADKGVLATCYNKTTDSRVQACAAVWR	N-X-T	Q8K0G5	Tssc1	By MS/MS	By matching	By MS/MS	By MS/MS	By MS/MS	By MS/MS	By MS/MS	By MS/MS	By MS/MS	48216000	65411000	26325000	55908000	81624000	52983000	26669000	36389000	76613000
SQVSIRYNSMPVPGPNGTILMETHKTVGQQM	N-X-T	Q8K211	Slc31a1	By MS/MS	By MS/MS	By MS/MS	By MS/MS						23713000	0	0	0	0	0	13727000	23101000	34964000
ALYVSDKLQAGTVFVNTYNKTDVAAPFGGFK	N-X-T	Q8R0Y6	Aldh1l1							By MS/MS			0	0	0	37795000	0	0	0	0	0
NVTVVVFFIMPAKTNNFNVETLKGQAVRKQL	N-X-T	Q8VCB3	Gys2			By MS/MS			By MS/MS				0	0	20822000	0	0	0	0	0	55201000
IKGSIAYVPQQAWIQNGTIKDNILFGSEYDE	N-X-T	Q8VI47	Abcc2		By MS/MS	By MS/MS							0	0	0	0	0	0	0	12924000	0
LDLTVQQIEHLNKTYNTDVPLVLMNSFNTDE	N-X-T	Q91ZJ5	Ugp2								By MS/MS		0	0	0	0	48771000	0	0	0	0
MRQRELKVGIPVTDENGTRLGESTNAAKQAI	N-X-T	Q99JR1	Sfxn1	By MS/MS	By MS/MS	By MS/MS	By MS/MS		By MS/MS	By MS/MS	By MS/MS	By MS/MS	90234000	0	0	0	519040000	47018000	80541000	223850000	222370000
LSRHVAGLWAAVRESNSTSLTQAALLEKLLG	N-X-T	Q99K41	Emilin1						By MS/MS				0	0	0	0	0	0	0	0	0
DFAPGKPLKCVIKHPNGTQETILLNHTFNET	N-X-T	Q99KI0	Aco2			By MS/MS		By MS/MS	By MS/MS	By MS/MS		By MS/MS	0	57840000	264330000	60130000	0	52809000	0	0	16936000
CVIKHPNGTQETILLNHTFNETQIEWFRAGS	N-X-T	Q99KI0	Aco2			By MS/MS		By MS/MS	By MS/MS				0	57840000	193990000	0	0	0	0	0	16936000
HSDHSGGIVDICKNINNDTTYCIKKLRRNPQ	N-X-T	Q99KR3	Lactb2		By MS/MS	By matching						By matching	0	0	0	0	0	44875000	0	0	61011000
SDHSGGIVDICKNINNDTTYCIKKLRRNPQR	N-X-T	Q99KR3	Lactb2	By MS/MS			By MS/MS	By MS/MS	By MS/MS	By MS/MS			28154000	117130000	13327000	26722000	0	0	17309000	0	0
VIPAFMCQAGDFTNHNGTGGRSIYGSRFPDE	N-X-T	Q99KR7	Ppif		By MS/MS	By MS/MS		By MS/MS		By MS/MS		By MS/MS	0	52113000	0	0	0	65575000	0	29925000	23680000
TPQVCSPFATGPRQSNGTFYEFRTYFLKPSK	N-X-T	Q9CQE1	Nipsnap3b		By matching	By MS/MS	By MS/MS	By MS/MS		By MS/MS	By MS/MS	By MS/MS	51580000	138020000	0	84292000	87075000	127690000	0	49366000	45247000
HRIIKKFMIQGGDFSNQNGTGGESIYGEKFE	N-X-T	Q9CR16	Ppid						By MS/MS			By MS/MS	0	0	10396000	0	0	11816000	0	0	0
IIKKFMIQGGDFSNQNGTGGESIYGEKFEDE	N-X-T	Q9CR16	Ppid						By MS/MS			By MS/MS	0	0	10396000	0	0	11816000	0	0	0
TLASAAVLFQKRKNTNSTLTFVTMSGELKAR	N-X-T	Q9CXN7	Pbld2								By MS/MS		0	0	0	0	0	0	0	0	0
RAEVSELPNVVRDLANGNITWADVEARYPLF	N-X-T	Q9CZD3	Gars			By MS/MS			By MS/MS	By MS/MS	By MS/MS		0	0	17853000	31729000	62188000	0	0	0	0
EVSELPNVVRDLANGNITWADVEARYPLFEG	N-X-T	Q9CZD3	Gars							By MS/MS			0	0	0	31729000	0	0	0	0	0
EAETPSTEEKEAGVGNGTSAPVRLPFSGFRV	N-X-T	Q9DAR7	Dcps	By MS/MS	By MS/MS	By MS/MS	By MS/MS						16624000	0	0	0	0	0	7691700	15692000	15682000
VLQHLLGAGPHIKRGNNTTSLLSQSVAKGSH	N-X-T	Q9DB77	Uqcrc2								By MS/MS	By MS/MS	0	0	0	0	135980000	37580000	0	0	0
LQHLLGAGPHIKRGNNTTSLLSQSVAKGSHQ	N-X-T	Q9DB77	Uqcrc2			By MS/MS							0	0	0	0	0	0	0	0	39882000
VDLLFLGKQAIDDDCNQTGQMTAGLLDWPQG	N-X-T	Q9DCW4	Etfb						By MS/MS				0	0	29109000	0	0	0	0	0	0
MPQNQKAIGNALKSWNETFHARLASLSEKPP	N-X-T	Q9DCX2	Atp5h				By MS/MS	By MS/MS	By MS/MS	By MS/MS	By MS/MS	By MS/MS	8531100	25355000	7714600	11568000	22307000	12778000	0	0	0
GALMANFLTQGQVCCNGTRVFVQKEIADKFI	N-X-T	Q9JLJ2	Aldh9a1									By MS/MS	0	0	0	0	0	17628000	0	0	0
TNVTGDQVKKLDILSNDLVINMLKSSYATCV	N-X-T	Q9QXD6	Fbp1		By MS/MS	By matching		By MS/MS		By MS/MS	By MS/MS	By MS/MS	0	67549000	0	0	114600000	0	0	73908000	56500000
TLGSVLGRYDGNVYENLFEWAKKSPLNKTEV	N-X-T	Q9R0H0	Acox1				By MS/MS						0	0	0	0	0	0	0	0	0
FAEYIQKNVQLYKMRNGYELSPTAAANFTRR	N-X-T	Q9R1P3	Psmb2		By MS/MS	By MS/MS	By MS/MS		By MS/MS		By MS/MS	By MS/MS	128000000	0	109630000	0	50926000	0	0	137480000	0
LSEERTAIQKQLDSSNSTIAILQTEKDKLDL	N-X-T	Q9Z1Z0	Uso1							By MS/MS			0	0	0	53731000	0	0	0	0	0
_______MNQTAGASNNVRCPPGKGHKELVG	N-X-T	Q9Z218	Dpp6	By matching		By MS/MS	By MS/MS					By MS/MS	8648500	0	0	0	0	11257000	4984500	0	13104000
______MNQTAGASNNVRCPPGKGHKELVGS	N-X-T	Q9Z218	Dpp6	By matching		By MS/MS	By MS/MS					By MS/MS	8648500	0	0	0	0	11257000	4984500	0	13104000
EPSTGKDAVQKKAVQNSCGCYSVSSVLPGCA	N-X-C	A0A0A6YXW6	Igha						By MS/MS				0	0	0	0	0	0	0	0	0
ERFAKLCEEHGILRENIIDLSNANRCLQARE	N-X-C	A2BIM8	Mup18		By MS/MS								0	0	0	0	0	0	0	0	0
FLCDSGRCIPSKLECNGENDCGDNSDERNCG	N-X-C	E9Q6D8	C6							By MS/MS			0	0	0	0	0	0	0	0	0
NECTEILSSPECQIFNAVPILIDYCPGSHNK	N-X-C	K7N6C2	Cyp2c68	By matching		By MS/MS					By MS/MS		0	0	0	0	22349000	0	30136000	0	11819000
____MAELKYISGFGNECASEDPRCPGSLPK	N-X-C	O09173	Hgd							By MS/MS		By MS/MS	0	0	0	22068000	0	39174000	0	0	0
NLIVCAWTAMEHIDRNNGCLVVLPGTHKGTL	N-X-C	O35386	Phyh	By MS/MS		By MS/MS	By matching	By matching			By MS/MS		83787000	63202000	0	0	36700000	0	0	0	141760000
LIVCAWTAMEHIDRNNGCLVVLPGTHKGTLK	N-X-C	O35386	Phyh	By MS/MS		By MS/MS	By matching	By matching			By MS/MS		83787000	63202000	0	0	36700000	0	0	0	141760000
ETQVPALQEAGFLKENICTEVMALVPPADCR	N-X-C	O35969	Gamt							By MS/MS			0	0	0	0	0	0	0	0	0
_______MAVRASFENNCEVGCFAKLTNAYC	N-X-C	O55135	Eif6					By MS/MS	By MS/MS		By MS/MS		0	35962000	13279000	0	27540000	0	0	0	0
KKLQVERGGGAALKENVCQNCEKLGELLLCE	N-X-C	O88491	Nsd1				By MS/MS						0	0	0	0	0	0	0	0	0
LDWGDNGFFKILRGENHCGIESEIVAGIPRT	N-X-C	P10605	Ctsb									By MS/MS	0	0	0	0	0	35798000	0	0	0
NLPYLIDGSHKITQSNAILRYIARKHNLCGE	N-X-C	P10649	Gstm1		By MS/MS			By MS/MS		By MS/MS	By MS/MS	By MS/MS	0	0	0	213770000	241750000	165740000	0	0	0
AAQEPHRHSIFTPQTNPRAGLEKNYCRNPDG	N-X-C	P20918	Plg					By MS/MS					0	73013000	0	0	0	0	0	0	0
RLKGIVPLAKVDCTANTNTCNKYGVSGYPTL	N-X-C	P27773	Pdia3	By MS/MS	By matching	By matching	By MS/MS			By matching			4576900	0	0	2743900	0	0	7404300	2778000	3717000
KGIVPLAKVDCTANTNTCNKYGVSGYPTLKI	N-X-C	P27773	Pdia3						By MS/MS				0	0	16694000	0	0	0	0	0	0
AFDQIRMAAISESNINLCGSHCGVSIGEDGP	N-X-C	P40142	Tkt						By MS/MS				0	0	0	0	0	0	0	0	0
GQVIRIICILSHPIKNTNDANSCQIIIPQNQ	N-X-C	P50396	Gdi1										0	0	0	0	0	0	0	0	0
VIRIICILSHPIKNTNDANSCQIIIPQNQVN	N-X-C	P50396	Gdi1										0	0	0	0	0	0	0	0	0
IICILSHPIKNTNDANSCQIIIPQNQVNRKS	N-X-C	P50396	Gdi1										0	0	0	0	0	0	0	0	0
GEIDYEAIVKLSDGFNGADLRNVCTEAGMFA	N-X-C	P62334	Psmc6		By MS/MS	By MS/MS				By MS/MS		By MS/MS	0	0	0	47817000	0	55702000	0	0	26310000
TLLRNKPEPTVEEIENAFQGNLCRCTGYRPI	N-X-C	Q00519	Xdh		By MS/MS	By MS/MS							0	0	0	0	0	0	0	72188000	115310000
RSLPDLGLRQENIRINGCAIQCRVTTEDPAR	N-X-C	Q05920	Pc		By matching	By matching	By MS/MS	By MS/MS	By MS/MS	By MS/MS	By MS/MS	By MS/MS	161910000	181380000	135840000	265200000	398400000	199050000	0	192410000	46046000
SEEHGIVRENIIDLTNANRCLEARE______	N-X-C	Q5FW60	Mup20			By MS/MS		By MS/MS	By MS/MS			By MS/MS	0	0	20900000	0	0	73130000	0	0	19095000
LANTDPLYPDFSTTANNICIDKTKPLWHNYF	N-X-C	Q68FH4	Galk2								By MS/MS		0	0	0	0	19284000	0	0	0	0
FGQSCCLRAKIDMSSNNGCMRDPTLYRCKIQ	N-X-C	Q8CGC7	Eprs							By MS/MS			0	0	0	13720000	0	0	0	0	0
GQSCCLRAKIDMSSNNGCMRDPTLYRCKIQP	N-X-C	Q8CGC7	Eprs			By MS/MS		By MS/MS	By MS/MS		By MS/MS	By MS/MS	0	10959000	14936000	0	50228000	9350200	0	0	0
KMTAFIVERDFGGITNGKPEDKLGIRGSNTC	N-X-C	Q8JZN5	Acad9								By MS/MS		0	0	0	0	72344000	0	0	0	0
PGYEEEALKILSKKKNGNYCVLQMDQSYKPD	N-X-C	Q9CWJ9	Atic							By MS/MS			0	0	0	19961000	0	0	0	0	0
YEEEALKILSKKKNGNYCVLQMDQSYKPDEN	N-X-C	Q9CWJ9	Atic							By MS/MS			0	0	0	19961000	0	0	0	0	0
NFCSRAALEALGSCLNNKYSEGYPGKRYYGG	N-X-C	Q9CZN7	Shmt2	By MS/MS	By MS/MS			By MS/MS	By MS/MS		By matching		0	32021000	33276000	0	55748000	0	0	45228000	0
RLKEAQNTCAMLTTFNEVDMSNIQEMRARHK	N-X-C	Q9D2G2	Dlst							By MS/MS			0	0	0	0	0	0	0	0	0
ASLDHTVRAIVICGANDNFCAGADIHGFKSP	N-X-C	Q9DBM2	Ehhadh	By MS/MS			By MS/MS						38439000	0	0	0	0	0	20495000	0	0
LDHTVRAIVICGANDNFCAGADIHGFKSPTG	N-X-C	Q9DBM2	Ehhadh		By MS/MS						By MS/MS		0	0	0	0	121430000	0	0	21620000	0
PPGAGKGTQAPKLAENFCVCHLATGDMLRAM	N-X-C	Q9WTP6	Ak2									By MS/MS	0	0	0	0	0	93450000	0	0	0
WEYAHKHGIPDETCNNYQAKDQDCDKFNQCG	N-X-C	Q9WUU7	Ctsz		By matching	By matching					By MS/MS		0	0	0	0	84466000	0	0	7668900	8535700
AASLGLLQFPILNASVDENCQNITYK	N-X-S;N-X-T	P53395	Dbt		By MS/MS					By MS/MS	By MS/MS	By MS/MS	0	0	0	76660000	17655000	48903000	0	32051000	0
ACASTGVIMSVNNSLYLGPILK	N-X-S	Q07417	Acads							By MS/MS			0	0	0	62529000	0	0	0	0	0
ACVDTALENLSTLK	N-X-S	P19096	Fasn			By MS/MS	By MS/MS			By MS/MS		By MS/MS	6980300	0	0	566650000	0	504000000	0	0	6808200
ADDPSSYMEVVQAANASGNWEELVK	N-X-S	Q68FD5	Cltc	By MS/MS		By MS/MS	By MS/MS			By MS/MS		By MS/MS	8626200	0	0	78306000	0	52170000	10772000	0	9341600
AELGMNDSPSQSPPVK	N-X-S	Q9QXG4	Acss2	By MS/MS	By MS/MS	By MS/MS		By MS/MS		By MS/MS			0	9163700	0	29132000	0	0	3417800	28316000	12088000
AEPPLNASAGDQEEK	N-X-S	Q9JKR6	Hyou1	By MS/MS	By MS/MS	By MS/MS	By MS/MS	By MS/MS	By MS/MS	By MS/MS	By MS/MS	By MS/MS	55247000	38086000	123870000	21890000	40279000	14484000	63406000	45699000	33156000
AFNISPNDTSSGSCGINLVTLK	N-X-S;N-X-T	P11438	Lamp1	By MS/MS	By MS/MS	By MS/MS	By MS/MS	By MS/MS			By MS/MS		115980000	80687000	0	0	126970000	0	0	58441000	25284000
AGCECLNESDEHGFDNCLR	N-X-S	Q8CDN6	Txnl1			By MS/MS				By MS/MS		By MS/MS	0	0	0	81124000	0	161740000	0	0	14338000
AGLNCSTETMPIK	N-X-S	Q6ZWX6	Eif2s1							By MS/MS		By MS/MS	0	0	0	89323000	0	79071000	0	0	0
AGQYDGLVELATICALCNDSSLDFNETK	N-X-S;N-X-T	Q8R429	Atp2a1								By MS/MS		0	0	0	0	31309000	0	0	0	0
AGVNFSEFTGVWK	N-X-S	P12815	Pdcd6							By matching		By MS/MS	0	0	0	92242000	0	67766000	0	0	0
AGVSISVVHGNLSEEAANQMR	N-X-S	P36552	Cpox					By matching	By MS/MS	By MS/MS	By MS/MS	By MS/MS	0	23611000	60868000	72216000	52694000	88932000	0	0	0
AIQGATSHHLGQNFSK	N-X-S	Q8CGC7	Eprs		By MS/MS	By MS/MS				By MS/MS	By MS/MS	By matching	0	0	0	49477000	163250000	15595000	0	30617000	8751600
ALEENNNFSK	N-X-S	P55821	Stmn2									By MS/MS	0	0	0	0	0	13676000	0	0	0
ALENNMSLDEIVR	N-X-S	Q8C196	Cps1	By MS/MS	By MS/MS	By MS/MS	By MS/MS	By MS/MS	By MS/MS	By MS/MS	By MS/MS	By MS/MS	27624000	17800000	231690000	5694800000	1.0665e+09	2189900000	37838000	236200000	1.8583e+09
ALLNNSHYYHMAHGK	N-X-S	O08749	Dld					By MS/MS			By MS/MS		0	58471000	0	0	182730000	0	0	0	0
ALNGSALYTGSSLDFVR	N-X-S	E9PWQ3	Col6a3						By MS/MS				0	0	49692000	0	0	0	0	0	0
AMLLNQHVPMESSHLLQFVNWSSLLPER	N-X-S	Q99PG0	Aadac						By MS/MS		By MS/MS		0	0	41664000	0	41399000	0	0	0	0
ANFSLEDIQHSK	N-X-S	O88736	Hsd17b7		By MS/MS	By MS/MS		By MS/MS		By MS/MS			0	29711000	0	29568000	0	0	0	48537000	36346000
ANHSHSGDYYCK	N-X-S	P08101	Fcgr2		By MS/MS	By matching	By MS/MS				By MS/MS		8405900	0	0	0	25419000	0	0	6605000	2998000
APIPTALDTNSSK	N-X-S	Q07797	Lgals3bp						By MS/MS		By MS/MS		0	0	69404000	0	42168000	0	0	0	0
AQIMNVSWSADHR	N-X-S	P53395	Dbt				By matching			By MS/MS	By MS/MS		10118000	0	0	114180000	0	0	0	0	0
AQTEGINISEEALNHLGEIGTK	N-X-S	P60122	Ruvbl1		By MS/MS	By MS/MS	By MS/MS	By MS/MS			By MS/MS	By MS/MS	20618000	42132000	0	0	47096000	22533000	0	16133000	23829000
ASEQILSLVAQFQNNSK	N-X-S	Q99J39	Mlycd							By MS/MS			0	0	0	26126000	0	0	0	0	0
ASIYQSVVINTSK	N-X-S	P97872	Fmo5	By MS/MS	By MS/MS					By MS/MS	By MS/MS	By MS/MS	0	0	0	460440000	33629000	248110000	23774000	26907000	0
ASLLQNESTNEQLQIHYK	N-X-S	O88544	Cops4									By MS/MS	0	0	0	0	0	0	0	0	0
ASNTSEVYFDGVK	N-X-S	P50544	Acadvl	By MS/MS	By MS/MS	By MS/MS	By MS/MS	By MS/MS		By MS/MS	By MS/MS	By MS/MS	174430000	171830000	0	475650000	586670000	188810000	98174000	220800000	196280000
ASPDQNASTHTPQSSAK	N-X-S	Q99KN9	Clint1		By MS/MS	By MS/MS				By MS/MS		By matching	0	0	0	2656400	0	2717600	0	2886700	3928400
ATAPYNYSYIFK	N-X-S	Q91V41	Rab14							By MS/MS			0	0	0	0	0	0	0	0	0
ATCIGNNSAAAVSMLK	N-X-S	Q9R1P0	Psma4							By MS/MS		By MS/MS	0	0	0	98752000	0	66349000	0	0	0
ATEIGGILVNTPEDPNLSK	N-X-S	P34914	Ephx2	By MS/MS	By MS/MS	By MS/MS	By MS/MS	By MS/MS	By MS/MS	By MS/MS	By MS/MS	By MS/MS	84183000	552190000	348780000	888260000	618170000	704950000	253330000	301110000	312300000
ATLNLSLLK	N-X-S	P52196	Tst		By MS/MS					By MS/MS		By MS/MS	0	0	0	456990000	0	147310000	0	6543400	0
ATLQAALCLENFSSQVVER	N-X-S	P59999	Arpc4	By MS/MS	By MS/MS		By MS/MS		By MS/MS	By MS/MS	By matching	By MS/MS	27039000	0	97197000	48989000	35314000	42487000	20341000	29534000	0
ATNLNCSVIADVR	N-X-S	Q9D1H8	Mrpl53									By MS/MS	0	0	0	0	0	22162000	0	0	0
ATVNDSGEYR	N-X-S	P08101	Fcgr2	By MS/MS	By MS/MS		By MS/MS		By MS/MS				8326100	0	47379000	0	0	0	16150000	10507000	0
AVAGNISDPGLQK	N-X-S	Q64727	Vcl		By MS/MS	By MS/MS				By MS/MS		By MS/MS	0	0	0	65116000	0	55288000	0	15162000	6950400
AVAQGNLSSADVQAAK	N-X-S	Q9DB77	Uqcrc2		By MS/MS	By MS/MS			By MS/MS	By MS/MS	By MS/MS	By MS/MS	0	0	55853000	883080000	885550000	379320000	0	344750000	261610000
AVENSSTAIGIR	N-X-S	O70435	Psma3		By MS/MS					By MS/MS	By MS/MS	By MS/MS	0	0	0	154960000	0	103580000	0	9613900	0
AVLKDPNDHTVCYLLFANQSEK	N-X-S	Q9DCN2	Cyb5r3							By MS/MS	By MS/MS	By MS/MS	0	0	0	65600000	73772000	26105000	0	0	0
AVNASGPGKPSDTSEPVLVEAR	N-X-S	Q14BI5	Myom2								By MS/MS		0	0	0	0	106000000	0	0	0	0
AVNVYSTSVTSDNLSR	N-X-S	Q61166	Mapre1									By MS/MS	0	0	0	0	0	14555000	0	0	0
AVPSDGNFSMR	N-X-S	O88533	Ddc							By MS/MS		By MS/MS	0	0	0	49558000	0	25794000	0	0	0
AYLPVNESFGFTADLR	N-X-S	P58252	Eef2		By MS/MS	By MS/MS		By matching	By MS/MS	By MS/MS		By MS/MS	0	196100000	129140000	990860000	0	861090000	0	170540000	47648000
CEGINISGNFYR	N-X-S	P19253	Rpl13a						By matching	By MS/MS	By MS/MS	By MS/MS	0	0	9475200	48661000	19587000	53237000	0	0	0
CILLSNLSNTSHAPK	N-X-S	P19096	Fasn			By matching				By MS/MS		By MS/MS	0	0	0	136180000	0	126830000	0	0	6938300
CNVSNTHTSHCLASGEVMVNTLGDLQGNGK	N-X-S	Q63836	Selenbp2	By MS/MS	By MS/MS	By MS/MS	By MS/MS	By MS/MS	By MS/MS	By MS/MS		By MS/MS	40555000	69558000	40306000	310280000	0	73576000	314780000	159220000	127330000
CNVSSLHTSHCLASGEVMVSTLGDLQGNGK	N-X-S	P17563	Selenbp1									By MS/MS	0	0	0	0	0	36795000	0	0	0
CQEIQNGSESEVSASQR	N-X-S	Q9CX34	Sugt1							By MS/MS			0	0	0	0	0	0	0	0	0
CTAGTLHNLSHHR	N-X-S	Q02248	Ctnnb1							By MS/MS		By MS/MS	0	0	0	17774000	0	9987600	0	0	0
CVINASGPFTDSVR	N-X-S	Q64521	Gpd2									By MS/MS	0	0	0	0	0	69195000	0	0	0
CVVALATDPNILNLSGK	N-X-S	Q99L04	Dhrs1							By MS/MS		By MS/MS	0	0	0	119540000	0	104360000	0	0	0
DAALQNVSDSEK	N-X-S	Q9R269	Ppl									By MS/MS	0	0	0	0	0	9685000	0	0	0
DAPWTSNSSEK	N-X-S	Q8VDJ3	Hdlbp	By MS/MS	By MS/MS	By MS/MS	By MS/MS	By MS/MS	By MS/MS	By MS/MS	By matching	By MS/MS	46001000	87148000	28458000	31947000	63909000	32493000	33482000	35290000	47008000
DASNWSTEK	N-X-S	Q8BK64	Ahsa1	By MS/MS	By matching	By MS/MS	By MS/MS	By matching	By MS/MS	By MS/MS		By matching	20199000	22450000	0	15832000	0	10019000	25905000	22274000	22225000
DATIQAYLSSGNFSK	N-X-S	P11438	Lamp1						By MS/MS				0	0	102360000	0	0	0	0	0	0
DAVQAPLNVSLNEEGK	N-X-S	F6ZDS4	Tpr	By MS/MS	By matching	By MS/MS	By MS/MS	By MS/MS	By MS/MS		By MS/MS		19081000	31717000	9648900	0	42102000	0	9117500	14489000	23959000
DDDIAALVVDNGSGMCK	N-X-S	P60710	Actb	By MS/MS	By MS/MS	By MS/MS	By MS/MS	By MS/MS	By MS/MS	By MS/MS	By MS/MS	By MS/MS	432910000	614100000	18746000	3.7185e+09	1.8334e+09	3.0983e+09	292830000	537700000	358710000
DDILNGSHPVSFDK	N-X-S	P26039	Tln1	By MS/MS	By MS/MS	By MS/MS			By MS/MS	By MS/MS	By MS/MS	By MS/MS	0	0	38190000	14344000	108640000	12667000	16251000	13256000	25245000
DDNISALTNCITQLNR	N-X-S	Q8BI84	Mia3		By MS/MS	By MS/MS				By MS/MS	By MS/MS	By MS/MS	0	0	0	0	0	10796000	0	0	12546000
DEIDAPNASLDPK	N-X-S	A2ASS6	Ttn								By MS/MS		0	0	0	0	65262000	0	0	0	0
DELADEIANSSGK	N-X-S	Q8VDD5	Myh9	By MS/MS	By MS/MS	By MS/MS	By MS/MS		By MS/MS	By MS/MS	By MS/MS	By MS/MS	21350000	0	0	201250000	113050000	177260000	18183000	38328000	39736000
DFEPQPGNMSHPR	N-X-S	Q6A4J8	Usp7								By MS/MS		0	0	0	0	20844000	0	0	0	0
DGASEEETNLSK	N-X-S	Q8VCT4	Ces1d	By MS/MS	By MS/MS	By MS/MS	By MS/MS	By MS/MS		By MS/MS	By matching	By matching	555900000	476120000	0	991990000	3.4026e+09	477140000	857100000	444890000	471710000
DGGSTTAGNSSQVSDGAAAVLLAR	N-X-S	Q921H8	Acaa1a	By MS/MS	By MS/MS	By MS/MS	By MS/MS	By MS/MS	By MS/MS	By MS/MS	By MS/MS	By MS/MS	2.133e+09	2849200000	2435700000	39920000	1431400000	3.8204e+09	889870000	552430000	284580000
DGQQNISLLYTEPGASQTQTGASFR	N-X-S	P39061	Col18a1						By MS/MS				0	0	29181000	0	0	0	0	0	0
DGSDEPGTAACPNGSFHCTNTGYK	N-X-S	O08795	Prkcsh									By MS/MS	0	0	0	0	0	26840000	0	0	0
DGTVTAGNASGVSDGAGAVIIASEDAVK	N-X-S	Q8BWT1	Acaa2	By MS/MS	By MS/MS	By MS/MS	By MS/MS	By MS/MS	By MS/MS	By MS/MS	By MS/MS	By MS/MS	1195500000	812480000	1376400000	2286300000	934200000	1219600000	1381200000	889900000	592120000
DGVANVSIEDR	N-X-S	P08228	Sod1	By MS/MS	By MS/MS	By MS/MS	By MS/MS	By MS/MS	By MS/MS	By MS/MS	By MS/MS	By MS/MS	3.862e+09	4757400000	5027700000	3.6717e+09	5817700000	3.5594e+09	88561000	2904800000	3.6998e+09
DGVINMSIPIVLPVSADDK	N-X-S	O88428	Papss2	By MS/MS	By MS/MS	By MS/MS	By MS/MS	By MS/MS	By MS/MS		By MS/MS	By MS/MS	8528400	15535000	14320000	0	60830000	0	14546000	16240000	22414000
DHGDLAFVDVPNDSSFQIVK	N-X-S	Q61176	Arg1	By MS/MS	By MS/MS	By MS/MS		By MS/MS		By MS/MS	By MS/MS	By MS/MS	0	4494500000	0	857860000	7.9624e+09	421090000	20523000	2.1435e+09	2286100000
DICQSFTNLSK	N-X-S	Q91X77	Cyp2c50		By MS/MS	By MS/MS		By MS/MS		By MS/MS	By MS/MS	By MS/MS	0	51864000	0	256420000	343640000	44242000	0	193510000	190810000
DICQSFTNLSR	N-X-S	Q6XVG2	Cyp2c54							By MS/MS			0	0	0	93307000	0	0	0	0	0
DIELVMSQANVSR	N-X-S	P70670	Naca					By MS/MS	By MS/MS	By MS/MS	By MS/MS	By MS/MS	0	19403000	44574000	175590000	18577000	229240000	0	0	0
DIGQCLTNFSK	N-X-S	K7N6C2	Cyp2c68		By MS/MS	By MS/MS				By MS/MS	By MS/MS	By MS/MS	0	0	0	174660000	259440000	25902000	0	161070000	187040000
DLQMVNISLR	N-X-S	O35129	Phb2		By MS/MS					By MS/MS		By MS/MS	0	0	0	118510000	0	71985000	0	0	0
DNLSPPLGQCLTER	N-X-S	P19221	F2	By MS/MS	By MS/MS	By matching	By MS/MS	By MS/MS	By MS/MS		By MS/MS		39140000	82667000	52257000	0	137260000	0	7862700	20041000	42530000
DNLSYIEHIFEISR	N-X-S	Q62048	Pea15						By MS/MS			By MS/MS	0	0	15936000	0	0	21458000	0	0	0
DNQSGSLLFIGR	N-X-S	P19324	Serpinh1									By MS/MS	0	0	0	0	0	0	0	0	0
DPNASPGDAGEQAIR	N-X-S	Q64727	Vcl		By MS/MS	By matching		By MS/MS	By matching	By MS/MS	By MS/MS	By MS/MS	0	74018000	26063000	61488000	241170000	57065000	0	49620000	64269000
DPNDHTVCYLLFANQSEK	N-X-S	Q9DCN2	Cyb5r3	By MS/MS	By MS/MS	By MS/MS	By MS/MS	By MS/MS	By MS/MS	By MS/MS	By MS/MS	By MS/MS	105960000	79848000	333180000	353890000	355630000	271420000	0	61261000	56946000
DSGDYTITAENSSGSK	N-X-S	A2ASS6	Ttn								By MS/MS		0	0	0	0	36006000	0	0	0	0
DTNGSQFFITTVK	N-X-S	P24369	Ppib	By MS/MS	By MS/MS	By MS/MS	By MS/MS	By MS/MS	By MS/MS	By MS/MS	By MS/MS	By MS/MS	442140000	547620000	360560000	809850000	1.7725e+09	578550000	273700000	458580000	373070000
DTYVNASQSLYGSSPR	N-X-S	P97290	Serping1	By MS/MS	By MS/MS		By MS/MS		By MS/MS				17857000	0	38431000	0	0	0	14754000	8829100	0
DVGSGTTNNSQACAQFLEQYFHNSDLTEFMR	N-X-S	O89023	Tpp1	By MS/MS	By MS/MS		By MS/MS	By MS/MS	By MS/MS		By MS/MS		10695000	14163000	202430000	0	38101000	0	84645000	65723000	0
DYNFVNGSCMLYEANHVR	N-X-S	Q9DBB8	Dhdh							By MS/MS		By MS/MS	0	0	0	49907000	0	29658000	0	0	0
DYYPINESLASLPLR	N-X-S	Q8VBZ3	Clptm1	By MS/MS		By matching	By MS/MS						25390000	0	0	0	0	0	39969000	0	14982000
EAGGNMSIQFLGTVYK	N-X-S	Q91ZA3	Pcca							By MS/MS		By MS/MS	0	0	0	63469000	0	52293000	0	0	0
EASNHSSGAGLVQINK	N-X-S	P24668	M6pr	By MS/MS									0	0	0	0	0	0	35840000	0	0
EAVVHGLNESEASYLITSVELLESK	N-X-S	Q9QUJ7	Acsl4	By matching	By MS/MS	By MS/MS			By MS/MS		By matching	By MS/MS	0	0	48455000	0	5491900	20194000	3964200	7484700	2402400
EDGVFNISMDNTCSLFR	N-X-S;N-X-C	Q3THK7	Gmps							By MS/MS			0	0	0	0	0	0	0	0	0
EDNEGVYNGSWGGR	N-X-S	Q9DBF1	Aldh7a1	By MS/MS	By MS/MS	By MS/MS	By MS/MS	By MS/MS	By MS/MS	By MS/MS	By MS/MS	By MS/MS	0	106500000	175460000	541950000	0	177110000	5533900	88854000	183340000
EDNNLSLQEK	N-X-S	Q9JKF1	Iqgap1						By MS/MS		By MS/MS		0	0	24529000	0	32425000	0	0	0	0
EDSVEVLAIDNTSVR	N-X-S	P16332	Mut							By MS/MS		By MS/MS	0	0	0	67764000	0	24257000	0	0	0
EEEAIQLDGLNASQIR	N-X-S	P08113	Hsp90b1		By MS/MS	By MS/MS		By MS/MS	By MS/MS	By MS/MS	By MS/MS	By MS/MS	0	26484000	0	626360000	430500000	413270000	0	251170000	275240000
EEEIAALVIDNGSGMCK	N-X-S	P63260	Actg1	By MS/MS	By MS/MS	By MS/MS	By MS/MS	By MS/MS	By MS/MS	By MS/MS	By MS/MS	By MS/MS	32655000	35320000	180430000	636510000	55314000	847830000	47005000	41532000	24891000
EETRNNNSLVSK	N-X-S	Q03526	Itk							By MS/MS			0	0	0	0	0	0	0	0	0
EEVENFASNFSLPGLPDF	N-X-S	P50431	Shmt1	By MS/MS	By MS/MS				By MS/MS	By MS/MS	By MS/MS		0	0	152490000	352040000	164570000	0	67531000	24820000	0
EFCENLSADCR	N-X-S	Q76MZ3	Ppp2r1a				By MS/MS		By MS/MS	By matching	By MS/MS		215750000	0	187720000	117260000	286440000	0	0	0	0
EFFAEQNLSYTEEPLAEIAGAK	N-X-S	O55060	Tpmt							By MS/MS		By MS/MS	0	0	0	92917000	0	95882000	0	0	0
EFHLNESGDPSSK	N-X-S	Q9EQU5	Set	By MS/MS	By MS/MS	By MS/MS	By MS/MS	By MS/MS	By MS/MS	By MS/MS	By MS/MS	By MS/MS	135840000	317550000	256440000	158460000	694650000	194050000	126410000	152980000	216640000
EGASEEEINLSK	N-X-S	Q91WU0	Ces1f	By MS/MS	By MS/MS	By MS/MS	By MS/MS	By MS/MS		By MS/MS	By MS/MS	By MS/MS	1235700000	1.4916e+09	0	1145700000	3.0162e+09	974740000	0	813160000	887120000
EGASEEETNLSK	N-X-S	P23953	Ces1c	By MS/MS	By MS/MS	By MS/MS	By MS/MS	By MS/MS	By MS/MS	By MS/MS	By MS/MS	By MS/MS	83559000	107940000	0	66348000	783190000	47805000	112890000	58934000	64559000
EGNASGVSLLEALDTILPPTRPTDKPLR	N-X-S	P62631	Eef1a2								By MS/MS		0	0	0	0	86869000	0	0	0	0
EGTDSSQGIPQLVSNISACQVIAEAVR	N-X-S	P80313	Cct7		By MS/MS	By MS/MS				By MS/MS			0	0	0	48935000	0	0	0	43300000	16641000
EINLSPDSSSVIVSGLMVATK	N-X-S	P11276	Fn1							By MS/MS		By MS/MS	0	0	0	31191000	0	51901000	0	0	0
EIQVELPNLSATEAR	N-X-S	Q8BWU8	Etnppl		By MS/MS	By MS/MS	By MS/MS						18409000	0	0	0	0	0	0	17631000	16485000
EIVLADVIDNDSWR	N-X-S	Q9DCL9	Paics							By MS/MS		By MS/MS	0	0	0	115420000	0	0	0	0	0
EKEEFAVPENSSVQQFK	N-X-S	Q8R317	Ubqln1			By MS/MS							0	0	0	0	0	0	0	0	91666000
ELISNASDALDK	N-X-S	P11499	Hsp90ab1	By MS/MS	By MS/MS	By MS/MS	By MS/MS	By MS/MS	By MS/MS	By MS/MS	By MS/MS	By MS/MS	914920000	2599000000	1410600000	2527800000	1.5637e+09	1.797e+09	506690000	1.6739e+09	1425400000
ELISNASDALEK	N-X-S	Q9CQN1	Trap1	By MS/MS	By MS/MS	By MS/MS	By MS/MS		By MS/MS	By MS/MS	By MS/MS	By MS/MS	47365000	0	56575000	154350000	93781000	70554000	28751000	99089000	89919000
ELNISICPVSQTSER	N-X-S	O09159	Man2b1	By MS/MS	By MS/MS								0	0	0	0	0	0	0	0	0
ELNWSELR	N-X-S	Q64521	Gpd2		By MS/MS		By MS/MS	By MS/MS	By MS/MS	By MS/MS		By MS/MS	12404000	22985000	13782000	37099000	0	66968000	0	20585000	0
EMASPSSESNESK	N-X-S	Q6NZC7	Sec23ip						By MS/MS		By matching		0	0	2512600	0	6033400	0	0	0	0
EMLNISGPPLK	N-X-S	Q9CPY7	Lap3		By MS/MS	By MS/MS	By MS/MS			By MS/MS		By MS/MS	10174000	0	0	305000000	0	352440000	0	36842000	15921000
EMMLSIINSSITTK	N-X-S	P80318	Cct3							By MS/MS			0	0	0	0	0	0	0	0	0
EMNLSETAFIR	N-X-S	Q9DCG6	Pbld1		By MS/MS					By MS/MS		By MS/MS	0	0	0	235560000	0	298550000	0	0	0
EMNLSETAFVR	N-X-S	Q9CXN7	Pbld2		By MS/MS					By MS/MS	By MS/MS	By MS/MS	0	0	0	199980000	24033000	160240000	0	31482000	0
ENASPAPGTTAEEAMSR	N-X-S	Q9Z1R2	Bag6					By MS/MS					0	0	0	0	0	0	0	0	0
ENFSCLTR	N-X-S	P14152	Mdh1					By MS/MS	By MS/MS	By MS/MS	By MS/MS	By MS/MS	0	387660000	251120000	1283000000	535810000	932530000	0	0	0
ENGTITAANASTLNDGAAALVLMTAEAAQR	N-X-S;N-X-T	Q8QZT1	Acat1		By MS/MS		By MS/MS	By MS/MS	By MS/MS	By matching	By MS/MS	By MS/MS	111090000	32664000	202680000	32824000	43751000	68539000	0	122500000	0
ENISEWR	N-X-S	G3UXL2	Prps1l3	By matching						By MS/MS			0	0	0	46284000	0	0	7124100	0	0
ENQCAYINDSIGLHR	N-X-S;N-X-C	P60334	Cdo1									By MS/MS	0	0	0	0	0	22047000	0	0	0
ENQSILITGESGAGK	N-X-S	Q5SX40	Myh1								By MS/MS		0	0	0	0	5209600000	0	0	0	0
ENSNESFISR	N-X-S	Q810B6	Ankfy1						By matching	By matching	By MS/MS		0	0	4943500	11633000	19105000	0	0	0	0
ENSSEELVSQLER	N-X-S	Q9R1S7	Abcc6								By MS/MS		0	0	0	0	101720000	0	0	0	0
ENTEENTSLK	N-X-S	Q6NSW3	Sphkap	By MS/MS	By matching		By matching		By matching				172700000	0	245980000	0	0	0	173980000	1349700	0
ENVSDPSLTITFGR	N-X-S	P11438	Lamp1						By MS/MS				0	0	45147000	0	0	0	0	0	0
EPALNEANLSNLK	N-X-S	P97371	Psme1	By MS/MS	By MS/MS	By MS/MS	By MS/MS			By matching		By MS/MS	63752000	0	0	133200000	0	89567000	33901000	95333000	71077000
EQTYNTLLCPQDTELQDNWSLELPPNVVEGSAR	N-X-S	Q61838	A2m						By MS/MS				0	0	20587000	0	0	0	0	0	0
ESGYLHIQATKPDTVGCALNDSPVGLAAYILEK	N-X-S	Q9D379	Ephx1		By matching				By MS/MS	By MS/MS	By MS/MS	By matching	0	0	50339000	109190000	168610000	30557000	0	23132000	0
ESNDSVPEVK	N-X-S	Q2TPA8	Hsdl2								By MS/MS		0	0	0	0	0	0	0	0	0
ETCPSLQGVHNTSYPR	N-X-S	Q9DCN1	Nudt12			By MS/MS				By MS/MS	By MS/MS	By MS/MS	0	0	0	31200000	154780000	36214000	0	0	45564000
ETIDNNSVSSPLQSLQQR	N-X-S	P60229	Eif3e		By MS/MS		By MS/MS		By MS/MS	By MS/MS		By MS/MS	11774000	0	13699000	25049000	0	0	0	10228000	0
EVDPLVYNMSHEDPGNVSYSEIGGLSEQIR	N-X-S	P62334	Psmc6						By MS/MS	By MS/MS		By MS/MS	0	0	61269000	50368000	0	80806000	0	0	0
EVESVTPEHCIFASNTSALPINQIAAVSK	N-X-S	Q8BMS1	Hadha		By MS/MS	By MS/MS		By MS/MS	By MS/MS	By MS/MS	By MS/MS	By MS/MS	0	990890000	22702000	988690000	2808600000	575310000	0	602510000	471960000
EVETHANNSSIELEK	N-X-S	Q8BYC6	Taok3								By MS/MS	By MS/MS	0	0	0	0	40309000	10357000	0	0	0
EVFGDTLNESR	N-X-S	Q6WVG3	Kctd12		By MS/MS			By MS/MS	By MS/MS	By MS/MS		By MS/MS	0	46408000	25034000	19008000	0	36056000	0	14387000	0
EVNVSPCPTDPCQLHK	N-X-S	Q9Z0J0	Npc2		By MS/MS	By MS/MS		By MS/MS		By MS/MS	By MS/MS	By MS/MS	0	65443000	0	97097000	82548000	136030000	0	136500000	198470000
EVQEDMNLSLESK	N-X-S	Q60991	Cyp7b1		By MS/MS					By MS/MS			0	0	0	101800000	0	0	0	0	0
EVQGNESDLFMSYFPR	N-X-S	P24452	Capg						By MS/MS			By MS/MS	0	0	18981000	0	0	33307000	0	0	0
EYQLNDSAAYYLNDLER	N-X-S	P08752	Gnai2						By MS/MS	By MS/MS		By MS/MS	0	0	8637800	49252000	0	30676000	0	0	0
EYQLNDSASYYLNDLDR	N-X-S	Q9DC51	Gnai3							By MS/MS			0	0	0	67753000	0	0	0	0	0
FAAEHTIFASNTSSLQITNIANATTR	N-X-S;N-X-T	Q61425	Hadh							By MS/MS		By MS/MS	0	0	0	152780000	0	104450000	0	0	0
FCALNWENQSVFVLAMVDEDK	N-X-S	Q64374	Rgn						By MS/MS			By MS/MS	0	0	22264000	0	0	115560000	0	0	0
FCALNWENQSVFVLAMVDEDKK	N-X-S	Q64374	Rgn	By MS/MS		By MS/MS	By MS/MS	By MS/MS	By MS/MS	By MS/MS	By MS/MS	By MS/MS	94108000	331330000	484230000	1.9698e+09	191030000	1.7322e+09	244930000	0	21372000
FCTNESQK	N-X-S	Q9D7I5	Lhpp		By MS/MS			By MS/MS		By MS/MS		By MS/MS	0	14438000	0	6182300	0	10944000	0	4937000	0
FDLSENCSERPGLR	N-X-S	O08788	Dctn1		By MS/MS	By MS/MS		By matching	By MS/MS	By MS/MS	By MS/MS	By MS/MS	0	35532000	11927000	44205000	74787000	26551000	0	17963000	35164000
FDSNVSGQSSFGTSPAADNIEK	N-X-S	Q9CRD0	Ociad1	By MS/MS	By MS/MS	By MS/MS	By MS/MS	By MS/MS	By MS/MS	By MS/MS	By MS/MS	By MS/MS	22097000	54140000	36631000	66908000	116180000	44638000	43049000	26499000	41175000
FDVNTSAVQVLIEHIGNLDR	N-X-S	Q68FD5	Cltc					By MS/MS					0	89822000	0	0	0	0	0	0	0
FGDILHVINASDDEWWQAR	N-X-S	Q811D0	Dlg1		By MS/MS			By MS/MS	By MS/MS	By MS/MS			0	16730000	26210000	0	0	0	0	0	0
FGGIDILVNNASAISLTNTLDTPTK	N-X-S	Q2TPA8	Hsdl2						By MS/MS				0	0	10091000	0	0	0	0	0	0
FHYGFNSSYLK	N-X-S	Q9D379	Ephx1							By MS/MS	By MS/MS	By MS/MS	0	0	0	110380000	39579000	64286000	0	0	0
FIQVPENMSIEEGR	N-X-S	Q9JIF9	Myot					By MS/MS			By MS/MS		0	35515000	0	0	91252000	0	0	0	0
FLIPNASQPESK	N-X-S	P63101	Ywhaz		By MS/MS	By MS/MS	By MS/MS	By MS/MS		By MS/MS	By MS/MS	By MS/MS	0	77275000	0	176610000	160370000	222100000	0	86096000	44771000
FLTNNNSAIDK	N-X-S	P00186	Cyp1a2	By MS/MS	By MS/MS	By MS/MS	By MS/MS	By MS/MS		By MS/MS	By MS/MS	By MS/MS	37040000	35730000	0	301100000	64743000	44914000	21513000	108090000	102580000
FLWFPHSENVSIIYQDHTNK	N-X-S	P58710	Gulo	By MS/MS	By MS/MS	By MS/MS	By MS/MS	By MS/MS	By MS/MS	By MS/MS	By MS/MS	By MS/MS	67839000	53159000	56608000	329070000	137150000	105320000	62109000	96830000	52823000
FMVQTIFAPPNISDMEAVWK	N-X-S	Q9WV55	Vapa							By MS/MS		By MS/MS	0	0	0	0	0	0	0	0	0
FNALFAQGNYSEAAK	N-X-S	Q68FD5	Cltc							By MS/MS	By MS/MS	By MS/MS	0	0	0	139420000	0	70456000	0	0	0
FNGSHVVGSPFK	N-X-S	Q80X90	Flnb	By MS/MS		By MS/MS	By MS/MS	By MS/MS	By MS/MS			By MS/MS	11734000	31500000	12063000	0	0	45382000	4958900	0	16614000
FNISNGGPAPEAITDK	N-X-S	Q9D0F9	Pgm1	By MS/MS	By MS/MS	By MS/MS	By MS/MS	By MS/MS	By MS/MS	By MS/MS	By MS/MS	By MS/MS	603150000	852580000	590190000	607130000	1.8323e+09	245580000	522540000	670350000	924350000
FNNNLSMCLPEFSR	N-X-S	Q91WN4	Kmo							By MS/MS			0	0	0	98818000	0	0	0	0	0
FNSSISYDR	N-X-S	Q91YI0	Asl	By matching	By MS/MS	By MS/MS	By MS/MS	By MS/MS	By MS/MS	By MS/MS	By MS/MS	By MS/MS	70218000	14988000	65405000	409020000	251940000	146450000	20442000	171270000	152440000
FSNISAAK	N-X-S	P80315	Cct4	By MS/MS	By MS/MS				By MS/MS	By MS/MS		By MS/MS	0	0	29011000	118470000	0	153060000	9965700	36211000	0
FSPLLYCQSQELPNGSVK	N-X-S	Q9JIL4	Pdzk1					By MS/MS			By MS/MS	By MS/MS	0	11350000	0	0	15821000	0	0	0	0
FSPNSSNPIIVSCGWDK	N-X-S	P68040	Gnb2l1		By MS/MS	By MS/MS				By MS/MS	By MS/MS	By MS/MS	0	0	0	61034000	108690000	34051000	0	0	23446000
FVGINASDINYSAGR	N-X-S	Q8BGC4	Zadh2							By MS/MS	By MS/MS	By MS/MS	0	0	0	63665000	0	59929000	0	0	0
FVINYDYPNSSEDYVHR	N-X-S	Q501J6	Ddx17			By MS/MS						By MS/MS	0	0	0	0	0	32180000	0	0	22627000
FVVQNVSAQK	N-X-S	Q61699	Hsph1									By MS/MS	0	0	0	0	0	1074400000	0	0	0
GAAAVFNMSYFGK	N-X-S	Q99LB7	Sardh							By MS/MS			0	0	0	0	0	0	0	0	0
GANSSSGNPLVYLDVGADGQPLGR	N-X-S	Q99KR7	Ppif					By MS/MS				By MS/MS	0	0	0	0	0	31321000	0	0	0
GATLSHHNIVNNSMLIGQR	N-X-S	Q8VCW8	Acsf2						By MS/MS	By MS/MS	By MS/MS	By MS/MS	0	0	30589000	143260000	516300000	91506000	0	0	0
GCEVTPDVNISGQK	N-X-S	Q8CIB5	Fermt2	By MS/MS	By MS/MS	By MS/MS				By MS/MS	By MS/MS	By MS/MS	0	0	0	44692000	171280000	0	30499000	52889000	95538000
GCIVDANLSVLNLVIVK	N-X-S	P62754	Rps6		By MS/MS					By MS/MS		By MS/MS	0	0	0	60639000	0	33748000	0	6202000	0
GDDVINASGYR	N-X-S	Q91VA0	Acsm1		By MS/MS	By matching				By MS/MS	By MS/MS		0	0	0	847570000	1159500000	0	0	974450000	960880000
GDITSVFCMTEPNVSSSDATNIECTIQR	N-X-S	Q80XL6	Acad11						By MS/MS	By MS/MS			0	0	23301000	30429000	0	0	0	0	0
GDNQSPIELHTK	N-X-S	P16015	Ca3	By MS/MS	By MS/MS	By MS/MS	By MS/MS	By MS/MS	By MS/MS	By MS/MS	By MS/MS	By MS/MS	358620000	18598000000	947720000	8689200000	9107900000	4513600000	435570000	17649000000	23268000000
GEKPVIENLSEFYINSAIYGETK	N-X-S	Q7TMS5	Abcg2	By MS/MS	By MS/MS	By MS/MS					By MS/MS		0	0	0	0	24040000	0	28776000	32897000	14862000
GELQSENSSLTLSSSNR	N-X-S	Q3V3R4	Itga1		By MS/MS								0	0	0	0	0	0	0	0	0
GENLSLVVHGPGDIR	N-X-S	Q64442	Sord		By MS/MS	By MS/MS	By MS/MS	By MS/MS		By MS/MS	By MS/MS	By MS/MS	0	6.7563e+09	0	2907900000	4913400000	3.6017e+09	0	2756900000	3.274e+09
GFLNSSELSELAAGPDR	N-X-S	Q9CZR8	Tsfm		By MS/MS	By MS/MS	By MS/MS				By MS/MS		0	0	0	0	43014000	0	0	37107000	39445000
GGNASNSCTVLSLLGAR	N-X-S;N-X-C	P97328	Khk		By MS/MS	By MS/MS	By MS/MS	By MS/MS	By MS/MS	By MS/MS	By MS/MS	By MS/MS	122230000	302440000	135890000	351600000	489120000	361970000	0	95108000	0
GGNFSQTFR	N-X-S	Q3UEG6	Agxt2		By MS/MS					By MS/MS	By MS/MS	By MS/MS	0	0	0	305210000	25614000	186710000	0	16437000	0
GGTSEEEINLSK	N-X-S	Q64176	Ces1e		By MS/MS	By MS/MS	By MS/MS	By MS/MS		By MS/MS	By MS/MS	By matching	113650000	148650000	0	73057000	158960000	58999000	0	67980000	78135000
GHLDNISNNLLIGAINIENGK	N-X-S	Q99KI0	Aco2	By MS/MS	By MS/MS	By MS/MS	By MS/MS	By MS/MS	By MS/MS	By MS/MS	By MS/MS	By MS/MS	286270000	52502000	81808000	256290000	881750000	210760000	166690000	151640000	59829000
GHYNNVSCAVFHPR	N-X-S	Q8CIE6	Copa							By MS/MS	By MS/MS	By MS/MS	0	0	0	49290000	0	0	0	0	0
GIYNASLR	N-X-S	P35576	G6pc							By MS/MS		By MS/MS	0	0	0	0	0	81309000	0	0	0
GLHLNMSFISR	N-X-S	Q9D379	Ephx1							By MS/MS	By MS/MS	By MS/MS	0	0	0	44579000	8787800	23530000	0	0	0
GLNVALVNGSTGQVMKK	N-X-S	P97805	Fam3d		By MS/MS				By matching	By MS/MS	By MS/MS	By MS/MS	0	0	8053200	757430000	43512000	385810000	0	0	0
GLPDNISSVLNK	N-X-S	Q91ZJ5	Ugp2	By MS/MS	By MS/MS		By MS/MS	By MS/MS	By MS/MS	By MS/MS	By MS/MS	By MS/MS	221940000	269990000	0	395040000	455120000	388830000	58464000	283250000	0
GMLEEGNLSFLK	N-X-S	O89110	Casp8									By MS/MS	0	0	0	0	0	21189000	0	0	0
GMWSEGNGSHTIR	N-X-S	Q78PY7	Snd1		By MS/MS	By MS/MS				By MS/MS	By MS/MS	By MS/MS	0	0	0	54143000	60839000	35465000	0	73401000	98137000
GNNESYHYAR	N-X-S	Q9D6Y9	Gbe1	By MS/MS				By MS/MS	By MS/MS	By MS/MS	By MS/MS	By MS/MS	0	30483000	38330000	24972000	120370000	20940000	5710000	0	0
GNSSESIEAIR	N-X-S	P58281	Opa1		By matching	By MS/MS	By MS/MS		By MS/MS			By MS/MS	11084000	0	13563000	0	0	38479000	0	49062000	80084000
GNTSGSHIVNHLVR	N-X-S	Q9EPU0	Upf1							By MS/MS	By MS/MS	By MS/MS	0	0	0	31360000	53525000	19155000	0	0	0
GPNEYIQEIEFENLSPGSVIIFR	N-X-S	F8VPN4	Agl							By MS/MS			0	0	0	134520000	0	0	0	0	0
GSIINISSIIGK	N-X-S	P50171	Hsd17b8							By MS/MS		By MS/MS	0	0	0	100580000	0	68455000	0	0	0
GSMGTGVGLGGFGGAGVGGITAVTVNQSLLSPLK	N-X-S	P11679	Krt8	By MS/MS			By MS/MS	By MS/MS	By MS/MS	By MS/MS	By MS/MS	By MS/MS	24808000	27432000	10137000	296940000	39258000	626340000	9861300	0	0
GTNESLER	N-X-S	P20152	Vim	By MS/MS	By MS/MS		By MS/MS	By MS/MS	By MS/MS		By MS/MS		26988000	55110000	80714000	0	58737000	0	7348000	20925000	0
GTTLIPNLSSVLK	N-X-S	Q8CIM7	Cyp2d26		By MS/MS					By MS/MS		By MS/MS	0	0	0	178620000	0	110100000	0	9449500	0
GTTLIPNLSSVLKDETVWEKPLR	N-X-S	Q8CIM7	Cyp2d26		By MS/MS						By MS/MS		0	0	0	0	22382000	0	0	12262000	0
GTTLITNLSSALK	N-X-S	Q9JKY7	Cyp2d22							By MS/MS		By MS/MS	0	0	0	101650000	0	37988000	0	0	0
GVDVSQVTWQSQGDTPCSCCIVNNSNGSR	N-X-S	P97328	Khk		By MS/MS	By MS/MS	By MS/MS	By MS/MS		By MS/MS		By MS/MS	51558000	46933000	0	65217000	0	110560000	0	0	11341000
GVPGAIVNVSSQASQR	N-X-S	Q91X52	Dcxr					By MS/MS		By MS/MS	By MS/MS	By MS/MS	0	0	0	82750000	39020000	66199000	0	0	0
GVTHLNISGLK	N-X-S	Q91ZX7	Lrp1	By MS/MS		By MS/MS	By MS/MS	By MS/MS	By MS/MS		By MS/MS		18385000	12829000	43533000	0	25979000	0	28304000	0	11768000
GVVDSDDLPLNVSR	N-X-S	P08113	Hsp90b1		By MS/MS	By MS/MS	By MS/MS	By MS/MS	By MS/MS	By MS/MS	By MS/MS	By MS/MS	0	1205800000	927960000	1141000000	1.9998e+09	882600000	0	600140000	1119200000
GVVDSEDLPLNISR	N-X-S	P11499	Hsp90ab1		By MS/MS	By MS/MS		By MS/MS	By MS/MS	By MS/MS	By MS/MS	By MS/MS	0	887680000	582680000	1.8579e+09	767630000	1.0064e+09	0	0	0
GYAFNHSADFETVR	N-X-S	P61161	Actr2		By MS/MS	By MS/MS				By MS/MS	By MS/MS	By MS/MS	0	0	0	149080000	58442000	117140000	0	41395000	22362000
HEEAPGHRPTTNPNASK	N-X-S	P97315	Csrp1	By MS/MS				By MS/MS			By MS/MS		0	21650000	0	0	110830000	0	8897800	0	0
HELELMELNSSSAEGK	N-X-S	Q7TSH7	Kcnf1							By MS/MS			0	0	0	0	0	0	0	0	0
HGGGGIVANLSEQSLK	N-X-S	Q3UM45	Ppp1r7					By MS/MS					0	0	0	0	0	0	0	0	0
HLENNSHFGSHR	N-X-S	O70133	Dhx9		By MS/MS	By MS/MS		By matching	By MS/MS	By MS/MS	By MS/MS	By MS/MS	0	12679000	2969200	23035000	91434000	14506000	0	16236000	67097000
HLNEIDLFHCIDPNDSK	N-X-S	Q9R0Q7	Ptges3	By MS/MS	By MS/MS	By MS/MS	By MS/MS	By MS/MS	By MS/MS	By MS/MS	By MS/MS	By MS/MS	98489000	279130000	232830000	241420000	663030000	256180000	80365000	78040000	87604000
HLNLSGNK	N-X-S	O35381	Anp32a	By MS/MS	By MS/MS	By MS/MS	By MS/MS	By MS/MS	By MS/MS	By MS/MS	By MS/MS	By MS/MS	26471000	43387000	25301000	15984000	198730000	23003000	14851000	18455000	24666000
HNHSTLDPNSPR	N-X-S	B2RXZ2	Cyp2a22								By MS/MS		0	0	0	0	0	0	0	0	0
HQAFEAELSANQSR	N-X-S	P16546	Sptan1			By MS/MS			By MS/MS	By MS/MS	By MS/MS	By MS/MS	0	0	72695000	52054000	110530000	54054000	0	0	0
HTGPGILSMANAGPNTNGSQFFICTAK	N-X-S	P17742	Ppia	By MS/MS		By MS/MS		By MS/MS	By MS/MS	By MS/MS	By MS/MS	By MS/MS	0	565150000	0	956460000	70100000	1097600000	0	0	0
HVGPGVLSMANAGPNTNGSQFFICTIK	N-X-S	Q99KR7	Ppif								By MS/MS		0	0	0	0	21002000	0	0	0	0
HVLHNYSYPPDSINVDLAK	N-X-S	A0A571BF58	Neb								By MS/MS		0	0	0	0	0	0	0	0	0
IAEAEIENLSGAR	N-X-S	Q8K2H2	Otud6b							By MS/MS			0	0	0	0	0	0	0	0	0
IAPASNVSHTVVLR	N-X-S	Q9CPW5	Ssr2	By matching	By MS/MS	By MS/MS			By matching		By MS/MS		0	0	10810000	0	24161000	0	6135400	22550000	16496000
IAPASNVSHTVVLRPLK	N-X-S	Q9CPW5	Ssr2	By MS/MS	By MS/MS	By MS/MS	By MS/MS	By MS/MS	By MS/MS		By MS/MS		233600000	203630000	553090000	0	487370000	0	351290000	264560000	109190000
IAPVDQIVTLMLDHMTNTSNIFHVPVR	N-X-S	Q8VC30	Dak							By MS/MS			0	0	0	324940000	0	0	0	0	0
ICDFSNASK	N-X-S	P51660	Hsd17b4		By MS/MS	By MS/MS	By MS/MS	By MS/MS		By MS/MS		By MS/MS	51967000	78456000	0	155890000	0	268430000	0	61137000	31959000
ICDFSNASKPQTIQESTGGIVEVLHK	N-X-S	P51660	Hsd17b4		By MS/MS	By MS/MS		By MS/MS		By MS/MS	By MS/MS	By MS/MS	0	373650000	0	677750000	726100000	547600000	0	291410000	230850000
IDINMSGFNETDDLKR	N-X-S;N-X-T	Q99K51	Pls3					By MS/MS	By MS/MS	By MS/MS	By MS/MS	By MS/MS	0	64747000	74168000	91783000	230660000	76503000	0	0	0
IENISNLHQLQMLELGSNR	N-X-S	Q3UM45	Ppp1r7									By MS/MS	0	0	0	0	0	29973000	0	0	0
IENISYQDRGNYR	N-X-S	P70232	Chl1		By MS/MS	By MS/MS			By MS/MS				0	0	36316000	0	0	0	0	71000000	85250000
IFGQANTSLK	N-X-S	P41216	Acsl1							By MS/MS		By MS/MS	0	0	0	74743000	0	46547000	0	0	0
IGCFALSEPGNGSDAGAASTTAR	N-X-S	Q07417	Acads		By MS/MS	By MS/MS	By matching	By MS/MS	By MS/MS	By MS/MS	By MS/MS	By MS/MS	33519000	337150000	218330000	357250000	241070000	352150000	0	0	0
IGSLIDVNQSK	N-X-S	P61327	Magoh		By MS/MS					By MS/MS	By MS/MS	By MS/MS	0	0	0	28470000	40327000	37072000	0	7229500	0
IHITETSTNTVPNTSPTAASASADLNGQAIYEACQTILK	N-X-S	Q00519	Xdh						By MS/MS				0	0	24365000	0	0	0	0	0	0
IHNLSESDCGEYVCEVSGEGGTSK	N-X-S	A2ASS6	Ttn								By MS/MS		0	0	0	0	0	0	0	0	0
IHSINLHNFSNSVLETLNEQR	N-X-S	Q8K0L9	Zbtb20		By MS/MS						By MS/MS		0	0	0	0	29815000	0	0	35074000	0
IHVSDQELQSANASVDDSR	N-X-S	Q02053	Uba1							By MS/MS			0	0	0	0	0	0	0	0	0
IIDVVYNASNNELVR	N-X-S	P62242	Rps8					By MS/MS	By MS/MS	By MS/MS	By MS/MS	By MS/MS	0	0	83759000	251560000	48940000	477030000	0	0	0
IITESLNTSQYTYEIAPVFVLMEEEVLK	N-X-S	Q9DBE0	Csad									By MS/MS	0	0	0	0	0	258340000	0	0	0
ILDDSDSNTSVVQK	N-X-S	Q9ERU9	Ranbp2		By matching	By MS/MS				By MS/MS	By MS/MS	By MS/MS	0	0	0	14932000	46360000	5375300	0	12271000	10061000
ILEETNVSLGDK	N-X-S	Q8BI84	Mia3		By MS/MS					By MS/MS		By MS/MS	0	0	0	48719000	0	31066000	0	14540000	0
ILEQQNSSR	N-X-S	O55131	45542									By MS/MS	0	0	0	0	0	3682100	0	0	0
ILMTSSASGIYGNFGQANYSAAK	N-X-S	P51660	Hsd17b4							By MS/MS		By MS/MS	0	0	0	51076000	0	11954000	0	0	0
IMDQAITVGAPVIGLNDSGGAR	N-X-S	Q99MN9	Pccb							By MS/MS		By MS/MS	0	0	0	99387000	0	66243000	0	0	0
INESIGQGDLSELPELHALTAGLK	N-X-S	Q9R0H0	Acox1	By MS/MS	By MS/MS	By MS/MS	By MS/MS	By MS/MS		By MS/MS	By MS/MS	By MS/MS	1.7342e+09	813660000	0	867500000	489810000	875210000	280240000	996370000	1122400000
INESLQELR	N-X-S	Q9JHE6	Hes6					By MS/MS					0	90214000	0	0	0	0	0	0	0
INISEGNCPER	N-X-S	P60335	Pcbp1	By MS/MS	By MS/MS	By MS/MS		By MS/MS	By MS/MS	By MS/MS	By MS/MS	By MS/MS	0	401020000	0	241490000	446450000	223060000	0	235090000	222620000
INMNGINNSSGMVDAR	N-X-S	Q9D2M8	Ube2v2	By MS/MS	By MS/MS		By MS/MS	By MS/MS	By MS/MS		By MS/MS	By MS/MS	18744000	34561000	23442000	0	30787000	15738000	5983700	17094000	0
INNFSADIK	N-X-S	Q99K51	Pls3	By MS/MS	By MS/MS	By matching	By MS/MS		By MS/MS	By MS/MS		By MS/MS	28589000	0	9066500	76181000	0	60680000	9576200	52490000	32423000
INVSYTGER	N-X-S	Q61838	A2m	By MS/MS	By MS/MS	By MS/MS	By MS/MS	By MS/MS	By MS/MS				59299000	49956000	228850000	0	0	0	34803000	0	24952000
IPENVSLQDAAVLPVSYGTAILAVDHR	N-X-S	Q3UNZ8								By MS/MS		By MS/MS	0	0	0	69301000	0	32592000	0	0	0
IPPYHYIHVLDQNSNVSR	N-X-S	Q9EQK5	Mvp			By MS/MS				By MS/MS	By MS/MS	By MS/MS	0	0	0	80679000	143070000	121460000	0	0	14053000
IQAVENESR	N-X-S	Q5RI75	Rasef	By MS/MS			By MS/MS		By MS/MS				0	0	74197000	0	0	0	25712000	0	0
IQFNESFAEMNR	N-X-S	P19783	Cox4i1	By MS/MS	By MS/MS	By MS/MS		By MS/MS	By MS/MS	By MS/MS	By MS/MS	By MS/MS	0	268990000	176070000	1.6022e+09	356710000	661850000	0	291080000	189670000
ISAAGNSGNESGVR	N-X-S	Q8R5F7	Ifih1				By MS/MS				By MS/MS	By MS/MS	4655600	0	0	0	0	3082600	0	0	0
ISLSNESSNGVSANGK	N-X-S	Q9ET01	Pygl	By MS/MS	By MS/MS	By MS/MS	By MS/MS	By MS/MS	By MS/MS	By MS/MS	By MS/MS	By MS/MS	201380000	171610000	171820000	231030000	609040000	102960000	121910000	114400000	195770000
ISVYYNESSSK	N-X-S	Q922F4	Tubb6									By MS/MS	0	0	0	0	0	0	0	0	0
IVSNASCTTNCLAPLAK	N-X-S	P16858	Gapdh		By MS/MS	By MS/MS	By MS/MS	By MS/MS	By MS/MS	By MS/MS	By MS/MS	By MS/MS	9322600	59330000	16922000	325190000	293290000	298850000	0	25169000	33603000
IWSVPNTSCVQVVR	N-X-S	Q99KP6	Prpf19							By MS/MS		By MS/MS	0	0	0	53755000	0	48822000	0	0	0
IYTFNQSR	N-X-S	Q91ZJ5	Ugp2							By MS/MS			0	0	0	0	0	0	0	0	0
KDGTVTAGNASGVSDGAGAVIIASEDAVK	N-X-S	Q8BWT1	Acaa2	By MS/MS	By MS/MS	By MS/MS	By MS/MS	By MS/MS	By MS/MS	By MS/MS	By MS/MS	By MS/MS	33028000	37857000	56894000	62839000	36462000	46692000	41104000	31364000	22194000
KEGNASGVSLLEALDTILPPTRPTDK	N-X-S	P62631	Eef1a2								By MS/MS		0	0	0	0	33171000	0	0	0	0
KENESLTHSTER	N-X-S	Q9ET54	Palld		By MS/MS	By MS/MS		By matching		By matching	By MS/MS	By matching	0	3563400	0	2746500	13848000	2727900	0	2475500	3063700
KFDVNTSAVQVLIEHIGNLDR	N-X-S	Q68FD5	Cltc	By MS/MS	By MS/MS	By MS/MS		By MS/MS		By MS/MS	By MS/MS	By MS/MS	0	42376000	0	99916000	171340000	51177000	13873000	143020000	52872000
KGNNESYHYAR	N-X-S	Q9D6Y9	Gbe1					By MS/MS	By MS/MS	By MS/MS	By MS/MS	By MS/MS	0	41238000	0	40482000	382080000	39238000	0	0	0
KHPDASVNFSEFSK	N-X-S	P63158	Hmgb1	By MS/MS	By MS/MS	By MS/MS		By MS/MS		By MS/MS	By MS/MS	By MS/MS	0	0	0	285930000	2198300000	361440000	61049000	293570000	479950000
KINLSNNR	N-X-S	Q9WVB4	Slit3			By MS/MS							0	0	0	0	0	0	0	0	0
KMEGDLNEMEIQLNHSNR	N-X-S	Q5SX40	Myh1								By MS/MS		0	0	0	0	1.7176e+09	0	0	0	0
KNANCSIEESFQR	N-X-S	P38060	Hmgcl			By MS/MS		By MS/MS			By MS/MS		0	27496000	0	0	55913000	0	0	0	21917000
KNLEPENLSK	N-X-S	O08601	Mttp			By MS/MS		By MS/MS		By MS/MS	By MS/MS	By MS/MS	0	62213000	0	40680000	161930000	16385000	0	0	97508000
KNVNISYTVNDSFFPQRPQK	N-X-S	Q63880	Ces3a	By MS/MS	By MS/MS								0	0	0	0	0	0	65790000	24064000	0
KQEEFDIANNGSSQANK	N-X-S	Q64514	Tpp2				By matching				By MS/MS		10016000	0	0	0	50822000	0	0	0	0
KSEEMLNIVNNSK	N-X-S	P00186	Cyp1a2		By MS/MS	By MS/MS	By MS/MS			By MS/MS	By MS/MS	By MS/MS	41246000	0	0	90288000	107410000	12069000	0	76053000	56616000
KTEVKPSSNGSASSASK	N-X-S	Q9DAV9	Tmem38b	By MS/MS	By MS/MS	By MS/MS	By MS/MS	By MS/MS		By MS/MS	By MS/MS		2747000	3245600	0	1662000	21050000	0	3537000	1796300	1563800
KVPILVAQEGDSLQQLNDSSVIISALK	N-X-S	Q8BWM0	Ptges2		By MS/MS					By MS/MS			0	0	0	32194000	0	0	0	12191000	0
KYESAYGTQFTPCQLLLDHANNSSK	N-X-S	Q8BMS1	Hadha	By MS/MS	By MS/MS						By MS/MS		0	0	0	0	50551000	0	43236000	78335000	0
LAALNPESNTSGLDIFAK	N-X-S	Q9Z1Q5	Clic1					By MS/MS					0	0	0	0	0	0	0	0	0
LAETVSQLWPALQELAHCGNLSCLSDLQVAAK	N-X-S	Q91XD4	Ftcd							By MS/MS			0	0	0	369060000	0	0	0	0	0
LALLDNHSSEFNVTR	N-X-S;N-X-T	Q8CGK3	Lonp1		By MS/MS		By matching		By matching	By MS/MS		By MS/MS	17023000	0	15902000	118020000	0	61797000	0	41749000	0
LDDQANFNVSLTNHR	N-X-S	A2ASS6	Ttn	By MS/MS		By MS/MS	By MS/MS				By MS/MS		8789600	0	0	0	256820000	0	4749800	0	7561800
LDFTLSPSFQNLSVLINQMK	N-X-S	A0A571BDS5			By MS/MS			By MS/MS	By MS/MS		By MS/MS		0	158930000	355870000	0	440150000	0	0	139200000	0
LDKDNLSYIEHIFEISR	N-X-S	Q62048	Pea15						By MS/MS			By MS/MS	0	0	17265000	0	0	25062000	0	0	0
LDNASAFQGAVISPHYDSLLVK	N-X-S	Q05920	Pc		By MS/MS					By MS/MS		By MS/MS	0	0	0	719780000	0	630230000	0	0	0
LDNVSHTPSSYIETLPK	N-X-S	Q78ZA7	Nap1l4					By MS/MS				By MS/MS	0	65493000	0	0	0	38168000	0	0	0
LDVGNFSWGSECCTR	N-X-S	P62242	Rps8	By MS/MS		By MS/MS		By MS/MS	By MS/MS	By MS/MS	By MS/MS	By MS/MS	0	143580000	257990000	181860000	147410000	242880000	0	0	66599000
LEDINESPTPEGFTR	N-X-S	P56593	Cyp2a12		By MS/MS	By MS/MS				By MS/MS		By MS/MS	0	0	0	71483000	0	44890000	0	29830000	36166000
LEEDINSSMTNSTAASRPPVTLR	N-X-S;N-X-T	P60335	Pcbp1							By MS/MS		By MS/MS	0	0	0	43113000	0	49975000	0	0	0
LEHLYLNNNSIEK	N-X-S	Q9JK53	Prelp				By MS/MS			By matching	By MS/MS	By MS/MS	15732000	0	0	30953000	158300000	79690000	0	0	0
LENLSSTESGYTATLTR	N-X-S	P70699	Gaa					By MS/MS	By MS/MS		By MS/MS		0	15236000	45944000	0	38733000	0	0	0	0
LENVSVALEFLDHESIK	N-X-S	Q80X90	Flnb							By MS/MS		By MS/MS	0	0	0	59730000	0	93901000	0	0	0
LEVDAIVNAANSSLLGGGGVDGCIHR	N-X-S	Q922B1	Macrod1							By MS/MS			0	0	0	66692000	0	0	0	0	0
LFIVGSNSSSSTR	N-X-S	O09172	Gclm							By MS/MS		By MS/MS	0	0	0	40937000	0	26280000	0	0	0
LFNISGHVNHPCTVEEEMSVPLK	N-X-S	Q91YT0	Ndufv1	By MS/MS		By MS/MS	By MS/MS						43100000	0	0	0	0	0	27739000	0	63994000
LGAINSTLSNESK	N-X-S;N-X-T	Q8R2E9	Ero1lb	By MS/MS					By MS/MS				0	0	32559000	0	0	0	12522000	0	0
LGALNNSLLLLEDR	N-X-S	Q99K41	Emilin1						By MS/MS				0	0	61321000	0	0	0	0	0	0
LGATLANGNQSEEAVAAYR	N-X-S	O09012	Pex5					By MS/MS	By matching	By MS/MS		By MS/MS	0	26160000	12900000	16806000	0	20681000	0	0	0
LGGSGGSNGSSSGK	N-X-S	Q0VBL3	Rbm15	By matching					By matching	By MS/MS			0	0	6683200	110190000	0	0	38223000	0	0
LGLALNYSVFYYEIQNAPEQACHLAK	N-X-S	P61982	Ywhag							By MS/MS		By matching	0	0	0	80879000	0	29120000	0	0	0
LGLVGVNLSLDGVK	N-X-S	Q91V92	Acly							By MS/MS		By MS/MS	0	0	0	239960000	0	94471000	0	0	0
LGSTAPQVLNTSSPAQQAENEAK	N-X-S	Q9CZ44	Nsfl1c	By MS/MS	By MS/MS	By MS/MS	By MS/MS	By MS/MS	By MS/MS	By MS/MS	By MS/MS	By MS/MS	45496000	119130000	58282000	0	111850000	53166000	20244000	50256000	39632000
LGVNNISGIEEVNMFTNQGTVIHFNNPK	N-X-S	Q64152	Btf3							By MS/MS		By MS/MS	0	0	0	78136000	0	92279000	0	0	0
LHMVNFVEPVGLNYSMFIPTLLNQGTTAQQEK	N-X-S	Q9R0H0	Acox1		By MS/MS						By MS/MS		0	0	0	0	37360000	0	0	20570000	0
LKPDEGGEVPVLNVSYKPQK	N-X-S	P61222	Abce1	By MS/MS	By MS/MS	By MS/MS	By MS/MS	By MS/MS	By MS/MS	By MS/MS	By MS/MS	By MS/MS	60352000	113560000	67400000	63236000	403990000	32880000	51275000	65140000	83183000
LMNESLMLVTALNPHIGYDK	N-X-S	P97807	Fh							By matching		By MS/MS	0	0	0	71511000	0	63135000	0	0	0
LNENHSGELWK	N-X-S	O55222	Ilk		By MS/MS	By MS/MS					By MS/MS	By MS/MS	0	0	0	0	35044000	20297000	0	21712000	31884000
LNFSHGSHEYHAESIANIR	N-X-S	P53657	Pklr		By MS/MS	By MS/MS				By MS/MS		By MS/MS	0	0	0	659500000	0	342200000	0	483430000	474870000
LNFSHGTHEYHAETIK	N-X-S	P52480	Pkm	By matching	By MS/MS	By MS/MS	By MS/MS	By MS/MS	By MS/MS	By MS/MS	By MS/MS	By MS/MS	248810000	519020000	491220000	125330000	1.7009e+09	264960000	50796000	113760000	68298000
LNGSVVTDGER	N-X-S	Q8C5W3	Tbcel					By MS/MS			By matching		0	16469000	0	0	50909000	0	0	0	0
LNISFPATGCQK	N-X-S	P62754	Rps6		By MS/MS	By MS/MS				By MS/MS		By MS/MS	0	0	0	300380000	0	262510000	0	77315000	58293000
LNISYTR	N-X-S	Q99MR8	Mccc1							By MS/MS			0	0	0	0	0	0	0	0	0
LNLSCIHSPVVNELMR	N-X-S	Q6DFW4	Nop58							By MS/MS			0	0	0	28549000	0	0	0	0	0
LNLSQVR	N-X-S	Q91VR5	Ddx1							By MS/MS		By matching	0	0	0	131410000	0	24118000	0	0	0
LNMTLPDALVPTFSISNHSLK	N-X-S;N-X-T	P11438	Lamp1	By MS/MS	By MS/MS		By MS/MS				By MS/MS		44956000	0	0	0	83364000	0	105640000	63027000	0
LNQSDSIEDPNSPAGR	N-X-S	Q8BUK6	Hook3									By MS/MS	0	0	0	0	0	10544000	0	0	0
LNYSDHDVIK	N-X-S	P84091	Ap2m1	By MS/MS	By MS/MS	By matching	By MS/MS	By MS/MS	By MS/MS	By MS/MS	By MS/MS	By MS/MS	70397000	130030000	35481000	108190000	116180000	77549000	24738000	110050000	17836000
LPQQIHHYLNASDWER	N-X-S	E9Q414	Apob						By MS/MS				0	0	0	0	0	0	0	0	0
LQAALDNEAGGRPAMEPGNGSLDLGGDAAGR	N-X-S	Q8VEK3	Hnrnpu									By MS/MS	0	0	0	0	0	19795000	0	0	0
LQENQSPELVQK	N-X-S	Q8K2C7	Os9		By MS/MS	By MS/MS	By matching	By MS/MS				By MS/MS	4464900	22384000	0	0	0	16124000	0	9891900	13223000
LSALDNLLNHSSIFLK	N-X-S	Q9JKR6	Hyou1		By MS/MS	By MS/MS	By MS/MS				By MS/MS		128110000	0	0	0	207550000	0	0	269480000	122680000
LSNTSPEFQEMSLLER	N-X-S	Q9EP69	Sacm1l							By MS/MS		By MS/MS	0	0	0	40397000	0	0	0	0	0
LSTETGFALLGGHPSFLTTQDIHLGVNESLTDTAR	N-X-S	P11725	Otc	By MS/MS		By MS/MS			By MS/MS	By MS/MS	By MS/MS	By MS/MS	0	0	248330000	2392200000	313510000	527220000	167930000	0	46244000
LTFFNSTLNTSGLVAQGEALPIPGAHR	N-X-S;N-X-T	Q8R0Y6	Aldh1l1			By MS/MS				By MS/MS		By MS/MS	0	0	0	309260000	0	198600000	0	0	44534000
LTFFNSTLNTSGLVAQGEALPIPGAHRPGLVTK	N-X-S;N-X-T	Q8R0Y6	Aldh1l1		By MS/MS					By MS/MS		By MS/MS	0	0	0	249750000	0	42164000	0	32523000	0
LTSCATNASMCGDEAR	N-X-S	Q91ZX7	Lrp1	By MS/MS					By MS/MS				0	0	32832000	0	0	0	7894400	0	0
LVAEGFDSANGINISPDK	N-X-S	Q62086	Pon2				By MS/MS		By MS/MS				10322000	0	18263000	0	0	0	0	0	0
LVCLTVATDDVDPEGNESIWYK	N-X-S	Q9DBT9	Dmgdh							By MS/MS		By MS/MS	0	0	0	130030000	0	65296000	0	0	0
LVITNGMVIPNYSSR	N-X-S	Q8VC12	Uroc1							By MS/MS			0	0	0	38748000	0	0	0	0	0
LVQQPQNASTFINR	N-X-S	P61922	Abat		By MS/MS	By matching				By MS/MS			0	0	0	82355000	0	0	0	8081800	7713500
LVQQPQNASTFINRPALGILPPENFVDK	N-X-S	P61922	Abat							By MS/MS			0	0	0	0	0	0	0	0	0
LYPIANGNNQSPIDIK	N-X-S	P13634	Ca1	By MS/MS	By MS/MS	By MS/MS	By MS/MS				By MS/MS	By MS/MS	70877000	0	0	0	334670000	243220000	0	171240000	194640000
MAEASGADALELNLSCPHGMGER	N-X-S	Q8CHR6	Dpyd						By MS/MS				0	0	18588000	0	0	0	0	0	0
MDDPTVNWSNER	N-X-S	Q8R050	Gspt1					By MS/MS	By MS/MS	By MS/MS	By MS/MS	By MS/MS	0	30094000	32261000	50812000	64888000	65864000	0	0	0
MDTSMNFSR	N-X-S	O35949	Elovl3		By MS/MS				By MS/MS				0	0	13741000	0	0	0	0	15984000	0
MEGDLNEMEIQLNHSNR	N-X-S	Q5SX40	Myh1								By MS/MS		0	0	0	0	1300000000	0	0	0	0
MIGLEDLIDDNYSK	N-X-S	A2AJL3	Fggy	By MS/MS	By MS/MS	By MS/MS		By MS/MS				By MS/MS	0	41230000	0	0	0	0	16810000	27271000	20055000
MINLSVPDTIDER	N-X-S	Q61233	Lcp1	By MS/MS	By MS/MS	By MS/MS	By MS/MS	By MS/MS	By MS/MS	By MS/MS	By MS/MS	By MS/MS	140060000	221500000	164510000	61748000	236480000	160780000	9806700	177970000	172510000
MISDLIASGIQPLQNLSVLK	N-X-S	Q9WVL0	Gstz1		By MS/MS	By MS/MS				By MS/MS	By MS/MS	By MS/MS	0	0	0	1.6274e+09	0	768110000	0	11945000	0
MMNGSHYSYSESR	N-X-S	Q99LX0	Park7		By MS/MS	By MS/MS	By MS/MS	By MS/MS	By MS/MS	By MS/MS	By MS/MS	By MS/MS	197410000	146060000	202120000	38880000	832560000	171280000	0	53545000	99417000
MNESDAWFEEK	N-X-S	Q9CWK8	Snx2	By MS/MS	By MS/MS	By MS/MS	By MS/MS	By MS/MS	By MS/MS		By MS/MS	By MS/MS	23874000	32742000	22587000	0	25930000	25337000	6537300	18428000	16896000
MNFSGKYQLQSQENFEPFMK	N-X-S	P12710	Fabp1							By MS/MS			0	0	0	123990000	0	0	0	0	0
MNLSAAHHQISLSDGNNIPLIGLGTYSDPR	N-X-S	Q8VCX1	Akr1d1							By MS/MS	By MS/MS	By MS/MS	0	0	0	60699000	39977000	58918000	0	0	0
MNLSAIQDR	N-X-S	Q9CQW2	Arl8b			By matching			By MS/MS	By MS/MS	By MS/MS		0	0	14523000	103660000	42538000	0	0	0	14057000
MNLSEEVDLEDYVARPDK	N-X-S	P54775	Psmc4									By MS/MS	0	0	0	0	0	78367000	0	0	0
MNVSPDVNYEELAR	N-X-S	O88685	Psmc3		By MS/MS		By MS/MS	By MS/MS	By MS/MS		By matching		62813000	114820000	40022000	0	55548000	0	0	45675000	0
MQEVYNFNAINNSEIR	N-X-S	P24527	Lta4h							By MS/MS			0	0	0	0	0	0	0	0	0
MQNDSAENETAEGEEK	N-X-S;N-X-T	E9QA15	Cald1							By MS/MS		By MS/MS	0	0	0	0	0	5860500	0	0	0
MQNDSAENETAEGEEKR	N-X-S;N-X-T	E9QA15	Cald1							By MS/MS		By MS/MS	0	0	0	7693100	0	7482100	0	0	0
MSASDPNSSIFLTDTAK	N-X-S	P32921	Wars							By MS/MS			0	0	0	22207000	0	0	0	0	0
MTTLTPAYHAENYSPDDNR	N-X-S	Q711T7	Nadsyn1								By MS/MS		0	0	0	0	32299000	0	0	0	0
MTVNESEQLVSCSMDDTVR	N-X-S	O88342	Wdr1						By MS/MS	By MS/MS		By MS/MS	0	0	20954000	0	0	29466000	0	0	0
NAADNFSEPSESSGAITAR	N-X-S	A2ASS6	Ttn								By MS/MS		0	0	0	0	45306000	0	0	0	0
NAIANASTLAEVER	N-X-S	P57784	Snrpa1									By MS/MS	0	0	0	0	0	30566000	0	0	0
NANCSIEESFQR	N-X-S	P38060	Hmgcl			By MS/MS	By MS/MS	By MS/MS	By MS/MS		By MS/MS	By MS/MS	34527000	50571000	34868000	0	533290000	26996000	0	0	9550000
NASDMIDK	N-X-S	Q91VR2	Atp5c1		By MS/MS	By MS/MS	By MS/MS	By MS/MS		By MS/MS	By MS/MS	By MS/MS	54579000	39632000	0	200380000	109370000	150010000	0	144380000	92908000
NASNPLAHYDDTAEEILQQCDGK	N-X-S	Q91WT9	Cbs						By MS/MS	By MS/MS	By MS/MS	By MS/MS	0	0	107740000	186500000	73839000	113270000	0	0	0
NASTFEEVVQVPSAYQK	N-X-S	Q60598	Cttn									By MS/MS	0	0	0	0	0	0	0	0	0
NAVITVPAYFNDSQR	N-X-S	P38647	Hspa9		By MS/MS	By MS/MS	By MS/MS	By MS/MS	By MS/MS	By MS/MS	By MS/MS	By MS/MS	114390000	331460000	232040000	496780000	687450000	491430000	0	294850000	116100000
NCSETQYESK	N-X-S	P61982	Ywhag	By MS/MS	By MS/MS	By MS/MS	By MS/MS	By MS/MS	By MS/MS	By MS/MS	By MS/MS	By MS/MS	67648000	89319000	130530000	34101000	166840000	49733000	0	38337000	40307000
NDDVINSSSYR	N-X-S	Q8BGA8	Acsm5		By MS/MS	By MS/MS		By MS/MS	By MS/MS	By MS/MS	By MS/MS		0	210190000	122580000	107450000	215550000	0	0	106920000	139800000
NDLGVGYLLLGDNDSAK	N-X-S	Q8BSY0	Asph									By MS/MS	0	0	0	0	0	60916000	0	0	0
NDQDTWDYTNPNLSGQGDPGSNPNK	N-X-S	Q8R081	Hnrnpl	By MS/MS					By MS/MS			By MS/MS	0	0	21821000	0	0	27209000	10876000	0	0
NDQDTWDYTNPNLSGQGDPGSNPNKR	N-X-S	Q8R081	Hnrnpl						By MS/MS		By MS/MS		0	0	16135000	0	32854000	0	0	0	0
NDSGTYDLVLENK	N-X-S	A2ASS6	Ttn								By MS/MS		0	0	0	0	51812000	0	0	0	0
NDSPCGTTIGPILASR	N-X-S	Q9Z2W0	Dnpep			By MS/MS	By matching	By MS/MS	By MS/MS	By matching	By MS/MS		23435000	68558000	24094000	116340000	95044000	0	0	0	0
NDSVVAGGGAIEMELSK	N-X-S	P80313	Cct7		By MS/MS					By MS/MS	By MS/MS	By MS/MS	0	0	0	37157000	25749000	24462000	0	14007000	0
NDSYTLHK	N-X-S	P62196	Psmc5		By matching		By matching		By matching	By matching	By MS/MS	By MS/MS	4058700	0	13997000	19259000	54878000	21984000	0	35215000	0
NESGGHAVPAGSETHFR	N-X-S	Q9D8S9	Bola1			By MS/MS		By MS/MS		By MS/MS	By MS/MS	By MS/MS	0	37246000	0	65532000	414790000	62560000	0	0	129910000
NFILDQTNVSAAAQR	N-X-S	Q8VEK3	Hnrnpu		By MS/MS		By MS/MS	By MS/MS	By MS/MS	By MS/MS	By MS/MS	By MS/MS	49898000	29818000	45147000	186550000	52442000	174540000	0	25697000	0
NFSDNQLQEGK	N-X-S	Q9WVA4	Tagln2	By MS/MS	By MS/MS	By MS/MS	By MS/MS	By MS/MS	By MS/MS	By MS/MS	By MS/MS	By MS/MS	25438000	72650000	12097000	0	37575000	39000000	14844000	14511000	21030000
NFVVNFKNNSPKK	N-X-S	Q8R5F7	Ifih1		By MS/MS							By MS/MS	0	0	0	0	0	59470000	0	15918000	0
NGSCGVSYIAQEPGNYEVSIK	N-X-S	Q80X90	Flnb									By MS/MS	0	0	0	0	0	24878000	0	0	0
NGSYDIGMACGVESMSLSGMGNPGNISSR	N-X-S	Q921H8	Acaa1a									By MS/MS	0	0	0	0	0	32596000	0	0	0
NGSYDIGMACGVESMTLSQR	N-X-S	Q8VCH0	Acaa1b	By MS/MS	By MS/MS		By MS/MS	By MS/MS	By MS/MS	By MS/MS	By MS/MS	By MS/MS	221630000	319270000	722440000	102340000	111210000	1148900000	127860000	92108000	0
NGTNDGEYVFLTGEDNYLNFSK	N-X-S;N-X-T	O35114	Scarb2	By MS/MS									0	0	0	0	0	0	0	0	0
NHSPDEFK	N-X-S	Q9DCS3	Mecr	By MS/MS	By matching	By MS/MS	By matching	By matching	By MS/MS	By MS/MS	By MS/MS	By MS/MS	8143600	9274000	7830800	6654600	17387000	4574500	8109600	8561000	12921000
NIGAQSNNDSEYVR	N-X-S	Q9DBW0	Cyp4v2		By MS/MS	By MS/MS		By MS/MS		By MS/MS	By MS/MS		0	47864000	0	143690000	66731000	0	0	56723000	63424000
NIPGITLLNVSK	N-X-S	Q9D8E6	Rpl4							By MS/MS		By MS/MS	0	0	0	226870000	0	134470000	0	0	0
NISEAEEWYK	N-X-S	P31001	Des			By MS/MS					By MS/MS	By MS/MS	0	0	0	0	103440000	49842000	0	0	9176800
NISELFYYAQK	N-X-S	Q8BG51	Rhot1							By MS/MS		By MS/MS	0	0	0	22599000	0	0	0	0	0
NISFQIMK	N-X-S	Q8BGL3	2810007J24Rik							By MS/MS		By MS/MS	0	0	0	202140000	0	37961000	0	0	0
NISFTVWDVGGQDK	N-X-S	P84078	Arf1		By MS/MS	By MS/MS	By MS/MS		By MS/MS	By MS/MS	By MS/MS	By MS/MS	44018000	0	64244000	0	92543000	201100000	0	59486000	30344000
NISHYEEQLVK	N-X-S	P12367	Prkar2a		By MS/MS	By MS/MS		By MS/MS		By MS/MS	By matching	By MS/MS	0	46024000	0	51246000	50187000	91710000	0	0	39527000
NISNQLSIGTDISAEHPELR	N-X-S	Q8VCA8	Scrn2					By MS/MS	By MS/MS	By MS/MS		By MS/MS	0	0	52802000	78532000	0	80608000	0	0	0
NISNQLSITTK	N-X-S	Q3TMH2	Scrn3							By MS/MS		By MS/MS	0	0	0	22659000	0	27661000	0	0	0
NISQSFTNFSK	N-X-S	Q64458	Cyp2c29							By MS/MS		By MS/MS	0	0	0	164420000	0	27163000	0	0	0
NISTWSTLVTPESCHR	N-X-S	Q9Z0L1	S1pr4				By MS/MS	By MS/MS		By MS/MS	By MS/MS		34724000	26783000	0	40774000	243060000	0	0	0	0
NKCVVWPINFNESYLENGTR	N-X-S;N-X-T;N-X-C	Q9WTU3	Scn8a							By matching		By MS/MS	0	0	0	50221000	0	26091000	0	0	0
NLAENISR	N-X-S	Q9ET01	Pygl							By MS/MS	By MS/MS	By MS/MS	0	0	0	287240000	370970000	148310000	0	0	0
NLEPENLSK	N-X-S	O08601	Mttp		By MS/MS	By MS/MS		By MS/MS		By MS/MS	By MS/MS	By MS/MS	0	172820000	0	285870000	327250000	237070000	0	290130000	164190000
NLFLNHSETASAK	N-X-S	Q61646	Hp					By MS/MS					0	47063000	0	0	0	0	0	0	0
NLHDNLSDLR	N-X-S	Q8K010	Oplah		By MS/MS	By MS/MS	By MS/MS	By MS/MS		By MS/MS	By MS/MS	By MS/MS	0	64923000	0	37932000	178880000	31528000	0	77572000	94092000
NLSFATIYDVLSTK	N-X-S	Q9WV54	Asah1							By MS/MS			0	0	0	0	0	0	0	0	0
NLSFNITEDELK	N-X-S;N-X-T	P09405	Ncl		By MS/MS	By MS/MS		By MS/MS	By MS/MS	By MS/MS	By MS/MS	By MS/MS	0	92759000	34844000	111960000	89817000	157170000	0	60556000	54820000
NLSFWDAPLGSSYMCNK	N-X-S	P17047	Lamp2		By MS/MS								0	0	0	0	0	0	0	0	0
NLSGQPNFPCR	N-X-S	Q9ET30	Tm9sf3							By MS/MS			0	0	0	35352000	0	0	0	0	0
NLSIVVSLCNNKTNKK	N-X-S;N-X-T	Q3U095	Nxpe2								By MS/MS		0	0	0	0	0	0	0	0	0
NLSIYDGPEQR	N-X-S	Q921G7	Etfdh				By MS/MS	By MS/MS	By MS/MS				170570000	315470000	118510000	0	0	0	0	0	0
NLSLSGHVGFDSLPDQLVNK	N-X-S	Q8C1B7	45546		By MS/MS	By matching			By MS/MS	By matching	By MS/MS	By MS/MS	0	0	14360000	16379000	19065000	44768000	0	17268000	27060000
NLSLVTDCMEHALTSTHPR	N-X-S	Q9R092	Hsd17b6							By MS/MS	By MS/MS	By MS/MS	0	0	0	26185000	137970000	24529000	0	0	0
NLSPGAVESDVR	N-X-S	Q8CIE6	Copa		By MS/MS	By MS/MS	By MS/MS	By MS/MS	By MS/MS		By MS/MS	By matching	38055000	42388000	29539000	0	76468000	35076000	0	71539000	95466000
NLSQLPPVQIVMDSLSK	N-X-S	Q8R0N6	Adhfe1							By matching		By MS/MS	0	0	0	64467000	0	85308000	0	0	0
NLSSEELEK	N-X-S	Q8K4H1	Afmid	By MS/MS		By MS/MS							0	0	0	0	0	0	13113000	0	23807000
NLSWQQEQDVAAVVGK	N-X-S	Q8BI84	Mia3				By MS/MS						0	0	0	0	0	0	0	0	0
NMSVIAHVDHGK	N-X-S	P58252	Eef2	By MS/MS	By MS/MS	By MS/MS	By MS/MS	By MS/MS	By MS/MS	By MS/MS	By MS/MS	By MS/MS	309550000	347980000	86813000	562250000	668020000	25901000	76504000	409930000	314770000
NNASTDYDLSDK	N-X-S	P27659	Rpl3	By MS/MS	By MS/MS	By MS/MS	By MS/MS	By MS/MS	By MS/MS	By MS/MS	By MS/MS	By MS/MS	282180000	0	239800000	199140000	500130000	202140000	156860000	200300000	244030000
NNFSDTGNFGFGIQEHIDLGIK	N-X-S	Q9CXW4	Rpl11							By MS/MS		By MS/MS	0	0	0	126020000	0	63889000	0	0	0
NNLSFIETSALDSTNVEEAFK	N-X-S	P46638	Rab11b						By MS/MS	By MS/MS		By MS/MS	0	0	35136000	45982000	0	52537000	0	0	0
NNSFYGPEVK	N-X-S	Q00519	Xdh			By MS/MS		By MS/MS		By MS/MS	By matching	By MS/MS	0	28667000	0	0	19021000	120480000	0	0	15381000
NNSGEEFDCAFR	N-X-S	Q1HFZ0	Nsun2			By MS/MS							0	0	0	0	0	0	0	0	0
NNSLWDK	N-X-S	P41216	Acsl1	By MS/MS	By MS/MS	By MS/MS	By matching	By MS/MS	By matching	By MS/MS	By MS/MS	By MS/MS	322630000	459780000	135240000	1448400000	211630000	1110200000	214850000	907450000	363340000
NNTNTGVQPENTSPPGDLNPR	N-X-S;N-X-T	P29788	Vtn				By MS/MS						0	0	0	0	0	0	0	0	0
NPQNSSQSADGLR	N-X-S	Q9D883	U2af1	By matching	By MS/MS			By MS/MS		By MS/MS		By MS/MS	0	26435000	0	11553000	0	25726000	30099000	17781000	0
NQSFCPTVNLDK	N-X-S	P14115	Rpl27a		By MS/MS			By MS/MS	By MS/MS	By MS/MS	By MS/MS	By MS/MS	0	329720000	99862000	276510000	536220000	214630000	0	150820000	0
NQSPGSHGGEWR	N-X-S	Q8C7E7	Stbd1		By matching	By matching		By MS/MS		By MS/MS		By MS/MS	0	19975000	0	3752200	0	6467700	0	6259500	7640000
NSSDKDQSLGNWR	N-X-S	P21619	Lmnb2								By MS/MS		0	0	0	0	0	0	0	0	0
NSSQAVQAVR	N-X-S	Q99K67	Aass		By MS/MS					By MS/MS		By MS/MS	0	0	0	69280000	0	32522000	0	12233000	0
NSSQFDWALMR	N-X-S	Q6PB66	Lrpprc							By MS/MS			0	0	0	30733000	0	0	0	0	0
NSSVGLIQLNRPK	N-X-S	Q8BH95	Echs1		By MS/MS	By MS/MS	By matching			By MS/MS		By MS/MS	3603700	0	0	398110000	0	300240000	0	77714000	35534000
NSSYAHGGLDSNGKPADAVYGQK	N-X-S	P97855	G3bp1					By MS/MS	By MS/MS		By matching	By MS/MS	0	0	21186000	0	45449000	19373000	0	0	0
NSSYFVEWIPNNVK	N-X-S	P68372	Tubb4b	By MS/MS	By MS/MS	By MS/MS	By MS/MS	By MS/MS	By MS/MS	By MS/MS	By MS/MS	By MS/MS	110390000	74838000	28005000	931070000	213880000	641330000	45703000	71913000	58881000
NSVNLSWQQPAFDGGSK	N-X-S	A2ASS6	Ttn								By MS/MS		0	0	0	0	58593000	0	0	0	0
NTAIFINISR	N-X-S	Q91Z53	Grhpr	By MS/MS			By MS/MS		By MS/MS	By MS/MS		By MS/MS	20994000	0	10855000	241770000	0	138890000	10812000	0	0
NTLFNLSNFLDK	N-X-S	Q7M6Y3	Picalm		By MS/MS					By MS/MS		By MS/MS	0	0	0	74708000	0	36162000	0	8700600	0
NTQINNSWGQEER	N-X-S	O08573	Lgals9	By MS/MS	By MS/MS	By MS/MS	By MS/MS	By MS/MS	By MS/MS	By MS/MS	By MS/MS	By MS/MS	334930000	312770000	434010000	360450000	723980000	369480000	286300000	284880000	285900000
NTQPIMNTNGSYFVYSK	N-X-S	P01869	Ighg1					By matching	By MS/MS				0	22828000	43078000	0	0	0	0	0	0
NTSEQDQPMGGWEMIR	N-X-S	P14733	Lmnb1									By MS/MS	0	0	0	0	0	44167000	0	0	0
NTSSNRPLSPHLTIYK	N-X-S	Q9CZB0	Sdhc		By MS/MS	By MS/MS	By MS/MS	By MS/MS		By MS/MS	By MS/MS	By MS/MS	41683000	84890000	0	294660000	726790000	89413000	0	66846000	66955000
NVIIWGNHSSTQYPDVNHAK	N-X-S	P14152	Mdh1		By MS/MS	By MS/MS	By MS/MS	By MS/MS	By matching	By MS/MS	By MS/MS	By MS/MS	145210000	193070000	26819000	1437800000	144780000	910510000	0	323510000	383740000
NVNISYIVNDSFFPQRPEK	N-X-S	Q8VCU1	Ces3b		By MS/MS	By MS/MS	By MS/MS	By MS/MS					169460000	112850000	0	0	0	0	0	205140000	114740000
NVNISYTVNDSFFPQR	N-X-S	Q63880	Ces3a		By MS/MS			By MS/MS					0	43935000	0	0	0	0	0	74339000	0
NVNISYTVNDSFFPQRPQK	N-X-S	Q63880	Ces3a	By MS/MS	By MS/MS	By MS/MS	By MS/MS	By MS/MS			By MS/MS		503640000	555790000	0	0	230190000	0	1378200000	648480000	314230000
NVSEELDR	N-X-S	Q921M3	Sf3b3	By MS/MS	By matching				By MS/MS	By matching		By MS/MS	0	0	16457000	24682000	0	19978000	8827900	21456000	0
NVSGTWEFTCQHGELECR	N-X-S	Q9ESY9	Ifi30				By MS/MS		By MS/MS		By MS/MS		22154000	0	71955000	0	0	0	0	0	0
NVSMEDNEEDR	N-X-S	P48776	Tdo2	By MS/MS		By MS/MS				By MS/MS		By MS/MS	0	0	0	21217000	0	8594400	4621200	0	0
NYSHALDGLYR	N-X-S	Q9QZD8	Slc25a10			By MS/MS		By matching		By MS/MS	By MS/MS	By MS/MS	0	22925000	0	132680000	88964000	158220000	0	0	29013000
NYSVVFPHDEPLAGR	N-X-S	Q99LB7	Sardh		By MS/MS	By MS/MS		By MS/MS		By MS/MS		By MS/MS	0	0	0	125930000	0	351320000	0	695760000	724110000
NYSWMDIITICK	N-X-S	Q99JT9	Adi1							By MS/MS		By MS/MS	0	0	0	34895000	0	48985000	0	0	0
PAMEPGNGSLDLGGDAAGR	N-X-S	Q8VEK3	Hnrnpu			By MS/MS					By MS/MS	By MS/MS	0	0	0	0	31510000	25335000	0	0	19790000
PAQGVITTLENVSPPR	N-X-S	P11276	Fn1				By MS/MS			By MS/MS		By MS/MS	10588000	0	0	48146000	0	80358000	0	0	0
PEINTSHLDEK	N-X-S	P58044	Idi1	By MS/MS	By MS/MS	By MS/MS				By MS/MS			0	0	0	72161000	0	0	119440000	122450000	129690000
PIPGNWNGAGCHTNFSTK	N-X-S	P15105	Glul	By MS/MS	By MS/MS	By MS/MS	By MS/MS	By MS/MS	By MS/MS	By MS/MS	By MS/MS	By MS/MS	549730000	1.4864e+09	376270000	676590000	1393800000	638140000	28070000	585020000	531160000
PLPYLCHSQPYTFDINLSVSLK	N-X-S	P35505	Fah							By MS/MS			0	0	0	78694000	0	0	0	0	0
PSSNISFPLVTVHLEK	N-X-S	Q6PB66	Lrpprc		By MS/MS	By matching							0	0	0	0	0	0	0	25173000	59673000
QAEEAEEQANTNLSK	N-X-S	Q91Z83	Myh7								By MS/MS		0	0	0	0	305480000	0	0	0	0
QAEEAEEQSNTNLSK	N-X-S	G3UW82	Myh2						By MS/MS		By MS/MS		0	0	10438000	0	1162200000	0	0	0	0
QDSIDLFLGNYSVDELESHSPLSVPR	N-X-S	Q9EP69	Sacm1l									By MS/MS	0	0	0	0	0	24202000	0	0	0
QDSVITDEINYSLIWK	N-X-S	P97494	Gclc						By MS/MS	By MS/MS		By MS/MS	0	0	0	136190000	0	74084000	0	0	0
QDVDNASLAR	N-X-S	P20152	Vim				By MS/MS		By MS/MS				261830000	0	492980000	0	0	0	0	0	0
QEDVIATANLSR	N-X-S	P26039	Tln1						By MS/MS	By MS/MS		By MS/MS	0	0	0	25607000	0	48214000	0	0	0
QELNDSLQVAER	N-X-S	Q06890	Clu						By MS/MS				0	0	28362000	0	0	0	0	0	0
QFLECAQNQSDVK	N-X-S	B2RPU8	Zbed5	By MS/MS	By MS/MS	By MS/MS	By MS/MS	By MS/MS	By MS/MS	By MS/MS	By MS/MS	By MS/MS	55901000	95451000	77947000	88406000	199400000	0	65670000	71356000	63414000
QGAIVAVTGDGVNDSPALK	N-X-S	Q8VDN2	Atp1a1	By MS/MS	By MS/MS	By MS/MS	By MS/MS	By MS/MS	By MS/MS	By MS/MS	By MS/MS	By MS/MS	27723000	21775000	36501000	150300000	36063000	64802000	19786000	44670000	32781000
QGDAIIINASR	N-X-S	Q9DBA8	Amdhd1			By MS/MS				By MS/MS		By MS/MS	0	0	0	146120000	0	112800000	0	0	37920000
QGIQVLVSTSNVSSLEGAR	N-X-S	P19096	Fasn				By MS/MS	By matching	By MS/MS	By MS/MS	By MS/MS	By MS/MS	26365000	22347000	64548000	81029000	51482000	81841000	0	0	0
QHMNVSGEENPLNK	N-X-S	Q8VCT3	Rnpep		By MS/MS		By MS/MS				By MS/MS		0	0	0	0	114810000	0	0	0	0
QLQNISQAAASGGAK	N-X-S	Q9JHU4	Dync1h1							By MS/MS			0	0	0	0	0	0	0	0	0
QMSSFVQNGSTFVK	N-X-S	F8VPN4	Agl								By MS/MS		0	0	0	0	0	0	0	0	0
QNFSNLTVSTEDQVK	N-X-S;N-X-T	P34927	Asgr1	By MS/MS					By MS/MS				0	0	22854000	0	0	0	13832000	0	0
QNQLNLSTLLVNPEGPTLTQLNSVQSSER	N-X-S	P19096	Fasn	By MS/MS	By MS/MS	By MS/MS	By MS/MS		By MS/MS	By MS/MS	By MS/MS	By MS/MS	56806000	0	97005000	75481000	88893000	102810000	0	33312000	22254000
QNQSTLDPNSPR	N-X-S	P56593	Cyp2a12		By MS/MS	By MS/MS	By MS/MS	By MS/MS	By MS/MS	By MS/MS	By MS/MS	By MS/MS	42366000	122360000	92428000	157190000	298560000	68603000	0	0	0
QNYSTEVEAAVNR	N-X-S	P29391	Ftl1		By matching					By MS/MS	By MS/MS	By MS/MS	0	0	0	43245000	96836000	11245000	0	20492000	0
QSNGSIAVISSLAGK	N-X-S	P50172	Hsd11b1	By MS/MS	By MS/MS	By MS/MS	By MS/MS	By MS/MS	By MS/MS		By MS/MS		253650000	100580000	102700000	0	605860000	0	0	198840000	126130000
QVFVCGNDSK	N-X-S	Q923B6	Steap4	By matching		By MS/MS	By MS/MS		By MS/MS		By matching		9440800	0	9425100	0	37571000	0	8810700	0	11818000
QVIEAFNASCLSYVPEK	N-X-S	P35492	Hal	By MS/MS	By MS/MS	By MS/MS	By MS/MS			By MS/MS		By MS/MS	17481000	0	0	118030000	0	24676000	16930000	13443000	0
QVPNESFFNFFSPLK	N-X-S	Q78ZA7	Nap1l4							By MS/MS		By MS/MS	0	0	0	0	0	30770000	0	0	0
RNQSFCPTVNLDK	N-X-S	P14115	Rpl27a				By MS/MS	By MS/MS			By matching		25160000	25989000	0	0	66717000	0	0	0	0
RPDYDGGSPNLSYHVER	N-X-S	A2ASS6	Ttn								By MS/MS		0	0	0	0	62965000	0	0	0	0
RPPQDGSSAQNCSSSPAK	N-X-S	P31651	Slc6a12	By MS/MS		By MS/MS		By MS/MS		By matching	By matching		0	0	0	2905300	9096400	0	3753800	0	3572900
RQAEEAEEQSNTNLSK	N-X-S	G3UW82	Myh2								By MS/MS		0	0	0	0	26860000	0	0	0	0
SAAFTVENGSTIR	N-X-S	Q9WVM8	Aadat			By MS/MS				By MS/MS			0	0	0	0	0	0	0	0	0
SASNVSLLHETSR	N-X-S	Q8BZ09	Slc25a21		By MS/MS	By MS/MS	By matching	By MS/MS	By matching		By matching	By MS/MS	15977000	21552000	14995000	0	32063000	37094000	0	22821000	19856000
SCVAITDAFPQNMSR	N-X-S	B2RXS4	Plxnb2						By MS/MS				0	0	0	0	0	0	0	0	0
SDFQVNLNNASR	N-X-S	P30999	Ctnnd1	By matching			By MS/MS		By MS/MS		By MS/MS		22821000	0	11889000	0	50226000	0	3125100	0	0
SDPLCVLFLNTSGHQWYEVER	N-X-S	Q8BT60	Cpne3						By MS/MS	By MS/MS		By MS/MS	0	0	27288000	51231000	0	67291000	0	0	0
SEEMLNIVNNSK	N-X-S	P00186	Cyp1a2		By MS/MS	By matching				By MS/MS			0	0	0	40762000	0	0	0	16960000	16840000
SENESLPEPK	N-X-S	Q78IK4	Apool		By MS/MS	By MS/MS		By MS/MS	By MS/MS	By MS/MS	By MS/MS	By MS/MS	0	24618000	33053000	37197000	85592000	14589000	0	56329000	58523000
SFMGNSSNSWVLPR	N-X-S	Q96DY5	Rnf112					By MS/MS	By MS/MS		By MS/MS		0	38907000	16192000	0	53643000	0	0	0	0
SFNISDIPVTAIR	N-X-S	Q9DBT9	Dmgdh		By MS/MS					By MS/MS	By MS/MS	By MS/MS	0	0	0	571250000	28170000	245430000	0	14237000	0
SFNLSALEK	N-X-S	Q8R146	Apeh		By MS/MS					By MS/MS	By MS/MS	By MS/MS	0	0	0	0	13320000	60669000	0	7150200	0
SGNIVAGIANESK	N-X-S	Q3THK7	Gmps		By matching		By matching		By MS/MS		By MS/MS	By MS/MS	20784000	0	10312000	0	32834000	20120000	0	18620000	0
SGSDWILNGSK	N-X-S	P51174	Acadl	By MS/MS	By MS/MS	By MS/MS	By MS/MS	By MS/MS	By MS/MS	By MS/MS	By MS/MS	By MS/MS	401950000	631720000	184730000	282490000	701640000	325290000	40696000	389900000	363700000
SGSMDSPMSTENNSQLR	N-X-S	Q99KC8	Vwa5a		By MS/MS	By MS/MS				By matching		By MS/MS	0	0	0	15214000	0	18681000	0	5518300	4424500
SHTNTSHVMQYGNK	N-X-S	O89017	Lgmn	By MS/MS	By MS/MS	By MS/MS	By MS/MS	By MS/MS	By MS/MS		By MS/MS		17328000	34064000	217740000	0	327780000	0	132520000	116010000	6387300
SHTVTTTTSSFAENFSTTSSSFAYDR	N-X-S	Q9CZR4	Cmtm8	By MS/MS		By MS/MS	By MS/MS	By MS/MS	By MS/MS				42607000	39665000	16491000	0	0	0	35181000	0	19380000
SHYSNIEANESEEVR	N-X-S	O88456	Capns1	By MS/MS	By MS/MS		By MS/MS	By MS/MS	By MS/MS	By MS/MS	By MS/MS	By MS/MS	33166000	53307000	131530000	56267000	81700000	97280000	31299000	21229000	0
SILISAHGNSSR	N-X-S	P15327	Bpgm							By MS/MS		By matching	0	0	0	11590000	0	12576000	0	0	0
SLGLSLEETPVVFENVSFHQATILPK	N-X-S	P19096	Fasn				By matching			By MS/MS		By MS/MS	11369000	0	0	482450000	0	530580000	0	0	0
SLGPNTCSSNGSSLYFIHGPNLYCYSSIDK	N-X-S;N-X-C	Q91X72	Hpx						By MS/MS				0	0	24871000	0	0	0	0	0	0
SNESQLCEVLQNK	N-X-S	Q8CAS9	Parp9		By MS/MS			By MS/MS		By MS/MS		By MS/MS	0	37884000	0	26028000	0	20544000	0	28318000	0
SNFGNQSPSTSR	N-X-S	Q921T2	Tor1aip1			By MS/MS				By MS/MS	By MS/MS		0	0	0	4838300	22402000	0	0	0	0
SNISSLDEQEGVK	N-X-S	Q9D7X8	Ggct	By MS/MS		By MS/MS							0	0	0	0	0	0	10039000	0	0
SNNGLAVHIFLCNSSMENR	N-X-S	O09173	Hgd									By MS/MS	0	0	0	0	0	18122000	0	0	0
SNSSEQSQAEADLR	N-X-S	Q6AW69	Cgnl1					By MS/MS			By MS/MS	By MS/MS	0	7560800	0	0	0	10374000	0	0	0
SNSSLQASLTGR	N-X-S	Q8BM55	Tmem214							By MS/MS			0	0	0	0	0	0	0	0	0
SNTGGQAFPQCVFDHWQILPGDPFDNSSR	N-X-S	P58252	Eef2	By MS/MS		By MS/MS		By MS/MS		By MS/MS	By MS/MS	By MS/MS	0	137810000	0	183210000	82091000	221180000	67620000	0	47778000
SNTGGQAFPQCVFDHWQILPGDPFDNSSRPSQVVAETR	N-X-S	P58252	Eef2		By MS/MS						By MS/MS		0	0	0	0	30560000	0	0	17830000	0
SNTSPEELGPLANQLTSDYGR	N-X-S	P26039	Tln1		By MS/MS			By MS/MS	By MS/MS	By MS/MS	By MS/MS	By matching	0	37210000	23957000	0	43246000	20387000	0	0	0
SPFLQVFNNSPDESSYYR	N-X-S	Q01405	Sec23a					By MS/MS		By MS/MS			0	0	0	31478000	0	0	0	0	0
SPGAQDNVSVSQGMR	N-X-S	Q8BS35	Agmo	By matching					By MS/MS		By MS/MS		0	0	36389000	0	0	0	8051900	0	0
SQLVECVPNFSEGNNQEVIDAISR	N-X-S	Q91XD4	Ftcd		By MS/MS	By MS/MS	By MS/MS	By MS/MS	By MS/MS	By MS/MS	By MS/MS	By MS/MS	197970000	135450000	399270000	503740000	178250000	312670000	0	239580000	168210000
SQSNESAGSQVGTEFK	N-X-S	Q9ERU9	Ranbp2	By matching		By MS/MS	By matching	By MS/MS					4470300	8217400	0	0	0	0	3781900	0	5924000
SSAATANASSASCSR	N-X-S	Q8BMK4	Ckap4						By MS/MS			By MS/MS	0	0	2310400	0	0	0	0	0	0
SSPSLSILAGGQCNESVGYYVEPCIIESK	N-X-S	Q8CHT0	Aldh4a1		By MS/MS	By MS/MS		By MS/MS		By MS/MS		By MS/MS	0	75483000	0	108690000	0	42260000	0	120500000	65405000
SSSHLPPSSYFNASGR	N-X-S	O89023	Tpp1			By MS/MS		By MS/MS	By MS/MS		By MS/MS		0	36513000	51862000	0	152760000	0	0	0	36024000
STCTINYSTSLPLAQGIK	N-X-S	Q9DBF1	Aldh7a1		By MS/MS		By MS/MS			By MS/MS	By MS/MS	By MS/MS	8770000	0	0	269310000	0	107910000	0	18578000	0
STFFNVLTNSQASAENFPFCTIDPNESR	N-X-S	Q9CZ30	Ola1		By MS/MS	By MS/MS			By MS/MS				0	0	29617000	0	0	0	0	17018000	6779200
STGKPTLYNVSLIMSDTGGTCY	N-X-S	P01872	Ighm						By MS/MS				0	0	35410000	0	0	0	0	0	0
STTTKNNSKVSANK	N-X-S	Q6P3Y5	Znf280c							By MS/MS			0	0	0	0	0	0	0	0	0
SVNESLNNLFITEEDYQALR	N-X-S	Q68FD5	Cltc		By MS/MS			By MS/MS		By MS/MS	By MS/MS	By MS/MS	0	0	0	133900000	46335000	101640000	0	72522000	0
SVQNDSQALAEVLNQLK	N-X-S	E9Q557	Dsp			By MS/MS							0	0	0	0	0	0	0	0	4672000
SVVTEEFNGSDWER	N-X-S	Q9CXS4	Cenpv	By MS/MS	By MS/MS	By MS/MS	By MS/MS	By MS/MS	By MS/MS	By MS/MS	By MS/MS	By MS/MS	50304000	44820000	37996000	114880000	78628000	86884000	43792000	31948000	0
SVYAHFPINVVIQENGSLVEIR	N-X-S	P51410	Rpl9							By MS/MS		By MS/MS	0	0	0	349590000	0	58091000	0	0	0
SYCAEIAHNVSSK	N-X-S	P62911	Rpl32		By MS/MS	By MS/MS	By MS/MS	By MS/MS		By MS/MS	By MS/MS	By MS/MS	41013000	439460000	0	428120000	304330000	414110000	0	198310000	164280000
SYDVPPPPMEPDHPFYSNISK	N-X-S	Q9DBJ1	Pgam1			By MS/MS				By MS/MS		By MS/MS	0	0	0	324440000	0	352270000	0	0	218280000
SYIYSGSHDGHINYWDSETGENDSFSGK	N-X-S	O88342	Wdr1							By MS/MS	By MS/MS	By MS/MS	0	0	0	34336000	45336000	39832000	0	0	0
TAADATGLQPILNQFTPANVSR	N-X-S	P43406	Itgav						By MS/MS				0	0	0	0	0	0	0	0	0
TAASILWQAYPILNISEK	N-X-S	Q8VCC2	Ces1	By MS/MS	By MS/MS	By MS/MS	By MS/MS	By MS/MS	By MS/MS		By MS/MS		103240000	32175000	418220000	0	166480000	0	160270000	144370000	21725000
TAEELMNFSK	N-X-S	P42932	Cct8							By MS/MS		By MS/MS	0	0	0	61255000	0	23156000	0	0	0
TALVQEVHQNFSAWCSQVIR	N-X-S	O09159	Man2b1		By MS/MS	By MS/MS		By MS/MS	By MS/MS		By MS/MS		0	16302000	84807000	0	0	0	0	47730000	20743000
TASEMVLADDNFSTIVAAVEEGR	N-X-S	Q8R429	Atp2a1						By MS/MS		By MS/MS		0	0	12682000	0	22185000	0	0	0	0
TATPQNFSNYESMK	N-X-S	Q3UNX5	Acsm3		By MS/MS	By MS/MS							0	0	0	0	0	0	0	18241000	13421000
TAYLMGLNSSDLLK	N-X-S	P13541	Myh3	By MS/MS	By MS/MS	By MS/MS	By MS/MS	By MS/MS	By MS/MS	By MS/MS	By MS/MS	By MS/MS	69668000	0	84268000	667050000	306580000	767190000	36031000	193510000	247980000
TDDEVVQREEEAIQLDGLNASQIR	N-X-S	P08113	Hsp90b1			By MS/MS	By MS/MS	By MS/MS		By MS/MS	By MS/MS	By MS/MS	0	0	0	245090000	112350000	157800000	0	0	51343000
TDNESSEGSWVTLNVQEK	N-X-S	Q3UQ44	Iqgap2					By MS/MS	By MS/MS	By MS/MS	By MS/MS	By MS/MS	0	0	41197000	48167000	37543000	36512000	0	0	0
TDYNASVSVPDSSGPER	N-X-S	P61979	Hnrnpk		By MS/MS	By MS/MS		By MS/MS	By MS/MS	By MS/MS	By MS/MS	By MS/MS	0	578190000	591010000	299470000	1118100000	370750000	0	246700000	235170000
TFEGVDPQNTSMR	N-X-S	P50396	Gdi1			By MS/MS		By MS/MS		By MS/MS		By MS/MS	0	29626000	0	37153000	0	46489000	0	0	20270000
TGGTYGEDLGADYNLSQVCDGK	N-X-S	P19096	Fasn	By MS/MS	By MS/MS	By MS/MS	By MS/MS	By MS/MS	By MS/MS	By MS/MS	By MS/MS	By MS/MS	160740000	182890000	527540000	199590000	318010000	255170000	100500000	91983000	103530000
TGHRPPNPAFWWVNGSGTEVK	N-X-S	Q8BGA8	Acsm5	By MS/MS	By MS/MS	By MS/MS		By MS/MS		By MS/MS	By MS/MS		0	90295000	0	44089000	167220000	0	37417000	54347000	57429000
TGWINTSSIWK	N-X-S	Q8BIJ6	Iars2							By MS/MS		By MS/MS	0	0	0	36479000	0	23289000	0	0	0
TIHNQEFDPTNLLQCWEACVENSSYYNR	N-X-S	G3X982	Aox3	By MS/MS	By MS/MS	By MS/MS		By MS/MS		By MS/MS	By MS/MS	By MS/MS	0	76764000	0	285810000	15936000	215640000	246170000	74874000	44856000
TLGISPFHEFADVVFTANDSGHR	N-X-S	P07309	Ttr							By MS/MS		By MS/MS	0	0	0	42876000	0	35374000	0	0	0
TLLGYYNQSK	N-X-S	P01901	H2-K1	By MS/MS	By MS/MS	By MS/MS	By MS/MS		By MS/MS		By MS/MS		60576000	0	200220000	0	50202000	0	129480000	93136000	45257000
TMQNTSDLDTAR	N-X-S	Q02257	Jup		By MS/MS	By MS/MS		By matching	By MS/MS				0	6835400	4359400	0	0	0	0	4700800	5214900
TNINFSLQGKDCPNNR	N-X-S	P61215	Ca10		By MS/MS	By MS/MS		By MS/MS		By MS/MS	By MS/MS	By MS/MS	0	49377000	0	108860000	111470000	45121000	0	36125000	39891000
TNISDEESEQATEMLVHNAQNLMQSVK	N-X-S	Q64727	Vcl		By MS/MS						By MS/MS		0	0	0	0	17171000	0	0	9316000	0
TNLSAVVAAQSNWEK	N-X-S	F8VQC1	Srp72							By MS/MS		By matching	0	0	0	25749000	0	26014000	0	0	0
TNMSINFDLQIRSSNK	N-X-S	A2ARA8	Itga8	By MS/MS	By MS/MS	By MS/MS	By MS/MS	By matching	By MS/MS	By MS/MS	By MS/MS	By MS/MS	58436000	95362000	50661000	71251000	299900000	33410000	168830000	90272000	226210000
TNNSNQNFFK	N-X-S	Q9Z1Z0	Uso1		By MS/MS					By MS/MS			0	0	0	31127000	0	0	0	10558000	0
TNNVSEHEDTDKYR	N-X-S	Q9JIF7	Copb1					By matching		By MS/MS		By matching	0	6948100	0	13379000	0	8973600	0	0	0
TNQSCELVIDSTEK	N-X-S	O70570	Pigr	By MS/MS			By MS/MS		By MS/MS				12033000	0	17685000	0	0	0	11262000	0	0
TNSSFIQGFVDHVK	N-X-S	Q61207	Psap	By MS/MS	By MS/MS	By MS/MS	By MS/MS	By MS/MS			By MS/MS		336050000	437900000	0	0	748660000	0	337570000	302020000	138920000
TNVSGGAIALGHPLGGSGSR	N-X-S	Q8BWT1	Acaa2		By MS/MS	By MS/MS				By MS/MS	By MS/MS	By MS/MS	0	0	0	5698500000	5.9268e+09	3.9452e+09	0	1.6997e+09	1364900000
TNVSNYER	N-X-S	O88451	Rdh7	By MS/MS	By MS/MS	By MS/MS	By MS/MS	By MS/MS	By MS/MS	By MS/MS	By MS/MS	By MS/MS	266930000	190410000	222130000	381240000	496980000	215000000	142060000	245020000	226240000
TPNLSPEEEQLALR	N-X-S	Q8VC12	Uroc1		By MS/MS	By MS/MS		By MS/MS		By MS/MS	By MS/MS	By MS/MS	0	171260000	0	607290000	71026000	627730000	0	314860000	191290000
TPQEFNPEHFLDDNHSFK	N-X-S	P33267	Cyp2f2	By MS/MS	By MS/MS	By MS/MS	By MS/MS	By MS/MS		By MS/MS	By MS/MS	By MS/MS	177970000	421170000	0	1102400000	48635000	206610000	322350000	431300000	755550000
TQGPYDVVVLPGGNLGAQNLSESPMVK	N-X-S	Q99LX0	Park7		By MS/MS	By MS/MS		By MS/MS		By MS/MS	By MS/MS	By MS/MS	0	314350000	0	564970000	155120000	750620000	0	191220000	92965000
TQLEENISQLR	N-X-S	Q9DCZ4	Apoo		By MS/MS	By MS/MS				By MS/MS		By MS/MS	0	0	0	77551000	0	39076000	0	37165000	26042000
TQSNLPTSLEGLSNLSDVDLSCNDLTR	N-X-S	Q9JJ28	Flii						By MS/MS				0	0	28886000	0	0	0	0	0	0
TSEVWYEENLSAMLR	N-X-S	Q8VCZ9	Prodh2							By MS/MS			0	0	0	60216000	0	0	0	0	0
TSGTNSSESGLSSK	N-X-S	A0A1B0GRJ3					By matching	By MS/MS		By MS/MS	By matching	By MS/MS	28168000	33056000	0	14488000	103220000	8342600	0	0	0
TSIDAYDNFDNISLAQR	N-X-S	Q68FD5	Cltc					By matching		By MS/MS	By MS/MS	By MS/MS	0	23433000	0	29493000	30849000	20704000	0	0	0
TTLVDNNTWNNSHIALVGK	N-X-S;N-X-T	Q3TDQ1	Stt3b			By MS/MS					By MS/MS		0	0	0	0	133250000	0	0	0	26655000
TVANLSGCEATDSEALIHCLR	N-X-S	Q8QZR3	Ces2a								By MS/MS		0	0	0	0	533080000	0	0	0	0
TVGIVGNQPNVASGCLDINSSVK	N-X-S	Q99MN9	Pccb							By MS/MS		By MS/MS	0	0	0	21875000	0	0	0	0	0
TVSLNNLSADEVTR	N-X-S	Q9CQ75	Ndufa2		By MS/MS	By MS/MS		By MS/MS	By MS/MS	By MS/MS	By MS/MS	By MS/MS	0	141340000	23547000	147430000	186870000	122690000	0	183960000	33277000
TVTNAVVTVPAYFNDSQR	N-X-S	P63017	Hspa8	By MS/MS	By MS/MS	By MS/MS	By MS/MS	By MS/MS	By MS/MS	By MS/MS	By MS/MS	By MS/MS	253390000	998510000	570310000	1.0074e+09	1122000000	1247000000	68864000	351600000	206430000
TVVDIDTIGTFNVSSVLYK	N-X-S	Q9WV68	Decr2									By MS/MS	0	0	0	0	0	84320000	0	0	0
TVVNISSLCALQPYK	N-X-S	Q64105	Spr							By MS/MS		By MS/MS	0	0	0	114360000	0	134500000	0	0	0
TYCANEPLSNCSQVNR	N-X-S	Q9R0L9	Cd164				By MS/MS		By MS/MS				7311700	0	57482000	0	0	0	0	0	0
TYENGSSVEYR	N-X-S	Q07968	F13b						By MS/MS				0	0	11294000	0	0	0	0	0	0
VAAELQAGTCYINNYNVSPVELPFGGYK	N-X-S	Q9JLJ2	Aldh9a1			By MS/MS	By MS/MS	By MS/MS			By MS/MS		83662000	100780000	0	0	138330000	0	0	0	71818000
VAGLLVLNYSNDYNHWLATK	N-X-S	Q8C196	Cps1	By MS/MS	By MS/MS					By MS/MS		By MS/MS	0	0	0	622640000	0	205590000	24827000	76589000	0
VDEFVTGNLSFDQINQAFDLMHSGDSIR	N-X-S	P28474	Adh5		By MS/MS	By MS/MS	By MS/MS	By MS/MS	By MS/MS	By MS/MS	By MS/MS	By MS/MS	71427000	79457000	387030000	898530000	89398000	208110000	0	50453000	36864000
VDFLQLMMNSHNNSK	N-X-S	Q64459	Cyp3a11		By MS/MS	By MS/MS		By MS/MS		By MS/MS	By MS/MS	By MS/MS	0	10773000	0	103500000	39048000	29047000	0	12587000	6689900
VDNLSDEGALNINDR	N-X-S	Q3U2P1	Sec24a	By MS/MS				By MS/MS	By MS/MS	By MS/MS	By MS/MS	By MS/MS	0	34126000	27303000	46241000	82898000	28775000	11191000	0	0
VDNSSLTGESEPQTR	N-X-S	Q8VDN2	Atp1a1		By MS/MS	By MS/MS	By MS/MS	By MS/MS	By MS/MS	By MS/MS	By MS/MS	By MS/MS	0	166110000	272420000	195420000	761890000	84418000	0	157380000	278510000
VDQSLHTNASLDAASEYAK	N-X-S	Q91YP2	Nln					By MS/MS					0	0	0	0	0	0	0	0	0
VEILAPPNGSVPGDR	N-X-S	P31230	Aimp1	By MS/MS	By MS/MS	By MS/MS	By MS/MS	By MS/MS	By matching		By MS/MS	By MS/MS	48043000	122780000	22609000	0	52662000	37877000	18376000	51261000	73106000
VENGSETGPLPPELQPLLEGEVK	N-X-S	Q9QYC7	Ggcx						By MS/MS				0	0	32982000	0	0	0	0	0	0
VENQENVSNLVIDDTELK	N-X-S	P40124	Cap1	By matching			By MS/MS		By MS/MS	By MS/MS	By MS/MS	By MS/MS	15410000	0	84416000	76112000	45872000	66822000	10492000	0	0
VETSCNLSVEK	N-X-S	A2ASS6	Ttn								By MS/MS		0	0	0	0	52837000	0	0	0	0
VGATAAVYSAAILEYLTAEVLELAGNASK	N-X-S	Q3THW5	H2afv							By MS/MS			0	0	0	111270000	0	0	0	0	0
VGDFNESTYYMEGNLGHPVFQTQFGR	N-X-S	Q8VC97	Upb1							By MS/MS			0	0	0	51186000	0	0	0	0	0
VGFTNISHMLTPR	N-X-S	Q9DBT9	Dmgdh							By MS/MS	By MS/MS	By MS/MS	0	0	0	153290000	22887000	52425000	0	0	0
VGLIGSCTNSSYEDMGR	N-X-S	Q99KI0	Aco2	By MS/MS	By MS/MS	By MS/MS	By MS/MS	By MS/MS	By MS/MS	By MS/MS	By MS/MS	By MS/MS	92833000	117270000	167610000	250520000	344760000	274890000	28672000	138950000	98404000
VGNDSFGNDYIENLK	N-X-S	Q8R1Q9	Rbks	By MS/MS	By MS/MS	By MS/MS							0	0	0	0	0	0	7589700	18299000	23346000
VHVLWWNESADSR	N-X-S	Q9CQE1	Nipsnap3b		By MS/MS	By MS/MS	By MS/MS	By MS/MS	By MS/MS	By MS/MS	By MS/MS	By MS/MS	61189000	141030000	122750000	89490000	206830000	197250000	0	45416000	24778000
VHYENNSPFLTITSMTR	N-X-S	Q91YQ5	Rpn1							By MS/MS			0	0	0	34226000	0	0	0	0	0
VIGNQSLVNELTFSAR	N-X-S	O35459	Ech1							By MS/MS	By MS/MS	By MS/MS	0	0	0	70779000	0	67367000	0	0	0
VLANNSLSFEK	N-X-S	F8VQC1	Srp72									By MS/MS	0	0	0	0	0	24658000	0	0	0
VLNASAIPEGQFIDSK	N-X-S	Q5SX40	Myh1								By MS/MS		0	0	0	0	5.8608e+09	0	0	0	0
VLNASAIPEGQYIDSK	N-X-S	G3UW82	Myh2								By MS/MS		0	0	0	0	3.468e+09	0	0	0	0
VLNFDTLVDNISVDPVTGDLWVGCHPNGMR	N-X-S	P52430	Pon1							By MS/MS			0	0	0	104030000	0	0	0	0	0
VLQLGTLVDNLSIDPSSGDIWVGCHPNGQR	N-X-S	Q62086	Pon2					By matching	By MS/MS		By MS/MS		0	16123000	85895000	0	14199000	0	0	0	0
VLSLETSVSELSSQLNESK	N-X-S	Q8BL66	Eea1									By MS/MS	0	0	0	0	0	0	0	0	0
VMVQINTSGEDSK	N-X-S	Q9Z2Y8	Prosc	By MS/MS	By MS/MS		By MS/MS	By matching	By MS/MS	By MS/MS	By matching		71939000	31269000	96441000	76397000	18756000	0	56525000	40259000	0
VNAESTENNSLLTIK	N-X-S	A2ASS6	Ttn								By MS/MS		0	0	0	0	0	0	0	0	0
VNCSDNEFTQALTAAIPPESLTR	N-X-S	Q8CAQ8	Immt							By MS/MS		By MS/MS	0	0	0	67035000	0	78588000	0	0	0
VNDSTMLGASGDYADFQYLK	N-X-S	P99026	Psmb4		By MS/MS	By MS/MS		By MS/MS		By MS/MS	By MS/MS	By MS/MS	0	39378000	0	95415000	0	131250000	0	23631000	0
VNESSLNWPQLENIGNFIK	N-X-S	Q9DAW9	Cnn3		By MS/MS	By MS/MS						By MS/MS	0	0	0	0	0	89837000	0	11469000	20608000
VNFSPPGDTSNLFPGTWYLER	N-X-S	P54869	Hmgcs2	By MS/MS	By MS/MS	By MS/MS	By MS/MS	By MS/MS	By MS/MS	By MS/MS	By MS/MS	By MS/MS	958020000	894010000	649950000	4682100000	1208300000	2226500000	633540000	1.9457e+09	1147200000
VNLSFPSAQSLPASDTHLK	N-X-S	Q61838	A2m	By MS/MS					By MS/MS				0	0	0	0	0	0	151980000	0	0
VNMSGVSSSNGVVDPR	N-X-S	Q9CZY3	Ube2v1	By MS/MS	By MS/MS	By MS/MS	By matching	By MS/MS	By MS/MS	By MS/MS	By MS/MS	By MS/MS	46667000	78663000	102150000	0	161720000	58575000	37881000	8126700	29791000
VNNASLIGLGYTQTLR	N-X-S	Q60931	Vdac3							By MS/MS		By MS/MS	0	0	0	47219000	0	30942000	0	0	0
VNNSSLIGLGYTQTLK	N-X-S	Q60932	Vdac1							By MS/MS		By MS/MS	0	0	0	60712000	0	43357000	0	0	0
VNNSSLIGLGYTQTLKPGIK	N-X-S	Q60932	Vdac1							By MS/MS		By MS/MS	0	0	0	367680000	0	175120000	0	0	0
VNNSSLIGVGYTQTLR	N-X-S	Q60930	Vdac2							By MS/MS		By MS/MS	0	0	0	40752000	0	29001000	0	0	0
VNNSSLIGVGYTQTLRPGVK	N-X-S	Q60930	Vdac2							By MS/MS		By MS/MS	0	0	0	63565000	0	43638000	0	0	0
VNTYDCGENVSR	N-X-S	Q14CH1	Mocos			By MS/MS					By MS/MS		0	0	0	0	19026000	0	0	0	9236600
VPAINVNDSVTK	N-X-S	P50247	Ahcy	By MS/MS	By MS/MS	By MS/MS	By MS/MS	By MS/MS	By MS/MS	By MS/MS		By MS/MS	98832000	129380000	29891000	384890000	0	71325000	66656000	168570000	115060000
VPTPNVSVVDLTCR	N-X-S	P16858	Gapdh		By MS/MS								0	0	0	0	0	0	0	0	0
VQLLHTQNTSLINTK	N-X-S	Q5SX40	Myh1								By MS/MS		0	0	0	0	1.6676e+09	0	0	0	0
VQNTSLEAIVQNASSDNQGIQLSAVQAAR	N-X-S	O35343	Kpna4								By MS/MS		0	0	0	0	0	0	0	0	0
VQQVPENISFPAEEEK	N-X-S	Q8BU30	Iars	By MS/MS	By MS/MS	By MS/MS	By MS/MS	By MS/MS	By MS/MS	By MS/MS	By MS/MS		20907000	27678000	25846000	24788000	62265000	0	16993000	34034000	35173000
VQSNCSLSPIQYLTDDK	N-X-S	Q99KC8	Vwa5a	By MS/MS							By MS/MS		0	0	0	0	58881000	0	138800000	0	0
VSNQSFTEIER	N-X-S	Q99K28	Arfgap2					By MS/MS					0	0	0	0	0	0	0	0	0
VSVLDVPGPPGPIEISNVSAEK	N-X-S	A2ASS6	Ttn								By MS/MS		0	0	0	0	30324000	0	0	0	0
VTNEYNESLLYSPEEPK	N-X-S	Q8C5H8	Nadk2	By MS/MS	By MS/MS	By MS/MS	By MS/MS	By MS/MS	By MS/MS	By MS/MS	By MS/MS	By MS/MS	24775000	36924000	31237000	66353000	35466000	35486000	21552000	33358000	31951000
VTNLSEDTR	N-X-S	Q9Z1D1	Eif3g		By MS/MS	By MS/MS	By MS/MS	By MS/MS		By MS/MS		By MS/MS	77279000	116430000	0	55359000	0	60797000	0	76487000	86401000
VTTGGNQTGPNSSIR	N-X-S;N-X-T	Q8VCF0	Mavs							By MS/MS			0	0	0	5742100	0	0	0	0	0
VVCLIQNGSFK	N-X-S	F8VQC1	Srp72				By MS/MS						0	0	0	0	0	0	0	0	0
VVDTLGAGDTFNASVIFSLSK	N-X-S	P97328	Khk							By MS/MS		By MS/MS	0	0	0	203100000	0	240960000	0	0	0
VVELLADIVQNSSLEDSQIEK	N-X-S	Q9CZ13	Uqcrc1		By MS/MS	By MS/MS		By MS/MS		By MS/MS	By matching	By MS/MS	0	102830000	0	937000000	10911000	799750000	0	89528000	45987000
VVLHPNHSVVDIGLIK	N-X-S	Q61646	Hp	By MS/MS	By MS/MS	By MS/MS	By MS/MS	By MS/MS	By MS/MS		By MS/MS		321740000	264070000	318170000	0	188070000	0	285220000	174380000	126120000
VVNISSMLGR	N-X-S	Q80XN0	Bdh1							By MS/MS	By MS/MS		0	0	0	347620000	63282000	0	0	0	0
VVNISSSMGR	N-X-S	O88451	Rdh7							By MS/MS	By MS/MS	By MS/MS	0	0	0	442270000	144270000	293720000	0	0	0
VVNTSDPDMR	N-X-S	Q9EP72	Emc7			By MS/MS							0	0	0	0	0	0	0	0	0
VVNVSSILGR	N-X-S	Q8K3M1	BC089597							By MS/MS		By MS/MS	0	0	0	31239000	0	6222500	0	0	0
VVNVSSMVSLR	N-X-S	P48758	Cbr1							By MS/MS		By MS/MS	0	0	0	104080000	0	183140000	0	0	0
VWINTSDIILVGLR	N-X-S	Q8BMJ3	Eif1ax							By MS/MS		By MS/MS	0	0	0	48627000	0	50964000	0	0	0
VYINYYDMNAANVGWNGSTFA	N-X-S	P34884	Mif							By MS/MS		By MS/MS	0	0	0	37830000	0	70305000	0	0	0
VYPETGYINYDQLEENASLFHPK	N-X-S	P50431	Shmt1							By MS/MS		By MS/MS	0	0	0	526880000	0	295770000	0	0	0
VYVGNASVAQDITQLQK	N-X-S	Q9D7X3	Dusp3							By MS/MS		By MS/MS	0	0	0	44791000	0	61035000	0	0	0
WDVDDWDNENSSAR	N-X-S	Q62261	Sptbn1									By MS/MS	0	0	0	0	0	10367000	0	0	0
WGATFPHVPNYSPSTHPNEGLEENYCR	N-X-S;N-X-C	P20918	Plg			By MS/MS				By MS/MS	By MS/MS	By matching	0	0	0	53337000	180210000	45086000	0	0	56834000
WHNGSAVWK	N-X-S	P50427	Sts								By MS/MS		0	0	0	0	22696000	0	0	0	0
WSLISLSNNSGKNVELK	N-X-S	D3Z5S8	Fam46a	By MS/MS	By MS/MS	By MS/MS		By MS/MS		By MS/MS	By MS/MS	By MS/MS	0	6.7937e+09	0	1100700000	3.8541e+09	1.6145e+09	1398000000	2.1224e+09	2.9587e+09
YDPDHICNASDNAGR	N-X-S	Q9DBC0	Selo		By MS/MS	By MS/MS				By MS/MS	By MS/MS	By MS/MS	0	0	0	30583000	36848000	0	0	13463000	17135000
YESAYGTQFTPCQLLLDHANNSSK	N-X-S	Q8BMS1	Hadha					By MS/MS					0	0	0	0	0	0	0	0	0
YFENWSASMI	N-X-S	P00405	Mtco2							By MS/MS		By MS/MS	0	0	0	126240000	0	90196000	0	0	0
YHHYSSNFSIPK	N-X-S	P08101	Fcgr2		By MS/MS		By MS/MS				By MS/MS		16529000	0	0	0	73126000	0	0	35282000	0
YIVNGSHEANK	N-X-S	P59325	Eif5	By matching	By matching		By MS/MS	By matching	By MS/MS	By matching	By MS/MS	By MS/MS	13585000	21974000	10349000	9037600	37127000	5434900	10956000	11732000	0
YKPVCNQVECHLYLNQSK	N-X-S	Q9JLI0	Akr1c12		By MS/MS	By MS/MS		By MS/MS		By MS/MS	By MS/MS	By MS/MS	0	101810000	0	225620000	403930000	169300000	0	71471000	48088000
YKPVCNQVECHLYLNQSQMLDYCK	N-X-S	Q91WT7	Akr1c14		By MS/MS					By MS/MS			0	0	0	60515000	0	0	0	25189000	0
YLSAQKPLLNDSQFR	N-X-S	P52825	Cpt2							By MS/MS	By MS/MS	By MS/MS	0	0	0	61665000	146750000	61365000	0	0	0
YSVTATNSAGTATENLSVIVLEKPGPPVGPVK	N-X-S	A2ASS6	Ttn								By MS/MS		0	0	0	0	15152000	0	0	0	0
YTGNASALLILPDQGR	N-X-S	P07759	Serpina3k		By MS/MS	By MS/MS		By MS/MS	By MS/MS		By MS/MS		0	27892000	342930000	0	69988000	0	0	147450000	62773000
YVASYLLAALGGNSSPSAK	N-X-S	P99027	Rplp2							By MS/MS		By MS/MS	0	0	0	38169000	0	285820000	0	0	0
YVTLTNTSPSWQR	N-X-S	P43142	Gpr182							By MS/MS			0	0	0	24776000	0	0	0	0	0
YYTLNGSK	N-X-S	P50544	Acadvl		By MS/MS								0	0	0	0	0	0	0	0	0
AAAEDVNVTFEDQQK	N-X-T	Q3UWL8	Pfdn4						By MS/MS			By MS/MS	0	0	8050200	0	0	0	0	0	0
AAAFEDQENETVVVK	N-X-T	P26039	Tln1	By MS/MS	By MS/MS	By MS/MS	By MS/MS	By MS/MS	By MS/MS	By MS/MS		By MS/MS	31143000	38179000	62865000	41831000	0	53752000	26299000	37221000	16196000
AASGFNATEDAQTLR	N-X-T	P97429	Anxa4		By MS/MS	By MS/MS			By MS/MS	By MS/MS	By MS/MS	By MS/MS	0	0	0	103170000	75544000	145330000	0	59376000	42740000
ACTGSLNMTLQR	N-X-T	Q8CI51	Pdlim5							By matching		By MS/MS	0	0	0	38523000	0	27682000	0	0	0
AEFAVANDTGFVDIPQQEK	N-X-T	P06797	Ctsl						By MS/MS				0	0	21659000	0	0	0	0	0	0
AFINGTGVETVVSADLPNAHGLAVDWVSR	N-X-T	Q91ZX7	Lrp1						By MS/MS				0	0	40159000	0	0	0	0	0	0
AFQFVETHGEVCPANWTPESPTIK	N-X-T	P20108	Prdx3		By MS/MS	By MS/MS	By MS/MS	By MS/MS			By MS/MS		77191000	95640000	0	0	87312000	0	0	63598000	52306000
AFQFVETHGEVCPANWTPESPTIKPSPTASK	N-X-T	P20108	Prdx3	By MS/MS	By MS/MS	By MS/MS	By MS/MS	By MS/MS		By MS/MS	By MS/MS	By MS/MS	537560000	837790000	0	632340000	1339100000	736900000	389510000	431220000	264510000
AFVENITVLENSLVFK	N-X-T	P04939	Mup3		By MS/MS								0	0	0	0	0	0	0	205510000	0
AGPNGTLFVVDAYK	N-X-T	Q9D7N9	Apmap	By MS/MS	By MS/MS	By MS/MS		By MS/MS	By MS/MS		By MS/MS		0	0	68670000	0	0	0	50353000	27267000	23009000
AHSNHTDIISFR	N-X-T	Q3UEG6	Agxt2		By MS/MS	By MS/MS	By matching		By MS/MS	By MS/MS	By MS/MS	By MS/MS	50478000	0	46326000	157000000	215450000	183590000	0	81463000	17358000
AITDGQAGFGNDTLSK	N-X-T	Q8BYK6	Ythdf3	By MS/MS	By MS/MS			By MS/MS	By MS/MS				0	38960000	16009000	0	0	0	8495800	13344000	0
AIWNVINWENVTER	N-X-T	P09671	Sod2		By MS/MS	By MS/MS	By MS/MS	By MS/MS	By MS/MS	By MS/MS	By MS/MS	By MS/MS	156230000	177630000	204410000	1423600000	131840000	994260000	0	292460000	70414000
ALELDPDNDTYK	N-X-T	Q8BJU0	Sgta			By MS/MS	By MS/MS	By MS/MS		By MS/MS		By MS/MS	12758000	23891000	0	25772000	0	42354000	0	0	14519000
ALGYENATQALGR	N-X-T	Q07797	Lgals3bp		By MS/MS	By MS/MS			By MS/MS		By MS/MS		0	0	201320000	0	112070000	0	0	27015000	19264000
AMLSGPGQFAENETNEVNFR	N-X-T	P83940	Tceb1			By MS/MS		By MS/MS	By MS/MS	By MS/MS	By MS/MS	By MS/MS	0	0	22785000	36428000	28595000	45320000	0	0	16573000
AMNLTLEPEIFPAATDSR	N-X-T	Q99JW2	Acy1		By MS/MS	By MS/MS	By matching						28687000	0	0	0	0	0	0	21826000	27953000
ANDNFTIHR	N-X-T	Q99KC8	Vwa5a			By MS/MS				By MS/MS		By MS/MS	0	0	0	26949000	0	31642000	0	0	25470000
ANDTTFGLAAGVFTR	N-X-T	Q9JLJ2	Aldh9a1							By MS/MS		By MS/MS	0	0	0	279360000	0	0	0	0	0
ANFTVQR	N-X-T	Q9DCY0	Keg1							By MS/MS		By MS/MS	0	0	0	148710000	0	31112000	0	0	0
ANGTTVHVGIHPSK	N-X-T	P61255	Rpl26	By MS/MS	By MS/MS	By MS/MS	By MS/MS	By MS/MS		By MS/MS	By MS/MS	By MS/MS	305540000	539030000	0	172090000	706370000	172260000	164190000	250290000	337270000
ANHTIYINNLNEK	N-X-T	Q62189	Snrpa					By MS/MS		By MS/MS	By MS/MS	By MS/MS	0	41077000	0	38896000	136190000	21756000	0	0	0
ANHTPESCPETK	N-X-T	A2ASS6	Ttn								By MS/MS		0	0	0	0	78085000	0	0	0	0
ANIQFGENGTTISAVTNK	N-X-T	O35114	Scarb2	By MS/MS	By MS/MS	By MS/MS	By MS/MS		By MS/MS		By MS/MS		19721000	0	48100000	0	59468000	0	25710000	12216000	7533600
ANNTTYGLAAGLFTK	N-X-T	P24549	Aldh1a1	By matching	By MS/MS	By MS/MS		By MS/MS		By MS/MS	By MS/MS	By MS/MS	0	77585000	0	1.7742e+09	223400000	1.5814e+09	9718600	86302000	91173000
ANNTTYGLAAGVFTK	N-X-T	O35945	Aldh1a7							By MS/MS		By MS/MS	0	0	0	34956000	0	37155000	0	0	0
APPNATLEHFYQTSGK	N-X-T	Q924Z4	Cers2		By MS/MS	By MS/MS		By MS/MS		By MS/MS	By MS/MS	By MS/MS	0	35169000	0	182060000	141260000	79139000	0	84865000	66966000
APPTYDTVMEMEYLDMVLNETLR	N-X-T	Q64459	Cyp3a11							By MS/MS		By MS/MS	0	0	0	219690000	0	23250000	0	0	0
AQEEEDVRDYNLTEEQK	N-X-T	Q505B7	Zbtb8os							By MS/MS			0	0	0	0	0	0	0	0	0
AQGLYETINVTIPAGIQTDQK	N-X-T	Q99M87	Dnaja3	By MS/MS	By MS/MS								0	0	0	0	0	0	0	26833000	0
ASHLELNNGTK	N-X-T	P45376	Akr1b1	By MS/MS	By MS/MS	By MS/MS	By MS/MS		By MS/MS		By MS/MS	By MS/MS	123850000	0	118080000	0	177470000	65419000	0	73162000	98377000
ASNLENSTYDLYTIPK	N-X-T	Q8CIE6	Copa							By MS/MS		By MS/MS	0	0	0	40060000	0	0	0	0	0
ATLENVTNLRPVGEDFR	N-X-T	Q8BHG2			By MS/MS			By MS/MS			By MS/MS		0	187560000	0	0	108060000	0	0	54549000	0
ATLGINDTLIR	N-X-T	Q8VCN5	Cth							By MS/MS	By MS/MS	By MS/MS	0	0	0	474190000	27150000	241660000	0	0	0
AVANETGAFFFLINGPEIMSK	N-X-T	Q01853	Vcp									By MS/MS	0	0	0	0	0	25302000	0	0	0
AVANQTSATFLR	N-X-T	P62192	Psmc1							By MS/MS		By MS/MS	0	0	0	55674000	0	54138000	0	0	0
AVCMLSNTTAIAEAWAR	N-X-T	P68373	Tuba1c	By MS/MS	By MS/MS		By MS/MS	By MS/MS	By MS/MS	By MS/MS	By MS/MS	By MS/MS	40469000	23383000	121450000	433680000	73893000	306920000	37237000	26594000	0
AVEDLNNLTFFR	N-X-T	O35728	Cyp4a14							By MS/MS			0	0	0	82367000	0	0	0	0	0
AVEILADIIQNSTLGEAEIER	N-X-T	Q9CXT8	Pmpcb							By MS/MS			0	0	0	15778000	0	0	0	0	0
AVHGFFTSNNATR	N-X-T	P14685	Psmd3							By MS/MS		By matching	0	0	0	22291000	0	10815000	0	0	0
CCPQVHGVVNDTIAFVK	N-X-T	P35492	Hal							By MS/MS		By MS/MS	0	0	0	63097000	0	30300000	0	0	0
CHTIMNCTQTCPK	N-X-T	Q9CQA3	Sdhb		By MS/MS	By MS/MS				By MS/MS	By MS/MS	By MS/MS	0	0	0	154960000	0	156230000	0	11635000	83444000
CIDLEPDNATTYVHK	N-X-T	Q9CZW5	Tomm70a		By MS/MS	By MS/MS	By MS/MS	By MS/MS		By MS/MS	By MS/MS	By MS/MS	57275000	78686000	0	57531000	109070000	34088000	0	63218000	101770000
CLIPNETK	N-X-T	Q5SX39	Myh4								By MS/MS		0	0	0	0	516050000	0	0	0	0
CNSVLTYNLTPVVQK	N-X-T	P17047	Lamp2				By MS/MS			By MS/MS		By MS/MS	0	0	0	30387000	0	13950000	0	0	0
CTQDLGNSTK	N-X-T	P26039	Tln1					By MS/MS					0	0	0	0	0	0	0	0	0
CVNTTLQIK	N-X-T	P40124	Cap1							By MS/MS		By MS/MS	0	0	0	46890000	0	83910000	0	0	0
CVVHYENSTVPEK	N-X-T	Q61646	Hp	By MS/MS	By MS/MS	By MS/MS	By MS/MS	By MS/MS	By MS/MS				33824000	36945000	199130000	0	0	0	30913000	20055000	9067200
DALLSALSIQNYHLECNETK	N-X-T	Q62261	Sptbn1	By MS/MS	By MS/MS		By MS/MS		By MS/MS	By MS/MS	By MS/MS	By MS/MS	24703000	0	25442000	36002000	52327000	21374000	13400000	9377100	0
DAMLENQTPELFQDVNKPK	N-X-T	P19096	Fasn		By MS/MS	By MS/MS				By MS/MS	By MS/MS	By MS/MS	0	0	0	248120000	2189600000	271590000	0	386080000	727510000
DAQANITNTNYK	N-X-T	A0A571BF58	Neb								By MS/MS		0	0	0	0	91775000	0	0	0	0
DAYDNVTLDMELAR	N-X-T	Q9WU79	Prodh							By MS/MS		By MS/MS	0	0	0	32046000	0	29586000	0	0	0
DENATLDGGDVLFTGR	N-X-T	Q9CWS0	Ddah1			By MS/MS		By MS/MS	By MS/MS	By MS/MS	By MS/MS	By MS/MS	0	99386000	0	224090000	233400000	256740000	0	0	62032000
DFLSALNNFTR	N-X-T	A0A1D5RLM8	Gm11639	By matching							By MS/MS		0	0	0	0	70917000	0	6772100	0	0
DFNDTSQDPDFTQVVELDLK	N-X-T	P28271	Aco1							By MS/MS		By MS/MS	0	0	0	141350000	0	57058000	0	0	0
DFVENVTSGNAVDFFPVLR	N-X-T	P00186	Cyp1a2							By MS/MS			0	0	0	519520000	0	0	0	0	0
DGMGTVFDAFPDQVAIQLNDTHPALAIPELMR	N-X-T	Q9ET01	Pygl				By matching		By MS/MS	By MS/MS		By MS/MS	10478000	0	37193000	714610000	0	466130000	0	0	0
DGQVINETSQHHDDLE	N-X-T	P20152	Vim						By matching	By MS/MS		By MS/MS	0	0	6383300	15766000	0	63445000	0	0	0
DGSCSAEYIPFAPGDYDVNITYGGVHIPGSPFR	N-X-T	Q80X90	Flnb							By MS/MS		By MS/MS	0	0	0	43812000	0	81582000	0	0	0
DGSIDLVINLPNNNTK	N-X-T	Q8C196	Cps1	By MS/MS	By MS/MS	By MS/MS	By MS/MS	By MS/MS	By MS/MS	By MS/MS	By MS/MS	By MS/MS	886890000	736480000	135220000	2363200000	2390100000	1.0456e+09	636220000	931440000	900420000
DGTSQPAICPQNVTMNMEGLK	N-X-T	E9PV38	Ces2g						By MS/MS				0	0	16156000	0	0	0	0	0	0
DLANGNITWADVEAR	N-X-T	Q9CZD3	Gars			By MS/MS			By MS/MS	By MS/MS	By MS/MS		0	0	17853000	31729000	62188000	0	0	0	0
DLKPSNLLLNTTCDLK	N-X-T	P63085	Mapk1	By MS/MS	By MS/MS	By MS/MS	By MS/MS	By MS/MS	By MS/MS	By MS/MS	By MS/MS	By MS/MS	6537800	21149000	30870000	50418000	240170000	29278000	23696000	15179000	50993000
DLLDSVLPHLYNETK	N-X-T	Q6ZQ38	Cand1	By MS/MS	By MS/MS	By MS/MS				By MS/MS		By MS/MS	0	0	0	60117000	0	38063000	18179000	67947000	52023000
DLMENVYGNPHSQNITSK	N-X-T	Q14CH1	Mocos			By MS/MS							0	0	0	0	0	0	0	0	18138000
DLQNVNITLR	N-X-T	P67778	Phb			By MS/MS	By MS/MS			By MS/MS	By MS/MS	By MS/MS	7562800	0	0	356360000	0	319530000	0	0	96507000
DNATQEEILHYLEK	N-X-T	Q61207	Psap		By MS/MS	By MS/MS		By MS/MS	By MS/MS		By MS/MS		0	472710000	17050000	0	771460000	0	0	248040000	143210000
DNETLMELK	N-X-T	Q9JHJ0	Tmod3	By MS/MS	By MS/MS		By MS/MS	By matching	By MS/MS			By MS/MS	9965900	38476000	13248000	0	0	25676000	9091100	20847000	0
DNFTLIPEGTNGTEER	N-X-T	O08553	Dpysl2						By MS/MS		By MS/MS	By MS/MS	0	0	23463000	0	29432000	30510000	0	0	0
DNLTLWTSDMQGDGEEQNK	N-X-T	P62259	Ywhae	By MS/MS			By MS/MS		By MS/MS	By MS/MS	By MS/MS	By MS/MS	14510000	0	48525000	188560000	57500000	215890000	24455000	0	0
DNLTLWTSDQQDDDGGEGNN	N-X-T	P61982	Ywhag							By MS/MS		By MS/MS	0	0	0	37134000	0	61359000	0	0	0
DNLTLWTSDSAGEECDAAEGAEN	N-X-T	P68254	Ywhaq									By MS/MS	0	0	0	0	0	10100000	0	0	0
DNLTLWTSDTQGDEAEAGEGGEN	N-X-T	P63101	Ywhaz							By MS/MS		By MS/MS	0	0	0	53092000	0	59982000	0	0	0
DNLTLWTSENQGDEGDAGEGEN	N-X-T	Q9CQV8	Ywhab									By MS/MS	0	0	0	0	0	30731000	0	0	0
DNNTYTVALR	N-X-T	Q9DBK0	Acot12			By MS/MS				By MS/MS		By MS/MS	0	0	0	31455000	0	23750000	0	0	22660000
DPCDPPGQPEVTNITR	N-X-T	A2ASS6	Ttn								By MS/MS		0	0	0	0	82357000	0	0	0	0
DSCESNQNITCR	N-X-T	Q3V3R4	Itga1	By MS/MS	By MS/MS	By matching	By MS/MS		By MS/MS				0	0	19697000	0	0	0	2400200	0	2321100
DYNLTEEQK	N-X-T	Q505B7	Zbtb8os	By MS/MS		By MS/MS					By MS/MS		0	0	0	0	36345000	0	16787000	0	18127000
EACWTISNITAGNR	N-X-T	O35345	Kpna6							By MS/MS			0	0	0	26244000	0	0	0	0	0
EADIQNFTSFISK	N-X-T	P42125	Eci1	By MS/MS	By MS/MS	By MS/MS		By MS/MS		By MS/MS	By MS/MS	By MS/MS	0	102860000	0	309920000	146220000	160870000	0	140060000	84844000
EAGLPPNIIQFVPADGPTFGDTVTSSEHLCGINFTGSVPTFK	N-X-T	Q8CHT0	Aldh4a1		By MS/MS	By matching		By matching	By MS/MS	By MS/MS	By MS/MS	By MS/MS	0	60875000	408200000	376470000	34139000	227140000	0	157100000	19125000
EAGVGNGTSAPVR	N-X-T	Q9DAR7	Dcps	By MS/MS	By MS/MS	By MS/MS	By MS/MS						16624000	0	0	0	0	0	7691700	15692000	15682000
EALALANGTPR	N-X-T	Q571I9	Aldh16a1		By MS/MS	By MS/MS	By MS/MS		By MS/MS	By MS/MS			9462500	0	8386800	16744000	0	0	0	0	8572500
EANLTEDQILFFPK	N-X-T	Q8VCG4	C8g							By MS/MS		By MS/MS	0	0	0	0	0	28228000	0	0	0
EAQGNVTEAEK	N-X-T	Q3URS9	Ccdc51	By MS/MS	By MS/MS	By matching	By MS/MS		By matching	By MS/MS	By matching		3207200	0	6224200	3196500	12233000	0	6751100	2635800	3855300
ECHTIQNYTLWR	N-X-T	Q9WUU7	Ctsz	By MS/MS			By MS/MS	By MS/MS	By MS/MS		By MS/MS		50060000	55159000	206100000	0	152120000	0	63829000	0	0
EEGDSWVLNGTK	N-X-T	Q07417	Acads	By MS/MS	By MS/MS	By MS/MS	By MS/MS	By MS/MS	By MS/MS	By MS/MS	By MS/MS	By MS/MS	34819000	500910000	56286000	397070000	644940000	280570000	46634000	333560000	398080000
EEGHVAVFDATNTTR	N-X-T	P70266	Pfkfb1		By MS/MS					By MS/MS		By MS/MS	0	0	0	34631000	0	0	0	16486000	0
EELYQNLTR	N-X-T	P16546	Sptan1					By MS/MS		By MS/MS	By MS/MS	By MS/MS	0	0	0	73705000	70523000	98925000	0	0	0
EEQFNSTFR	N-X-T	P01869	Ighg1					By MS/MS					0	0	0	0	0	0	0	0	0
EGESSVENETK	N-X-T	Q63918	Sdpr	By MS/MS					By matching		By MS/MS	By MS/MS	0	0	3148400	0	28714000	2796100	4255400	0	0
EGLALINGTQMITSLGCEALER	N-X-T	P35492	Hal	By MS/MS	By MS/MS		By MS/MS	By MS/MS		By MS/MS	By MS/MS	By matching	10622000	52715000	0	186190000	51078000	64882000	17219000	10649000	0
EGNGTVMGAELR	N-X-T	P05977	Myl1					By matching		By MS/MS		By MS/MS	0	11244000	0	27433000	0	47732000	0	0	0
EGVYNLTK	N-X-T	Q99MZ7	Pecr		By MS/MS	By MS/MS	By MS/MS	By matching		By matching		By MS/MS	14981000	17512000	0	161910000	0	116400000	0	59269000	32430000
EHGPVGLVHVGAHTNTTDKPR	N-X-T	A2AS89	Agmat			By MS/MS					By MS/MS		0	0	0	0	22891000	0	0	0	72960000
EIENLTKELER	N-X-T	Q6P6L0	Filip1l			By MS/MS							0	0	0	0	0	0	0	0	0
EKEEFAVPENSTVQQFK	N-X-T	Q9QZM0	Ubqln2			By MS/MS				By matching	By MS/MS		0	0	0	16091000	79201000	0	0	0	18524000
ELADENQTLK	N-X-T	Q9CZ44	Nsfl1c	By matching	By MS/MS			By MS/MS		By MS/MS	By matching	By MS/MS	0	65738000	0	0	20254000	58744000	16166000	33425000	0
ELDPTNMTYITNQAAVHFEK	N-X-T	Q60864	Stip1		By MS/MS	By MS/MS	By MS/MS	By MS/MS	By MS/MS	By MS/MS	By MS/MS		26979000	86070000	72158000	75468000	67946000	0	0	36061000	34136000
ELIFDANFTFK	N-X-T	Q91WU5	As3mt							By MS/MS		By MS/MS	0	0	0	22404000	0	54905000	0	0	0
ELLESNFTLVGDDGTNK	N-X-T	Q9D024	Ccdc47	By MS/MS	By MS/MS		By MS/MS		By MS/MS	By MS/MS	By MS/MS	By MS/MS	22130000	0	41568000	59889000	47587000	44908000	22332000	12763000	0
ELNITAAK	N-X-T	P62082	Rps7		By MS/MS	By MS/MS			By matching	By MS/MS	By MS/MS	By MS/MS	0	0	9356200	414160000	63781000	490900000	0	112380000	53461000
ELVSCSNCTDYQAR	N-X-T	P26638	Sars		By MS/MS		By MS/MS	By MS/MS	By MS/MS	By MS/MS	By MS/MS	By MS/MS	14824000	11176000	37869000	31383000	51221000	42576000	0	14375000	0
ELWFSDDPNVTK	N-X-T	Q9Z0X1	Aifm1		By MS/MS	By MS/MS	By MS/MS	By MS/MS	By MS/MS	By MS/MS	By MS/MS	By MS/MS	55668000	215390000	95450000	366380000	106780000	195780000	0	126600000	129870000
ENGTDAVQEEEESPAEGSK	N-X-T	Q9JKR6	Hyou1				By MS/MS		By MS/MS				6443400	0	19227000	0	0	0	0	0	0
ENLWLNLTDGSILCGR	N-X-T	P56399	Usp5					By MS/MS		By MS/MS		By matching	0	20307000	0	71417000	0	65915000	0	0	0
ENTTQNPALK	N-X-T	Q8R123	Flad1		By MS/MS					By matching			0	0	0	5196500	0	0	0	5623900	0
ENVTATLVELGR	N-X-T	Q63886	Ugt1a1	By MS/MS	By MS/MS	By MS/MS	By MS/MS	By MS/MS	By MS/MS		By MS/MS		22825000	229070000	61102000	0	726920000	0	114590000	590230000	196440000
EQGVDENETLLLR	N-X-T	Q71LX4	Tln2								By MS/MS		0	0	0	0	18470000	0	0	0	0
EQPEKEPELQQYVPQLQNNTILR	N-X-T	P23116	Eif3a							By MS/MS	By MS/MS		0	0	0	33279000	55794000	0	0	0	0
ESNSTSLTQAALLEK	N-X-T	Q99K41	Emilin1						By MS/MS				0	0	0	0	0	0	0	0	0
ESNYTKPGGTLEPPVK	N-X-T	Q8VDK1	Nit1	By MS/MS	By MS/MS	By MS/MS	By MS/MS	By MS/MS	By MS/MS		By MS/MS		134250000	266070000	93617000	0	220240000	0	63169000	8346300	8193500
ESQTQDNITVR	N-X-T	Q9EPU0	Upf1		By MS/MS			By matching			By MS/MS	By MS/MS	0	15351000	0	0	49443000	25554000	0	0	0
ESTGAQVQVAGDMLPNSTER	N-X-T	P60335	Pcbp1		By MS/MS	By MS/MS	By MS/MS	By MS/MS	By MS/MS	By MS/MS	By MS/MS	By MS/MS	54826000	111360000	72689000	85731000	203570000	94569000	0	51262000	29539000
ETFGVNNTVYGIDAMNPSSR	N-X-S;N-X-T	Q3UGC7	Eif3j1							By MS/MS		By MS/MS	0	0	0	20619000	0	32949000	0	0	0
ETTGTGPNVYHENDTIAK	N-X-T	Q8C0E2	Vps26b		By MS/MS	By MS/MS		By MS/MS			By MS/MS		0	30822000	0	0	99693000	0	0	16268000	31465000
ETTYYDVLGVKPNATQEELKK	N-X-T	P63037	Dnaja1		By MS/MS	By MS/MS		By MS/MS		By MS/MS	By MS/MS	By MS/MS	0	104420000	0	60992000	149210000	68475000	0	50738000	50377000
ETVNATFPVAIVMLR	N-X-T	Q91YP3	Dera							By MS/MS			0	0	0	26971000	0	0	0	0	0
EVANSTANLVK	N-X-T	P26039	Tln1							By MS/MS		By MS/MS	0	0	0	22174000	0	29779000	0	0	0
EVAWNLTSVDLVR	N-X-T	Q9R0H0	Acox1				By MS/MS	By MS/MS	By MS/MS	By MS/MS	By MS/MS	By MS/MS	102170000	76745000	221090000	1.0713e+09	53213000	1320400000	0	0	0
EVMNLLQPLNVTK	N-X-T	Q9WVJ3	Cpq	By MS/MS	By MS/MS	By MS/MS							0	0	0	0	0	0	24220000	21050000	15357000
EVNSQLDNNGCSTQEVNITELQSK	N-X-T;N-X-C	P28665	Mug1		By MS/MS		By MS/MS		By MS/MS				13372000	0	19394000	0	0	0	0	8933000	0
EVTVLGVATAPTQVLSNGIPVSNFTYSPDNK	N-X-T	P70699	Gaa	By MS/MS							By MS/MS		0	0	0	0	17473000	0	21605000	0	0
EWSLESSPAQNWTPPQPK	N-X-T	Q9EPJ9	Arfgap1					By MS/MS	By MS/MS			By MS/MS	0	41759000	0	0	0	22661000	0	0	0
EYLISLDPENLTLLEK	N-X-T	Q9DC50	Crot		By MS/MS	By MS/MS	By MS/MS	By MS/MS	By MS/MS	By MS/MS	By MS/MS	By MS/MS	44832000	55246000	42967000	131150000	12285000	119980000	0	67028000	30836000
FACNGTVIEHPEYGEVIQLQGDQR	N-X-T	P48024	Eif1							By MS/MS		By MS/MS	0	0	0	56592000	0	67801000	0	0	0
FAVELEGEQPISVPPSTNHTVYR	N-X-T	Q8CHT0	Aldh4a1			By MS/MS				By MS/MS	By MS/MS	By MS/MS	0	0	0	159920000	113790000	80567000	0	0	115670000
FGPPGPPGKPEISNVTK	N-X-T	A2ASS6	Ttn								By MS/MS		0	0	0	0	60597000	0	0	0	0
FHMVDGNVTGEFTDLVPEK	N-X-T	Q8BK64	Ahsa1	By MS/MS	By MS/MS	By MS/MS	By MS/MS	By MS/MS	By MS/MS	By MS/MS	By MS/MS	By MS/MS	38590000	61659000	50340000	51062000	53539000	50521000	31391000	36636000	37194000
FIENATPDGLK	N-X-T	Q9DBK0	Acot12	By matching				By MS/MS				By MS/MS	0	57600000	0	0	0	30542000	5892500	0	0
FINYNQTVSR	N-X-T	Q8C7X2	Emc1						By MS/MS				0	0	79166000	0	0	0	0	0	0
FLLGNLTGFNPETDSVPVK	N-X-T	Q8BIJ6	Iars2		By MS/MS					By MS/MS		By MS/MS	0	0	0	59644000	0	37440000	0	12952000	0
FMIQGGDFSNQNGTGGESIYGEK	N-X-T	Q9CR16	Ppid						By MS/MS			By MS/MS	0	0	10396000	0	0	11816000	0	0	0
FNDTEVLQR	N-X-T	Q8CIF4	Btd						By MS/MS				0	0	0	0	0	0	0	0	0
FNLTGLNEQVPHYR	N-X-T	P67871	Csnk2b							By MS/MS		By MS/MS	0	0	0	35780000	0	49237000	0	0	0
FNLTYVSHDGDDK	N-X-T	Q9D0R2	Tars	By MS/MS	By MS/MS	By MS/MS	By MS/MS	By MS/MS	By MS/MS	By MS/MS	By MS/MS	By MS/MS	100550000	100030000	110830000	51595000	550320000	42779000	71417000	60788000	80330000
FNSANEDNVTQVR	N-X-T	P24270	Cat	By MS/MS	By MS/MS	By MS/MS	By MS/MS	By MS/MS	By MS/MS	By MS/MS	By MS/MS	By MS/MS	590070000	598950000	319940000	3.0268e+09	5273600000	2.9853e+09	90853000	272290000	2206800000
FNSTLGPSEEQEK	N-X-T	Q99K41	Emilin1						By MS/MS				0	0	22852000	0	0	0	0	0	0
FNVNNTILHPEIVECR	N-X-T	Q11136	Pepd				By MS/MS	By MS/MS					21850000	98774000	0	0	0	0	0	0	0
FQIINNTEGDWWEAR	N-X-T	Q04736	Yes1				By MS/MS						16944000	0	0	0	0	0	0	0	0
FSHNGTCAAEGK	N-X-T	Q61129	Cfi	By matching		By MS/MS		By MS/MS			By MS/MS		0	5261800	0	0	19002000	0	4719100	0	4620200
FTDDDKTDHLSWEWNLTIK	N-X-T	Q99PT1	Arhgdia							By MS/MS		By matching	0	0	0	36629000	0	35126000	0	0	0
FVLINWTGEGVNDVR	N-X-T	Q62418	Dbnl							By MS/MS		By MS/MS	0	0	0	43685000	0	60480000	0	0	0
FYTEDGNWDLVGNNTPIFFIR	N-X-T	P24270	Cat							By MS/MS		By MS/MS	0	0	0	1146700000	0	1.5108e+09	0	0	0
GAEAANVTGPDGVPVEGSR	N-X-T	Q9JKB3	Ybx3					By MS/MS			By MS/MS		0	23625000	0	0	54798000	0	0	0	0
GAEAANVTGPGGVPVQGSK	N-X-T	P62960	Ybx1		By MS/MS	By MS/MS	By MS/MS	By MS/MS		By MS/MS	By MS/MS	By MS/MS	130750000	318930000	0	128050000	508730000	171490000	0	139320000	157220000
GALMANFLTQGQVCCNGTR	N-X-T	Q9JLJ2	Aldh9a1									By MS/MS	0	0	0	0	0	17628000	0	0	0
GAPGVSVDMNITYMSPAK	N-X-T	Q9CQR4	Acot13							By MS/MS		By MS/MS	0	0	0	34160000	0	49585000	0	0	0
GASAINWTLIHGDK	N-X-T	Q8R0Y6	Aldh1l1	By MS/MS	By MS/MS	By MS/MS	By MS/MS	By MS/MS	By MS/MS	By MS/MS	By MS/MS	By MS/MS	167250000	233550000	107300000	986260000	186230000	398790000	79182000	283970000	110750000
GASAINWTLIHGDKK	N-X-T	Q8R0Y6	Aldh1l1	By MS/MS	By MS/MS	By MS/MS	By MS/MS			By MS/MS			21046000	0	0	37248000	0	0	26065000	55142000	29102000
GCADNMTLTVSR	N-X-T	O70400	Pdlim1							By MS/MS		By MS/MS	0	0	0	0	0	100390000	0	0	0
GDTHTQILEGLQFNLTQTSEADIHK	N-X-T	Q00897	Serpina1d	By MS/MS	By MS/MS	By MS/MS	By MS/MS		By MS/MS		By MS/MS		144490000	0	308270000	0	114140000	0	195370000	223710000	116830000
GEDDSWDFGTGAGFYVNATEDPWK	N-X-T	Q9R0P3	Esd							By MS/MS		By MS/MS	0	0	0	88296000	0	66118000	0	0	0
GELNSTLFSSR	N-X-T	Q9CQF9	Pcyox1				By MS/MS		By MS/MS		By matching		20481000	0	117250000	0	42429000	0	0	0	0
GFFDPNTEENLTYLQLK	N-X-T	E9Q557	Dsp									By MS/MS	0	0	0	0	0	24018000	0	0	0
GFFDPNTHENLTYLQLLER	N-X-T	Q9QXS1	Plec						By MS/MS		By MS/MS	By MS/MS	0	0	49214000	0	38658000	209400000	0	0	0
GFFVQPTVFSNVTDEMR	N-X-T	P24549	Aldh1a1	By MS/MS	By MS/MS	By MS/MS	By MS/MS	By MS/MS	By MS/MS	By MS/MS	By MS/MS	By MS/MS	104780000	198920000	52835000	1127300000	220630000	688730000	62432000	310120000	172720000
GGEIEILNNTDNK	N-X-T	Q3UQ44	Iqgap2	By MS/MS	By MS/MS	By MS/MS	By MS/MS	By MS/MS	By MS/MS	By MS/MS	By MS/MS	By MS/MS	31439000	27224000	39102000	46505000	192600000	18280000	30656000	38507000	24216000
GGGALVENTTTGLSR	N-X-T	Q60866	Pter				By MS/MS		By MS/MS	By MS/MS	By MS/MS	By MS/MS	0	0	50497000	99989000	102510000	136880000	0	0	0
GGINLTATCPQSELDAETVK	N-X-T	P32233	Drg1	By matching	By MS/MS	By MS/MS	By MS/MS						9040800	0	0	0	0	0	6342600	7287700	0
GGYDVEIQNITDEFGVLGVAGPYAR	N-X-T	Q9DBT9	Dmgdh		By MS/MS								0	0	0	0	0	0	0	43360000	0
GIDIHGVPYVINVTLPDEK	N-X-T	Q91VR5	Ddx1	By MS/MS	By MS/MS	By MS/MS	By MS/MS	By MS/MS	By MS/MS	By MS/MS	By MS/MS	By MS/MS	54100000	113160000	27962000	36036000	96537000	51757000	12733000	99162000	25655000
GISCMNTTVSESPFK	N-X-T	Q9D819	Ppa1	By MS/MS	By MS/MS	By MS/MS		By MS/MS	By matching	By MS/MS	By MS/MS	By MS/MS	0	37484000	5892300	25679000	28758000	416860000	5832600	36491000	11334000
GLNLTEDTYKPR	N-X-T	Q07797	Lgals3bp						By MS/MS		By MS/MS		0	0	0	0	43786000	0	0	0	0
GLNLTTPGESDGFCANR	N-X-T	Q9D2V7	Coro7			By MS/MS		By MS/MS	By matching		By MS/MS		0	35610000	19514000	0	43217000	0	0	0	18361000
GNAGQTNYGFANSTMER	N-X-T	P19096	Fasn	By MS/MS	By MS/MS	By MS/MS	By MS/MS	By MS/MS	By MS/MS	By MS/MS	By MS/MS	By MS/MS	53129000	59963000	149150000	121140000	313070000	99602000	34972000	56533000	46206000
GNLTDLEPNGVR	N-X-T	P49429	Hpd	By MS/MS	By MS/MS		By MS/MS	By MS/MS		By MS/MS	By MS/MS	By MS/MS	245210000	356620000	0	141750000	121700000	150210000	40568000	123650000	0
GNNTTSLLSQSVAK	N-X-T	Q9DB77	Uqcrc2		By MS/MS	By MS/MS	By MS/MS			By MS/MS	By MS/MS	By MS/MS	0	0	0	545840000	582650000	270550000	0	97548000	97596000
GNVDNNTPYANSFTPPIK	N-X-T	O35474	Edil3				By MS/MS						16321000	0	0	0	0	0	0	0	0
GPGLYYVDDNGTR	N-X-T	P28063	Psmb8	By MS/MS									0	0	0	0	0	0	13905000	0	0
GQNQPVLNITNR	N-X-T	Q8C196	Cps1	By MS/MS	By MS/MS	By MS/MS	By MS/MS	By MS/MS	By MS/MS	By MS/MS	By MS/MS	By MS/MS	0	67544000	219420000	5743300000	106370000	1.8187e+09	0	3.9186e+09	3.4619e+09
GSEEPPVFLEIHYMGSPNATEAPLVFVGK	N-X-T	Q9CPY7	Lap3		By matching					By MS/MS	By MS/MS	By MS/MS	0	0	0	472120000	12810000	588290000	0	34501000	0
GSIAYVPQQAWIQNGTIK	N-X-T	Q8VI47	Abcc2		By MS/MS	By MS/MS							0	0	0	0	0	0	0	12924000	0
GSNELNETLLQR	N-X-T	O88533	Ddc		By MS/MS		By MS/MS	By MS/MS	By MS/MS	By MS/MS		By MS/MS	87226000	169820000	62155000	91860000	0	69681000	0	83375000	0
GTDELLGVMDQVTIINSTLGK	N-X-T	O88986	Gcat		By MS/MS					By MS/MS		By MS/MS	0	0	0	122690000	0	30722000	0	5000000	0
GTMILTNLTALHR	N-X-T	O54749	Cyp2j5							By MS/MS		By MS/MS	0	0	0	68161000	0	15447000	0	0	0
GVDHFDIIENLTR	N-X-T	Q8K4H1	Afmid							By MS/MS		By MS/MS	0	0	0	26009000	0	12154000	0	0	0
GVFITNETGQPLIGK	N-X-T	P70699	Gaa				By MS/MS						0	0	0	0	0	0	0	0	0
GVGIISEGNETVEDIAAR	N-X-T	Q8VDN2	Atp1a1						By MS/MS	By MS/MS	By MS/MS	By MS/MS	0	0	165820000	288320000	58335000	103580000	0	0	0
GYPVYNHTEQTNK	N-X-T	Q5FW57	Gm4952	By MS/MS	By MS/MS	By MS/MS	By MS/MS	By MS/MS	By MS/MS	By MS/MS	By MS/MS	By MS/MS	113570000	149310000	76645000	139390000	385460000	49726000	105090000	208330000	208170000
HANWTLTPLK	N-X-T	P52430	Pon1	By MS/MS	By MS/MS	By MS/MS	By MS/MS	By MS/MS	By MS/MS		By MS/MS		148590000	93335000	236590000	0	214180000	0	303990000	161650000	82529000
HFFNITDPR	N-X-T	Q925N2	Sfxn2			By MS/MS	By MS/MS	By MS/MS	By MS/MS				3788700	0	4467700	0	0	0	0	0	4187200
HGLLVPNNTTDQELQHIR	N-X-T	O55135	Eif6		By MS/MS	By MS/MS				By MS/MS		By MS/MS	0	0	0	50274000	0	124860000	0	118960000	133250000
HHAAYVNNLNATEEK	N-X-T	P09671	Sod2	By MS/MS	By MS/MS	By MS/MS	By MS/MS	By MS/MS	By MS/MS	By MS/MS	By MS/MS	By MS/MS	259430000	316530000	442540000	294500000	2178700000	197930000	249990000	80314000	228430000
HIDCASVYGNETEIGEALK	N-X-T	Q9JII6	Akr1a1	By MS/MS	By MS/MS	By MS/MS	By MS/MS	By MS/MS	By MS/MS	By MS/MS	By MS/MS	By MS/MS	391020000	548770000	823940000	558040000	893950000	542440000	452530000	305710000	250770000
HLDACETMGNATAICSDK	N-X-T	G5E829	Atp2b1						By MS/MS				0	0	15416000	0	0	0	0	0	0
HNFMVSLPNITDSVIEK	N-X-T	Q9QZ85	Iigp1		By MS/MS	By MS/MS	By MS/MS	By MS/MS		By MS/MS	By MS/MS	By MS/MS	24520000	38065000	0	44652000	53953000	26528000	0	34723000	52308000
HNFTPLAR	N-X-T	Q8BWT1	Acaa2		By MS/MS	By MS/MS	By MS/MS	By MS/MS	By MS/MS	By MS/MS	By MS/MS	By MS/MS	101370000	159510000	104850000	1164500000	1107500000	1272000000	0	180560000	45471000
HPNGTQETILLNHTFNETQIEWFR	N-X-T	Q99KI0	Aco2			By MS/MS		By MS/MS	By MS/MS	By MS/MS		By MS/MS	0	57840000	264330000	60130000	0	52809000	0	0	16936000
HQSGGNFFEPTLLSNVTR	N-X-T	Q8BWF0	Aldh5a1							By MS/MS	By MS/MS	By MS/MS	0	0	0	59741000	170920000	48877000	0	0	0
HSGNITFDEIVNIAR	N-X-T	P35979	Rpl12	By MS/MS		By matching	By MS/MS	By MS/MS	By MS/MS	By MS/MS	By MS/MS	By MS/MS	147400000	173810000	214910000	352800000	190950000	265960000	38817000	0	30623000
HSLELSNLTVQDR	N-X-T	A2ASS6	Ttn								By MS/MS		0	0	0	0	100180000	0	0	0	0
HSVNNTYSQFQDEYSLEEVMK	N-X-T	P32020	Scp2	By MS/MS	By MS/MS	By MS/MS		By MS/MS		By MS/MS	By MS/MS	By MS/MS	0	592400000	0	907400000	324350000	1289500000	34842000	459990000	320680000
HTNYTMEHIR	N-X-T	P57780	Actn4		By MS/MS	By MS/MS				By MS/MS	By MS/MS	By MS/MS	0	0	0	244160000	40156000	411760000	0	0	206630000
HVDNIMFENHTVADR	N-X-T	P60670	Nploc4	By MS/MS				By MS/MS		By MS/MS		By MS/MS	0	43149000	0	36017000	0	0	13599000	0	0
HVGDLGNVTAGK	N-X-T	P08228	Sod1	By MS/MS	By MS/MS	By MS/MS	By MS/MS	By MS/MS	By MS/MS	By MS/MS	By MS/MS	By MS/MS	4617100000	11845000000	99066000	3.3493e+09	10817000000	3.6044e+09	2.9611e+09	5761600000	6.4244e+09
IAQLEEQLDNETK	N-X-T	Q8VDD5	Myh9	By MS/MS	By MS/MS	By MS/MS	By MS/MS	By MS/MS	By MS/MS	By MS/MS	By MS/MS	By MS/MS	206660000	485020000	391070000	237250000	779760000	279090000	181850000	260620000	260980000
IDDLQMVLNQTEDHR	N-X-T	Q9Z1G4	Atp6v0a1								By MS/MS		0	0	0	0	22970000	0	0	0	0
IDMNLTDLLGELQR	N-X-T	Q01405	Sec23a		By MS/MS		By MS/MS	By MS/MS	By MS/MS		By MS/MS		10191000	10591000	7346900	0	34748000	0	0	65373000	0
IEPGVDPDDTYNETPYEK	N-X-T	Q8VCT3	Rnpep							By MS/MS		By MS/MS	0	0	0	35148000	0	12304000	0	0	0
IETILLNGTDR	N-X-T	Q91ZX7	Lrp1	By MS/MS		By MS/MS	By MS/MS						10974000	0	0	0	0	0	14220000	0	6151100
IETLNFTPVDDR	N-X-T	A0A571BF58	Neb								By MS/MS		0	0	0	0	2.0273e+09	0	0	0	0
IETSINLAWTAGSNNTR	N-X-T	Q60931	Vdac3							By MS/MS			0	0	0	112550000	0	0	0	0	0
IFIFNQTGIEAK	N-X-T	Q6P6J9	Txndc15						By MS/MS				0	0	14148000	0	0	0	0	0	0
IGGDAATTVNNNTPDFGFGGQK	N-X-T	Q3U0V1	Khsrp								By MS/MS	By MS/MS	0	0	0	0	18662000	13435000	0	0	0
IGLLGYNATTENVDR	N-X-T	O35423	Agxt		By MS/MS	By MS/MS	By MS/MS	By MS/MS		By MS/MS		By MS/MS	22508000	25159000	0	239350000	0	68152000	0	44837000	0
IGPILDNSTLQSEVKPILEK	N-X-T	Q76MZ3	Ppp2r1a		By MS/MS	By MS/MS				By MS/MS	By MS/MS	By MS/MS	0	0	0	148800000	125120000	130890000	0	94100000	77742000
IIISPEENVTLTCTAENQLER	N-X-T	Q61490	Alcam						By MS/MS				0	0	29364000	0	0	0	0	0	0
ILCEELGAPANSAVNCVPLEDFGGHHPDPNLTYAADLVETMK	N-X-T	Q9D0F9	Pgm1							By MS/MS		By matching	0	0	0	124350000	0	48605000	0	0	0
ILPQYLSNWTMEK	N-X-T	Q9Z0X1	Aifm1							By MS/MS		By MS/MS	0	0	0	99500000	0	57463000	0	0	0
IMESHPNGTFSAK	N-X-T	P01872	Ighm		By matching	By MS/MS		By matching	By MS/MS		By MS/MS		0	28621000	71549000	0	76752000	0	0	23900000	20907000
IMGPNYTPGK	N-X-T	P58252	Eef2			By MS/MS			By MS/MS	By MS/MS			0	0	20398000	271640000	0	0	0	0	11538000
INQTYQQQYGR	N-X-T	P97429	Anxa4					By MS/MS	By matching	By MS/MS	By MS/MS	By MS/MS	0	20087000	24711000	84982000	119600000	88747000	0	0	0
INVTGIPDELSEEQTR	N-X-T	O35309	Nmi		By MS/MS	By MS/MS	By MS/MS	By MS/MS	By MS/MS	By MS/MS	By MS/MS	By MS/MS	0	86976000	30756000	26401000	56216000	42770000	0	25011000	34022000
IPEHDLDPNVTIILK	N-X-T	Q99PL5	Rrbp1		By MS/MS	By MS/MS		By MS/MS					0	49303000	0	0	0	0	0	75931000	87613000
IPNNTQWITWSPEGHK	N-X-T	P28843	Dpp4	By MS/MS			By MS/MS	By MS/MS	By MS/MS		By MS/MS		74485000	38325000	101120000	0	94433000	0	139530000	0	0
IQCVDGNWTTLPVCIEEER	N-X-T	P06909	Cfh	By MS/MS			By MS/MS		By MS/MS				0	0	43916000	0	0	0	11931000	0	0
ISDTNITAIPQGLPTSLTEVHLDGNK	N-X-T	P28654	Dcn								By MS/MS		0	0	0	0	180860000	0	0	0	0
ISIEMNGTLEDQLSHLK	N-X-T	P57780	Actn4	By MS/MS	By MS/MS	By MS/MS	By MS/MS	By MS/MS		By MS/MS	By MS/MS	By MS/MS	114270000	1.0253e+09	0	22978000	354350000	100160000	63838000	166170000	102500000
ITVVYAENGTVLQGTTVASVYK	N-X-T	P52430	Pon1	By matching	By MS/MS		By matching				By MS/MS		12471000	0	0	0	11809000	0	20761000	13962000	0
IVEIPFNSTNK	N-X-T	Q8VDN2	Atp1a1							By MS/MS			0	0	0	125500000	0	0	0	0	0
IVHELNTTVPTASFAGK	N-X-T	Q8R3Q6	Ccdc58		By MS/MS					By MS/MS		By MS/MS	0	0	0	65582000	0	102930000	0	22678000	0
IVNDNATYCR	N-X-T	Q9D6Z1	Nop56							By MS/MS	By matching	By MS/MS	0	0	0	25342000	14037000	9958300	0	0	0
IVNDNPYGNGTAIFTTNGATAR	N-X-T	Q9EQ20	Aldh6a1	By MS/MS	By MS/MS	By MS/MS	By MS/MS	By MS/MS	By MS/MS	By MS/MS	By MS/MS	By MS/MS	335130000	563840000	281100000	465660000	262500000	512490000	167300000	316530000	198600000
IVVNLTGR	N-X-T	P62245	Rps15a							By MS/MS		By MS/MS	0	0	0	203530000	0	119950000	0	0	0
KGDILTLLNSTNK	N-X-T	P16546	Sptan1		By MS/MS		By MS/MS			By MS/MS	By MS/MS	By MS/MS	9923100	0	0	54646000	35287000	25092000	0	11594000	0
KGGEIEILNNTDNK	N-X-T	Q3UQ44	Iqgap2	By MS/MS	By MS/MS	By MS/MS	By MS/MS		By MS/MS		By MS/MS		24311000	0	33874000	0	44659000	0	25309000	13645000	16287000
KHNFTPLAR	N-X-T	Q8BWT1	Acaa2	By MS/MS		By matching	By matching		By MS/MS	By MS/MS	By MS/MS	By MS/MS	180190000	0	114060000	293910000	927050000	416450000	40704000	0	69404000
KIEDNNTLVFIVDVK	N-X-T	P62751	Rpl23a		By MS/MS	By MS/MS				By MS/MS		By MS/MS	0	0	0	52534000	0	67634000	0	22488000	14242000
KLDFIVLNETR	N-X-T	P28843	Dpp4	By MS/MS	By MS/MS		By MS/MS	By MS/MS	By MS/MS		By MS/MS		26290000	35646000	51331000	0	56542000	0	62865000	39925000	0
KLGEMWNNTAADDK	N-X-T	P63158	Hmgb1				By MS/MS	By MS/MS	By MS/MS		By MS/MS		15520000	71878000	29211000	0	180950000	0	0	0	0
KLGEMWNNTAADDKQPYEK	N-X-T	P63158	Hmgb1								By MS/MS		0	0	0	0	137800000	0	0	0	0
KLGESCIFAPANVTSEK	N-X-T	O08756	Hsd17b10	By MS/MS	By MS/MS	By MS/MS	By MS/MS	By MS/MS	By MS/MS	By MS/MS	By MS/MS	By MS/MS	74245000	123270000	64005000	65723000	114560000	69765000	32784000	124290000	112570000
KNGGLGHMNITLLSDITK	N-X-T	P20108	Prdx3					By MS/MS	By MS/MS	By matching	By MS/MS	By matching	0	52058000	0	22832000	416830000	22462000	0	0	0
KNVTLNPDPNEIK	N-X-T	P58044	Idi1	By MS/MS	By MS/MS	By MS/MS							0	0	0	0	0	0	19037000	23072000	22706000
KPTEDPANDTVDFPK	N-X-T	P30999	Ctnnd1		By MS/MS	By MS/MS		By MS/MS	By matching		By MS/MS		0	0	20307000	0	54666000	0	0	21249000	33362000
KYEDGTISSNATHVEHPLCPPKPGFVR	N-X-T	Q9EPQ7	Stard5								By MS/MS		0	0	0	0	155900000	0	0	0	0
LADDVDLEQVANETHGHVGADLAALCSEAALQAIR	N-X-T	Q01853	Vcp							By MS/MS		By MS/MS	0	0	0	296530000	0	1178000000	0	0	0
LDAPTNLQFVNETDR	N-X-T	P11276	Fn1	By MS/MS	By MS/MS	By MS/MS	By MS/MS	By MS/MS	By MS/MS		By MS/MS		20543000	33015000	76745000	0	49320000	0	24913000	12205000	0
LDLWNLNNDTEVPTASISVEGNPALNR	N-X-T	O88487	Dync1i2		By MS/MS								0	0	0	0	0	0	0	16706000	0
LDNNTELSFFAK	N-X-T	O88844	Idh1		By MS/MS	By MS/MS	By MS/MS	By MS/MS	By MS/MS	By MS/MS	By MS/MS	By MS/MS	103910000	511230000	42161000	1175700000	256470000	1.0577e+09	0	60329000	0
LDPPCTNTTAPSNYLNNPYVR	N-X-T	P16675	Ctsa	By MS/MS	By MS/MS		By MS/MS		By MS/MS		By MS/MS		10860000	0	118160000	0	0	0	30079000	0	0
LDVLVNNAYAGVQAILNTTNK	N-X-T	Q99L04	Dhrs1	By MS/MS	By MS/MS	By MS/MS	By MS/MS	By MS/MS	By MS/MS	By MS/MS	By MS/MS	By MS/MS	35849000	18898000	99812000	263630000	44734000	141510000	24821000	21455000	4991600
LDWSHNFTNMLGYTDPQFTELMR	N-X-T	Q9CZU6	Cs		By MS/MS			By MS/MS		By MS/MS		By MS/MS	0	13696000	0	254610000	0	52332000	0	11226000	0
LEICNLTPDALK	N-X-T	O35350	Capn1							By MS/MS		By MS/MS	0	0	0	0	0	0	0	0	0
LEICNLTPDTLTCDSYK	N-X-T	O08529	Capn2		By MS/MS	By MS/MS	By matching		By MS/MS	By MS/MS	By MS/MS	By MS/MS	21649000	0	23606000	33030000	31208000	31511000	0	16510000	16496000
LFEDELTLDNLTR	N-X-T	Q9Z2I0	Letm1							By MS/MS			0	0	0	0	0	0	0	0	0
LFEENEINLTHIESR	N-X-T	P16331	Pah	By MS/MS	By MS/MS	By MS/MS	By MS/MS	By MS/MS	By MS/MS	By MS/MS	By MS/MS	By MS/MS	619210000	510010000	630260000	899160000	815330000	674130000	0	596260000	0
LFLNETQTQEITEDIPMK	N-X-T	Q8BU30	Iars							By MS/MS			0	0	0	0	0	0	0	0	0
LGEMWNNTAADDK	N-X-T	P63158	Hmgb1	By MS/MS	By MS/MS	By MS/MS	By MS/MS	By MS/MS	By MS/MS	By MS/MS	By MS/MS	By MS/MS	19767000	174100000	128520000	99231000	301720000	154380000	11780000	18262000	72389000
LGEMWNNTAADDKQPYEK	N-X-T	P63158	Hmgb1		By MS/MS	By MS/MS	By MS/MS	By MS/MS		By MS/MS	By MS/MS	By MS/MS	78071000	208550000	0	124710000	616800000	160370000	0	120090000	157490000
LGESCIFAPANVTSEK	N-X-T	O08756	Hsd17b10	By MS/MS	By MS/MS	By MS/MS	By MS/MS	By MS/MS	By MS/MS	By MS/MS		By MS/MS	114740000	172280000	45155000	299500000	0	211180000	38617000	171880000	167110000
LGIPATIVVPNTTPALTIER	N-X-T	Q8VBT2	Sds							By MS/MS		By MS/MS	0	0	0	62999000	0	58791000	0	0	0
LHISPSNMTNQNTNEYLEK	N-X-T	O09106	Hdac1								By MS/MS		0	0	0	0	71373000	0	0	0	0
LICEATNFTPK	N-X-T	P01872	Ighm					By MS/MS		By MS/MS		By MS/MS	0	32425000	0	69654000	0	51606000	0	0	0
LIEAEDNMNCQMSNITVTYR	N-X-T	P62320	Snrpd3									By MS/MS	0	0	0	0	0	31109000	0	0	0
LNEHFLNTTDFLDTIK	N-X-T	P54071	Idh2	By MS/MS		By MS/MS	By MS/MS	By MS/MS	By MS/MS	By MS/MS	By MS/MS	By MS/MS	29413000	314400000	117620000	337410000	118910000	525340000	33315000	0	0
LNFLSPELPAVAEFSTNETMGHSADR	N-X-T	Q99JY0	Hadhb	By MS/MS	By MS/MS	By MS/MS	By MS/MS	By MS/MS	By MS/MS	By MS/MS	By MS/MS	By MS/MS	172010000	76115000	76133000	364500000	566380000	173950000	84286000	288330000	230300000
LNFTGAQVPR	N-X-T	O35161	Celsr1							By MS/MS			0	0	0	20940000	0	0	0	0	0
LNGTDPEDVIR	N-X-T	Q3THE2	Myl12b		By MS/MS				By matching	By MS/MS		By MS/MS	0	0	17717000	191470000	0	298630000	0	27806000	0
LNLDGSNYTLLK	N-X-T	Q91ZX7	Lrp1						By MS/MS				0	0	0	0	0	0	0	0	0
LNLNNTVLSK	N-X-T	Q8CGC7	Eprs							By MS/MS		By MS/MS	0	0	0	74791000	0	30697000	0	0	0
LNLTAAQLSQLEGLLQAR	N-X-T	Q99K41	Emilin1	By MS/MS			By MS/MS	By MS/MS	By MS/MS				3485000	2817900	45786000	0	0	0	8522800	0	0
LNMTPEEAER	N-X-T	P60229	Eif3e		By MS/MS	By MS/MS				By MS/MS		By matching	0	0	0	0	0	22669000	0	44407000	37356000
LNTIYQNNLTK	N-X-T	P47791	Gsr							By MS/MS		By MS/MS	0	0	0	38914000	0	82542000	0	0	0
LPNQTHPDTPVGDESQAR	N-X-T	Q9JJL8	Sars2		By matching	By MS/MS		By MS/MS			By matching		0	21965000	0	0	12702000	0	0	7551700	10593000
LQELTGSEGQVFMENVTQLLQSSHK	N-X-T	Q8WTY4	Ciapin1					By MS/MS					0	18397000	0	0	0	0	0	0	0
LQLEYCNLTATSCEPLASVLR	N-X-T	Q91VI7	Rnh1							By MS/MS	By MS/MS	By MS/MS	0	0	0	129240000	17065000	184620000	0	0	0
LQNLDALTNLTVLSVQSNR	N-X-T	Q3UM45	Ppp1r7									By MS/MS	0	0	0	0	0	18777000	0	0	0
LQNQTEPR	N-X-T	Q8CFJ7	Slc25a45							By MS/MS			0	0	0	4403100	0	0	0	0	0
LQVLENILENNTQWLMK	N-X-T	O35608	Angpt2									By MS/MS	0	0	0	0	0	0	0	0	0
LSALGNVTTCNDYVALVHPDLDR	N-X-T	O55135	Eif6	By matching	By MS/MS	By MS/MS	By matching	By MS/MS	By MS/MS	By MS/MS	By MS/MS	By MS/MS	36159000	61807000	55146000	88472000	74054000	118020000	17890000	28398000	23143000
LSQALGNITVVQK	N-X-T	Q9CZ42	Carkd							By MS/MS		By MS/MS	0	0	0	40797000	0	28893000	0	0	0
LTEENGTWYLDQIR	N-X-T	P50295	Nat2		By MS/MS	By MS/MS							0	0	0	0	0	0	0	12104000	11005000
LTNQTLGFSFAVEQDIPVK	N-X-T	Q61838	A2m	By MS/MS	By MS/MS		By MS/MS	By MS/MS	By MS/MS		By MS/MS		37096000	16388000	196760000	0	31123000	0	106610000	12920000	0
LTPNVTDIVSIAR	N-X-T	Q8CHR6	Dpyd							By MS/MS		By MS/MS	0	0	0	38982000	0	27763000	0	0	0
LVQDVANNTNEEAGDGTTTATVLAR	N-X-T	P63038	Hspd1		By MS/MS		By MS/MS	By MS/MS	By MS/MS	By MS/MS	By MS/MS	By MS/MS	631620000	307350000	2.0608e+09	2274800000	272620000	2435800000	0	641850000	0
LVSPGSANETSSILVESVTR	N-X-T	Q80X90	Flnb									By MS/MS	0	0	0	0	0	55069000	0	0	0
LWLPVNLTWADLEDKDGR	N-X-T	Q924Z4	Cers2	By MS/MS	By MS/MS		By MS/MS		By MS/MS				9345700	0	51556000	0	0	0	17998000	18234000	0
MASTFIGNSTAIQELFK	N-X-T	Q922F4	Tubb6		By MS/MS					By matching		By MS/MS	0	0	0	60878000	0	23441000	0	31405000	0
MAVTFIGNSTAIQELFK	N-X-T	P99024	Tubb5							By MS/MS		By MS/MS	0	0	0	54772000	0	28092000	0	0	0
MEKSSNTTGSGGPK	N-X-T	A0A5F8MPE6				By MS/MS							0	0	0	0	0	0	0	0	18221000
MIVECVMNNATCTR	N-X-T	Q05816	Fabp5							By MS/MS		By MS/MS	0	0	0	55345000	0	54955000	0	0	0
MMAIAPNVTVMVGELVGAR	N-X-T	Q6DFW4	Nop58	By MS/MS	By MS/MS		By matching			By MS/MS		By MS/MS	142290000	0	0	1.0618e+09	0	531150000	965360000	219170000	0
MNDTVTIR	N-X-T	P62849	Rps24									By MS/MS	0	0	0	0	0	19295000	0	0	0
MSATFIGNSTAIQELFK	N-X-T	P68372	Tubb4b		By MS/MS	By matching	By MS/MS		By MS/MS	By MS/MS		By MS/MS	12523000	0	15917000	407930000	0	350240000	0	53329000	11459000
MSGDWELEVNGTEAK	N-X-T	O35658	C1qbp	By MS/MS					By MS/MS	By matching	By MS/MS	By MS/MS	0	0	48977000	30715000	51325000	32293000	9050900	0	0
MSIALANSLDVPKNLTITDISNK	N-X-T	E9PZ36	Pkhd1	By MS/MS			By MS/MS						66700000	0	0	0	0	0	75261000	0	0
MSNKTGGK	N-X-T	Q7TQG1	Plekha6		By MS/MS	By MS/MS							0	0	0	0	0	0	0	10020000	10720000
MTLNNVTMR	N-X-T	P55041	Gem	By MS/MS	By matching	By MS/MS	By matching				By MS/MS	By MS/MS	82327000	0	0	0	386710000	0	10786000	27404000	752250000
MYVTNDTEVAENNYEALK	N-X-T	P16675	Ctsa						By MS/MS				0	0	0	0	0	0	0	0	0
NATELQNSGMSEEELMK	N-X-T	Q8VCI5	Pex19		By MS/MS	By MS/MS		By MS/MS				By MS/MS	0	26787000	0	0	0	0	0	7855400	0
NATITQALTNK	N-X-T	Q923B6	Steap4	By MS/MS									0	0	0	0	0	0	0	0	0
NATNEQDLANR	N-X-T	Q61301	Ctnna2									By MS/MS	0	0	0	0	0	17145000	0	0	0
NATNVEQAFMTMAAEIK	N-X-T	Q9D1G1	Rab1b										0	0	0	0	0	0	0	0	0
NATSYPPMCSQDAGWAK	N-X-T	P23953	Ces1c						By MS/MS		By MS/MS		0	0	64699000	0	33053000	0	0	0	0
NATTYPPMCSQDAAR	N-X-T	Q91WU0	Ces1f		By MS/MS	By MS/MS	By MS/MS	By MS/MS	By MS/MS		By MS/MS		136870000	78116000	287550000	0	168150000	0	0	141540000	68971000
NCTIVSPDAGGAK	N-X-T	G3UXL2	Prps1l3	By MS/MS	By MS/MS	By MS/MS	By MS/MS	By MS/MS	By matching	By MS/MS	By MS/MS	By MS/MS	23560000	27331000	9058100	30601000	48597000	21843000	9932600	24321000	34796000
NCTYTQVQTR	N-X-T	P10711	Tcea1									By MS/MS	0	0	0	0	0	15435000	0	0	0
NETGGGEGIEVLK	N-X-T	P53811	Pitpnb		By MS/MS							By MS/MS	0	0	0	0	0	19903000	0	0	0
NETHSICSACDESCK	N-X-T	Q9CYA0	Creld2	By MS/MS			By MS/MS		By MS/MS				13419000	0	49139000	0	0	0	25780000	0	0
NETIILANTENTELR	N-X-T	Q91YR1	Twf1	By MS/MS			By MS/MS		By MS/MS	By MS/MS		By MS/MS	11992000	0	30084000	42250000	0	33790000	0	0	0
NETLGGTCLNVGCIPSK	N-X-T	O08749	Dld	By MS/MS	By MS/MS	By MS/MS	By MS/MS	By MS/MS	By MS/MS	By MS/MS	By MS/MS	By MS/MS	200420000	339640000	141140000	437750000	545450000	401200000	103740000	149840000	116610000
NFDSLISSNCTEELENAGVEVLK	N-X-T	P47791	Gsr	By MS/MS	By MS/MS	By MS/MS	By MS/MS	By MS/MS	By MS/MS	By MS/MS	By MS/MS	By MS/MS	145320000	255640000	38954000	331450000	23095000	427390000	72807000	195290000	90792000
NFTDVHPDYGAR	N-X-T	P24270	Cat	By MS/MS	By MS/MS		By MS/MS	By MS/MS	By MS/MS	By MS/MS	By MS/MS	By MS/MS	381930000	5346700000	1.6732e+09	3.0045e+09	4379300000	3.8385e+09	223070000	2225700000	0
NFTGEEIQYMLWLSADLK	N-X-T	P11725	Otc							By MS/MS			0	0	0	58137000	0	0	0	0	0
NGGLGHMNITLLSDITK	N-X-T	P20108	Prdx3	By MS/MS	By MS/MS	By MS/MS	By MS/MS	By MS/MS		By matching	By MS/MS	By MS/MS	68203000	286910000	0	176330000	283210000	296060000	69711000	80006000	77681000
NGTAGLIPSPELQEWR	N-X-T	O70589	Cask	By MS/MS				By MS/MS					0	0	0	0	0	0	0	0	0
NGTLPWLRPDSK	N-X-T	Q3THS6	Mat2a			By MS/MS				By MS/MS	By MS/MS	By MS/MS	0	0	0	13187000	120880000	12504000	0	0	26320000
NGTSFDIHYGSGSLSGYLSQDTVSVPCK	N-X-T	P18242	Ctsd	By MS/MS	By MS/MS		By MS/MS	By MS/MS	By MS/MS		By MS/MS		80723000	95990000	1.06e+09	0	98585000	0	194820000	98092000	0
NGYELSPTAAANFTR	N-X-T	Q9R1P3	Psmb2		By MS/MS	By MS/MS	By MS/MS		By MS/MS	By MS/MS	By MS/MS	By MS/MS	145500000	0	147360000	41652000	50926000	23780000	0	137480000	0
NINNDTTYCIK	N-X-T	Q99KR3	Lactb2	By MS/MS	By MS/MS	By MS/MS	By MS/MS	By MS/MS	By MS/MS	By MS/MS	By MS/MS	By MS/MS	77647000	157480000	13327000	244950000	62867000	287410000	26726000	90887000	125120000
NIQAVNEIIATLSQCNDTSSAAMVQCLR	N-X-T	P23953	Ces1c								By MS/MS		0	0	0	0	0	0	0	0	0
NITLDDASAPR	N-X-T	Q91W50	Csde1		By MS/MS	By MS/MS		By MS/MS		By matching		By MS/MS	0	47455000	0	56316000	0	47791000	0	14243000	11995000
NITYLPAGQSVLLQLPQ	N-X-T	P67778	Phb		By MS/MS	By MS/MS	By MS/MS	By MS/MS	By MS/MS	By MS/MS	By MS/MS	By MS/MS	10784000	20161000	11310000	527360000	30222000	382690000	0	27246000	9960800
NKDPLNETVVGLYQK	N-X-T	Q5SX40	Myh1								By MS/MS		0	0	0	0	4895300000	0	0	0	0
NKTEDLEATSEHFK	N-X-T	O70404	Vamp8		By MS/MS	By MS/MS	By MS/MS	By MS/MS	By MS/MS		By MS/MS		23923000	12566000	9537300	0	105240000	0	0	17342000	0
NLINDYVSNQTQGMIK	N-X-T	P07759	Serpina3k	By MS/MS	By MS/MS	By MS/MS	By MS/MS		By MS/MS				35808000	0	19378000	0	0	0	109000000	89490000	25033000
NLTDAFLAEIEK	N-X-T	P11714	Cyp2d9	By MS/MS	By MS/MS	By MS/MS	By MS/MS	By MS/MS	By MS/MS	By MS/MS	By MS/MS	By MS/MS	160350000	134770000	152650000	1.4881e+09	121150000	643350000	4837000	381680000	199250000
NLTEDNSQNQDVIAK	N-X-T	P28658	Atxn10			By MS/MS							0	0	0	0	0	0	0	0	0
NLTEEMAGLDENIAK	N-X-T	Q5SX39	Myh4								By MS/MS		0	0	0	0	563860000	0	0	0	0
NLTEEMAGLDETIAK	N-X-T	Q5SX40	Myh1								By MS/MS		0	0	0	0	741980000	0	0	0	0
NLTNPNTVIILIGNK	N-X-T	Q91V41	Rab14							By MS/MS		By MS/MS	0	0	0	74297000	0	41008000	0	0	0
NLTQEEMQR	N-X-T	P23116	Eif3a		By MS/MS		By matching	By MS/MS		By MS/MS	By MS/MS		12499000	55335000	0	25254000	27574000	0	0	19860000	0
NLTQQLQTTCQTVLVNAQGLPQNIQDQAK	N-X-T	P43883	Plin2				By MS/MS	By MS/MS	By MS/MS		By MS/MS	By MS/MS	41018000	50428000	67236000	0	32175000	55816000	0	0	0
NLTSPVGVQPILNEHTFCAGLTK	N-X-T	Q61646	Hp				By MS/MS	By MS/MS			By MS/MS		92648000	48820000	0	0	47304000	0	0	0	0
NLTVQQDIMK	N-X-T	Q99KB8	Hagh	By MS/MS			By MS/MS			By MS/MS		By MS/MS	38115000	0	0	57445000	0	34544000	14504000	0	0
NLVDNITGQR	N-X-T	Q9QXS1	Plec					By MS/MS	By MS/MS		By MS/MS	By MS/MS	0	25700000	20470000	0	63315000	40413000	0	0	0
NMTLADPENR	N-X-T	Q99L88	Sntb1							By MS/MS		By MS/MS	0	0	0	13680000	0	0	0	0	0
NMYEEEINETR	N-X-T	P14733	Lmnb1		By matching	By matching	By MS/MS	By MS/MS	By MS/MS	By MS/MS	By MS/MS	By MS/MS	13533000	19392000	36049000	28032000	0	44548000	0	17047000	14267000
NNMQSGVNNTK	N-X-T	Q9CXZ1	Ndufs4							By MS/MS			0	0	0	0	0	0	0	0	0
NNTQVLINCR	N-X-T	P62317	Snrpd2					By MS/MS			By MS/MS	By MS/MS	0	19005000	0	0	0	9578900	0	0	0
NNTVTPGGKPNK	N-X-T	O55142	Rpl35a	By matching	By matching			By matching	By matching	By MS/MS	By MS/MS		0	8262900	12477000	7630200	50808000	0	6842100	8729700	0
NNVTPDMMEEMYK	N-X-T	P47962	Rpl5		By MS/MS	By MS/MS	By MS/MS	By MS/MS		By MS/MS	By MS/MS	By MS/MS	26040000	56803000	0	156150000	23885000	130010000	0	100940000	119870000
NPCTSEQNCTSPFSYK	N-X-T;N-X-C	P09055	Itgb1	By MS/MS	By MS/MS	By matching	By MS/MS				By MS/MS		12310000	0	0	0	14137000	0	18361000	9325100	5932800
NQQITHANNTVSSFK	N-X-T	Q61699	Hsph1							By MS/MS			0	0	0	16444000	0	0	0	0	0
NQTAEKEEFEHQQK	N-X-T	P63017	Hspa8	By MS/MS	By MS/MS	By MS/MS	By MS/MS	By MS/MS	By MS/MS	By MS/MS	By MS/MS	By MS/MS	2.0628e+09	1.9952e+09	49503000	1327900000	7.614e+09	1.5827e+09	1.9418e+09	1120600000	1244300000
NQTAGASNNVR	N-X-T	Q9Z218	Dpp6	By MS/MS		By MS/MS	By MS/MS					By MS/MS	8648500	0	0	0	0	11257000	4984500	0	13104000
NQTLVQDNVK	N-X-T	Q02013	Aqp1		By matching	By matching				By MS/MS	By matching		0	0	0	17544000	47729000	0	0	19112000	10436000
NQTVTATFGYPFR	N-X-T	O09117	Sypl1						By MS/MS				0	0	0	0	0	0	0	0	0
NSTFSELFK	N-X-T	P40142	Tkt		By MS/MS	By MS/MS				By MS/MS	By MS/MS	By MS/MS	0	0	0	544800000	68301000	592370000	0	84722000	38139000
NSTKEEILAALEK	N-X-T	Q61207	Psap	By MS/MS	By MS/MS	By MS/MS	By MS/MS	By MS/MS	By MS/MS	By MS/MS	By MS/MS		196330000	250300000	52066000	39852000	439980000	0	9515300	176140000	106480000
NSTLCDLCIGPLK	N-X-T	Q921I1	Tf		By MS/MS	By MS/MS	By MS/MS	By MS/MS	By MS/MS		By MS/MS		729820000	265930000	1293000000	0	332690000	0	0	0	294710000
NSTLTFVTMSGELK	N-X-T	Q9DCG6	Pbld1		By MS/MS					By MS/MS		By MS/MS	0	0	0	171130000	0	180460000	0	0	0
NSTNFFK	N-X-T	Q8BVH9	Mettl6	By matching	By matching	By matching	By MS/MS						19356000	0	0	0	0	0	7149100	36698000	23806000
NSTPSEPDSGQGPPAEEEEGEEEAAKEEAEAQGVR	N-X-T	P51859	Hdgf							By MS/MS		By MS/MS	0	0	0	20160000	0	13523000	0	0	0
NTNSTLTFVTMSGELK	N-X-T	Q9CXN7	Pbld2	By MS/MS	By MS/MS	By MS/MS	By MS/MS	By MS/MS		By MS/MS	By MS/MS	By MS/MS	30050000	44353000	0	82595000	39063000	73527000	11797000	48085000	39660000
NTTGVTEEALK	N-X-T	P16546	Sptan1		By MS/MS	By MS/MS		By MS/MS		By MS/MS		By MS/MS	0	27795000	0	56585000	0	74103000	0	36611000	54327000
NTTPDELLSAVLTAVLQDVR	N-X-T	Q921H8	Acaa1a					By MS/MS		By MS/MS		By MS/MS	0	61424000	0	1285100000	0	3.52e+09	0	0	0
NTTSYPPMCSQDAVGGQVLSELFTNR	N-X-T	Q8VCT4	Ces1d		By MS/MS	By MS/MS		By MS/MS			By MS/MS		0	261140000	0	0	587780000	0	0	679160000	272560000
NVIYINETHTR	N-X-T	Q61586	Gpam							By MS/MS			0	0	0	0	0	0	0	0	0
NVTAIQGPGGK	N-X-T	Q9D6R2	Idh3a							By MS/MS	By MS/MS	By MS/MS	0	0	0	42519000	0	56665000	0	0	0
NVTDVVNTCHDAGISK	N-X-T;N-X-C	Q99LF4	Rtcb	By MS/MS	By MS/MS	By MS/MS	By MS/MS		By MS/MS	By MS/MS	By MS/MS	By MS/MS	82875000	0	0	79153000	164860000	77159000	49823000	78722000	53300000
NVTELNEPLSNEER	N-X-T	P61982	Ywhag	By MS/MS	By MS/MS	By MS/MS	By MS/MS	By MS/MS	By MS/MS	By MS/MS	By MS/MS	By MS/MS	38313000	305480000	166600000	330020000	205940000	391380000	20148000	66869000	50301000
NVTHIDQALQEAHR	N-X-T	Q9CXI0	Coq5		By MS/MS								0	0	0	0	0	0	0	18497000	0
NVTLNPDPNEIK	N-X-T	P58044	Idi1	By MS/MS	By MS/MS								0	0	0	0	0	0	17003000	0	0
NYLHNWTCLPDQNDIIQAK	N-X-T	A0A571BF58	Neb								By MS/MS		0	0	0	0	40349000	0	0	0	0
NYTDCTSEGR	N-X-T	P11276	Fn1	By MS/MS	By MS/MS		By MS/MS	By MS/MS	By MS/MS				9580800	6916000	44416000	0	0	0	0	5949800	0
NYTDNELEK	N-X-T	P26443	Glud1	By MS/MS	By MS/MS	By MS/MS	By MS/MS	By MS/MS	By MS/MS	By MS/MS	By MS/MS	By MS/MS	2.0218e+09	3.2762e+09	1.6004e+09	1.7292e+09	2.9549e+09	1084700000	1317600000	2.099e+09	2262000000
PGACYIDIPADFVTLQANVTSIK	N-X-T	Q9QXE0	Hacl1			By MS/MS			By MS/MS	By MS/MS	By MS/MS	By MS/MS	0	0	13999000	196600000	8189400	168440000	0	0	6860100
PGGGFEPNFTLFEK	N-X-T	P11352	Gpx1		By MS/MS	By MS/MS				By MS/MS	By MS/MS	By MS/MS	0	0	0	1343000000	81643000	173780000	0	247150000	119350000
PGGLLLGDEAPNFEANTTIGR	N-X-T	O08709	Prdx6		By MS/MS	By MS/MS				By MS/MS	By MS/MS	By MS/MS	0	0	0	1.7233e+09	528370000	2226000000	0	325810000	742110000
PGMVVTFAPVNVTTEVK	N-X-T	P10126	Eef1a1							By MS/MS		By MS/MS	0	0	0	111110000	0	133600000	0	0	0
PHSVSLNDTETR	N-X-T	Q9WV55	Vapa	By MS/MS	By MS/MS	By MS/MS	By MS/MS	By MS/MS	By MS/MS	By MS/MS	By MS/MS	By MS/MS	96444000	161030000	9903900	88526000	488630000	70286000	0	96091000	92416000
PLNETFPVVYIETPK	N-X-T	Q61838	A2m	By MS/MS			By MS/MS		By MS/MS				0	0	90255000	0	0	0	37418000	0	0
PNATYEVKIDNQK	N-X-T	Q3TQS0	Calr4			By MS/MS							0	0	0	0	0	0	0	0	10297000
PNHTIYINNMNDK	N-X-T	Q9CQI7	Snrpb2		By MS/MS					By MS/MS	By MS/MS		0	0	0	27082000	35581000	0	0	44804000	0
PSWGNHTPIFR	N-X-T	P05202	Got2	By matching	By MS/MS			By MS/MS		By MS/MS	By MS/MS	By MS/MS	0	29297000	0	1.4718e+09	146460000	1338800000	5979400	12293000	0
QAGIAQLYGIAGSTNVTGDQVK	N-X-T	Q9QXD6	Fbp1		By MS/MS	By MS/MS	By MS/MS	By MS/MS		By MS/MS	By MS/MS	By MS/MS	888440000	431230000	0	776100000	1456500000	539580000	0	634550000	542080000
QAIDDDCNQTGQMTAGLLDWPQGTFASQVTLEGDK	N-X-T	Q9DCW4	Etfb	By MS/MS					By MS/MS	By matching		By MS/MS	0	0	29109000	81476000	0	101110000	19693000	0	0
QAQVNLTVVDKPDPPAGTPCASDIR	N-X-T	Q6PDN3	Mylk									By MS/MS	0	0	0	0	0	12429000	0	0	0
QAVTNPNNTFYATK	N-X-T	P38647	Hspa9		By MS/MS	By MS/MS	By MS/MS	By MS/MS		By MS/MS	By MS/MS	By MS/MS	0	67508000	0	299520000	117980000	291020000	0	54409000	49564000
QDVSPFNVVAWHGNYTPYK	N-X-T	O09173	Hgd		By MS/MS	By MS/MS	By MS/MS	By MS/MS		By MS/MS	By MS/MS	By MS/MS	125680000	243050000	0	372790000	156590000	354000000	0	150970000	77328000
QETFDAGLQAFQQEGIANITALK	N-X-T	P16546	Sptan1		By MS/MS	By matching			By MS/MS			By MS/MS	0	0	23556000	0	0	61382000	0	16275000	9300300
QFNLTDDDLLR	N-X-T	Q9D6Y9	Gbe1		By MS/MS	By MS/MS	By MS/MS	By MS/MS	By MS/MS	By MS/MS	By MS/MS	By MS/MS	0	106150000	65132000	137120000	119050000	100920000	0	125490000	117010000
QGDQYSCMVGHEALPMNFTQK	N-X-T	A0A0A6YXW6	Igha									By MS/MS	0	0	0	0	0	35273000	0	0	0
QLDSSNSTIAILQTEK	N-X-T	Q9Z1Z0	Uso1							By MS/MS			0	0	0	53731000	0	0	0	0	0
QMPGVNVTWDGEGPK	N-X-T	Q8BKZ9	Pdhx					By MS/MS					0	42362000	0	0	0	0	0	0	0
QNATVQGLIQGK	N-X-T	A2ASS6	Ttn								By MS/MS		0	0	0	0	28656000	0	0	0	0
QNFTEPTAIQAQGWPVALSGLDMVGVAQTGSGK	N-X-T	Q61656	Ddx5	By MS/MS				By MS/MS					0	8363000	0	0	0	0	5004300	0	0
QQYNVTYVVK	N-X-T	Q80X90	Flnb							By MS/MS		By MS/MS	0	0	0	32734000	0	35708000	0	0	0
QSNGTFYEFR	N-X-T	Q9CQE1	Nipsnap3b		By matching	By MS/MS	By MS/MS	By MS/MS		By MS/MS	By MS/MS	By MS/MS	51580000	138020000	0	84292000	87075000	127690000	0	49366000	45247000
QTQVGIVQYGANVTHEFNLNK	N-X-T	Q3V3R4	Itga1	By MS/MS									0	0	0	0	0	0	0	0	0
QVNITVQK	N-X-T	Q8K2C9	Hacd3			By matching				By MS/MS		By MS/MS	0	0	0	134690000	0	69230000	0	0	4864700
RNSTIPTKQTQTFTTYSDNQPGVLIQVYEGER	N-X-T	Q61696	Hspa1a	By MS/MS					By MS/MS		By matching		0	0	278960000	0	65077000	0	92040000	0	0
RPYIVPILWLNETGTIGDEK	N-X-T	Q08857	Cd36				By MS/MS				By MS/MS		15769000	0	0	0	16588000	0	0	0	0
SAYMYMKRNYTR	N-X-T	A2AHC7	Gm6592		By MS/MS	By MS/MS	By MS/MS	By MS/MS		By MS/MS	By MS/MS	By MS/MS	15423000	28166000	0	36646000	75814000	56031000	0	14972000	11739000
SECEAEVGWNLTYSK	N-X-T	Q9JMD3	Stard10		By MS/MS	By MS/MS	By MS/MS		By MS/MS	By MS/MS	By MS/MS	By MS/MS	0	0	0	100230000	56111000	121900000	0	0	0
SELVANNVTLPAGEQR	N-X-T	Q61033	Tmpo		By MS/MS		By MS/MS	By MS/MS			By MS/MS	By MS/MS	9346700	54684000	0	0	57577000	19293000	0	14249000	0
SFLLDLLNATGK	N-X-T	Q62095	Ddx3y		By matching					By MS/MS		By MS/MS	0	0	0	162550000	0	145730000	0	4795200	0
SFMVNWTQSPGK	N-X-T	Q80X19	Col14a1						By MS/MS				0	0	0	0	0	0	0	0	0
SGNLTEDDKHNNAK	N-X-T	Q99K51	Pls3		By MS/MS	By MS/MS	By MS/MS	By MS/MS	By MS/MS	By MS/MS	By MS/MS	By MS/MS	24142000	20836000	6728600	14430000	95970000	10910000	0	15270000	18154000
SGNYPSSLSNETDR	N-X-T	Q9JJK2	Lancl2				By MS/MS	By MS/MS			By MS/MS	By MS/MS	24183000	20626000	0	0	46788000	9994000	0	0	0
SGVDQYDAWNQTSVIHLQAAK	N-X-T	Q9QXD1	Acox2		By MS/MS	By MS/MS				By MS/MS		By MS/MS	0	0	0	77128000	0	79035000	0	24581000	15370000
SGVISDNELQQALSNGTWTPFNPVTVR	N-X-T	P12815	Pdcd6					By MS/MS			By MS/MS	By MS/MS	0	20992000	0	0	39491000	27532000	0	0	0
SHLGMFPQNSTSEANR	N-X-T	Q8R2Y8	Ptrh2	By MS/MS	By MS/MS	By MS/MS	By MS/MS	By MS/MS	By MS/MS	By MS/MS	By MS/MS	By MS/MS	20038000	29481000	0	39562000	61333000	28046000	21105000	24484000	43487000
SIDPSDGNTTENINK	N-X-T	Q64505	Cyp7a1	By MS/MS	By MS/MS	By MS/MS				By MS/MS	By MS/MS		0	0	0	0	24098000	0	0	5756200	7329100
SIPRFSENLT	N-X-T	Q3UL97	Atf7ip2					By matching		By MS/MS		By matching	0	7248900	0	11756000	0	9996900	0	0	0
SITIANQTNCPLYVTK	N-X-T	O08553	Dpysl2							By MS/MS		By MS/MS	0	0	0	33065000	0	47944000	0	0	0
SITNTTVCTK	N-X-T	Q64213	Sf1									By MS/MS	0	0	0	0	0	12726000	0	0	0
SLESTNVTDKDGELYCK	N-X-T	P50462	Csrp3		By MS/MS	By MS/MS		By MS/MS		By MS/MS	By MS/MS		0	43991000	0	25291000	76769000	0	0	12488000	28662000
SLGEVNFTATAEALQSPELCGNK	N-X-T	Q61838	A2m	By MS/MS	By matching	By MS/MS	By MS/MS	By matching	By matching		By matching		17071000	26162000	77204000	0	36048000	0	112960000	26082000	9407800
SLTQGSLIVGNLAPVNGTSQGK	N-X-T	Q05793	Hspg2				By MS/MS						0	0	0	0	0	0	0	0	0
SLVAEAFVSQIAATEPWPENATLYQQLR	N-X-T	O88441	Mtx2									By MS/MS	0	0	0	0	0	223410000	0	0	0
SNDTSQTPPGETVPR	N-X-T	P51125	Cast			By matching		By MS/MS			By MS/MS	By MS/MS	0	17944000	0	0	20593000	10636000	0	0	8182000
SNLDPSNVDSLFYAAQSSQVLSGCEISVSNETK	N-X-T	Q9DBG6	Rpn2		By MS/MS				By MS/MS				0	0	55571000	0	0	0	0	15174000	0
SPNIQGEFYYISDDTPHQSYDDLNYTLSK	N-X-T	P26150	Hsd3b3							By MS/MS			0	0	0	58670000	0	0	0	0	0
SPSIQGQFYYISDNTPHQSYDDLNYTLSK	N-X-T	Q61694	Hsd3b5		By MS/MS	By MS/MS				By MS/MS			0	0	0	126310000	0	0	0	27250000	17116000
SQSSNDTFPTAMHIAAAVEVHK	N-X-T	P97807	Fh	By MS/MS		By MS/MS	By MS/MS						40753000	0	0	0	0	0	51602000	0	43234000
SVLENTTSYEEAK	N-X-T	Q9WV54	Asah1	By MS/MS	By MS/MS	By MS/MS	By MS/MS		By MS/MS		By MS/MS		48633000	0	106620000	0	49135000	0	52502000	45380000	18294000
SWNETFHAR	N-X-T	Q9DCX2	Atp5h	By matching	By matching	By MS/MS	By MS/MS	By MS/MS	By MS/MS	By MS/MS	By MS/MS	By MS/MS	105220000	25355000	146950000	1104700000	841100000	916760000	27451000	187180000	83230000
SWSTVGNCTAALR	N-X-T	Q91X72	Hpx	By MS/MS	By MS/MS	By MS/MS	By MS/MS		By MS/MS		By MS/MS		40925000	0	215000000	0	165950000	0	28388000	104970000	36778000
SYNVTPPPIEESHPYFHEIYSDR	N-X-T	P15327	Bpgm		By MS/MS	By MS/MS	By matching	By MS/MS		By MS/MS	By MS/MS	By MS/MS	16281000	46430000	0	41988000	49552000	30108000	0	16730000	19964000
TALINSTGEEVAMR	N-X-T	P48678	Lmna		By MS/MS								0	0	0	0	0	0	0	0	0
TARPNITDNK	N-X-T	Q8VHX6	Flnc								By MS/MS		0	0	0	0	48906000	0	0	0	0
TCLLNETGDEPFQYK	N-X-T	P15105	Glul	By MS/MS	By MS/MS	By MS/MS	By MS/MS	By MS/MS	By MS/MS	By MS/MS	By MS/MS	By MS/MS	1.8242e+09	4501100000	0	1.7459e+09	2583400000	2.0436e+09	1179600000	1.5295e+09	2390400000
TCLLNETGDEPFQYKN	N-X-T	P15105	Glul	By MS/MS	By MS/MS	By MS/MS	By MS/MS	By MS/MS		By MS/MS	By MS/MS		17763000	30039000	0	0	91342000	0	7791500	12143000	15687000
TDVNYTQLVDLHAR	N-X-T	O70325	Gpx4					By MS/MS	By MS/MS	By MS/MS	By MS/MS	By MS/MS	0	63148000	29436000	69778000	55732000	82035000	0	0	0
TEIQQQSALSLLNGTFDFQNDFLR	N-X-T	Q9DBG7	Srpr							By MS/MS			0	0	0	0	0	0	0	0	0
TENSTSAPAAKPK	N-X-T	P10922	H1f0								By MS/MS		0	0	0	0	23119000	0	0	0	0
TEVLNYTTIPVYLPEITIGAHQGSR	N-X-T	Q99LC3	Ndufa10				By MS/MS	By MS/MS			By MS/MS		26931000	36425000	0	0	55297000	0	0	0	0
TFAYTNHTVLPEALER	N-X-T	Q9ET01	Pygl	By MS/MS	By MS/MS	By MS/MS	By MS/MS	By MS/MS	By MS/MS	By MS/MS	By MS/MS	By MS/MS	258380000	294860000	30849000	688720000	475290000	254460000	22043000	234780000	268210000
TGDFQLHTNVNNGTEFGGSIYQK	N-X-T	Q60930	Vdac2		By MS/MS	By MS/MS	By MS/MS	By MS/MS	By MS/MS	By MS/MS	By MS/MS	By MS/MS	33274000	64942000	131160000	119060000	206920000	103040000	0	36972000	44958000
THHNDTELIR	N-X-T	Q3THK7	Gmps			By MS/MS		By MS/MS		By MS/MS	By MS/MS	By MS/MS	0	0	0	15750000	0	24569000	0	0	52723000
TILVDNNTWNNTHISR	N-X-T	P46978	Stt3a		By MS/MS						By MS/MS		0	0	0	0	100850000	0	0	9431200	0
TKPFAWGDGNHTLFHNPHVNPLPTGYEHP	N-X-T	P43023	Cox6a2								By MS/MS		0	0	0	0	272820000	0	0	0	0
TKPFPWGDGNHTLFHNPHVNPLPTGYEDE	N-X-T	P43024	Cox6a1	By MS/MS	By MS/MS	By MS/MS	By MS/MS	By matching	By MS/MS	By MS/MS	By MS/MS	By matching	244760000	134630000	224700000	323200000	1256700000	50516000	279210000	81787000	370010000
TLLGDVPVVADPTVPNVTVTR	N-X-T	Q61599	Arhgdib									By MS/MS	0	0	0	0	0	128800000	0	0	0
TLSTQMNITK	N-X-T	A2ASS6	Ttn							By MS/MS			0	0	0	269960000	0	0	0	0	0
TNITGSQDIWDK	N-X-T	P51658	Hsd17b2		By MS/MS	By MS/MS	By MS/MS			By MS/MS	By MS/MS		148760000	0	0	145090000	383370000	0	0	262290000	228780000
TNLIVNYLPQNMTQEELR	N-X-T	P70372	Elavl1							By MS/MS	By MS/MS	By MS/MS	0	0	0	36908000	0	51783000	0	0	0
TNSTFNQVVLK	N-X-T	P35980	Rpl18		By MS/MS					By MS/MS	By MS/MS	By MS/MS	0	0	0	279720000	48672000	210300000	0	12568000	0
TPALVFEHVNNTDFK	N-X-T	Q60737	Csnk2a1		By MS/MS	By MS/MS	By MS/MS		By MS/MS				24334000	0	31320000	0	0	0	0	21410000	16903000
TQEQCVHNETK	N-X-T	P58281	Opa1	By MS/MS	By MS/MS	By MS/MS	By MS/MS	By MS/MS	By MS/MS	By MS/MS	By MS/MS	By MS/MS	10890000	14102000	22549000	7662100	69525000	4412100	23156000	12137000	14619000
TSLDWWTTDTCNMINGTDGDSFHPLISK	N-X-T	O35114	Scarb2		By MS/MS						By MS/MS		0	0	0	0	33761000	0	0	31685000	0
TVAGGAWTYNTTSAVTVK	N-X-T	P61514	Rpl37a		By MS/MS		By MS/MS			By MS/MS		By MS/MS	0	0	0	144910000	0	105840000	0	18459000	0
TVEINNTDAEGR	N-X-T	Q6NSR8	Npepl1		By MS/MS	By MS/MS	By MS/MS	By MS/MS	By MS/MS	By MS/MS	By MS/MS	By matching	30371000	0	35479000	516950000	971680000	25135000	0	418150000	22003000
TVENATSGETLEENGAGD	N-X-T	P50580	Pa2g4						By MS/MS	By MS/MS		By MS/MS	0	0	9175100	43245000	0	45833000	0	0	0
TVENVTVFGTASASK	N-X-T	Q62465	Vat1						By MS/MS				0	0	0	0	0	0	0	0	0
TVLESGGETGDGDNDTTK	N-X-T	Q9ESX5	Dkc1							By MS/MS		By MS/MS	0	0	0	9246100	0	0	0	0	0
TVSYNGVLGPECGTEDINLTLDPYSENSIPLR	N-X-T	P21981	Tgm2	By MS/MS	By MS/MS	By MS/MS	By MS/MS	By MS/MS	By MS/MS	By MS/MS	By MS/MS	By MS/MS	28909000	26611000	135300000	49182000	20694000	63462000	27151000	18037000	12468000
TVWVDYHNITQVVAVGGR	N-X-T	P53657	Pklr							By MS/MS		By MS/MS	0	0	0	42461000	0	123920000	0	0	0
TWGADVVNMTTVPEVVLAK	N-X-T	Q9CQ65	Mtap									By MS/MS	0	0	0	0	0	16430000	0	0	0
TYCDVWMIQNGTLIESGIIGR	N-X-T	P55096	Abcd3						By MS/MS	By MS/MS		By MS/MS	0	0	25999000	31410000	0	45646000	0	0	0
VAEELIFGTDHITTGASSDFDNATK	N-X-T	O88967	Yme1l1	By MS/MS									0	0	0	0	0	0	10295000	0	0
VAEFNNVTPLSEEEVTSVK	N-X-T	P27546	Map4									By MS/MS	0	0	0	0	0	28272000	0	0	0
VAGNETSEAENDAAETEEAEEDR	N-X-T	Q62264	Thrsp							By MS/MS		By MS/MS	0	0	0	55742000	0	77078000	0	0	0
VANPSGNLTDTYVQDCGDGTYK	N-X-S;N-X-T	Q8BTM8	Flna	By MS/MS					By MS/MS			By MS/MS	0	0	30666000	0	0	0	0	0	0
VCEDFDTSVNLAWTSGTNCTR	N-X-T	Q60930	Vdac2							By MS/MS			0	0	0	0	0	0	0	0	0
VDGNDVFAVYNATK	N-X-T	P50136	Bckdha		By MS/MS	By MS/MS	By MS/MS	By MS/MS		By MS/MS	By MS/MS	By MS/MS	0	78520000	0	105490000	23350000	168400000	0	44758000	36369000
VDLVDENFTELR	N-X-T	P61087	Ube2k		By MS/MS	By MS/MS	By MS/MS	By MS/MS	By MS/MS	By MS/MS		By MS/MS	22942000	24584000	17844000	68141000	0	67789000	0	23843000	24511000
VDMNDAGNFTCR	N-X-T	A2ASS6	Ttn								By MS/MS		0	0	0	0	59766000	0	0	0	0
VDNLTYR	N-X-T	Q62093	Srsf2		By MS/MS					By MS/MS		By MS/MS	0	0	0	70128000	0	104820000	0	11778000	0
VDYLVTEEEINLTR	N-X-T	Q9D6K5	Synj2bp							By MS/MS		By MS/MS	0	0	0	55764000	0	30802000	0	0	0
VEFVHMLNATMCATTR	N-X-T	P26638	Sars									By MS/MS	0	0	0	0	0	94133000	0	0	0
VEGFNYAGMGNSTNK	N-X-T	O70133	Dhx9		By MS/MS						By MS/MS	By MS/MS	0	0	0	0	0	0	0	11099000	0
VETGVLKPGMVVTFAPVNVTTEVK	N-X-T	P10126	Eef1a1	By MS/MS	By MS/MS	By MS/MS	By MS/MS	By MS/MS	By MS/MS	By MS/MS	By MS/MS	By MS/MS	1148400000	1105900000	22695000	6.3412e+09	2.0455e+09	5093600000	340320000	1230100000	1150400000
VFGSQNLTTVK	N-X-T	Q9JKR6	Hyou1	By MS/MS	By MS/MS	By MS/MS	By MS/MS	By MS/MS			By MS/MS		152010000	111530000	0	0	168930000	0	259090000	155790000	72463000
VFNETPINPR	N-X-T	Q9QZE5	Copg1							By MS/MS	By MS/MS	By MS/MS	0	0	0	0	0	0	0	0	0
VFNTTPDDLDLHVIYDVSHNIAK	N-X-T	Q99LF4	Rtcb			By MS/MS				By MS/MS		By MS/MS	0	0	0	93588000	0	126770000	0	0	11671000
VGDSMSMGNDFDVFAHIGNDTSETR	N-X-T	P21981	Tgm2							By MS/MS			0	0	0	0	0	0	0	0	0
VGIPVTDENGTR	N-X-T	Q99JR1	Sfxn1	By MS/MS	By MS/MS	By MS/MS	By MS/MS	By MS/MS	By MS/MS	By MS/MS	By MS/MS	By MS/MS	108730000	17358000	0	124450000	542120000	88627000	91745000	256860000	258970000
VGNLTVVGK	N-X-T	P05201	Got1							By MS/MS		By MS/MS	0	0	0	143920000	0	8752400	0	0	0
VGSTSENITQK	N-X-T	Q62095	Ddx3y		By matching	By MS/MS			By MS/MS	By MS/MS	By MS/MS	By MS/MS	0	0	9404900	36461000	61203000	31334000	0	36871000	34778000
VGYYETDNYTMPTPAMR	N-X-T	O08914	Faah							By MS/MS	By MS/MS	By MS/MS	0	0	0	42519000	28690000	35256000	0	0	0
VHNATLILSEGLK	N-X-T	Q91W43	Gldc				By MS/MS			By MS/MS			5724100	0	0	34459000	0	0	0	0	0
VIDLWDLAQSANFTEK	N-X-T	P55302	Lrpap1		By MS/MS				By MS/MS				0	0	16208000	0	0	0	0	6877400	0
VIELENWTEGK	N-X-T	Q9D9V3	Echdc1	By MS/MS	By MS/MS	By MS/MS	By MS/MS	By MS/MS	By MS/MS	By MS/MS	By MS/MS	By MS/MS	24218000	34972000	9592800	118560000	38590000	70677000	11915000	41434000	17886000
VINAAHSFYNGTTTLPISDEDR	N-X-T	Q3THK7	Gmps			By MS/MS			By MS/MS		By MS/MS		0	0	18174000	0	55262000	0	0	0	23384000
VIPAFMCQAGDFTNHNGTGGR	N-X-T	Q99KR7	Ppif	By matching	By MS/MS	By MS/MS		By MS/MS		By MS/MS		By MS/MS	0	52113000	0	0	0	65575000	19654000	29925000	23680000
VIQLGTLVDNLTVDPATGDILAGCHPNPMK	N-X-T	Q62087	Pon3	By MS/MS	By MS/MS	By MS/MS	By MS/MS	By MS/MS	By MS/MS	By MS/MS	By MS/MS	By MS/MS	41218000	17344000	19936000	158960000	32078000	75606000	20654000	37082000	23840000
VISNNCTSYGVLDIGK	N-X-T;N-X-C	Q08857	Cd36								By MS/MS		0	0	0	0	0	0	0	0	0
VIVDANNLTVEIENELNIIHK	N-X-T	Q8CCF0	Prpf31							By MS/MS			0	0	0	28944000	0	0	0	0	0
VLNVGDIGGNETVTLR	N-X-T	Q9JLF6	Tgm1							By MS/MS			0	0	0	33500000	0	0	0	0	0
VLQNFTVQPCK	N-X-T	Q64464	Cyp3a13								By MS/MS	By MS/MS	0	0	0	0	24935000	0	0	0	0
VLTVINQTQK	N-X-T	Q6ZWV7	Rpl35		By MS/MS					By MS/MS		By MS/MS	0	0	0	131690000	0	172470000	0	15126000	0
VNDDIIVNWVNTTLK	N-X-T	Q61233	Lcp1		By MS/MS	By MS/MS	By MS/MS	By MS/MS		By MS/MS		By MS/MS	9611600	53761000	0	155410000	0	233120000	0	9000000	20398000
VNDTIQIDLETGK	N-X-T	P62702	Rps4x		By MS/MS	By MS/MS	By MS/MS		By MS/MS	By MS/MS	By MS/MS	By MS/MS	23340000	0	46486000	146600000	27842000	105780000	0	29148000	21099000
VNFTVDQIR	N-X-T	P58252	Eef2						By MS/MS	By MS/MS	By MS/MS	By MS/MS	0	0	11519000	726640000	56476000	371020000	0	0	0
VNLTGTIQLLEIMR	N-X-T	Q8R059	Gale									By MS/MS	0	0	0	0	0	15182000	0	0	0
VNVTVDYIR	N-X-T	Q78PY7	Snd1							By MS/MS		By MS/MS	0	0	0	134540000	0	106920000	0	0	0
VNVTVDYIRPASPATETVPAFSER	N-X-T	Q78PY7	Snd1							By MS/MS			0	0	0	22767000	0	0	0	0	0
VQNATLAVANITNADSATR	N-X-T	P54116	Stom							By MS/MS			0	0	0	13103000	0	0	0	0	0
VSDATGQMNLTK	N-X-T	P24452	Capg					By MS/MS			By MS/MS	By MS/MS	0	23768000	0	0	13456000	40641000	0	0	0
VSHLLGINVTDFTR	N-X-T	Q8VDD5	Myh9		By MS/MS	By MS/MS			By MS/MS	By MS/MS	By MS/MS	By MS/MS	0	0	13386000	166160000	56051000	220350000	0	7605000	7416700
VSQVLHEGGHNVTK	N-X-T	Q8JZZ0	Ugt3a2	By MS/MS	By MS/MS	By MS/MS	By MS/MS	By MS/MS	By MS/MS		By matching		93821000	48191000	497330000	0	103300000	0	403850000	213030000	119180000
VSSDQLSSENLTSAVGQK	N-X-T	Q8CC88	Vwa8	By MS/MS	By MS/MS	By MS/MS					By MS/MS	By MS/MS	0	0	0	0	40075000	20143000	0	26901000	19252000
VSVTTNTTDSVSDEEK	N-X-T	O88738	Birc6	By matching					By MS/MS				0	0	5053800	0	0	0	2476000	0	0
VTDALNATR	N-X-T	P63038	Hspd1	By matching	By MS/MS	By MS/MS		By MS/MS		By MS/MS	By MS/MS	By MS/MS	0	55745000	0	1074900000	0	0	12123000	235520000	117090000
VTFEADENENITVVK	N-X-T	Q9CRB9	Chchd3	By MS/MS	By MS/MS	By MS/MS	By MS/MS			By MS/MS	By MS/MS	By MS/MS	57041000	0	0	62655000	37749000	58198000	58584000	40669000	32881000
VTNSTELQHQLEK	N-X-T	Q8BL66	Eea1		By MS/MS	By MS/MS	By matching	By MS/MS			By MS/MS	By MS/MS	12690000	0	0	0	45230000	23871000	0	21058000	24325000
VTPNNTAEAQPLQPTSDLK	N-X-T	Q8BYU6	Tor1aip2					By MS/MS					0	16489000	0	0	0	0	0	0	0
VVGNTTSGSYSYSIQK	N-X-T	Q9DBT9	Dmgdh							By MS/MS	By MS/MS	By MS/MS	0	0	0	209790000	35785000	64367000	0	0	0
VVHSYEELEENYTR	N-X-T	Q05920	Pc					By MS/MS		By MS/MS	By MS/MS	By MS/MS	0	811020000	0	1079000000	2185000000	697790000	0	0	0
VVYEAGVFNVTAGHGK	N-X-T	Q9EQF5	Dpys							By MS/MS		By MS/MS	0	0	0	193970000	0	150660000	0	0	0
VWLDPNETNEIANANSR	N-X-T	P84099	Rpl19		By MS/MS		By MS/MS	By MS/MS	By MS/MS	By MS/MS	By MS/MS	By MS/MS	66675000	133260000	106740000	210200000	150520000	147930000	0	85744000	0
VWQLGSSSPNFTLEGHEK	N-X-T	O55029	Copb2		By MS/MS	By MS/MS		By MS/MS		By MS/MS	By MS/MS	By MS/MS	0	90821000	0	109650000	240060000	70330000	0	71970000	99574000
VYNVTQHAVGIIVNK	N-X-T	O09167	Rpl21	By MS/MS	By MS/MS	By MS/MS	By MS/MS	By MS/MS		By MS/MS	By MS/MS	By MS/MS	40266000	26045000	0	145210000	65495000	127700000	17163000	26249000	10122000
WFHPNITGVEAENLLLTR	N-X-T	P35235	Ptpn11									By MS/MS	0	0	0	0	0	22831000	0	0	0
WVDTQVVLALPYDTPVPGYMNNTVNTMR	N-X-T	Q9ET01	Pygl							By MS/MS			0	0	0	51400000	0	0	0	0	0
WVGNWTYELK	N-X-T	Q8R084	Ugt2b1		By MS/MS								0	0	0	0	0	0	0	56061000	0
WVLNGTELPNSEEYR	N-X-T	A2ASS6	Ttn								By MS/MS		0	0	0	0	28289000	0	0	0	0
YEQLQNETR	N-X-T	P24638	Acp2						By MS/MS				0	0	21796000	0	0	0	0	0	0
YGHPNGTQGNSTMWPVFTSTEQK	N-X-T	Q03311	Bche						By MS/MS				0	0	17051000	0	0	0	0	0	0
YGINTTDIFQTVDLWEGK	N-X-T	Q9WVA4	Tagln2		By MS/MS			By MS/MS	By MS/MS	By MS/MS	By MS/MS	By MS/MS	0	28238000	181360000	115140000	9158400	350840000	0	14755000	0
YHGNVTLLR	N-X-T	P19096	Fasn								By MS/MS	By MS/MS	0	0	0	0	105160000	32620000	0	0	0
YIPVQQGPVGVNVTYGGDHIPK	N-X-T	Q8BTM8	Flna								By MS/MS	By MS/MS	0	0	0	0	28444000	33965000	0	0	0
YLIANATNPESK	N-X-T	P68254	Ywhaq							By MS/MS		By MS/MS	0	0	0	103440000	0	87411000	0	0	0
YLILNATQAESK	N-X-T	Q9CQV8	Ywhab		By MS/MS		By MS/MS			By MS/MS	By MS/MS	By MS/MS	11581000	0	0	124510000	35068000	158720000	0	15690000	0
YLNETQQLTQK	N-X-T	P28665	Mug1	By MS/MS	By MS/MS	By MS/MS	By MS/MS		By MS/MS				13495000	0	55630000	0	0	0	0	116020000	39778000
YNDTFWK	N-X-T	P08113	Hsp90b1					By MS/MS		By MS/MS	By matching	By MS/MS	0	16665000	0	508140000	14715000	437110000	0	0	0
YNGTLNLDR	N-X-T	P19096	Fasn		By MS/MS	By MS/MS	By MS/MS	By MS/MS		By MS/MS	By MS/MS	By MS/MS	84234000	0	0	188350000	195200000	163510000	0	127400000	124270000
YNHTGQVVIYK	N-X-T	Q3V3R4	Itga1		By MS/MS		By MS/MS						11076000	0	0	0	0	0	0	18752000	0
YNLTPTIFFCATPPDDGNLCR	N-X-T;N-X-C	Q64442	Sord		By MS/MS	By MS/MS		By MS/MS	By MS/MS	By MS/MS	By MS/MS	By MS/MS	0	392600000	301070000	758640000	597330000	805350000	0	311560000	122850000
YNSMPVPGPNGTILMETHK	N-X-T	Q8K211	Slc31a1	By MS/MS	By MS/MS	By MS/MS	By MS/MS						23713000	0	0	0	0	0	13727000	23101000	34964000
YQEALPTVANSTGPHAASCFGAK	N-X-T	P30999	Ctnnd1							By MS/MS	By MS/MS		0	0	0	26863000	39545000	0	0	0	0
YTNLTLR	N-X-T	O88342	Wdr1							By matching		By MS/MS	0	0	0	102660000	0	138290000	0	0	0
YVELFLNSTAGASGGAYEHR	N-X-T	O35737	Hnrnph1									By MS/MS	0	0	0	0	0	20910000	0	0	0
YVRPGGGFEPNFTLFEK	N-X-T	P11352	Gpx1		By MS/MS					By MS/MS	By MS/MS	By MS/MS	0	0	0	536810000	64006000	60311000	0	128270000	0
YYHGELSYLNVTR	N-X-T	P18242	Ctsd					By MS/MS			By MS/MS		0	0	0	0	627750000	0	0	0	0
AAIANLCIGDLITAIDGEDTSSMTHLEAQNK	N-X-C	O70400	Pdlim1								By MS/MS	By MS/MS	0	0	0	0	0	0	0	0	0
AALQENECLLASSTFAQAEVK	N-X-C	Q6PB66	Lrpprc	By MS/MS	By MS/MS					By MS/MS			0	0	0	56569000	0	0	19392000	16417000	0
AHQLVMEGYNWCHDR	N-X-C	P63330	Ppp2ca		By MS/MS		By MS/MS	By MS/MS			By MS/MS	By MS/MS	21236000	83746000	0	0	152690000	41316000	0	20808000	0
AIANECQANFISIK	N-X-C	Q01853	Vcp							By MS/MS		By MS/MS	0	0	0	66075000	0	42616000	0	0	0
AIVICGANDNFCAGADIHGFK	N-X-C	Q9DBM2	Ehhadh	By MS/MS	By MS/MS		By MS/MS	By MS/MS		By MS/MS	By MS/MS	By MS/MS	292390000	151830000	0	305800000	147110000	456220000	151380000	148800000	0
ALLGYADNQCK	N-X-C	Q9CPV4	Glod4					By MS/MS		By MS/MS		By MS/MS	0	0	0	0	0	42694000	0	0	0
AMFEEAYSNYCR	N-X-C	Q60936	Adck3							By MS/MS		By MS/MS	0	0	0	29928000	0	26834000	0	0	0
ANPDPNCCLGVFGLSLYTTER	N-X-C	P62996	Tra2b							By MS/MS		By MS/MS	0	0	0	0	0	0	0	0	0
ASFENNCEVGCFAK	N-X-C	O55135	Eif6					By MS/MS	By MS/MS	By matching	By MS/MS		0	92469000	59928000	63445000	106510000	0	0	0	0
ASSVTTFTGEPNMCPR	N-X-C	Q9DCT8	Crip2					By MS/MS		By MS/MS		By MS/MS	0	15126000	0	33804000	0	29539000	0	0	0
AVLTSQETLFGGSDCTGNFCLFK	N-X-C	Q921I1	Tf			By MS/MS				By MS/MS		By MS/MS	0	0	0	914470000	0	1.5933e+09	0	0	134620000
AVQNACQILMK	N-X-C	G3X982	Aox3					By matching		By MS/MS		By MS/MS	0	26615000	0	226690000	0	120630000	0	0	0
AVQNSCGCYSVSSVLPGCAER	N-X-C	A0A0A6YXW6	Igha				By MS/MS		By MS/MS	By MS/MS	By MS/MS	By MS/MS	13910000	0	20208000	31271000	62191000	31586000	0	0	0
AYHEQLSVAEITNACFEPANQMVK	N-X-C	P05213	Tuba1b	By MS/MS	By MS/MS	By MS/MS	By MS/MS	By matching	By MS/MS	By MS/MS	By MS/MS	By MS/MS	74980000	25672000	87015000	260270000	119140000	139530000	54946000	63880000	17682000
AYHEQLTVAEITNACFEPANQMVK	N-X-C	P68373	Tuba1c							By MS/MS		By MS/MS	0	0	0	200500000	0	154290000	0	0	0
CNTCGQPITDR	N-X-C	Q62523	Zyx									By MS/MS	0	0	0	0	0	5028200	0	0	0
CSANCCEDTQASMQQVHQCIER	N-X-C	Q9CR98	Fam136a						By MS/MS			By MS/MS	0	0	15620000	0	0	23670000	0	0	0
DCNSCGDHFNPDGASHGGPQDTDR	N-X-C	Q9WU84	Ccs							By MS/MS		By matching	0	0	0	9377000	0	11823000	0	0	0
DCVGPEVENACANPAAGTVILLENLR	N-X-C	P09411	Pgk1	By MS/MS		By MS/MS	By MS/MS	By MS/MS	By MS/MS	By MS/MS	By MS/MS	By MS/MS	42316000	1119400000	1137900000	983930000	1163200000	1153300000	42608000	0	0
DEFTNTCPSDK	N-X-C	Q9QYB1	Clic4	By MS/MS	By MS/MS	By MS/MS	By MS/MS	By MS/MS	By MS/MS	By MS/MS	By MS/MS	By MS/MS	50996000	80698000	84702000	39253000	161020000	36415000	49245000	35609000	56828000
DELHHSGWNTCSSCFGDSTK	N-X-C	Q63836	Selenbp2	By MS/MS	By MS/MS	By MS/MS	By MS/MS	By MS/MS	By matching	By MS/MS	By MS/MS	By MS/MS	121690000	55456000	59068000	441460000	321800000	206770000	217180000	149670000	165540000
DGTSHPNMCLQNDNLMGSEDLK	N-X-C	Q8BK48	Ces2e	By MS/MS		By MS/MS	By MS/MS		By MS/MS	By MS/MS		By MS/MS	22890000	0	44978000	94120000	0	85977000	22611000	0	9861500
DKAPGQLECETAIAALNSCLR	N-X-C	P26039	Tln1							By MS/MS	By MS/MS	By MS/MS	0	0	0	0	100580000	42623000	0	0	0
DLNYCFSGMSDHR	N-X-C	P70333	Hnrnph2		By MS/MS	By MS/MS		By MS/MS	By matching	By MS/MS	By MS/MS	By MS/MS	0	55762000	13871000	61439000	0	103110000	0	30597000	29380000
DNCCILDER	N-X-C	Q8VCM7	Fgg	By MS/MS	By MS/MS	By MS/MS	By MS/MS	By MS/MS	By MS/MS	By MS/MS	By MS/MS	By MS/MS	178320000	1.8233e+09	321190000	232330000	542840000	241020000	141830000	148330000	193090000
DNHCGLATAASYPVVN	N-X-C	P06797	Ctsl	By MS/MS	By MS/MS	By MS/MS	By MS/MS	By MS/MS	By MS/MS	By MS/MS	By MS/MS	By MS/MS	13243000	35745000	34612000	22833000	112670000	20894000	24124000	23499000	17196000
DQDCDKFNQCGTCTEFK	N-X-C	Q9WUU7	Ctsz	By MS/MS		By matching			By MS/MS	By MS/MS	By MS/MS	By MS/MS	0	0	13012000	81427000	70538000	48696000	7438100	0	8000700
DRDNHCGLATAASYPVVN	N-X-C	P06797	Ctsl								By MS/MS		0	0	0	0	42166000	0	0	0	0
DSNNLCLHFNPR	N-X-C	P16045	Lgals1	By matching	By MS/MS		By MS/MS	By MS/MS	By MS/MS	By MS/MS	By MS/MS	By MS/MS	356970000	1075500000	569680000	167150000	983320000	1.0705e+09	39972000	182770000	0
DSSCGTGYELTEDNNCK	N-X-C	Q08879	Fbln1						By MS/MS				0	0	0	0	0	0	0	0	0
DVGGIVLANACGPCIGQWDR	N-X-C	Q99KI0	Aco2		By MS/MS	By MS/MS	By MS/MS	By MS/MS	By MS/MS	By MS/MS	By MS/MS	By MS/MS	84490000	106310000	93853000	307470000	251650000	219660000	0	73687000	60142000
EAQNTCAMLTTFNEVDMSNIQEMR	N-X-C	Q9D2G2	Dlst						By MS/MS	By MS/MS		By MS/MS	0	0	58942000	0	0	61965000	0	0	0
ELDLSNNCMGGPGVLQLLESLK	N-X-C	Q91VI7	Rnh1						By MS/MS			By MS/MS	0	0	0	0	0	0	0	0	0
ELDQWIEQLNECK	N-X-C	P63330	Ppp2ca	By MS/MS	By MS/MS	By MS/MS	By MS/MS	By MS/MS	By MS/MS	By MS/MS	By MS/MS	By MS/MS	37789000	46857000	60226000	83882000	77655000	97981000	23104000	26594000	32298000
ELDQWVEQLNECK	N-X-C	P62715	Ppp2cb			By MS/MS					By MS/MS		0	0	0	0	34315000	0	0	0	11880000
ELNNVCEPVVTQPK	N-X-C	Q61699	Hsph1			By MS/MS		By MS/MS		By MS/MS	By MS/MS	By MS/MS	0	39415000	0	39111000	0	21693000	0	0	17080000
ENECHFYAGGQVYPGEASR	N-X-C	O08807	Prdx4					By MS/MS	By MS/MS	By MS/MS	By MS/MS	By MS/MS	0	368070000	553220000	153430000	787350000	179050000	0	0	0
ENICTEVMALVPPADCR	N-X-C	O35969	Gamt	By MS/MS	By MS/MS	By MS/MS	By MS/MS	By MS/MS	By MS/MS	By MS/MS	By MS/MS	By MS/MS	46938000	85422000	98173000	44244000	143480000	110610000	21155000	49609000	17770000
ENQCVIISGESGAGK	N-X-C	E9Q634	Myo1e	By MS/MS					By MS/MS				0	0	9638300	0	0	0	6573700	0	0
ENVCQNCEK	N-X-C	O88491	Nsd1				By MS/MS						0	0	0	0	0	0	0	0	0
ENVPEDSRPSTGYPLPPQIFNECQYR	N-X-C	Q9JJU8	Sh3bgrl							By MS/MS	By MS/MS	By MS/MS	0	0	0	41595000	98003000	59700000	0	0	0
ESEFLLNSCPER	N-X-C	Q61559	Fcgrt		By MS/MS						By MS/MS	By MS/MS	0	0	0	0	36745000	0	0	0	0
ESYVNLCSNPEDK	N-X-C	Q9D5V5	Cul5	By MS/MS							By MS/MS		0	0	0	0	20789000	0	17726000	0	0
ETNLCLSADVSEAR	N-X-C	P13439	Umps				By MS/MS					By MS/MS	0	0	0	0	0	0	0	0	0
FCANTCVDCR	N-X-C	P97447	Fhl1								By MS/MS		0	0	0	0	31099000	0	0	0	0
FDTGNLCMVTGGANLGR	N-X-C	P62702	Rps4x		By MS/MS	By MS/MS		By MS/MS		By MS/MS	By MS/MS	By MS/MS	0	0	0	303960000	190820000	228270000	0	0	34315000
FLCTGGVDPYADPNTCK	N-X-C	P04186	Cfb							By MS/MS		By MS/MS	0	0	0	26773000	0	21705000	0	0	0
FNQCGTCTEFK	N-X-C	Q9WUU7	Ctsz	By MS/MS	By MS/MS	By MS/MS	By MS/MS	By MS/MS		By MS/MS	By MS/MS	By MS/MS	42583000	102060000	0	190340000	270240000	106430000	35104000	102520000	81511000
FQSAAIGALQEASEAYLVGLFEDTNLCAIHAK	N-X-C	P84244	H3f3a									By MS/MS	0	0	0	0	0	7.541e+09	0	0	0
FQSSAVMALQEASEAYLVGLFEDTNLCAIHAK	N-X-C	P84228	H3c2									By MS/MS	0	0	0	0	0	894450000	0	0	0
FTESENVCQER	N-X-C	O89020	Afm		By MS/MS	By MS/MS	By MS/MS	By MS/MS	By MS/MS	By MS/MS	By MS/MS	By MS/MS	0	0	12165000	0	16796000	12257000	0	7554100	5884100
FVLPANAFASPLQNPDNHCFCTEK	N-X-C	Q08857	Cd36								By MS/MS		0	0	0	0	40164000	0	0	0	0
GAMITHQNIINDCSGFIK	N-X-C	P41216	Acsl1	By MS/MS	By MS/MS	By MS/MS	By MS/MS	By MS/MS	By matching	By MS/MS	By MS/MS	By MS/MS	83352000	23587000	16430000	473620000	70475000	144110000	30680000	112680000	30167000
GANQCVQAAR	N-X-C	Q8R1Q9	Rbks							By MS/MS		By MS/MS	0	0	0	5381900	0	3735900	0	0	0
GAVVGIDLGTTNSCVAVMEGK	N-X-C	P38647	Hspa9		By MS/MS					By MS/MS	By MS/MS	By MS/MS	0	0	0	76559000	25868000	69712000	0	21507000	0
GCHVNECLSR	N-X-C	Q91ZX7	Lrp1			By MS/MS		By MS/MS		By MS/MS	By MS/MS	By MS/MS	0	0	0	23184000	111520000	24541000	0	0	0
GDLNDCFIPCTPK	N-X-C	Q922D8	Mthfd1			By MS/MS				By MS/MS		By MS/MS	0	0	0	299720000	0	12033000	0	0	179570000
GENHCGIESEIVAGIPR	N-X-C	P10605	Ctsb	By MS/MS		By MS/MS		By MS/MS	By MS/MS	By MS/MS	By MS/MS	By MS/MS	0	0	228710000	504860000	1339000000	492020000	0	0	25652000
GIAFPTSISVNNCVCHFSPLK	N-X-C	P50580	Pa2g4							By MS/MS		By MS/MS	0	0	0	113520000	0	103600000	0	0	0
GITNLCVIGGDGSLTGADTFR	N-X-C	P47857	Pfkm							By MS/MS	By MS/MS		0	0	0	0	28266000	0	0	0	0
GLELIASENFCSR	N-X-C	Q9CZN7	Shmt2						By MS/MS	By MS/MS		By MS/MS	0	0	0	159790000	0	65240000	0	0	0
GNDCDLLEGQK	N-X-C	Q4PJX1	Odr4	By MS/MS	By MS/MS	By MS/MS	By MS/MS		By MS/MS	By MS/MS		By MS/MS	12005000	0	0	14281000	0	9683600	10313000	0	10245000
GQCDLELINVCNENSLFK	N-X-C	Q68FD5	Cltc		By matching	By matching		By matching		By MS/MS		By matching	0	45097000	0	180930000	0	127970000	0	72477000	40163000
GSNTCELVFEDCK	N-X-C	Q9JHI5	Ivd	By MS/MS	By MS/MS	By MS/MS	By MS/MS	By MS/MS	By MS/MS	By MS/MS	By MS/MS	By MS/MS	58251000	157950000	147420000	225600000	77726000	169540000	89367000	129230000	49779000
GSNTCEVHFENTR	N-X-C	Q8JZN5	Acad9			By MS/MS							0	0	0	0	0	0	0	0	37060000
GTNECDIETFVLGVWGR	N-X-C	Q99JR5	Tinagl1									By MS/MS	0	0	0	0	0	85443000	0	0	0
HFIEQGINVCLCQSYAK	N-X-C	P05202	Got2		By matching		By matching			By MS/MS		By MS/MS	13099000	0	0	199810000	0	183790000	0	14028000	0
HNLCGETEEEK	N-X-C	Q8R5I6	Gstm4	By matching	By MS/MS	By matching	By matching	By MS/MS	By MS/MS	By MS/MS	By MS/MS	By MS/MS	15874000	15671000	21544000	9891600	152940000	10447000	16420000	10210000	8748500
HNLCGETEEER	N-X-C	P15626	Gstm2	By MS/MS	By MS/MS	By MS/MS	By MS/MS	By MS/MS	By MS/MS	By MS/MS	By MS/MS	By MS/MS	324210000	222880000	1.0383e+09	146440000	4539100000	306730000	166880000	85231000	116360000
HNMCGDTEEEK	N-X-C	P48774	Gstm5						By MS/MS		By MS/MS		0	0	4044800	0	7167200	0	0	0	0
HNNCMAECLTPTIYAK	N-X-C	Q6P8J7	Ckmt2								By MS/MS		0	0	0	0	158880000	0	0	0	0
HNNCVTLTHTNQVVR	N-X-C	Q8CC88	Vwa8							By MS/MS	By matching	By MS/MS	0	0	0	18603000	72942000	19880000	0	0	0
HPESNFCSR	N-X-C	P00329	Adh1	By MS/MS	By MS/MS	By MS/MS	By MS/MS	By matching	By MS/MS	By MS/MS	By MS/MS	By MS/MS	8306700	18478000	22419000	48250000	59237000	4939600	16783000	26121000	32390000
HVDGNLCIK	N-X-C	P49962	Srp9							By MS/MS		By MS/MS	0	0	0	15237000	0	25958000	0	0	0
HVLTGSADNSCR	N-X-C	Q9QZD9	Eif3i	By MS/MS	By MS/MS	By MS/MS		By MS/MS	By MS/MS	By MS/MS	By MS/MS	By MS/MS	0	62172000	15615000	40340000	0	43464000	18823000	66456000	90189000
ICALDDNVCMAFAGLTADAR	N-X-C	Q9Z2U0	Psma7							By MS/MS			0	0	0	39757000	0	0	0	0	0
IDMSSNNGCMR	N-X-C	Q8CGC7	Eprs			By MS/MS		By MS/MS	By MS/MS	By MS/MS	By MS/MS	By MS/MS	0	10959000	14936000	13720000	50228000	9350200	0	0	0
IENLCAMGFDR	N-X-C	P61087	Ube2k							By MS/MS		By MS/MS	0	0	0	0	0	23961000	0	0	0
IHMPAALVSNLCDDK	N-X-C	Q8BJ64	Chdh	By MS/MS	By MS/MS	By MS/MS	By MS/MS	By MS/MS	By MS/MS	By MS/MS	By MS/MS	By MS/MS	90193000	207850000	14109000	0	345560000	0	99338000	140320000	150080000
IIQALNECLDALPR	N-X-C	Q9D5J6	Shpk							By MS/MS		By MS/MS	0	0	0	43279000	0	39909000	0	0	0
ILDIYHQEACNGCIISVGGQIPNNLAVPLYK	N-X-C	Q8C196	Cps1	By matching	By MS/MS	By MS/MS	By MS/MS	By MS/MS		By MS/MS		By MS/MS	231870000	0	0	1.6667e+09	0	419950000	28470000	406850000	342670000
ILLNACCPGWVR	N-X-C	P48758	Cbr1									By MS/MS	0	0	0	0	0	97294000	0	0	0
ILVDNLCDMETVNK	N-X-C	Q9DBR7	Ppp1r12a									By MS/MS	0	0	0	0	0	18979000	0	0	0
INGCAIQCR	N-X-C	Q05920	Pc		By MS/MS	By matching	By MS/MS	By MS/MS	By MS/MS	By MS/MS	By MS/MS	By MS/MS	161910000	181380000	135840000	297340000	413070000	212450000	0	192410000	46046000
INNELLEFQNRCRK	N-X-C	Q8VHE6	Dnah5	By MS/MS									0	0	0	0	0	0	67221000	0	0
INVCYWR	N-X-C	Q9D826	Pipox							By MS/MS		By MS/MS	0	0	0	0	0	43604000	0	0	0
IQHILCTGNLCTK	N-X-C	Q9QZ88	Vps29									By MS/MS	0	0	0	0	0	0	0	0	0
KHNLCGETEEEK	N-X-C	Q8R5I6	Gstm4	By MS/MS	By MS/MS	By MS/MS	By MS/MS	By MS/MS	By matching	By MS/MS	By MS/MS	By MS/MS	13009000	15204000	42295000	19674000	266200000	19667000	13145000	0	6200300
KHNLCGETEEER	N-X-C	P15626	Gstm2	By MS/MS	By MS/MS	By MS/MS	By MS/MS	By MS/MS	By MS/MS	By MS/MS	By MS/MS	By MS/MS	198040000	157070000	865580000	113140000	5405800000	207940000	53997000	34478000	87194000
KHNMCGDTEEEK	N-X-C	P48774	Gstm5	By matching					By MS/MS		By MS/MS		0	0	2774100	0	9934300	0	762220	0	0
KPVELGTHLQDYHIHGFDHNFCLK	N-X-C	Q8K157	Galm			By MS/MS	By MS/MS			By matching		By MS/MS	45682000	0	0	74332000	0	34084000	0	0	50326000
LAENFCVCHLATGDMLR	N-X-C	Q9WTP6	Ak2		By MS/MS					By MS/MS	By MS/MS	By MS/MS	0	0	0	186540000	21026000	285300000	0	16054000	0
LASLTPGFSGADVANVCNEAALIAAR	N-X-C	Q8JZQ2	Afg3l2							By MS/MS			0	0	0	0	0	0	0	0	0
LCLSPLTNLCGK	N-X-C	Q9QYY9	Adh4									By MS/MS	0	0	0	0	0	18868000	0	0	0
LCNECSDGSFHLSK	N-X-C	Q05793	Hspg2		By MS/MS	By MS/MS		By MS/MS		By MS/MS	By MS/MS	By MS/MS	0	60025000	0	0	0	45091000	0	19744000	13861000
LDADIHTNTCR	N-X-C	Q9JHW4	Eefsec		By MS/MS	By MS/MS				By MS/MS		By matching	0	0	0	24514000	0	22216000	0	0	51851000
LECNGENDCGDNSDER	N-X-C	E9Q6D8	C6							By MS/MS			0	0	0	0	0	0	0	0	0
LLNYCKSKDIVLVAYCALGSQR	N-X-C	G3X9Y6	Akr1c19					By MS/MS					0	40095000	0	0	0	0	0	0	0
LMAGQEDSNGCINYEAFVK	N-X-C	P09542	Myl3								By MS/MS		0	0	0	0	85087000	0	0	0	0
LNNCGMGIGGGK	N-X-C	P46061	Rangap1									By MS/MS	0	0	0	0	0	0	0	0	0
LNSVVGEYANACLQVAR	N-X-C	Q9DB29	Iah1				By MS/MS		By MS/MS	By MS/MS		By MS/MS	10943000	0	14128000	56494000	0	41855000	0	0	0
LTSAINELNHCLSLR	N-X-C	Q8CGC7	Eprs							By MS/MS			0	0	0	0	0	0	0	0	0
LVILANNCPALR	N-X-C	P62889	Rpl30							By MS/MS		By matching	0	0	0	206240000	0	144060000	0	0	0
LVNECLAEELPHIHAFEQK	N-X-C	Q8BGS2	Bola2			By MS/MS						By MS/MS	0	0	0	0	0	31245000	0	0	28126000
LYNTCSVFGPDGSLLVK	N-X-C	Q9JHW2	Nit2		By MS/MS					By MS/MS		By MS/MS	0	0	0	209110000	0	214340000	0	17850000	0
MAAISESNINLCGSHCGVSIGEDGPSQMALEDLAMFR	N-X-C	P40142	Tkt						By MS/MS				0	0	0	0	0	0	0	0	0
MKEEEVEALLAGQEDSNGCINYEAFVK	N-X-C	P05977	Myl1								By MS/MS		0	0	0	0	245050000	0	0	0	0
MQNWCPSWSDDEIICAR	N-X-C	Q8BJW6	Eif2a									By MS/MS	0	0	0	0	0	0	0	0	0
MVAAATNNLCEAANAAVQGHASQEK	N-X-C	P26039	Tln1						By MS/MS			By MS/MS	0	0	14655000	0	0	36747000	0	0	0
NACGSDYDFDVFVVR	N-X-C	Q91YT0	Ndufv1		By MS/MS		By MS/MS	By MS/MS	By MS/MS	By MS/MS	By MS/MS	By MS/MS	33703000	37489000	61652000	139540000	54827000	96892000	0	0	0
NACVDQFTTLCATGTPENCK	N-X-C	Q00519	Xdh				By MS/MS	By matching	By matching	By MS/MS		By MS/MS	30572000	11276000	13278000	30637000	0	48391000	0	0	0
NAWADNANACAK	N-X-C	Q9EP69	Sacm1l	By MS/MS	By MS/MS	By MS/MS	By MS/MS	By MS/MS		By MS/MS	By MS/MS	By MS/MS	21484000	23865000	0	47141000	44856000	25609000	21603000	23580000	26066000
NECDPALALLSDYVLHNSNTMR	N-X-C	Q8VDM4	Psmd2							By MS/MS			0	0	0	40170000	0	0	0	0	0
NECLEAGALFQDPSFPALPSSLGYK	N-X-C	O08529	Capn2									By MS/MS	0	0	0	0	0	66058000	0	0	0
NECVVVIR	N-X-C	Q6ZWX6	Eif2s1							By MS/MS		By MS/MS	0	0	0	100270000	0	158470000	0	0	0
NFCDILIPLNQLGIYK	N-X-C	Q9Z211	Pex11a									By MS/MS	0	0	0	0	0	118270000	0	0	0
NGNYCVLQMDQSYKPDENEVR	N-X-C	Q9CWJ9	Atic							By MS/MS			0	0	0	19961000	0	0	0	0	0
NHCGIASYCSYPEI	N-X-C	O70370	Ctss								By MS/MS		0	0	0	0	0	0	0	0	0
NHPEPSTEQIMETLGGNLCR	N-X-C	G3X982	Aox3					By MS/MS		By MS/MS	By MS/MS	By MS/MS	0	608820000	0	313000000	306070000	190730000	0	0	0
NHPEPTLDQLTDALGGNLCR	N-X-C	O54754	Aox1			By MS/MS		By MS/MS	By MS/MS	By MS/MS	By MS/MS	By MS/MS	0	134940000	97066000	36490000	319350000	49357000	0	0	87437000
NICFTVWDVGGQDK	N-X-C	P84084	Arf5		By MS/MS		By MS/MS		By MS/MS	By MS/MS	By MS/MS	By MS/MS	20876000	0	30063000	123330000	16601000	97776000	0	17971000	0
NICYVITHGDAK	N-X-C	P97457	Mylpf								By MS/MS		0	0	0	0	0	0	0	0	0
NICYVITHGDAKDQE	N-X-C	P97457	Mylpf								By MS/MS		0	0	0	0	42785000	0	0	0	0
NIETFAMNICEHFLSSFNHVTR	N-X-C	P25688	Uox		By MS/MS	By matching		By MS/MS		By MS/MS		By MS/MS	0	15771000	0	266570000	0	557690000	0	6684100	7865000
NKPEPTVEEIENAFQGNLCR	N-X-C	Q00519	Xdh		By MS/MS	By MS/MS		By MS/MS	By MS/MS	By MS/MS	By MS/MS	By MS/MS	0	261290000	230230000	79570000	333950000	117130000	0	72188000	115310000
NLCDLGIVDPYPPLCDIK	N-X-C	O08663	Metap2		By MS/MS							By MS/MS	0	0	0	0	0	36755000	0	0	0
NLCLLYSLYGISQK	N-X-C	Q9R0H0	Acox1							By MS/MS		By MS/MS	0	0	0	116080000	0	53133000	0	0	0
NLCSDDTPMVR	N-X-C	Q76MZ3	Ppp2r1a		By MS/MS			By MS/MS		By MS/MS	By MS/MS	By MS/MS	0	34008000	0	79767000	74115000	64335000	0	0	0
NLEENYCR	N-X-C	P20918	Plg		By MS/MS			By MS/MS	By matching	By MS/MS	By MS/MS	By MS/MS	0	30928000	22814000	27006000	53191000	0	0	20787000	0
NNGCLVVLPGTHK	N-X-C	O35386	Phyh	By MS/MS		By MS/MS	By MS/MS	By MS/MS			By MS/MS	By MS/MS	83787000	63202000	0	0	36700000	32291000	0	0	141760000
NSCISEEER	N-X-C	Q3UQ44	Iqgap2	By MS/MS	By MS/MS	By MS/MS	By MS/MS	By MS/MS	By MS/MS	By MS/MS	By MS/MS	By MS/MS	39611000	32389000	43231000	28165000	112830000	20453000	41195000	26996000	29800000
NSCNQCNEPRPEDSR	N-X-C	Q8BQ46	Taf15		By MS/MS	By MS/MS		By MS/MS		By MS/MS	By MS/MS	By MS/MS	0	8719500	0	5473800	19800000	8136500	0	3577600	3727900
NTNDANSCQIIIPQNQVNR	N-X-C	Q61598	Gdi2		By MS/MS	By MS/MS				By MS/MS	By MS/MS	By MS/MS	0	0	0	96385000	92093000	56797000	0	27355000	16621000
NVCHYDFPVLMDK	N-X-C	Q9QZ85	Iigp1		By MS/MS					By MS/MS			0	0	0	23464000	0	0	0	0	0
NVCSEAAQK	N-X-C	Q8VEE0	Rpe		By MS/MS			By MS/MS		By MS/MS			0	9829100	0	6999600	0	0	0	0	0
NVCTEAGMFAIR	N-X-C	P62334	Psmc6							By MS/MS			0	0	0	0	0	0	0	0	0
NYCNIQVTK	N-X-C	Q5XJY5	Arcn1							By MS/MS		By matching	0	0	0	45959000	0	55711000	0	0	0
QLPEGNICR	N-X-C	Q8R164	Bphl							By MS/MS		By MS/MS	0	0	0	63510000	0	0	0	0	0
QNFIDPLQNLCDK	N-X-C	Q62419	Sh3gl1					By MS/MS				By MS/MS	0	9555200	0	0	0	0	0	0	0
QTISNACGTIGLIHAIANNK	N-X-C	Q9JKB1	Uchl3							By MS/MS		By MS/MS	0	0	0	27252000	0	23855000	0	0	0
QTVTGGDSEIVDGFNVCQK	N-X-C	Q924Y0	Bbox1		By matching	By MS/MS		By MS/MS	By MS/MS	By MS/MS	By MS/MS	By MS/MS	0	21474000	0	26350000	46277000	26817000	0	10439000	19338000
QVLASAPTDNNLCHFR	N-X-C	Q9DCC4	Pycrl							By MS/MS		By MS/MS	0	0	0	49041000	0	40442000	0	0	0
QWNNCAFLESSAK	N-X-C	Q99JI6	Rap1b							By MS/MS		By MS/MS	0	0	0	31786000	0	36153000	0	0	0
QWVTLVVDVNECLDR	N-X-C	Q3UQ44	Iqgap2							By MS/MS			0	0	0	59737000	0	0	0	0	0
SCQDINECEHR	N-X-C	Q9WVH9	Fbln5				By MS/MS	By MS/MS	By MS/MS			By MS/MS	4688200	8749000	20069000	0	0	7168200	0	0	0
SGANVLICGPNGCGK	N-X-C	P55096	Abcd3		By MS/MS	By MS/MS	By MS/MS	By matching	By MS/MS	By MS/MS		By MS/MS	337560000	150400000	258080000	219780000	0	170010000	0	263800000	248470000
SGFHTVPGQPGCQDINECLR	N-X-C	Q91ZX7	Lrp1		By MS/MS	By MS/MS				By MS/MS	By MS/MS	By MS/MS	0	0	0	27904000	103110000	32293000	0	42937000	48103000
SGQGAFGNMCR	N-X-C	Q9D8E6	Rpl4		By MS/MS		By matching	By matching	By MS/MS	By MS/MS	By MS/MS	By MS/MS	6089000	18812000	24136000	74196000	115900000	35280000	0	5323900	0
SGTGQQLGQAAEESNCCAR	N-X-C	Q9JIZ9	Plscr3						By MS/MS				0	0	7207500	0	0	0	0	0	0
SHLLNCCPHDVLSGTR	N-X-C	Q7TNC4	Luc7l2			By MS/MS		By MS/MS			By MS/MS		0	35104000	0	0	55926000	0	0	0	13471000
SNPENNVGLITLANDCEVLTTLTPDTGR	N-X-C	O35226	Psmd4	By matching	By MS/MS	By MS/MS	By MS/MS	By MS/MS		By MS/MS	By MS/MS	By matching	17298000	25460000	0	34101000	22843000	52600000	14517000	22812000	14329000
SSGLNLCTGTGSK	N-X-C	Q8C5H8	Nadk2	By MS/MS	By MS/MS	By MS/MS	By MS/MS	By matching		By MS/MS	By matching	By MS/MS	22513000	43709000	0	74128000	70223000	39463000	14720000	33339000	0
TAIHTAAMDMLGGSGVENQCR	N-X-C	Q2TPA8	Hsdl2			By MS/MS				By MS/MS	By MS/MS	By MS/MS	0	0	0	59254000	0	59903000	0	0	0
TCQDINECETTNECR	N-X-C	Q8BPB5	Efemp1						By MS/MS				0	0	4442700	0	0	0	0	0	0
TFHETLNCCGSNALTTLTTTILR	N-X-C	P35762	Cd81							By MS/MS		By MS/MS	0	0	0	126890000	0	60891000	0	0	0
TGCTDINECEIGAHNCGR	N-X-C	Q61554	Fbn1								By MS/MS		0	0	0	0	36620000	0	0	0	0
THTLQLANTDPLYPDFSTTANNICIDK	N-X-C	Q68FH4	Galk2								By MS/MS		0	0	0	0	19284000	0	0	0	0
TIQLNVCNSEEVEK	N-X-C	Q80XN0	Bdh1	By MS/MS	By MS/MS	By MS/MS	By MS/MS	By MS/MS	By MS/MS	By MS/MS	By MS/MS	By MS/MS	230100000	188500000	390440000	342640000	602900000	258420000	321280000	144010000	132140000
TNLCATWEALEACK	N-X-C	Q8VCX1	Akr1d1	By MS/MS	By MS/MS	By MS/MS	By MS/MS	By MS/MS	By MS/MS	By MS/MS	By MS/MS	By MS/MS	84789000	130160000	93241000	141020000	122860000	147390000	50620000	51201000	62557000
TPAILEASAGAIQNLCAGR	N-X-C	P30999	Ctnnd1							By MS/MS			0	0	0	11840000	0	0	0	0	0
TPENFPDAGLEMNYCR	N-X-C	P20918	Plg		By MS/MS	By MS/MS	By MS/MS	By MS/MS	By MS/MS	By MS/MS	By MS/MS	By MS/MS	16972000	31411000	16182000	27394000	25769000	27957000	0	16726000	15998000
TSADLQTNACVTR	N-X-C	Q91WU5	As3mt	By MS/MS								By MS/MS	0	0	0	0	0	24484000	6537200	0	0
TYADYESVNECMEGVCK	N-X-C	P84089	Erh		By MS/MS			By MS/MS		By MS/MS		By MS/MS	0	0	0	71455000	0	91929000	0	7625600	0
VANYCSTHLLEHITTNEDFR	N-X-C	P36993	Ppm1b		By MS/MS					By MS/MS	By MS/MS	By matching	0	0	0	20193000	73688000	20733000	0	12416000	0
VCTETEFACHSYNECVALEYR	N-X-C	Q05793	Hspg2						By MS/MS				0	0	0	0	0	0	0	0	0
VDCTANTNTCNK	N-X-C	P27773	Pdia3	By MS/MS	By MS/MS	By MS/MS	By MS/MS	By MS/MS	By MS/MS	By MS/MS	By MS/MS	By MS/MS	126950000	151110000	269080000	78129000	311090000	56659000	176370000	86069000	93766000
VDSDNLCTEEIFPTEGAGTDLR	N-X-C	Q91VD9	Ndufs1							By MS/MS		By MS/MS	0	0	0	57533000	0	43406000	0	0	0
VFQSSTSQEQVYNDCAK	N-X-C	Q61768	Kif5b						By MS/MS	By MS/MS		By MS/MS	0	0	11553000	12548000	0	10338000	0	0	0
VITVDGNICSGK	N-X-C	Q99LC3	Ndufa10				By MS/MS	By MS/MS		By MS/MS		By MS/MS	16437000	56801000	0	191440000	0	121540000	0	0	0
VNECTEILSSPECQIFNAVPILIDYCPGSHNK	N-X-C	K7N6C2	Cyp2c68	By matching	By MS/MS	By MS/MS					By MS/MS		0	0	0	0	22349000	0	30136000	14624000	11819000
VNQYANECAQEK	N-X-C	P08032	Spta1	By MS/MS	By MS/MS	By MS/MS	By MS/MS	By MS/MS	By MS/MS	By MS/MS	By MS/MS	By MS/MS	2932600	9693700	0	4666900	35100000	4473000	0	7513500	5427500
YEPFSFADDIGSNNCGYYDLQAVLTHQGR	N-X-C	Q9JMA1	Usp14									By MS/MS	0	0	0	0	0	48237000	0	0	0
YGLNMCR	N-X-C	P62274	Rps29							By MS/MS		By MS/MS	0	0	0	156970000	0	101490000	0	0	0
YISGFGNECASEDPR	N-X-C	O09173	Hgd	By MS/MS	By MS/MS	By MS/MS	By MS/MS	By MS/MS	By MS/MS	By MS/MS	By MS/MS	By MS/MS	923610000	1249300000	1277600000	718090000	1419200000	1.0631e+09	542810000	449190000	399780000
YNLEELYQAVENLCSHK	N-X-C	Q3TCH7	Cul4a		By MS/MS	By MS/MS		By MS/MS		By MS/MS	By MS/MS	By MS/MS	0	18791000	0	32276000	14205000	19268000	0	26031000	11224000
YQQELEEEIKELYENFCK	N-X-C	Q91YH5	Atl3		By MS/MS	By MS/MS		By MS/MS		By MS/MS	By MS/MS	By MS/MS	0	25277000	0	51371000	48198000	41377000	0	25992000	15579000
YTVNQCQR	N-X-C	Q61147	Cp		By matching			By MS/MS	By MS/MS	By matching	By MS/MS	By MS/MS	0	8826300	12422000	16396000	0	19923000	0	5967500	0

## Sheet: Identified Glycoprotein
Protein ID	Protein names	Gene names	Identification type ND1	Identification type ND2	Identification type ND3	Identification type HFD1	Identification type HFD2	Identification type HFD3	Identification type HFDL1	Identification type HFDL2	Identification type HFDL3	Intensity ND1	Intensity ND2	Intensity ND3	Intensity HFD1	Intensity HFD2	Intensity HFD3	Intensity HFDL1	Intensity HFDL2	Intensity HFDL3
A2A974	Cytochrome P450 4A12A	Cyp4a12b			By matching	By MS/MS	By MS/MS					0	0	32733000	15204000	17626000	0	0	0	0
A2BIM8	Major urinary protein 18	Mup18						By matching				0	0	0	0	0	70104000	0	0	0
B2RXS4	Plexin-B2	Plxnb2						By MS/MS				0	0	0	0	0	0	0	0	0
D3Z5S8	Terminal nucleotidyltransferase 5A	Tent5a	By MS/MS	By MS/MS	By matching		By MS/MS		By MS/MS	By MS/MS	By MS/MS	1398000000	2.1224e+09	2.9587e+09	0	6.7937e+09	0	1100700000	3.8541e+09	1.6145e+09
E9PV38	Carboxylic ester hydrolase	Ces2g						By MS/MS				0	0	0	0	0	16156000	0	0	0
E9PWQ3	Collagen, type VI, alpha 3	Col6a3						By MS/MS				0	0	0	0	0	49692000	0	0	0
E9PZ36	Fibrocystin	Pkhd1	By MS/MS			By MS/MS						75261000	0	0	66700000	0	0	0	0	0
E9Q414	Apolipoprotein B-100	Apob						By MS/MS				0	0	0	0	0	0	0	0	0
G3UW82	Myosin-1	Myh1								By matching		0	0	0	0	0	0	0	69521000	0
G3X982	Aldehyde oxidase 3	Aox3	By MS/MS								By MS/MS	246170000	0	0	0	0	0	0	0	0
G3X9Y6	Aldo-keto reductase family 1, member C19	Akr1c19					By MS/MS					0	0	0	0	40095000	0	0	0	0
O08573	Galectin-9	Lgals9	By matching				By matching	By matching				15662000	0	0	0	23285000	17161000	0	0	0
O09012	Peroxisomal targeting signal 1 receptor	Pex5					By MS/MS	By matching				0	0	0	0	26160000	12900000	0	0	0
O09117	Synaptophysin-like protein 1	Sypl1						By MS/MS				0	0	0	0	0	0	0	0	0
O09159	Lysosomal alpha-mannosidase	Man2b1		By MS/MS	By MS/MS		By MS/MS	By MS/MS				0	47730000	20743000	0	16302000	84807000	0	0	0
O35114	Lysosome membrane protein 2	Scarb2	By MS/MS									0	0	0	0	0	0	0	0	0
O35608	Angiopoietin-2	Angpt2										0	0	0	0	0	0	0	0	0
O35658	Complement component 1 Q subcomponent-binding protein, mitochondrial	C1qbp	By MS/MS									0	0	0	0	0	0	0	0	0
O35660	Glutathione S-transferase Mu 6	Gstm6								By MS/MS		0	0	0	0	0	0	0	13868000	0
O35949	Elongation of very long chain fatty acids protein 3	Elovl3		By MS/MS				By matching				0	15984000	0	0	0	13741000	0	0	0
O70570	Polymeric immunoglobulin receptor	Pigr	By MS/MS			By MS/MS		By MS/MS				11262000	0	0	12033000	0	17685000	0	0	0
O88491	Histone-lysine N-methyltransferase, H3 lysine-36 and H4 lysine-20 specific	Nsd1				By MS/MS						0	0	0	0	0	0	0	0	0
O88844	Isocitrate dehydrogenase [NADP] cytoplasmic	Idh1		By MS/MS		By MS/MS						0	60329000	0	46136000	0	0	0	0	0
O89017	Legumain	Lgmn	By matching	By MS/MS	By MS/MS	By MS/MS	By MS/MS	By MS/MS				30659000	10570000	6387300	13446000	0	33500000	0	0	0
O89023	Tripeptidyl-peptidase 1	Tpp1			By MS/MS		By matching	By MS/MS		By MS/MS		0	0	36024000	0	36513000	51862000	0	152760000	0
P01869	Ig gamma-1 chain C region, membrane-bound form	Ighg1					By matching	By MS/MS				0	0	0	0	22828000	43078000	0	0	0
P01872	Ig mu chain C region	Ighm		By matching	By MS/MS		By matching	By matching		By MS/MS		0	23900000	20907000	0	28621000	71549000	0	76752000	0
P01901	H-2 class I histocompatibility antigen, K-B alpha chain	H2-K1	By MS/MS	By MS/MS	By MS/MS	By MS/MS		By matching		By MS/MS		129480000	93136000	45257000	60576000	0	200220000	0	50202000	0
P04939	Major urinary protein 3	Mup3		By MS/MS								0	205510000	0	0	0	0	0	0	0
P05202	Aspartate aminotransferase, mitochondrial	Got2	By matching	By MS/MS			By MS/MS					5979400	12293000	0	0	29297000	0	0	0	0
P05213	Tubulin alpha-1B chain	Tuba1b	By MS/MS	By MS/MS		By MS/MS	By matching	By MS/MS	By matching	By MS/MS		54946000	22642000	0	24906000	25672000	87015000	77565000	45674000	0
P05977	Myosin light chain 1/3, skeletal muscle isoform	Myl1								By MS/MS		0	0	0	0	0	0	0	156210000	0
P06797	Cathepsin L1	Ctsl						By MS/MS				0	0	0	0	0	21659000	0	0	0
P06909	Complement factor H	Cfh	By MS/MS			By MS/MS		By MS/MS				11931000	0	0	0	0	43916000	0	0	0
P07759	Serine protease inhibitor A3K	Serpina3k		By MS/MS	By MS/MS		By matching	By MS/MS		By MS/MS		0	23445000	13039000	0	27892000	53964000	0	13473000	0
P08101	Low affinity immunoglobulin gamma Fc region receptor II	Fcgr2		By MS/MS		By MS/MS				By MS/MS		0	35282000	0	16529000	0	0	0	73126000	0
P08113	Endoplasmin	Hsp90b1						By MS/MS				0	0	0	0	0	0	0	0	0
P08228	Superoxide dismutase [Cu-Zn]	Sod1	By MS/MS					By MS/MS		By MS/MS		19129000	0	0	0	0	28868000	0	63536000	0
P09055	Integrin beta-1	Itgb1	By MS/MS	By MS/MS	By matching	By MS/MS				By MS/MS		18361000	9325100	5932800	12310000	0	0	0	14137000	0
P09411	Phosphoglycerate kinase 1	Pgk1	By MS/MS									42608000	0	0	0	0	0	0	0	0
P09542	Myosin light chain 3	Myl3								By MS/MS		0	0	0	0	0	0	0	0	0
P09671	Superoxide dismutase [Mn], mitochondrial	Sod2					By MS/MS					0	0	0	0	0	0	0	0	0
P10126	Elongation factor 1-alpha 1	Eef1a1	By matching					By MS/MS				20240000	0	0	0	0	22695000	0	0	0
P11276	Fibronectin	Fn1	By MS/MS	By MS/MS	By MS/MS	By MS/MS	By MS/MS	By MS/MS				24913000	12205000	0	20543000	33015000	76745000	0	0	0
P11438	Lysosome-associated membrane glycoprotein 1	Lamp1						By MS/MS				0	0	0	0	0	45147000	0	0	0
P11725	Ornithine carbamoyltransferase, mitochondrial	Otc	By MS/MS									167930000	0	0	0	0	0	0	0	0
P12710	Fatty acid-binding protein, liver	Fabp1	By MS/MS				By MS/MS	By MS/MS			By matching	58726000	0	0	0	100570000	29425000	0	0	48572000
P12815	Programmed cell death protein 6	Pdcd6					By MS/MS					0	0	0	0	20992000	0	0	0	0
P13541	Myosin-3	Myh3	By MS/MS	By MS/MS	By MS/MS	By MS/MS	By MS/MS	By matching	By MS/MS	By MS/MS	By MS/MS	36031000	193510000	247980000	69668000	0	84268000	667050000	306580000	767190000
P14152	Malate dehydrogenase, cytoplasmic	Mdh1		By MS/MS		By matching	By MS/MS					0	27352000	0	36764000	69644000	0	0	0	0
P15105	Glutamine synthetase	Glul	By MS/MS				By matching					28070000	0	0	0	145090000	0	0	0	0
P16015	Carbonic anhydrase 3	Ca3	By matching	By MS/MS	By MS/MS	By MS/MS	By MS/MS			By MS/MS		435570000	440540000	542670000	358620000	373950000	0	0	221560000	0
P16045	Galectin-1	Lgals1		By MS/MS		By MS/MS						0	19758000	0	76852000	0	0	0	0	0
P16675	Lysosomal protective protein	Ctsa						By MS/MS				0	0	0	0	0	0	0	0	0
P16858	Glyceraldehyde-3-phosphate dehydrogenase	Gapdh		By MS/MS		By MS/MS	By MS/MS	By MS/MS				0	25169000	0	0	59330000	16922000	0	0	0
P17047	Lysosome-associated membrane glycoprotein 2	Lamp2				By MS/MS						0	0	0	0	0	0	0	0	0
P17742	Peptidyl-prolyl cis-trans isomerase A	Ppia						By MS/MS		By MS/MS		0	0	0	0	0	0	0	0	0
P18242	Cathepsin D	Ctsd	By MS/MS	By MS/MS		By MS/MS	By MS/MS	By MS/MS		By MS/MS		194820000	98092000	0	80723000	95990000	1.06e+09	0	98585000	0
P21981	Protein-glutamine gamma-glutamyltransferase 2	Tgm2					By MS/MS					0	0	0	0	0	0	0	0	0
P22599	Alpha-1-antitrypsin 1-2	Serpina1b	By MS/MS	By MS/MS	By MS/MS	By MS/MS		By MS/MS		By MS/MS		195370000	223710000	116830000	144490000	0	308270000	0	114140000	0
P23953	Carboxylesterase 1C	Ces1c								By MS/MS		0	0	0	0	0	0	0	0	0
P24270	Catalase	Cat		By MS/MS			By MS/MS	By MS/MS				0	226000000	0	0	471400000	302160000	0	0	0
P24369	Peptidyl-prolyl cis-trans isomerase B	Ppib	By MS/MS					By MS/MS				273700000	0	0	0	0	360560000	0	0	0
P24638	Lysosomal acid phosphatase	Acp2						By MS/MS				0	0	0	0	0	21796000	0	0	0
P24668	Cation-dependent mannose-6-phosphate receptor	M6pr	By MS/MS									35840000	0	0	0	0	0	0	0	0
P26039	Talin-1	Tln1					By MS/MS					0	0	0	0	0	0	0	0	0
P26443	Glutamate dehydrogenase 1, mitochondrial	Glud1			By MS/MS	By MS/MS	By MS/MS	By matching				0	0	58466000	35898000	27732000	45411000	0	0	0
P27659	60S ribosomal protein L3	Rpl3		By MS/MS								0	0	0	0	0	0	0	0	0
P28654	Decorin	Dcn								By MS/MS		0	0	0	0	0	0	0	180860000	0
P28665	Murinoglobulin-1	Mug1				By MS/MS		By MS/MS				0	0	0	13372000	0	19394000	0	0	0
P28843	Dipeptidyl peptidase 4	Dpp4	By MS/MS			By MS/MS	By MS/MS	By MS/MS		By MS/MS		139530000	0	0	74485000	38325000	101120000	0	94433000	0
P29788	Vitronectin	Vtn										0	0	0	0	0	0	0	0	0
P32020	Non-specific lipid-transfer protein	Scp2		By MS/MS			By MS/MS		By MS/MS	By MS/MS	By MS/MS	0	18494000	0	0	78212000	0	0	0	0
P34927	Asialoglycoprotein receptor 1	Asgr1	By matching					By MS/MS				13832000	0	0	0	0	22854000	0	0	0
P35492	Histidine ammonia-lyase	Hal				By MS/MS						0	0	0	0	0	0	0	0	0
P38060	Hydroxymethylglutaryl-CoA lyase, mitochondrial	Hmgcl			By matching	By MS/MS						0	0	9550000	21230000	0	0	0	0	0
P39061	Collagen alpha-1(XVIII) chain	Col18a1						By MS/MS				0	0	0	0	0	29181000	0	0	0
P41216	Long-chain-fatty-acid--CoA ligase 1	Acsl1								By MS/MS		0	0	0	0	0	0	0	0	0
P43406	Integrin alpha-V	Itgav						By MS/MS				0	0	0	0	0	0	0	0	0
P45376	Aldose reductase	Akr1b1									By MS/MS	0	0	0	0	0	0	0	0	0
P46978	Dolichyl-diphosphooligosaccharide--protein glycosyltransferase subunit STT3A	Stt3a										0	0	0	0	0	0	0	0	0
P49935	Pro-cathepsin H	Ctsh			By MS/MS					By MS/MS		0	0	24289000	0	0	0	0	0	0
P50172	Corticosteroid 11-beta-dehydrogenase isozyme 1	Hsd11b1		By MS/MS	By MS/MS	By MS/MS	By MS/MS	By MS/MS		By MS/MS		0	187880000	126130000	240550000	100580000	102700000	0	581210000	0
P50427	Steryl-sulfatase	Sts								By MS/MS		0	0	0	0	0	0	0	22696000	0
P51174	Long-chain specific acyl-CoA dehydrogenase, mitochondrial	Acadl						By matching				0	0	0	0	0	184730000	0	0	0
P52430	Serum paraoxonase/arylesterase 1	Pon1	By MS/MS	By MS/MS	By MS/MS	By MS/MS	By MS/MS	By MS/MS		By MS/MS		288610000	151360000	82529000	141240000	93335000	236590000	0	214180000	0
P55096	ATP-binding cassette sub-family D member 3	Abcd3					By matching	By MS/MS				0	0	0	0	150400000	258080000	0	0	0
P55302	Alpha-2-macroglobulin receptor-associated protein	Lrpap1		By MS/MS				By MS/MS				0	0	0	0	0	16208000	0	0	0
P56391	Cytochrome c oxidase subunit 6B1	Cox6b1		By MS/MS			By MS/MS			By MS/MS		0	98822000	0	0	134000000	0	0	113230000	0
P57780	Alpha-actinin-4	Actn4								By matching		0	0	0	0	0	0	0	40156000	0
P58252	Elongation factor 2	Eef2	By MS/MS									67620000	0	0	0	0	0	0	0	0
P59328	WD repeat and HMG-box DNA-binding protein 1	Wdhd1	By MS/MS	By MS/MS	By MS/MS	By MS/MS		By MS/MS		By MS/MS		64207000	109750000	120460000	89057000	0	80577000	0	542420000	0
P60710	Actin, cytoplasmic 1	Actb	By MS/MS	By MS/MS	By MS/MS	By MS/MS	By MS/MS	By MS/MS		By MS/MS		235050000	124480000	118790000	135650000	194190000	0	0	574300000	0
P61215	Carbonic anhydrase-related protein 10	Ca10		By MS/MS	By MS/MS		By MS/MS		By MS/MS	By MS/MS	By MS/MS	0	36125000	39891000	0	49377000	0	108860000	111470000	45121000
P61979	Heterogeneous nuclear ribonucleoprotein K	Hnrnpk					By MS/MS	By MS/MS		By MS/MS		0	0	0	0	21554000	30193000	0	43479000	0
P63017	Heat shock cognate 71 kDa protein	Hspa8								By MS/MS		0	0	0	0	0	0	0	0	0
P63038	60 kDa heat shock protein, mitochondrial	Hspd1					By MS/MS			By MS/MS	By MS/MS	0	0	0	0	0	0	0	0	0
P63260	Actin, cytoplasmic 2	Actg1	By MS/MS				By MS/MS	By MS/MS				47005000	0	0	0	12912000	147070000	0	0	0
P70232	Neural cell adhesion molecule L1-like protein	Chl1		By MS/MS	By MS/MS			By MS/MS				0	71000000	85250000	0	0	36316000	0	0	0
P70699	Lysosomal alpha-glucosidase	Gaa					By MS/MS	By MS/MS		By MS/MS		0	0	0	0	15236000	45944000	0	38733000	0
P97290	Plasma protease C1 inhibitor	Serping1	By MS/MS	By MS/MS		By MS/MS		By MS/MS				14754000	8829100	0	17857000	0	38431000	0	0	0
P97325	CMP-N-acetylneuraminate-beta-1,4-galactoside alpha-2,3-sialyltransferase	St3gal3		By MS/MS	By matching			By MS/MS		By MS/MS		0	54380000	72533000	0	0	25900000	0	175130000	0
P97328	Ketohexokinase	Khk					By MS/MS					0	0	0	0	0	0	0	0	0
P97855	Ras GTPase-activating protein-binding protein 1	G3bp1					By MS/MS					0	0	0	0	0	0	0	0	0
Q00519	Xanthine dehydrogenase/oxidase	Xdh						By MS/MS				0	0	0	0	0	24365000	0	0	0
Q01279	Epidermal growth factor receptor	Egfr	By MS/MS	By MS/MS								13171000	0	0	0	0	0	0	0	0
Q03311	Cholinesterase	Bche						By MS/MS				0	0	0	0	0	17051000	0	0	0
Q05793	Basement membrane-specific heparan sulfate proteoglycan core protein	Hspg2						By MS/MS				0	0	0	0	0	0	0	0	0
Q05920	Pyruvate carboxylase, mitochondrial	Pc								By MS/MS		0	0	0	0	0	0	0	0	0
Q06890	Clusterin	Clu						By MS/MS				0	0	0	0	0	28362000	0	0	0
Q07797	Galectin-3-binding protein	Lgals3bp						By MS/MS		By matching		0	0	0	0	0	0	0	43786000	0
Q07968	Coagulation factor XIII B chain	F13b						By MS/MS				0	0	0	0	0	11294000	0	0	0
Q08857	Platelet glycoprotein 4	Cd36				By MS/MS				By matching		0	0	0	15769000	0	0	0	16588000	0
Q3TDQ1	Dolichyl-diphosphooligosaccharide--protein glycosyltransferase subunit STT3B	Stt3b			By MS/MS					By MS/MS		0	0	26655000	0	0	0	0	133250000	0
Q3U095	NXPE family member 2	Nxpe2								By MS/MS		0	0	0	0	0	0	0	0	0
Q3UPL0	Protein transport protein Sec31A	Sec31a	By MS/MS		By MS/MS		By MS/MS					13568000	0	67436000	0	0	0	0	0	0
Q3V3R4	Integrin alpha-1	Itga1		By MS/MS								0	0	0	0	0	0	0	0	0
Q60930	Voltage-dependent anion-selective channel protein 2	Vdac2						By MS/MS				0	0	0	0	0	131160000	0	0	0
Q61129	Complement factor I	Cfi	By matching		By MS/MS		By MS/MS			By MS/MS		4719100	0	4620200	0	5261800	0	0	19002000	0
Q61176	Arginase-1	Arg1		By MS/MS	By MS/MS		By MS/MS			By MS/MS		0	82329000	107030000	0	112150000	0	0	369640000	0
Q61207	Prosaposin	Psap	By MS/MS	By MS/MS	By MS/MS	By MS/MS	By MS/MS			By MS/MS		337570000	302020000	138920000	336050000	437900000	0	0	712640000	0
Q61490	CD166 antigen	Alcam						By MS/MS				0	0	0	0	0	29364000	0	0	0
Q61646	Haptoglobin	Hp	By MS/MS	By MS/MS	By MS/MS	By MS/MS	By MS/MS	By MS/MS		By MS/MS		222520000	127150000	89917000	260470000	208640000	6954400	0	141640000	0
Q61838	Alpha-2-macroglobulin	A2m	By MS/MS									151980000	0	0	0	0	0	0	0	0
Q62087	Serum paraoxonase/lactonase 3	Pon3							By MS/MS			0	0	0	0	0	0	0	0	0
Q63880	Carboxylesterase 3A	Ces3a	By MS/MS	By MS/MS	By MS/MS	By MS/MS	By MS/MS			By MS/MS		1232300000	604370000	272530000	456460000	497130000	0	0	230190000	0
Q63886	UDP-glucuronosyltransferase 1-1	Ugt1a1	By MS/MS	By MS/MS	By MS/MS	By MS/MS	By matching	By MS/MS		By MS/MS		114590000	590230000	196440000	0	229070000	0	0	726920000	0
Q64329	Killer cell lectin-like receptor 3	Klra3		By MS/MS	By MS/MS		By MS/MS		By MS/MS		By MS/MS	0	22452000	0	0	0	0	131570000	0	98281000
Q64442	Sorbitol dehydrogenase	Sord		By MS/MS								0	17651000	0	0	0	0	0	0	0
Q6NSW3	A-kinase anchor protein SPHKAP	Sphkap	By MS/MS	By matching		By matching		By matching				173980000	1349700	0	172700000	0	245980000	0	0	0
Q6P3Y5	Zinc finger protein 280C	Znf280c							By MS/MS			0	0	0	0	0	0	0	0	0
Q6P6J9	Thioredoxin domain-containing protein 15	Txndc15						By MS/MS				0	0	0	0	0	14148000	0	0	0
Q6P6L0	Filamin A-interacting protein 1-like	Filip1l			By MS/MS							0	0	0	0	0	0	0	0	0
Q6P9K9	Neurexin-3	Nrxn3	By MS/MS	By MS/MS	By MS/MS		By MS/MS	By MS/MS	By MS/MS	By MS/MS	By MS/MS	18871000	50838000	50614000	0	60762000	26502000	44809000	71512000	25744000
Q7TSH7	Potassium voltage-gated channel subfamily F member 1	Kcnf1							By MS/MS			0	0	0	0	0	0	0	0	0
Q80XN0	D-beta-hydroxybutyrate dehydrogenase, mitochondrial	Bdh1	By MS/MS									29788000	0	0	0	0	0	0	0	0
Q8BI84	Melanoma inhibitory activity protein 3	Mia3				By MS/MS						0	0	0	0	0	0	0	0	0
Q8BMS1	Trifunctional enzyme subunit alpha, mitochondrial	Hadha		By MS/MS	By MS/MS		By MS/MS	By MS/MS		By MS/MS		0	21947000	0	0	55203000	22702000	0	59830000	0
Q8BS35	Alkylglycerol monooxygenase	Agmo	By matching					By MS/MS		By MS/MS		8051900	0	0	0	0	36389000	0	0	0
Q8C196	Carbamoyl-phosphate synthase [ammonia], mitochondrial	Cps1										0	0	0	0	0	0	0	0	0
Q8C7X2	ER membrane protein complex subunit 1	Emc1						By MS/MS				0	0	0	0	0	79166000	0	0	0
Q8CHT0	Delta-1-pyrroline-5-carboxylate dehydrogenase, mitochondrial	Aldh4a1						By MS/MS				0	0	0	0	0	408200000	0	0	0
Q8CIF4	Biotinidase	Btd						By MS/MS				0	0	0	0	0	0	0	0	0
Q8JZZ0	UDP-glucuronosyltransferase 3A2	Ugt3a2	By MS/MS	By MS/MS	By MS/MS	By MS/MS	By MS/MS	By MS/MS		By matching		104510000	68450000	30539000	93821000	48191000	127440000	0	103300000	0
Q8K0E8	Fibrinogen beta chain	Fgb	By MS/MS	By MS/MS	By MS/MS	By MS/MS	By MS/MS	By MS/MS				110940000	48570000	22527000	59262000	156890000	190130000	0	0	0
Q8QZR3	Pyrethroid hydrolase Ces2a	Ces2a								By MS/MS		0	0	0	0	0	0	0	533080000	0
Q8QZT1	Acetyl-CoA acetyltransferase, mitochondrial	Acat1				By matching				By matching		0	0	0	13930000	0	0	0	30404000	0
Q8R081	Heterogeneous nuclear ribonucleoprotein L	Hnrnpl							By MS/MS		By MS/MS	0	0	0	0	0	0	19267000	0	22954000
Q8R0W0	Epiplakin	Eppk1								By matching		0	0	0	0	0	0	0	38658000	0
Q8R0Y6	Cytosolic 10-formyltetrahydrofolate dehydrogenase	Aldh1l1							By MS/MS			0	0	0	0	0	0	0	0	0
Q8R1P5	Potassium channel subfamily K member 13	Kcnk13			By MS/MS							0	0	0	0	0	0	0	0	0
Q8R2E9	ERO1-like protein beta	Ero1lb	By MS/MS					By MS/MS				12522000	0	0	0	0	32559000	0	0	0
Q8VBZ3	Cleft lip and palate transmembrane protein 1 homolog	Clptm1	By MS/MS		By matching	By MS/MS						39969000	0	14982000	25390000	0	0	0	0	0
Q8VCC2	Liver carboxylesterase 1	Ces1										0	0	0	0	0	0	0	0	0
Q8VCH0	3-ketoacyl-CoA thiolase B, peroxisomal	Acaa1b							By MS/MS		By MS/MS	0	0	0	0	0	0	0	0	0
Q8VCM7	Fibrinogen gamma chain	Fgg	By matching		By MS/MS	By MS/MS		By MS/MS		By MS/MS		7745100	0	0	5915200	0	11009000	0	49712000	0
Q8VCT4	Carboxylesterase 1D	Ces1d										0	0	0	0	0	0	0	0	0
Q8VCU1	Carboxylesterase 3B	Ces3b				By MS/MS						0	0	0	20491000	0	0	0	0	0
Q8VCX1	3-oxo-5-beta-steroid 4-dehydrogenase	Akr1d1								By MS/MS		0	0	0	0	0	0	0	0	0
Q8VHE6	Dynein heavy chain 5, axonemal	Dnah5	By MS/MS									67221000	0	0	0	0	0	0	0	0
Q91WT7	3-alpha-hydroxysteroid dehydrogenase type 1, Aldo-keto reductase family 1, member C14	Akr1c14		By matching								0	25189000	0	0	0	0	0	0	0
Q91WT9	Cystathionine beta-synthase	Cbs				By MS/MS	By matching	By MS/MS				0	0	0	19254000	27942000	9841700	0	0	0
Q91WU0	Carboxylic ester hydrolase	Ces1f		By MS/MS	By MS/MS	By MS/MS	By MS/MS	By MS/MS		By MS/MS		0	141540000	68971000	136870000	78116000	287550000	0	168150000	0
Q91X72	Hemopexin	Hpx	By MS/MS	By MS/MS	By MS/MS	By MS/MS		By MS/MS		By MS/MS		28388000	104970000	36778000	40925000	0	215000000	0	108740000	0
Q91XD4	Formimidoyltransferase-cyclodeaminase	Ftcd			By MS/MS							0	0	0	0	0	0	0	0	0
Q91Y97	Fructose-bisphosphate aldolase B	Aldob									By MS/MS	0	0	0	0	0	0	0	0	69170000
Q91ZX7	Prolow-density lipoprotein receptor-related protein 1	Lrp1	By matching					By MS/MS				7894400	0	0	0	0	32832000	0	0	0
Q921I1	Serotransferrin	Tf				By MS/MS		By MS/MS				0	0	0	383200000	0	1293000000	0	0	0
Q922V4	Pleiotropic regulator 1	Plrg1		By MS/MS		By MS/MS			By MS/MS		By MS/MS	0	31611000	0	23354000	0	0	141260000	0	153010000
Q923B6	Metalloreductase STEAP4	Steap4	By MS/MS									0	0	0	0	0	0	0	0	0
Q924Z4	Ceramide synthase 2	Cers2	By MS/MS	By MS/MS		By MS/MS		By MS/MS				17998000	18234000	0	9345700	0	51556000	0	0	0
Q96DY5	RING finger protein 112	Rnf112					By MS/MS	By MS/MS		By MS/MS		0	0	0	0	38907000	16192000	0	53643000	0
Q99K41	EMILIN-1	Emilin1						By MS/MS				0	0	0	0	0	61321000	0	0	0
Q99K51	Plastin-3	Pls3								By MS/MS		0	0	0	0	0	0	0	0	0
Q99PG0	Arylacetamide deacetylase	Aadac						By MS/MS		By MS/MS		0	0	0	0	0	41664000	0	20701000	0
Q9CPW5	Translocon-associated protein subunit beta	Ssr2	By MS/MS	By MS/MS	By MS/MS	By MS/MS	By MS/MS	By MS/MS		By MS/MS		276450000	192860000	87211000	179980000	152440000	423090000	0	340950000	0
Q9CQF9	Prenylcysteine oxidase	Pcyox1				By MS/MS		By MS/MS		By matching		0	0	0	20481000	0	117250000	0	42429000	0
Q9CYA0	Cysteine-rich with EGF-like domain protein 2	Creld2	By MS/MS			By MS/MS		By MS/MS				25780000	0	0	13419000	0	49139000	0	0	0
Q9D2M8	Ubiquitin-conjugating enzyme E2 variant 2	Ube2v2									By MS/MS	0	0	0	0	0	0	0	0	0
Q9D7N9	Adipocyte plasma membrane-associated protein	Apmap	By MS/MS	By MS/MS	By MS/MS		By MS/MS	By matching		By MS/MS		50353000	27267000	23009000	0	0	68670000	0	0	0
Q9DBE0	Cysteine sulfinic acid decarboxylase	Csad									By MS/MS	0	0	0	0	0	0	0	0	258340000
Q9DBF1	Alpha-aminoadipic semialdehyde dehydrogenase	Aldh7a1		By MS/MS	By MS/MS	By MS/MS	By MS/MS	By MS/MS				0	88854000	115820000	0	106500000	175460000	0	0	0
Q9DBG6	Dolichyl-diphosphooligosaccharide--protein glycosyltransferase subunit 2	Rpn2		By MS/MS				By MS/MS				0	0	0	0	0	55571000	0	0	0
Q9DBG7	Signal recognition particle receptor subunit alpha	Srpr							By MS/MS			0	0	0	0	0	0	0	0	0
Q9EQ20	Methylmalonate-semialdehyde dehydrogenase [acylating], mitochondrial	Aldh6a1										0	0	0	0	0	0	0	0	0
Q9ESY9	Gamma-interferon-inducible lysosomal thiol reductase	Ifi30				By MS/MS		By MS/MS		By MS/MS		0	0	0	22154000	0	71955000	0	0	0
Q9ET01	Glycogen phosphorylase, liver form	Pygl				By MS/MS			By matching			0	0	0	40023000	0	0	19093000	0	0
Q9JJ80	Ribosome production factor 2 homolog	Rpf2									By MS/MS	0	0	0	0	0	0	0	0	0
Q9JKR6	Hypoxia up-regulated protein 1	Hyou1				By MS/MS		By MS/MS				0	0	0	6443400	0	19227000	0	0	0
Q9JLJ2	4-trimethylaminobutyraldehyde dehydrogenase	Aldh9a1										0	0	0	0	0	0	0	0	0
Q9QYC7	Vitamin K-dependent gamma-carboxylase	Ggcx						By MS/MS				0	0	0	0	0	32982000	0	0	0
Q9QZM0	Ubiquilin-2	Ubqln2								By matching		0	0	0	0	0	0	0	42817000	0
Q9R0L9	Sialomucin core protein 24	Cd164				By MS/MS		By MS/MS				0	0	0	7311700	0	57482000	0	0	0
Q9R0P5	Destrin	Dstn	By MS/MS	By MS/MS	By MS/MS	By MS/MS	By MS/MS	By MS/MS		By MS/MS		36006000	41491000	53810000	0	113440000	0	0	199380000	0
Q9WTU3	Sodium channel protein type 8 subunit alpha	Scn8a										0	0	0	0	0	0	0	0	0
Q9WUU7	Cathepsin Z	Ctsz	By MS/MS			By MS/MS	By MS/MS	By MS/MS		By MS/MS		63829000	0	0	50060000	55159000	206100000	0	152120000	0
Q9WV54	Acid ceramidase	Asah1	By MS/MS	By MS/MS		By MS/MS		By MS/MS				32779000	21903000	0	22160000	0	106620000	0	0	0
Q9WVB4	Slit homolog 3 protein	Slit3										0	0	0	0	0	0	0	0	0
Q9WVJ3	Carboxypeptidase Q	Cpq	By MS/MS	By MS/MS	By MS/MS							24220000	21050000	15357000	0	0	0	0	0	0
Q9Z0M5	Lysosomal acid lipase/cholesteryl ester hydrolase	Lipa	By MS/MS	By MS/MS		By MS/MS		By MS/MS		By MS/MS		85806000	87126000	0	37583000	0	137390000	0	42921000	0
A0A0A6YXW6	Ig alpha chain C region	Igha						By MS/MS				0	0	0	0	0	0	0	0	0
A0A286YDY8	Protease, serine 51	Prss51			By MS/MS			By matching				0	19622000	0	0	0	41022000	0	0	0
A0A571BDS5	Maltase-glucoamylase 2, pseudogene	Mgam2-ps			By MS/MS		By MS/MS	By MS/MS		By MS/MS		0	139200000	0	0	158930000	355870000	0	440150000	0
A0A5F8MPE6	Uncharacterized protein CXorf58 homolog			By matching								0	0	18221000	0	0	0	0	0	0
A2AHC7	Predicted gene 6592	Ssxb14		By MS/MS	By MS/MS	By matching	By MS/MS		By MS/MS	By MS/MS	By MS/MS	0	14972000	11739000	15423000	28166000	0	36646000	75814000	56031000
A2ASS6	Titin	Ttn								By MS/MS		0	0	0	0	0	0	0	28289000	0
A6X935	Inter alpha-trypsin inhibitor, heavy chain 4	Itih4							By MS/MS		By MS/MS	0	0	0	0	0	0	0	0	0
B1AR69	Myosin, heavy polypeptide 13, skeletal muscle	Myh13								By MS/MS		0	0	0	0	0	0	0	0	0
E9Q6D8	Complement component C6	C6							By MS/MS			0	0	0	0	0	0	0	0	0
F8VPN4	Glycogen debranching enzyme	Agl								By MS/MS		0	0	0	0	0	0	0	0	0
J3KMP5	Predicted gene, 21897	Gm21897									By matching	0	0	0	0	0	0	0	0	7680300
K7N6C2	Cytochrome P450, family 2, subfamily c, polypeptide 68	Cyp2c68	By matching	By MS/MS						By MS/MS		30136000	0	11819000	0	0	0	0	22349000	0
O08529	Calpain-2 catalytic subunit	Capn2		By MS/MS	By MS/MS	By matching		By MS/MS	By MS/MS	By MS/MS	By MS/MS	0	16510000	16496000	21649000	0	23606000	33030000	31208000	31511000
O08553	Dihydropyrimidinase-related protein 2	Dpysl2						By MS/MS		By MS/MS	By MS/MS	0	0	0	0	0	23463000	0	29432000	30510000
O08638	Myosin-11	Myh11		By MS/MS		By MS/MS					By matching	0	0	6586800	6785800	0	0	0	0	26918000
O08749	Dihydrolipoyl dehydrogenase, mitochondrial	Dld					By MS/MS			By MS/MS		0	0	0	0	58471000	0	0	116690000	0
O08795	Glucosidase 2 subunit beta	Prkcsh									By MS/MS	0	0	0	0	0	0	0	0	26840000
O09173	Homogentisate 1,2-dioxygenase	Hgd							By MS/MS		By MS/MS	0	0	0	0	0	0	22068000	0	39174000
O35161	Cadherin EGF LAG seven-pass G-type receptor 1	Celsr1							By MS/MS			0	0	0	0	0	0	20940000	0	0
O35386	Phytanoyl-CoA dioxygenase, peroxisomal	Phyh	By MS/MS	By MS/MS		By matching	By matching			By MS/MS		0	0	141760000	83787000	63202000	0	0	36700000	0
O35423	Serine--pyruvate aminotransferase, mitochondrial	Agxt				By MS/MS						0	0	0	0	0	0	0	0	0
O35474	EGF-like repeat and discoidin I-like domain-containing protein 3	Edil3				By matching						0	0	0	16321000	0	0	0	0	0
O35945	Aldehyde dehydrogenase, cytosolic 1	Aldh1a7							By MS/MS		By MS/MS	0	0	0	0	0	0	34956000	0	37155000
O35969	Guanidinoacetate N-methyltransferase	Gamt							By MS/MS			0	0	0	0	0	0	0	0	0
O55135	Eukaryotic translation initiation factor 6	Eif6					By MS/MS	By MS/MS		By MS/MS		0	0	0	0	35962000	13279000	0	27540000	0
O55142	60S ribosomal protein L35a	Rpl35a								By MS/MS		0	0	0	0	0	0	0	0	0
O70589	Peripheral plasma membrane protein CASK	Cask	By MS/MS				By MS/MS					0	0	0	0	0	0	0	0	0
P00186	Cytochrome P450 1A2	Cyp1a2										0	0	0	0	0	0	0	0	0
P01831	Thy-1 membrane glycoprotein	Thy1					By matching					0	0	0	0	69809000	0	0	0	0
P01845	Ig lambda-3 chain C region	Iglc3		By MS/MS								0	0	0	0	0	0	0	0	0
P05201	Aspartate aminotransferase, cytoplasmic	Got1									By MS/MS	0	0	0	0	0	0	0	0	0
P10605	Cathepsin B	Ctsb									By MS/MS	0	0	0	0	0	0	0	0	35798000
P10649	Glutathione S-transferase Mu 1	Gstm1			By MS/MS		By MS/MS		By MS/MS	By MS/MS	By MS/MS	0	0	0	0	0	0	213770000	241750000	165740000
P10922	Histone H1.0	H1f0								By MS/MS		0	0	0	0	0	0	0	23119000	0
P11714	Cytochrome P450 2D9	Cyp2d9	By MS/MS	By MS/MS	By MS/MS	By MS/MS	By MS/MS	By MS/MS	By MS/MS	By MS/MS	By MS/MS	4837000	17464000	10184000	8136400	9529600	8762900	20733000	8273800	10611000
P13634	Carbonic anhydrase 1	Ca1	By MS/MS	By MS/MS	By MS/MS	By MS/MS				By MS/MS	By MS/MS	0	171240000	194640000	70877000	0	0	0	334670000	243220000
P15116	Cadherin-2	Cdh2							By MS/MS		By MS/MS	0	0	0	0	0	0	6517600	0	4119500
P17156	Heat shock-related 70 kDa protein 2	Hspa2	By MS/MS	By MS/MS	By MS/MS	By MS/MS	By MS/MS	By MS/MS	By MS/MS	By MS/MS	By MS/MS	37347000	24779000	112950000	109580000	279940000	113790000	212510000	182370000	386060000
P17182	Alpha-enolase	Eno1					By MS/MS			By matching		0	0	0	0	38831000	0	0	32149000	0
P17717	UDP-glucuronosyltransferase 2B17	Ugt2b17	By MS/MS	By MS/MS	By MS/MS	By MS/MS	By matching		By MS/MS		By MS/MS	4045200	8923200	5812300	2529000	6251100	0	42506000	0	8797200
P19096	Fatty acid synthase	Fasn		By MS/MS	By MS/MS	By MS/MS	By MS/MS		By MS/MS	By MS/MS	By MS/MS	0	127400000	124270000	84234000	0	0	188350000	195200000	163510000
P20108	Thioredoxin-dependent peroxide reductase, mitochondrial	Prdx3	By matching									44567000	0	0	0	0	0	0	0	0
P20918	Plasminogen	Plg					By MS/MS					0	0	0	0	73013000	0	0	0	0
P24549	Retinal dehydrogenase 1	Aldh1a1		By MS/MS	By MS/MS		By MS/MS		By MS/MS		By MS/MS	0	86302000	13469000	0	20346000	0	48855000	0	47594000
P27773	Protein disulfide-isomerase A3	Pdia3						By MS/MS				0	0	0	0	0	16694000	0	0	0
P31230	Aminoacyl tRNA synthase complex-interacting multifunctional protein 1	Aimp1	By MS/MS	By MS/MS	By MS/MS	By MS/MS	By MS/MS	By matching		By MS/MS	By MS/MS	18376000	51261000	73106000	48043000	122780000	22609000	0	52662000	37877000
P33267	Cytochrome P450 2F2	Cyp2f2		By MS/MS		By MS/MS	By MS/MS	By MS/MS	By MS/MS			0	0	139970000	64730000	42828000	49359000	74716000	0	0
P34884	Macrophage migration inhibitory factor	Mif									By MS/MS	0	0	0	0	0	0	0	0	37109000
P38647	Stress-70 protein, mitochondrial	Hspa9		By MS/MS	By matching			By MS/MS	By matching	By MS/MS	By MS/MS	0	65335000	80181000	0	0	69903000	69492000	244660000	84654000
P40124	Adenylyl cyclase-associated protein 1	Cap1						By MS/MS				0	0	0	0	0	0	0	0	0
P40142	Transketolase	Tkt						By MS/MS				0	0	0	0	0	0	0	0	0
P42125	Enoyl-CoA delta isomerase 1, mitochondrial	Eci1			By MS/MS							0	0	0	0	0	0	0	0	0
P43883	Perilipin-2	Plin2				By MS/MS						0	0	0	41018000	0	0	0	0	0
P47791	Glutathione reductase, mitochondrial	Gsr						By MS/MS				0	0	0	0	0	38954000	0	0	0
P47962	60S ribosomal protein L5	Rpl5		By MS/MS	By MS/MS				By MS/MS	By MS/MS	By MS/MS	0	22956000	34957000	0	0	0	34734000	23885000	27653000
P48024	Eukaryotic translation initiation factor 1	Eif1							By MS/MS		By MS/MS	0	0	0	0	0	0	56592000	0	67801000
P49429	4-hydroxyphenylpyruvate dioxygenase	Hpd	By MS/MS		By MS/MS	By MS/MS	By MS/MS		By MS/MS	By matching	By MS/MS	40568000	123650000	0	159920000	221810000	0	111140000	121700000	102220000
P50247	Adenosylhomocysteinase	Ahcy	By MS/MS	By MS/MS	By MS/MS	By MS/MS	By MS/MS	By MS/MS	By MS/MS		By MS/MS	44398000	67528000	61929000	62610000	76546000	29891000	59845000	0	32908000
P50295	Arylamine N-acetyltransferase 2	Nat2		By MS/MS	By MS/MS							0	12104000	11005000	0	0	0	0	0	0
P50396	Rab GDP dissociation inhibitor alpha	Gdi1										0	0	0	0	0	0	0	0	0
P50544	Very long-chain specific acyl-CoA dehydrogenase, mitochondrial	Acadvl			By MS/MS							0	0	0	0	0	0	0	0	0
P50580	Proliferation-associated protein 2G4	Pa2g4						By MS/MS	By MS/MS		By MS/MS	0	0	0	0	0	9175100	18583000	0	27657000
P51410	60S ribosomal protein L9	Rpl9							By MS/MS			0	0	0	0	0	0	209050000	0	0
P53994	Ras-related protein Rab-2A	Rab2a	By MS/MS				By MS/MS			By MS/MS		28169000	0	0	0	0	0	0	31949000	0
P54869	Hydroxymethylglutaryl-CoA synthase, mitochondrial	Hmgcs2								By MS/MS		0	0	0	0	0	0	0	93224000	0
P55041	GTP-binding protein GEM	Gem	By MS/MS	By MS/MS	By matching	By matching				By matching	By MS/MS	10786000	27404000	752250000	82327000	0	0	0	386710000	0
P55264	Adenosine kinase	Adk									By MS/MS	0	0	0	0	0	0	0	0	11353000
P61255	60S ribosomal protein L26	Rpl26	By MS/MS	By MS/MS	By MS/MS	By MS/MS	By MS/MS		By MS/MS	By MS/MS	By MS/MS	55242000	88300000	101730000	103140000	233910000	0	58540000	345970000	60472000
P61922	4-aminobutyrate aminotransferase, mitochondrial	Abat							By MS/MS			0	0	0	0	0	0	0	0	0
P62242	40S ribosomal protein S8	Rps8					By MS/MS		By MS/MS		By MS/MS	0	0	0	0	19889000	0	35212000	0	17595000
P62317	Small nuclear ribonucleoprotein Sm D2	Snrpd2					By MS/MS			By MS/MS	By MS/MS	0	0	0	0	19005000	0	0	0	9578900
P62334	26S protease regulatory subunit 10B	Psmc6						By MS/MS				0	0	0	0	0	61269000	0	0	0
P63101	14-3-3 protein zeta/delta	Ywhaz						By MS/MS	By MS/MS		By MS/MS	0	0	0	0	0	26778000	41215000	0	65419000
P63158	High mobility group protein B1	Hmgb1									By MS/MS	0	0	0	0	0	0	0	0	0
P68040	Guanine nucleotide-binding protein subunit beta-2-like 1	Gnb2l1								By MS/MS		0	0	0	0	0	0	0	58759000	0
P68372	Tubulin beta-4B chain	Tubb4b		By matching		By MS/MS	By MS/MS	By MS/MS	By MS/MS	By MS/MS		0	0	8789700	14348000	29815000	28005000	105830000	56336000	0
P70697	Uroporphyrinogen decarboxylase	Urod		By MS/MS	By MS/MS				By MS/MS			0	11314000	8407300	0	0	0	0	0	0
P84104	Serine/arginine-rich splicing factor 3	Srsf3									By matching	0	0	0	0	0	0	0	0	102390000
P97429	Annexin A4	Anxa4		By MS/MS	By MS/MS							0	9355100	8988500	0	0	0	0	0	0
P97805	Protein FAM3D	Fam3d			By MS/MS			By matching	By MS/MS	By matching	By MS/MS	0	0	0	0	0	8053200	507230000	43512000	340990000
P99027	60S acidic ribosomal protein P2	Rplp2							By MS/MS		By MS/MS	0	0	0	0	0	0	38169000	0	44004000
Q01853	Transitional endoplasmic reticulum ATPase	Vcp									By MS/MS	0	0	0	0	0	0	0	0	25302000
Q03526	Tyrosine-protein kinase ITK/TSK	Itk										0	0	0	0	0	0	0	0	0
Q07417	Short-chain specific acyl-CoA dehydrogenase, mitochondrial	Acads	By MS/MS	By MS/MS	By MS/MS	By MS/MS	By MS/MS	By MS/MS	By MS/MS	By MS/MS	By MS/MS	28833000	202840000	248710000	0	356330000	56286000	181940000	420610000	186590000
Q3THE2	Myosin regulatory light chain 12B	Myl12b			By MS/MS			By matching	By MS/MS		By MS/MS	0	27806000	0	0	0	17717000	115870000	0	179750000
Q3THK7	GMP synthase [glutamine-hydrolyzing]	Gmps		By MS/MS				By MS/MS		By MS/MS		0	0	23384000	0	0	18174000	0	55262000	0
Q3THS6	S-adenosylmethionine synthase isoform type-2	Mat2a							By MS/MS	By MS/MS	By MS/MS	0	0	0	0	0	0	25818000	73607000	26157000
Q3TQS0	Calreticulin	Calr4		By MS/MS								0	0	10297000	0	0	0	0	0	0
Q3UEG6	Alanine--glyoxylate aminotransferase 2, mitochondrial	Agxt2								By MS/MS		0	0	0	0	0	0	0	57096000	0
Q3UL97	Activating transcription factor 7-interacting protein 2	Atf7ip2					By matching		By MS/MS		By matching	0	0	0	0	7248900	0	11756000	0	9996900
Q3UM45	Protein phosphatase 1 regulatory subunit 7	Ppp1r7									By matching	0	0	0	0	0	0	0	0	29973000
Q4QY64	ATPase family AAA domain-containing protein 5	Atad5	By MS/MS			By MS/MS						5146500	0	0	6004800	0	0	0	0	0
Q571I9	Aldehyde dehydrogenase family 16 member A1	Aldh16a1		By MS/MS	By MS/MS	By MS/MS		By MS/MS	By MS/MS			0	0	8572500	9462500	0	8386800	16744000	0	0
Q5FW57	Glycine N-acyltransferase-like protein	Gm4952		By MS/MS								0	0	0	0	0	0	0	0	0
Q5FW60	Major urinary protein 20	Mup20		By MS/MS			By MS/MS	By MS/MS			By MS/MS	0	0	19095000	0	0	20900000	0	0	73130000
Q5RI75	Ras and EF-hand domain-containing protein homolog	Rasef	By MS/MS			By MS/MS		By MS/MS				25712000	0	0	0	0	74197000	0	0	0
Q60931	Voltage-dependent anion-selective channel protein 3	Vdac3							By MS/MS			0	0	0	0	0	0	112550000	0	0
Q61586	Glycerol-3-phosphate acyltransferase 1, mitochondrial	Gpam		By MS/MS						By MS/MS		0	0	41871000	0	0	0	0	21772000	0
Q61696	Heat shock 70 kDa protein 1A	Hspa1a	By MS/MS					By matching		By matching		92040000	0	0	0	0	278960000	0	65077000	0
Q61735	Leukocyte surface antigen CD47	Cd47		By MS/MS	By MS/MS				By MS/MS		By MS/MS	0	20566000	16479000	0	0	0	61368000	0	44752000
Q62086	Serum paraoxonase/arylesterase 2	Pon2				By MS/MS		By MS/MS				0	0	0	10322000	0	18263000	0	0	0
Q62418	Drebrin-like protein	Dbnl			By MS/MS		By MS/MS	By MS/MS	By MS/MS			0	18007000	0	0	35120000	12083000	41633000	0	0
Q64374	Regucalcin	Rgn		By MS/MS								0	0	0	0	0	0	0	0	0
Q64514	Tripeptidyl-peptidase 2	Tpp2				By matching				By matching		0	0	0	10016000	0	0	0	50822000	0
Q68FH4	N-acetylgalactosamine kinase	Galk2								By MS/MS		0	0	0	0	0	0	0	19284000	0
Q6DFW4	Nucleolar protein 58	Nop58	By MS/MS		By MS/MS	By matching			By MS/MS		By MS/MS	965360000	219170000	0	142290000	0	0	1.0618e+09	0	531150000
Q6ZWQ7	Signal peptidase complex subunit 3	Spcs3		By MS/MS	By MS/MS			By MS/MS	By MS/MS		By MS/MS	0	14402000	8460600	0	0	9822000	42344000	0	25355000
Q78PY7	Staphylococcal nuclease domain-containing protein 1	Snd1		By MS/MS	By MS/MS				By MS/MS	By MS/MS	By MS/MS	0	55095000	75430000	0	0	0	54143000	48333000	35465000
Q7TQG1	Pleckstrin homology domain-containing family A member 6	Plekha6		By matching	By MS/MS							0	10020000	10720000	0	0	0	0	0	0
Q80X19	Collagen alpha-1(XIV) chain	Col14a1						By MS/MS				0	0	0	0	0	0	0	0	0
Q80X90	Filamin-B	Flnb	By MS/MS	By MS/MS		By MS/MS	By MS/MS	By MS/MS			By MS/MS	4958900	0	16614000	11734000	31500000	12063000	0	0	45382000
Q8BGA8	Acyl-coenzyme A synthetase ACSM5, mitochondrial	Acsm5		By MS/MS								0	0	0	0	0	0	0	0	0
Q8BVH9	Methyltransferase-like protein 6	Mettl6	By matching	By matching	By matching	By MS/MS						7149100	36698000	23806000	19356000	0	0	0	0	0
Q8BWT1	3-ketoacyl-CoA thiolase, mitochondrial	Acaa2							By matching		By MS/MS	0	0	0	0	0	0	55849000	0	46558000
Q8C5W3	Tubulin-specific chaperone cofactor E-like protein	Tbcel					By MS/MS			By matching		0	0	0	0	16469000	0	0	50909000	0
Q8CAS9	Poly [ADP-ribose] polymerase 9	Parp9			By MS/MS							0	0	0	0	0	0	0	0	0
Q8CGC7	Bifunctional glutamate/proline--tRNA ligase	Eprs							By MS/MS			0	0	0	0	0	0	13720000	0	0
Q8CI94	Glycogen phosphorylase, brain form	Pygb		By MS/MS	By MS/MS	By MS/MS	By MS/MS		By MS/MS	By matching	By MS/MS	0	70368000	71119000	47784000	41242000	0	48922000	87885000	14586000
Q8JZN5	Acyl-CoA dehydrogenase family member 9, mitochondrial	Acad9								By MS/MS		0	0	0	0	0	0	0	72344000	0
Q8K0G5	Protein TSSC1	Tssc1	By MS/MS	By MS/MS	By matching	By MS/MS	By MS/MS	By MS/MS	By MS/MS	By MS/MS	By MS/MS	26669000	36389000	76613000	48216000	65411000	26325000	55908000	81624000	52983000
Q8K211	High affinity copper uptake protein 1	Slc31a1	By MS/MS	By MS/MS	By MS/MS	By MS/MS						13727000	23101000	34964000	23713000	0	0	0	0	0
Q8VC12	Urocanate hydratase	Uroc1							By MS/MS			0	0	0	0	0	0	38748000	0	0
Q8VCB3	Glycogen [starch] synthase, liver	Gys2		By MS/MS				By MS/MS				0	0	55201000	0	0	20822000	0	0	0
Q8VCW8	Acyl-CoA synthetase family member 2, mitochondrial	Acsf2								By MS/MS		0	0	0	0	0	0	0	0	0
Q8VEK3	Heterogeneous nuclear ribonucleoprotein U	Hnrnpu		By MS/MS						By MS/MS	By MS/MS	0	0	19790000	0	0	0	0	31510000	25335000
Q8VI47	Canalicular multispecific organic anion transporter 1	Abcc2		By MS/MS	By MS/MS							0	12924000	0	0	0	0	0	0	0
Q91WD5	NADH dehydrogenase [ubiquinone] iron-sulfur protein 2, mitochondrial	Ndufs2								By MS/MS		0	0	0	0	0	0	0	81872000	0
Q91ZJ5	UTP--glucose-1-phosphate uridylyltransferase	Ugp2		By MS/MS	By MS/MS	By MS/MS	By MS/MS		By MS/MS		By MS/MS	0	56744000	80430000	0	60163000	0	69868000	0	68197000
Q921H8	3-ketoacyl-CoA thiolase A, peroxisomal	Acaa1a									By MS/MS	0	0	0	0	0	0	0	0	32596000
Q99JR1	Sideroflexin-1	Sfxn1	By MS/MS	By MS/MS	By MS/MS	By MS/MS		By MS/MS	By MS/MS	By MS/MS	By MS/MS	80541000	223850000	222370000	90234000	0	0	0	519040000	47018000
Q99K67	Alpha-aminoadipic semialdehyde synthase, mitochondrial	Aass		By MS/MS	By MS/MS		By MS/MS					0	136670000	156560000	0	142420000	0	0	0	0
Q99KI0	Aconitate hydratase, mitochondrial	Aco2		By MS/MS			By MS/MS	By MS/MS				0	0	16936000	0	57840000	193990000	0	0	0
Q99KR3	Beta-lactamase-like protein 2	Lactb2		By matching	By MS/MS						By matching	0	0	61011000	0	0	0	0	0	44875000
Q99KR7	Peptidyl-prolyl cis-trans isomerase F, mitochondrial	Ppif								By MS/MS		0	0	0	0	0	0	0	21002000	0
Q99LB7	Sarcosine dehydrogenase, mitochondrial	Sardh					By MS/MS					0	0	0	0	0	0	0	0	0
Q99LX0	Protein deglycase DJ-1	Park7		By MS/MS	By MS/MS	By MS/MS	By MS/MS	By MS/MS	By MS/MS	By MS/MS	By MS/MS	0	44936000	84435000	144090000	0	128430000	38880000	558610000	128920000
Q99N96	39S ribosomal protein L1, mitochondrial	Mrpl1		By MS/MS								0	0	0	0	0	0	0	0	0
Q9CQ75	NADH dehydrogenase [ubiquinone] 1 alpha subcomplex subunit 2	Ndufa2			By matching		By MS/MS		By MS/MS		By MS/MS	0	121280000	0	0	74872000	0	0	0	19157000
Q9CQE1	Protein NipSnap homolog 3B	Nipsnap3b		By MS/MS	By matching	By MS/MS	By MS/MS		By MS/MS	By MS/MS	By MS/MS	0	49366000	45247000	51580000	138020000	0	84292000	87075000	127690000
Q9CR16	Peptidyl-prolyl cis-trans isomerase D	Ppid						By MS/MS			By MS/MS	0	0	0	0	0	10396000	0	0	11816000
Q9CWJ9	Bifunctional purine biosynthesis protein PURH	Atic							By MS/MS			0	0	0	0	0	0	19961000	0	0
Q9CX34	Suppressor of G2 allele of SKP1 homolog	Sugt1							By MS/MS			0	0	0	0	0	0	0	0	0
Q9CXN7	Phenazine biosynthesis-like domain-containing protein 2	Pbld2								By MS/MS		0	0	0	0	0	0	0	0	0
Q9CXS4	Centromere protein V	Cenpv	By MS/MS	By MS/MS			By MS/MS	By MS/MS	By MS/MS	By MS/MS	By MS/MS	43792000	0	0	0	44820000	37996000	41874000	78628000	45390000
Q9CZD3	Glycine--tRNA ligase	Gars							By MS/MS			0	0	0	0	0	0	31729000	0	0
Q9CZN7	Serine hydroxymethyltransferase	Shmt2	By MS/MS		By MS/MS		By MS/MS	By MS/MS		By matching		0	45228000	0	0	32021000	33276000	0	55748000	0
Q9CZY3	Ubiquitin-conjugating enzyme E2 variant 1	Ube2v1	By MS/MS	By MS/MS	By MS/MS	By matching	By MS/MS	By MS/MS		By MS/MS	By MS/MS	37881000	8126700	29791000	46667000	62151000	83309000	0	161720000	41559000
Q9D0F9	Phosphoglucomutase-1	Pgm1	By MS/MS	By MS/MS	By MS/MS	By MS/MS	By MS/MS	By MS/MS	By MS/MS	By MS/MS	By MS/MS	449040000	505040000	693030000	476770000	699800000	491330000	422560000	1.6693e+09	179190000
Q9D2G2	Dihydrolipoyllysine-residue succinyltransferase component of 2-oxoglutarate dehydrogenase complex, mitochondrial	Dlst							By MS/MS			0	0	0	0	0	0	0	0	0
Q9D379	Epoxide hydrolase 1	Ephx1								By MS/MS		0	0	0	0	0	0	0	0	0
Q9DAR7	m7GpppX diphosphatase	Dcps	By MS/MS	By MS/MS	By MS/MS	By MS/MS						7691700	15692000	15682000	16624000	0	0	0	0	0
Q9DAV9	Trimeric intracellular cation channel type B	Tmem38b	By MS/MS	By MS/MS	By MS/MS	By MS/MS	By MS/MS		By MS/MS	By MS/MS		3537000	1796300	1563800	2747000	3245600	0	1662000	21050000	0
Q9DB77	Cytochrome b-c1 complex subunit 2, mitochondrial	Uqcrc2		By MS/MS								0	0	39882000	0	0	0	0	0	0
Q9DBB8	Trans-1,2-dihydrobenzene-1,2-diol dehydrogenase	Dhdh							By MS/MS		By MS/MS	0	0	0	0	0	0	49907000	0	29658000
Q9DBM2	Peroxisomal bifunctional enzyme	Ehhadh	By MS/MS			By MS/MS						20495000	0	0	38439000	0	0	0	0	0
Q9DCW4	Electron transfer flavoprotein subunit beta	Etfb						By MS/MS				0	0	0	0	0	29109000	0	0	0
Q9DCX2	ATP synthase subunit d, mitochondrial	Atp5h				By MS/MS	By MS/MS	By MS/MS	By MS/MS	By MS/MS	By MS/MS	0	0	0	8531100	25355000	7714600	11568000	22307000	12778000
Q9JHE6	Transcription cofactor HES-6	Hes6					By MS/MS					0	0	0	0	90214000	0	0	0	0
Q9JIL4	Na(+)/H(+) exchange regulatory cofactor NHE-RF3	Pdzk1					By MS/MS			By MS/MS	By MS/MS	0	0	0	0	11350000	0	0	15821000	0
Q9JK53	Prolargin	Prelp								By MS/MS		0	0	0	0	0	0	0	43085000	0
Q9JMH9	Unconventional myosin-XVIIIa	Myo18a		By MS/MS				By MS/MS		By MS/MS		0	0	8610500	0	0	6578300	0	34999000	0
Q9QXD6	Fructose-1,6-bisphosphatase 1	Fbp1		By matching	By MS/MS		By MS/MS		By MS/MS	By MS/MS	By MS/MS	0	73908000	56500000	0	67549000	0	0	114600000	0
Q9R0H0	Peroxisomal acyl-coenzyme A oxidase 1	Acox1		By MS/MS	By MS/MS							0	16804000	28410000	0	0	0	0	0	0
Q9R1P3	Proteasome subunit beta type-2	Psmb2		By MS/MS	By MS/MS	By MS/MS		By MS/MS		By MS/MS	By MS/MS	0	137480000	0	128000000	0	109630000	0	50926000	0
Q9WTP6	Adenylate kinase 2, mitochondrial	Ak2									By MS/MS	0	0	0	0	0	0	0	0	93450000
Q9Z1Z0	General vesicular transport factor p115	Uso1							By MS/MS			0	0	0	0	0	0	53731000	0	0
Q9Z218	Dipeptidyl aminopeptidase-like protein 6	Dpp6	By matching	By MS/MS		By MS/MS					By MS/MS	4984500	0	13104000	8648500	0	0	0	0	11257000
Q9Z2W0	Aspartyl aminopeptidase	Dnpep				By matching		By MS/MS				0	0	0	23435000	0	24094000	0	0	0
A0A1B0GRJ3	Predicted gene 6657	Gm6657				By matching	By MS/MS		By matching	By MS/MS	By MS/MS	0	0	0	28168000	33056000	0	14488000	8342600	103220000
A0A1D5RLM8	Predicted gene 11639	Gm11639	By matching						By MS/MS			6772100	0	0	0	0	0	0	0	70917000
A0A571BF58	Nebulin	Neb							By MS/MS			0	0	0	0	0	0	0	0	91775000
A2AJL3	FGGY carbohydrate kinase domain-containing protein	Fggy	By MS/MS	By MS/MS	By MS/MS		By MS/MS				By MS/MS	16810000	27271000	20055000	0	41230000	0	0	0	0
A2ARA8	Integrin alpha-8	Itga8	By MS/MS	By MS/MS	By MS/MS	By MS/MS	By matching	By MS/MS	By MS/MS	By MS/MS	By MS/MS	168830000	90272000	226210000	58436000	95362000	50661000	71251000	33410000	299900000
A2AS89	Agmatinase, mitochondrial	Agmat			By MS/MS				By MS/MS			0	0	72960000	0	0	0	0	0	22891000
B2RPU8	Coiled-coil-helix-coiled-coil-helix domain-containing protein 2	Zbed5	By MS/MS	By MS/MS	By MS/MS	By MS/MS	By MS/MS	By MS/MS	By MS/MS	By MS/MS	By MS/MS	65670000	71356000	63414000	55901000	95451000	77947000	88406000	0	199400000
B2RXZ2	Cytochrome P450	Cyp2a22							By MS/MS			0	0	0	0	0	0	0	0	0
E9Q557	Desmoplakin	Dsp									By MS/MS	0	0	0	0	0	0	0	24018000	0
E9Q634	Unconventional myosin-Ie	Myo1e	By MS/MS					By MS/MS				6573700	0	0	0	0	9638300	0	0	0
E9QA15	Caldesmon 1	Cald1								By MS/MS	By MS/MS	0	0	0	0	0	0	0	5860500	0
F6ZDS4	Nucleoprotein TPR	Tpr	By MS/MS	By matching	By MS/MS	By MS/MS	By MS/MS	By MS/MS	By MS/MS			9117500	14489000	23959000	19081000	31717000	9648900	0	0	42102000
F8VQC1	Signal recognition particle subunit SRP72	Srp72								By MS/MS	By matching	0	0	0	0	0	0	25749000	26014000	0
G3UXL2	ribose-phosphate diphosphokinase	Prps1l3	By matching							By MS/MS		7124100	0	0	0	0	0	46284000	0	0
G5E829	Plasma membrane calcium-transporting ATPase 1	Atp2b1						By MS/MS				0	0	0	0	0	15416000	0	0	0
O08601	Microsomal triglyceride transfer protein large subunit	Mttp			By MS/MS		By MS/MS		By MS/MS	By MS/MS	By MS/MS	0	0	97508000	0	62213000	0	40680000	16385000	161930000
O08663	Methionine aminopeptidase 2	Metap2		By MS/MS							By MS/MS	0	0	0	0	0	0	0	36755000	0
O08709	Peroxiredoxin-6	Prdx6		By MS/MS	By MS/MS				By MS/MS	By MS/MS	By MS/MS	0	325810000	742110000	0	0	0	1.7233e+09	2226000000	528370000
O08756	3-hydroxyacyl-CoA dehydrogenase type-2	Hsd17b10	By MS/MS	By MS/MS	By MS/MS	By MS/MS	By MS/MS	By MS/MS	By MS/MS	By MS/MS	By MS/MS	32784000	124290000	112570000	74245000	123270000	64005000	65723000	69765000	114560000
O08788	Dynactin subunit 1	Dctn1		By MS/MS	By MS/MS		By matching	By MS/MS	By MS/MS	By MS/MS	By MS/MS	0	17963000	35164000	0	35532000	11927000	44205000	26551000	74787000
O08807	Peroxiredoxin-4	Prdx4					By MS/MS	By MS/MS	By MS/MS	By MS/MS	By MS/MS	0	0	0	0	368070000	553220000	153430000	179050000	787350000
O08914	Fatty-acid amide hydrolase 1	Faah							By MS/MS	By MS/MS	By MS/MS	0	0	0	0	0	0	42519000	35256000	28690000
O09106	Histone deacetylase 1	Hdac1							By MS/MS			0	0	0	0	0	0	0	0	71373000
O09167	60S ribosomal protein L21	Rpl21	By MS/MS	By MS/MS	By MS/MS	By MS/MS	By MS/MS		By MS/MS	By MS/MS	By MS/MS	17163000	26249000	10122000	40266000	26045000	0	145210000	127700000	65495000
O09172	Glutamate--cysteine ligase regulatory subunit	Gclm								By MS/MS	By MS/MS	0	0	0	0	0	0	40937000	26280000	0
O35129	Prohibitin-2	Phb2		By MS/MS						By MS/MS	By MS/MS	0	0	0	0	0	0	118510000	71985000	0
O35226	26S proteasome non-ATPase regulatory subunit 4	Psmd4	By matching	By MS/MS	By MS/MS	By MS/MS	By MS/MS		By MS/MS	By MS/MS	By matching	14517000	22812000	14329000	17298000	25460000	0	34101000	52600000	22843000
O35309	N-myc-interactor	Nmi		By MS/MS	By MS/MS	By MS/MS	By MS/MS	By MS/MS	By MS/MS	By MS/MS	By MS/MS	0	25011000	34022000	0	86976000	30756000	26401000	42770000	56216000
O35343	Importin subunit alpha-3	Kpna4							By MS/MS			0	0	0	0	0	0	0	0	0
O35345	Importin subunit alpha-7	Kpna6								By MS/MS		0	0	0	0	0	0	26244000	0	0
O35350	Calpain-1 catalytic subunit	Capn1								By MS/MS	By MS/MS	0	0	0	0	0	0	0	0	0
O35381	Acidic leucine-rich nuclear phosphoprotein 32 family member A	Anp32a	By MS/MS	By MS/MS	By MS/MS	By MS/MS	By MS/MS	By MS/MS	By MS/MS	By MS/MS	By MS/MS	14851000	18455000	24666000	26471000	43387000	25301000	15984000	23003000	198730000
O35459	Delta(3,5)-Delta(2,4)-dienoyl-CoA isomerase, mitochondrial	Ech1							By MS/MS	By MS/MS	By MS/MS	0	0	0	0	0	0	70779000	67367000	0
O35728	Cytochrome P450 4A14	Cyp4a14								By MS/MS		0	0	0	0	0	0	82367000	0	0
O35737	Heterogeneous nuclear ribonucleoprotein H	Hnrnph1									By MS/MS	0	0	0	0	0	0	0	20910000	0
O54749	Cytochrome P450 2J5	Cyp2j5								By MS/MS	By MS/MS	0	0	0	0	0	0	68161000	15447000	0
O54754	Aldehyde oxidase 1	Aox1			By MS/MS		By MS/MS	By MS/MS	By MS/MS	By MS/MS	By MS/MS	0	0	87437000	0	134940000	97066000	36490000	49357000	319350000
O55029	Coatomer subunit beta	Copb2		By MS/MS	By MS/MS		By MS/MS		By MS/MS	By MS/MS	By MS/MS	0	71970000	99574000	0	90821000	0	109650000	70330000	240060000
O55060	Thiopurine S-methyltransferase	Tpmt								By MS/MS	By MS/MS	0	0	0	0	0	0	92917000	95882000	0
O55131	Septin-7	Septin7									By MS/MS	0	0	0	0	0	0	0	3682100	0
O55222	Integrin-linked protein kinase	Ilk		By MS/MS	By MS/MS				By MS/MS		By MS/MS	0	21712000	31884000	0	0	0	0	20297000	35044000
O70133	ATP-dependent RNA helicase A	Dhx9		By MS/MS	By MS/MS		By matching	By MS/MS	By MS/MS	By MS/MS	By MS/MS	0	16236000	67097000	0	12679000	2969200	23035000	14506000	91434000
O70325	Phospholipid hydroperoxide glutathione peroxidase, mitochondrial	Gpx4					By MS/MS	By MS/MS	By MS/MS	By MS/MS	By MS/MS	0	0	0	0	63148000	29436000	69778000	82035000	55732000
O70370	Cathepsin S	Ctss							By MS/MS			0	0	0	0	0	0	0	0	0
O70400	PDZ and LIM domain protein 1	Pdlim1							By MS/MS		By MS/MS	0	0	0	0	0	0	0	0	0
O70404	Vesicle-associated membrane protein 8	Vamp8		By MS/MS	By MS/MS	By MS/MS	By MS/MS	By MS/MS	By MS/MS			0	17342000	0	23923000	12566000	9537300	0	0	105240000
O70435	Proteasome subunit alpha type-3	Psma3		By MS/MS					By MS/MS	By MS/MS	By MS/MS	0	9613900	0	0	0	0	154960000	103580000	0
O88342	WD repeat-containing protein 1	Wdr1						By MS/MS		By MS/MS	By MS/MS	0	0	0	0	0	20954000	0	29466000	0
O88428	Bifunctional 3-phosphoadenosine 5-phosphosulfate synthase 2	Papss2	By MS/MS	By MS/MS	By MS/MS	By MS/MS	By MS/MS	By MS/MS	By MS/MS		By MS/MS	14546000	16240000	22414000	8528400	15535000	14320000	0	0	60830000
O88441	Metaxin-2	Mtx2									By MS/MS	0	0	0	0	0	0	0	223410000	0
O88451	Retinol dehydrogenase 7	Rdh7	By MS/MS	By MS/MS	By MS/MS	By MS/MS	By MS/MS	By MS/MS	By MS/MS	By MS/MS	By MS/MS	142060000	245020000	226240000	266930000	190410000	222130000	381240000	215000000	496980000
O88456	Calpain small subunit 1	Capns1	By MS/MS	By MS/MS		By MS/MS	By MS/MS	By MS/MS	By MS/MS	By MS/MS	By MS/MS	31299000	21229000	0	33166000	53307000	131530000	56267000	97280000	81700000
O88487	Cytoplasmic dynein 1 intermediate chain 2	Dync1i2		By MS/MS								0	16706000	0	0	0	0	0	0	0
O88533	Aromatic-L-amino-acid decarboxylase	Ddc								By MS/MS	By MS/MS	0	0	0	0	0	0	49558000	25794000	0
O88544	COP9 signalosome complex subunit 4	Cops4									By MS/MS	0	0	0	0	0	0	0	0	0
O88685	26S protease regulatory subunit 6A	Psmc3		By MS/MS		By MS/MS	By MS/MS	By MS/MS	By matching			0	45675000	0	62813000	114820000	40022000	0	0	55548000
O88736	3-keto-steroid reductase	Hsd17b7		By MS/MS	By MS/MS		By MS/MS			By MS/MS		0	48537000	36346000	0	29711000	0	29568000	0	0
O88738	Baculoviral IAP repeat-containing protein 6	Birc6	By matching					By MS/MS				2476000	0	0	0	0	5053800	0	0	0
O88967	ATP-dependent zinc metalloprotease YME1L1	Yme1l1	By MS/MS									10295000	0	0	0	0	0	0	0	0
O88986	2-amino-3-ketobutyrate coenzyme A ligase, mitochondrial	Gcat		By MS/MS						By MS/MS	By MS/MS	0	5000000	0	0	0	0	122690000	30722000	0
O89020	Afamin	Afm		By MS/MS	By MS/MS	By MS/MS	By MS/MS	By MS/MS	By MS/MS	By MS/MS	By MS/MS	0	7554100	5884100	0	0	12165000	0	12257000	16796000
O89110	Caspase-8	Casp8									By MS/MS	0	0	0	0	0	0	0	21189000	0
P00329	Alcohol dehydrogenase 1	Adh1	By MS/MS	By MS/MS	By MS/MS	By MS/MS	By matching	By MS/MS	By MS/MS	By MS/MS	By MS/MS	16783000	26121000	32390000	8306700	18478000	22419000	48250000	4939600	59237000
P00405	Cytochrome c oxidase subunit 2	Mtco2								By MS/MS	By MS/MS	0	0	0	0	0	0	126240000	90196000	0
P04186	Complement factor B	Cfb								By MS/MS	By MS/MS	0	0	0	0	0	0	26773000	21705000	0
P07309	Transthyretin	Ttr								By MS/MS	By MS/MS	0	0	0	0	0	0	42876000	35374000	0
P08032	Spectrin alpha chain, erythrocytic 1	Spta1	By MS/MS	By MS/MS	By MS/MS	By MS/MS	By MS/MS	By MS/MS	By MS/MS	By MS/MS	By MS/MS	0	7513500	5427500	2932600	9693700	0	4666900	4473000	35100000
P08752	Guanine nucleotide-binding protein G(i) subunit alpha-2	Gnai2						By MS/MS		By MS/MS	By MS/MS	0	0	0	0	0	8637800	49252000	30676000	0
P09405	Nucleolin	Ncl		By MS/MS	By MS/MS		By MS/MS	By MS/MS	By MS/MS	By MS/MS	By MS/MS	0	60556000	54820000	0	92759000	34844000	111960000	157170000	89817000
P10711	Transcription elongation factor A protein 1	Tcea1									By MS/MS	0	0	0	0	0	0	0	15435000	0
P11352	Glutathione peroxidase 1	Gpx1		By MS/MS	By MS/MS				By MS/MS	By MS/MS	By MS/MS	0	247150000	119350000	0	0	0	1343000000	173780000	81643000
P11499	Heat shock protein HSP 90-beta	Hsp90ab1	By MS/MS	By MS/MS	By MS/MS	By MS/MS	By MS/MS	By MS/MS	By MS/MS	By MS/MS	By MS/MS	506690000	1.6739e+09	1425400000	914920000	2599000000	1410600000	2527800000	1.797e+09	1.5637e+09
P11679	Keratin, type II cytoskeletal 8	Krt8	By MS/MS			By MS/MS	By MS/MS	By MS/MS	By MS/MS	By MS/MS	By MS/MS	9861300	0	0	24808000	27432000	10137000	296940000	626340000	39258000
P12367	cAMP-dependent protein kinase type II-alpha regulatory subunit	Prkar2a		By MS/MS	By MS/MS		By MS/MS		By matching	By MS/MS	By MS/MS	0	0	39527000	0	46024000	0	51246000	91710000	50187000
P13439	Uridine 5-monophosphate synthase	Umps				By MS/MS					By MS/MS	0	0	0	0	0	0	0	0	0
P14115	60S ribosomal protein L27a	Rpl27a		By MS/MS			By MS/MS	By MS/MS	By MS/MS	By MS/MS	By MS/MS	0	150820000	0	0	329720000	99862000	276510000	214630000	536220000
P14685	26S proteasome non-ATPase regulatory subunit 3	Psmd3								By MS/MS	By matching	0	0	0	0	0	0	22291000	10815000	0
P14733	Lamin-B1	Lmnb1		By matching	By matching	By MS/MS	By MS/MS	By MS/MS	By MS/MS	By MS/MS	By MS/MS	0	17047000	14267000	13533000	19392000	36049000	28032000	44548000	0
P15327	Bisphosphoglycerate mutase	Bpgm								By MS/MS	By matching	0	0	0	0	0	0	11590000	12576000	0
P15626	Glutathione S-transferase Mu 2	Gstm2	By MS/MS	By MS/MS	By MS/MS	By MS/MS	By MS/MS	By MS/MS	By MS/MS	By MS/MS	By MS/MS	166880000	85231000	116360000	324210000	222880000	1.0383e+09	146440000	306730000	4539100000
P16331	Phenylalanine-4-hydroxylase	Pah	By MS/MS	By MS/MS	By MS/MS	By MS/MS	By MS/MS	By MS/MS	By MS/MS	By MS/MS	By MS/MS	0	596260000	0	619210000	510010000	630260000	899160000	674130000	815330000
P16332	Methylmalonyl-CoA mutase, mitochondrial	Mut								By MS/MS	By MS/MS	0	0	0	0	0	0	67764000	24257000	0
P16546	Spectrin alpha chain, non-erythrocytic 1	Sptan1					By MS/MS		By MS/MS	By MS/MS	By MS/MS	0	0	0	0	0	0	73705000	98925000	70523000
P17563	Selenium-binding protein 1	Selenbp1									By MS/MS	0	0	0	0	0	0	0	36795000	0
P19221	Prothrombin	F2	By MS/MS	By MS/MS	By matching	By MS/MS	By MS/MS	By MS/MS	By MS/MS			7862700	20041000	42530000	39140000	82667000	52257000	0	0	137260000
P19253	60S ribosomal protein L13a	Rpl13a						By matching	By MS/MS	By MS/MS	By MS/MS	0	0	0	0	0	9475200	48661000	53237000	19587000
P19324	Serpin H1	Serpinh1									By MS/MS	0	0	0	0	0	0	0	0	0
P19783	Cytochrome c oxidase subunit 4 isoform 1, mitochondrial	Cox4i1	By MS/MS	By MS/MS	By MS/MS		By MS/MS	By MS/MS	By MS/MS	By MS/MS	By MS/MS	0	291080000	189670000	0	268990000	176070000	1.6022e+09	661850000	356710000
P20152	Vimentin	Vim						By matching		By MS/MS	By MS/MS	0	0	0	0	0	6383300	15766000	63445000	0
P21619	Lamin-B2	Lmnb2							By MS/MS			0	0	0	0	0	0	0	0	0
P23116	Eukaryotic translation initiation factor 3 subunit A	Eif3a							By MS/MS	By MS/MS		0	0	0	0	0	0	33279000	0	55794000
P24452	Macrophage-capping protein	Capg						By MS/MS			By MS/MS	0	0	0	0	0	18981000	0	33307000	0
P24527	Leukotriene A-4 hydrolase	Lta4h								By MS/MS		0	0	0	0	0	0	0	0	0
P25688	Uricase	Uox		By MS/MS	By matching		By MS/MS			By MS/MS	By MS/MS	0	6684100	7865000	0	15771000	0	266570000	557690000	0
P26150	3 beta-hydroxysteroid dehydrogenase/Delta 5-->4-isomerase type 3	Hsd3b3								By MS/MS		0	0	0	0	0	0	58670000	0	0
P26638	Serine--tRNA ligase, cytoplasmic	Sars		By MS/MS		By MS/MS	By MS/MS	By MS/MS	By MS/MS	By MS/MS	By MS/MS	0	14375000	0	14824000	11176000	37869000	31383000	42576000	51221000
P27546	Microtubule-associated protein 4	Map4									By MS/MS	0	0	0	0	0	0	0	28272000	0
P28063	Proteasome subunit beta type-8	Psmb8	By MS/MS									13905000	0	0	0	0	0	0	0	0
P28271	Cytoplasmic aconitate hydratase	Aco1								By MS/MS	By MS/MS	0	0	0	0	0	0	141350000	57058000	0
P28474	Alcohol dehydrogenase class-3	Adh5		By MS/MS	By MS/MS	By MS/MS	By MS/MS	By MS/MS	By MS/MS	By MS/MS	By MS/MS	0	50453000	36864000	71427000	79457000	387030000	898530000	208110000	89398000
P28658	Ataxin-10	Atxn10			By MS/MS							0	0	0	0	0	0	0	0	0
P29391	Ferritin light chain 1	Ftl1		By matching					By MS/MS	By MS/MS	By MS/MS	0	20492000	0	0	0	0	43245000	11245000	96836000
P30999	Catenin delta-1	Ctnnd1		By MS/MS	By MS/MS		By MS/MS	By matching	By MS/MS			0	21249000	33362000	0	0	20307000	0	0	54666000
P31001	Desmin	Des			By MS/MS				By MS/MS		By MS/MS	0	0	9176800	0	0	0	0	49842000	103440000
P31651	Sodium- and chloride-dependent betaine transporter	Slc6a12	By MS/MS		By MS/MS		By MS/MS		By matching	By matching		3753800	0	3572900	0	0	0	2905300	0	9096400
P32233	Developmentally-regulated GTP-binding protein 1	Drg1	By matching	By MS/MS	By MS/MS	By MS/MS						6342600	7287700	0	9040800	0	0	0	0	0
P32921	Tryptophan--tRNA ligase, cytoplasmic	Wars								By MS/MS		0	0	0	0	0	0	22207000	0	0
P34914	Bifunctional epoxide hydrolase 2	Ephx2	By MS/MS	By MS/MS	By MS/MS	By MS/MS	By MS/MS	By MS/MS	By MS/MS	By MS/MS	By MS/MS	253330000	301110000	312300000	84183000	552190000	348780000	888260000	704950000	618170000
P35235	Tyrosine-protein phosphatase non-receptor type 11	Ptpn11									By MS/MS	0	0	0	0	0	0	0	22831000	0
P35505	Fumarylacetoacetase	Fah								By MS/MS		0	0	0	0	0	0	78694000	0	0
P35576	Glucose-6-phosphatase	G6pc								By MS/MS	By MS/MS	0	0	0	0	0	0	0	81309000	0
P35762	CD81 antigen	Cd81								By MS/MS	By MS/MS	0	0	0	0	0	0	126890000	60891000	0
P35979	60S ribosomal protein L12	Rpl12	By MS/MS		By matching	By MS/MS	By MS/MS	By MS/MS	By MS/MS	By MS/MS	By MS/MS	38817000	0	30623000	147400000	173810000	214910000	352800000	265960000	190950000
P35980	60S ribosomal protein L18	Rpl18		By MS/MS					By MS/MS	By MS/MS	By MS/MS	0	12568000	0	0	0	0	279720000	210300000	48672000
P36552	Oxygen-dependent coproporphyrinogen-III oxidase, mitochondrial	Cpox					By matching	By MS/MS	By MS/MS	By MS/MS	By MS/MS	0	0	0	0	23611000	60868000	72216000	88932000	52694000
P36993	Protein phosphatase 1B	Ppm1b		By MS/MS					By MS/MS	By MS/MS	By matching	0	12416000	0	0	0	0	20193000	20733000	73688000
P42932	T-complex protein 1 subunit theta	Cct8								By MS/MS	By MS/MS	0	0	0	0	0	0	61255000	23156000	0
P43023	Cytochrome c oxidase subunit 6A2, mitochondrial	Cox6a2							By MS/MS			0	0	0	0	0	0	0	0	272820000
P43024	Cytochrome c oxidase subunit 6A1, mitochondrial	Cox6a1	By MS/MS	By MS/MS	By MS/MS	By MS/MS	By matching	By MS/MS	By MS/MS	By MS/MS	By matching	279210000	81787000	370010000	244760000	134630000	224700000	323200000	50516000	1256700000
P43142	G-protein coupled receptor 182	Gpr182								By MS/MS		0	0	0	0	0	0	24776000	0	0
P46061	Ran GTPase-activating protein 1	Rangap1									By MS/MS	0	0	0	0	0	0	0	0	0
P46638	Ras-related protein Rab-11B	Rab11b						By MS/MS		By MS/MS	By MS/MS	0	0	0	0	0	35136000	45982000	52537000	0
P47857	ATP-dependent 6-phosphofructokinase, muscle type	Pfkm							By MS/MS	By MS/MS		0	0	0	0	0	0	0	0	28266000
P48678	Prelamin-A/C	Lmna		By MS/MS								0	0	0	0	0	0	0	0	0
P48758	Carbonyl reductase [NADPH] 1	Cbr1									By MS/MS	0	0	0	0	0	0	0	97294000	0
P48774	Glutathione S-transferase Mu 5	Gstm5						By MS/MS	By MS/MS			0	0	0	0	0	4044800	0	0	7167200
P48776	Tryptophan 2,3-dioxygenase	Tdo2	By MS/MS		By MS/MS					By MS/MS	By MS/MS	4621200	0	0	0	0	0	21217000	8594400	0
P49962	Signal recognition particle 9 kDa protein	Srp9								By MS/MS	By MS/MS	0	0	0	0	0	0	15237000	25958000	0
P50136	2-oxoisovalerate dehydrogenase subunit alpha, mitochondrial	Bckdha		By MS/MS	By MS/MS	By MS/MS	By MS/MS		By MS/MS	By MS/MS	By MS/MS	0	44758000	36369000	0	78520000	0	105490000	168400000	23350000
P50171	Estradiol 17-beta-dehydrogenase 8	Hsd17b8								By MS/MS	By MS/MS	0	0	0	0	0	0	100580000	68455000	0
P50431	Serine hydroxymethyltransferase, cytosolic	Shmt1	By MS/MS	By MS/MS				By MS/MS	By MS/MS	By MS/MS		67531000	24820000	0	0	0	152490000	352040000	0	164570000
P50462	Cysteine and glycine-rich protein 3	Csrp3		By MS/MS	By MS/MS		By MS/MS		By MS/MS	By MS/MS		0	12488000	28662000	0	43991000	0	25291000	0	76769000
P51125	Calpastatin	Cast			By matching		By MS/MS		By MS/MS		By MS/MS	0	0	8182000	0	17944000	0	0	10636000	20593000
P51658	Estradiol 17-beta-dehydrogenase 2	Hsd17b2		By MS/MS	By MS/MS	By MS/MS			By MS/MS	By MS/MS		0	262290000	228780000	148760000	0	0	145090000	0	383370000
P51660	Peroxisomal multifunctional enzyme type 2	Hsd17b4		By MS/MS	By MS/MS	By MS/MS	By MS/MS			By MS/MS	By MS/MS	0	61137000	31959000	51967000	78456000	0	155890000	268430000	0
P51859	Hepatoma-derived growth factor	Hdgf								By MS/MS	By MS/MS	0	0	0	0	0	0	20160000	13523000	0
P52196	Thiosulfate sulfurtransferase	Tst		By MS/MS						By MS/MS	By MS/MS	0	6543400	0	0	0	0	456990000	147310000	0
P52480	Pyruvate kinase PKM	Pkm	By matching	By MS/MS	By MS/MS	By MS/MS	By MS/MS	By MS/MS	By MS/MS	By MS/MS	By MS/MS	50796000	113760000	68298000	248810000	519020000	491220000	125330000	264960000	1.7009e+09
P52825	Carnitine O-palmitoyltransferase 2, mitochondrial	Cpt2							By MS/MS	By MS/MS	By MS/MS	0	0	0	0	0	0	61665000	61365000	146750000
P53395	Lipoamide acyltransferase component of branched-chain alpha-keto acid dehydrogenase complex, mitochondrial	Dbt		By MS/MS					By MS/MS	By MS/MS	By MS/MS	0	32051000	0	0	0	0	76660000	48903000	17655000
P53657	Pyruvate kinase PKLR	Pklr		By MS/MS	By MS/MS					By MS/MS	By MS/MS	0	483430000	474870000	0	0	0	659500000	342200000	0
P53811	Phosphatidylinositol transfer protein beta isoform	Pitpnb		By MS/MS							By MS/MS	0	0	0	0	0	0	0	19903000	0
P54071	Isocitrate dehydrogenase [NADP], mitochondrial	Idh2	By MS/MS		By MS/MS	By MS/MS	By MS/MS	By MS/MS	By MS/MS	By MS/MS	By MS/MS	33315000	0	0	29413000	314400000	117620000	337410000	525340000	118910000
P54116	Erythrocyte band 7 integral membrane protein	Stom								By MS/MS		0	0	0	0	0	0	13103000	0	0
P54775	26S protease regulatory subunit 6B	Psmc4									By MS/MS	0	0	0	0	0	0	0	78367000	0
P55821	Stathmin-2	Stmn2									By MS/MS	0	0	0	0	0	0	0	13676000	0
P56399	Ubiquitin carboxyl-terminal hydrolase 5	Usp5					By MS/MS			By MS/MS	By matching	0	0	0	0	20307000	0	71417000	65915000	0
P56593	Cytochrome P450 2A12	Cyp2a12		By MS/MS	By MS/MS					By MS/MS	By MS/MS	0	29830000	36166000	0	0	0	71483000	44890000	0
P57784	U2 small nuclear ribonucleoprotein A	Snrpa1									By MS/MS	0	0	0	0	0	0	0	30566000	0
P58044	Isopentenyl-diphosphate Delta-isomerase 1	Idi1	By MS/MS	By MS/MS	By MS/MS							19037000	23072000	22706000	0	0	0	0	0	0
P58281	Dynamin-like 120 kDa protein, mitochondrial	Opa1		By matching	By MS/MS	By MS/MS		By MS/MS			By MS/MS	0	49062000	80084000	11084000	0	13563000	0	38479000	0
P58710	L-gulonolactone oxidase	Gulo	By MS/MS	By MS/MS	By MS/MS	By MS/MS	By MS/MS	By MS/MS	By MS/MS	By MS/MS	By MS/MS	62109000	96830000	52823000	67839000	53159000	56608000	329070000	105320000	137150000
P59325	Eukaryotic translation initiation factor 5	Eif5	By matching	By matching		By MS/MS	By matching	By MS/MS	By MS/MS	By matching	By MS/MS	10956000	11732000	0	13585000	21974000	10349000	9037600	5434900	37127000
P59999	Actin-related protein 2/3 complex subunit 4	Arpc4	By MS/MS	By MS/MS		By MS/MS		By MS/MS	By matching	By MS/MS	By MS/MS	20341000	29534000	0	27039000	0	97197000	48989000	42487000	35314000
P60122	RuvB-like 1	Ruvbl1		By MS/MS	By MS/MS	By MS/MS	By MS/MS		By MS/MS		By MS/MS	0	16133000	23829000	20618000	42132000	0	0	22533000	47096000
P60229	Eukaryotic translation initiation factor 3 subunit E	Eif3e		By MS/MS		By MS/MS		By MS/MS		By MS/MS	By MS/MS	0	10228000	0	11774000	0	13699000	25049000	0	0
P60334	Cysteine dioxygenase type 1	Cdo1									By MS/MS	0	0	0	0	0	0	0	22047000	0
P60335	Poly(rC)-binding protein 1	Pcbp1		By MS/MS	By MS/MS	By MS/MS	By MS/MS	By MS/MS	By MS/MS	By MS/MS	By MS/MS	0	51262000	29539000	54826000	111360000	72689000	85731000	94569000	203570000
P60670	Nuclear protein localization protein 4 homolog	Nploc4	By MS/MS				By MS/MS			By MS/MS	By MS/MS	13599000	0	0	0	43149000	0	36017000	0	0
P61087	Ubiquitin-conjugating enzyme E2 K	Ube2k								By MS/MS	By MS/MS	0	0	0	0	0	0	0	23961000	0
P61161	Actin-related protein 2	Actr2		By MS/MS	By MS/MS				By MS/MS	By MS/MS	By MS/MS	0	41395000	22362000	0	0	0	149080000	117140000	58442000
P61222	ATP-binding cassette sub-family E member 1	Abce1	By MS/MS	By MS/MS	By MS/MS	By MS/MS	By MS/MS	By MS/MS	By MS/MS	By MS/MS	By MS/MS	51275000	65140000	83183000	60352000	113560000	67400000	63236000	32880000	403990000
P61327	Protein mago nashi homolog	Magoh		By MS/MS					By MS/MS	By MS/MS	By MS/MS	0	7229500	0	0	0	0	28470000	37072000	40327000
P61514	60S ribosomal protein L37a	Rpl37a		By MS/MS		By MS/MS				By MS/MS	By MS/MS	0	18459000	0	0	0	0	144910000	105840000	0
P61982	14-3-3 protein gamma	Ywhag								By MS/MS	By MS/MS	0	0	0	0	0	0	37134000	61359000	0
P62082	40S ribosomal protein S7	Rps7		By MS/MS	By MS/MS			By matching	By MS/MS	By MS/MS	By MS/MS	0	112380000	53461000	0	0	9356200	414160000	490900000	63781000
P62192	26S protease regulatory subunit 4	Psmc1								By MS/MS	By MS/MS	0	0	0	0	0	0	55674000	54138000	0
P62196	26S protease regulatory subunit 8	Psmc5		By matching		By matching		By matching	By MS/MS	By matching	By MS/MS	0	35215000	0	4058700	0	13997000	19259000	21984000	54878000
P62245	40S ribosomal protein S15a	Rps15a								By MS/MS	By MS/MS	0	0	0	0	0	0	203530000	119950000	0
P62259	14-3-3 protein epsilon	Ywhae	By MS/MS			By MS/MS		By MS/MS	By MS/MS	By MS/MS	By MS/MS	24455000	0	0	14510000	0	48525000	188560000	215890000	57500000
P62274	40S ribosomal protein S29	Rps29								By MS/MS	By MS/MS	0	0	0	0	0	0	156970000	101490000	0
P62320	Small nuclear ribonucleoprotein Sm D3	Snrpd3									By MS/MS	0	0	0	0	0	0	0	31109000	0
P62631	Elongation factor 1-alpha 2	Eef1a2							By MS/MS			0	0	0	0	0	0	0	0	86869000
P62702	40S ribosomal protein S4, X isoform	Rps4x		By MS/MS	By MS/MS		By MS/MS		By MS/MS	By MS/MS	By MS/MS	0	0	34315000	0	0	0	303960000	228270000	190820000
P62715	Serine/threonine-protein phosphatase 2A catalytic subunit beta isoform	Ppp2cb			By MS/MS				By MS/MS			0	0	11880000	0	0	0	0	0	34315000
P62751	60S ribosomal protein L23a	Rpl23a		By MS/MS	By MS/MS					By MS/MS	By MS/MS	0	22488000	14242000	0	0	0	52534000	67634000	0
P62754	40S ribosomal protein S6	Rps6		By MS/MS						By MS/MS	By MS/MS	0	6202000	0	0	0	0	60639000	33748000	0
P62849	40S ribosomal protein S24	Rps24									By MS/MS	0	0	0	0	0	0	0	19295000	0
P62889	60S ribosomal protein L30	Rpl30								By MS/MS	By matching	0	0	0	0	0	0	206240000	144060000	0
P62911	60S ribosomal protein L32	Rpl32		By MS/MS	By MS/MS	By MS/MS	By MS/MS		By MS/MS	By MS/MS	By MS/MS	0	198310000	164280000	41013000	439460000	0	428120000	414110000	304330000
P62960	Nuclease-sensitive element-binding protein 1	Ybx1		By MS/MS	By MS/MS	By MS/MS	By MS/MS		By MS/MS	By MS/MS	By MS/MS	0	139320000	157220000	130750000	318930000	0	128050000	171490000	508730000
P62996	Transformer-2 protein homolog beta	Tra2b								By MS/MS	By MS/MS	0	0	0	0	0	0	0	0	0
P63037	DnaJ homolog subfamily A member 1	Dnaja1		By MS/MS	By MS/MS		By MS/MS		By MS/MS	By MS/MS	By MS/MS	0	50738000	50377000	0	104420000	0	60992000	68475000	149210000
P63085	Mitogen-activated protein kinase 1	Mapk1	By MS/MS	By MS/MS	By MS/MS	By MS/MS	By MS/MS	By MS/MS	By MS/MS	By MS/MS	By MS/MS	23696000	15179000	50993000	6537800	21149000	30870000	50418000	29278000	240170000
P63330	Serine/threonine-protein phosphatase 2A catalytic subunit alpha isoform	Ppp2ca		By MS/MS		By MS/MS	By MS/MS		By MS/MS		By MS/MS	0	20808000	0	21236000	83746000	0	0	41316000	152690000
P67778	Prohibitin	Phb			By MS/MS	By MS/MS			By MS/MS	By MS/MS	By MS/MS	0	0	96507000	7562800	0	0	356360000	319530000	0
P67871	Casein kinase II subunit beta	Csnk2b								By MS/MS	By MS/MS	0	0	0	0	0	0	35780000	49237000	0
P68254	14-3-3 protein theta	Ywhaq									By MS/MS	0	0	0	0	0	0	0	10100000	0
P68373	Tubulin alpha-1C chain	Tuba1c	By MS/MS	By MS/MS		By MS/MS	By MS/MS	By MS/MS	By MS/MS	By MS/MS	By MS/MS	37237000	26594000	0	40469000	23383000	121450000	433680000	306920000	73893000
P70266	6-phosphofructo-2-kinase/fructose-2,6-bisphosphatase 1	Pfkfb1		By MS/MS						By MS/MS	By MS/MS	0	16486000	0	0	0	0	34631000	0	0
P70333	Heterogeneous nuclear ribonucleoprotein H2	Hnrnph2		By MS/MS	By MS/MS		By MS/MS	By matching	By MS/MS	By MS/MS	By MS/MS	0	30597000	29380000	0	55762000	13871000	61439000	103110000	0
P70372	ELAV-like protein 1	Elavl1							By MS/MS	By MS/MS	By MS/MS	0	0	0	0	0	0	36908000	51783000	0
P70670	Nascent polypeptide-associated complex subunit alpha, muscle-specific form	Naca					By MS/MS	By MS/MS	By MS/MS	By MS/MS	By MS/MS	0	0	0	0	19403000	44574000	175590000	229240000	18577000
P80313	T-complex protein 1 subunit eta	Cct7		By MS/MS	By MS/MS					By MS/MS		0	43300000	16641000	0	0	0	48935000	0	0
P80315	T-complex protein 1 subunit delta	Cct4	By MS/MS	By MS/MS				By MS/MS		By MS/MS	By MS/MS	9965700	36211000	0	0	0	29011000	118470000	153060000	0
P80318	T-complex protein 1 subunit gamma	Cct3								By MS/MS		0	0	0	0	0	0	0	0	0
P83940	Transcription elongation factor B polypeptide 1	Tceb1			By MS/MS		By MS/MS	By MS/MS	By MS/MS	By MS/MS	By MS/MS	0	0	16573000	0	0	22785000	36428000	45320000	28595000
P84078	ADP-ribosylation factor 1	Arf1		By MS/MS	By MS/MS	By MS/MS		By MS/MS	By MS/MS	By MS/MS	By MS/MS	0	59486000	30344000	44018000	0	64244000	0	201100000	92543000
P84084	ADP-ribosylation factor 5	Arf5		By MS/MS		By MS/MS		By MS/MS	By MS/MS	By MS/MS	By MS/MS	0	17971000	0	20876000	0	30063000	123330000	97776000	16601000
P84089	Enhancer of rudimentary homolog	Erh		By MS/MS			By MS/MS			By MS/MS	By MS/MS	0	7625600	0	0	0	0	71455000	91929000	0
P84091	AP-2 complex subunit mu	Ap2m1	By MS/MS	By MS/MS	By matching	By MS/MS	By MS/MS	By MS/MS	By MS/MS	By MS/MS	By MS/MS	24738000	110050000	17836000	70397000	130030000	35481000	108190000	77549000	116180000
P84099	60S ribosomal protein L19	Rpl19		By MS/MS		By MS/MS	By MS/MS	By MS/MS	By MS/MS	By MS/MS	By MS/MS	0	85744000	0	66675000	133260000	106740000	210200000	147930000	150520000
P84228	Histone H3.2	H3c2									By MS/MS	0	0	0	0	0	0	0	894450000	0
P84244	Histone H3.3	H3f3a									By MS/MS	0	0	0	0	0	0	0	7.541e+09	0
P97315	Cysteine and glycine-rich protein 1	Csrp1	By MS/MS				By MS/MS		By MS/MS			8897800	0	0	0	21650000	0	0	0	110830000
P97371	Proteasome activator complex subunit 1	Psme1	By MS/MS	By MS/MS	By MS/MS	By MS/MS				By matching	By MS/MS	33901000	95333000	71077000	63752000	0	0	133200000	89567000	0
P97447	Four and a half LIM domains protein 1	Fhl1							By MS/MS			0	0	0	0	0	0	0	0	31099000
P97457	Myosin regulatory light chain 2, skeletal muscle isoform	Mylpf							By MS/MS			0	0	0	0	0	0	0	0	0
P97494	Glutamate--cysteine ligase catalytic subunit	Gclc						By MS/MS		By MS/MS	By MS/MS	0	0	0	0	0	0	136190000	74084000	0
P97807	Fumarate hydratase, mitochondrial	Fh								By matching	By MS/MS	0	0	0	0	0	0	71511000	63135000	0
P97872	Dimethylaniline monooxygenase [N-oxide-forming] 5	Fmo5	By MS/MS	By MS/MS					By MS/MS	By MS/MS	By MS/MS	23774000	26907000	0	0	0	0	460440000	248110000	33629000
P99024	Tubulin beta-5 chain	Tubb5								By MS/MS	By MS/MS	0	0	0	0	0	0	54772000	28092000	0
P99026	Proteasome subunit beta type-4	Psmb4		By MS/MS	By MS/MS		By MS/MS		By MS/MS	By MS/MS	By MS/MS	0	23631000	0	0	39378000	0	95415000	131250000	0
Q00897	Alpha-1-antitrypsin 1-4	Serpina1d	By MS/MS	By MS/MS	By MS/MS	By MS/MS		By MS/MS	By MS/MS			195370000	223710000	116830000	144490000	0	308270000	0	0	114140000
Q01405	Protein transport protein Sec23A	Sec23a		By MS/MS		By MS/MS	By MS/MS	By MS/MS	By MS/MS			0	65373000	0	10191000	10591000	7346900	0	0	34748000
Q02013	Aquaporin-1	Aqp1		By matching	By matching				By matching	By MS/MS		0	19112000	10436000	0	0	0	17544000	0	47729000
Q02053	Ubiquitin-like modifier-activating enzyme 1	Uba1								By MS/MS		0	0	0	0	0	0	0	0	0
Q02248	Catenin beta-1	Ctnnb1								By MS/MS	By MS/MS	0	0	0	0	0	0	17774000	9987600	0
Q02257	Junction plakoglobin	Jup		By MS/MS	By MS/MS		By matching	By MS/MS				0	4700800	5214900	0	6835400	4359400	0	0	0
Q04736	Tyrosine-protein kinase Yes	Yes1				By MS/MS						0	0	0	16944000	0	0	0	0	0
Q05816	Fatty acid-binding protein, epidermal	Fabp5								By MS/MS	By MS/MS	0	0	0	0	0	0	55345000	54955000	0
Q08879	Fibulin-1	Fbln1						By MS/MS				0	0	0	0	0	0	0	0	0
Q0VBL3	RNA-binding protein 15	Rbm15	By matching					By matching		By MS/MS		38223000	0	0	0	0	6683200	110190000	0	0
Q11136	Xaa-Pro dipeptidase	Pepd				By MS/MS	By MS/MS					0	0	0	21850000	98774000	0	0	0	0
Q14BI5	Myomesin 2	Myom2							By MS/MS			0	0	0	0	0	0	0	0	106000000
Q14CH1	Molybdenum cofactor sulfurase	Mocos			By MS/MS							0	0	18138000	0	0	0	0	0	0
Q1HFZ0	tRNA (cytosine(34)-C(5))-methyltransferase	Nsun2			By MS/MS							0	0	0	0	0	0	0	0	0
Q2TPA8	Hydroxysteroid dehydrogenase-like protein 2	Hsdl2							By MS/MS			0	0	0	0	0	0	0	0	0
Q3TCH7	Cullin-4A	Cul4a		By MS/MS	By MS/MS		By MS/MS		By MS/MS	By MS/MS	By MS/MS	0	26031000	11224000	0	18791000	0	32276000	19268000	14205000
Q3THW5	Histone H2A.V	H2afv								By MS/MS		0	0	0	0	0	0	111270000	0	0
Q3TMH2	Secernin-3	Scrn3								By MS/MS	By MS/MS	0	0	0	0	0	0	22659000	27661000	0
Q3U0V1	Far upstream element-binding protein 2	Khsrp							By MS/MS		By MS/MS	0	0	0	0	0	0	0	13435000	18662000
Q3U2P1	Protein transport protein Sec24A	Sec24a	By MS/MS				By MS/MS	By MS/MS	By MS/MS	By MS/MS	By MS/MS	11191000	0	0	0	34126000	27303000	46241000	28775000	82898000
Q3UGC7	Eukaryotic translation initiation factor 3 subunit J-A	Eif3j1								By MS/MS	By MS/MS	0	0	0	0	0	0	20619000	32949000	0
Q3UNX5	Acyl-coenzyme A synthetase ACSM3, mitochondrial	Acsm3		By MS/MS	By MS/MS							0	18241000	13421000	0	0	0	0	0	0
Q3UNZ8	Quinone oxidoreductase-like protein 2	Cryzl2								By MS/MS	By MS/MS	0	0	0	0	0	0	69301000	32592000	0
Q3UQ44	Ras GTPase-activating-like protein IQGAP2	Iqgap2	By MS/MS	By MS/MS	By MS/MS	By MS/MS	By MS/MS	By MS/MS	By MS/MS	By MS/MS	By MS/MS	30656000	38507000	24216000	31439000	27224000	39102000	46505000	18280000	192600000
Q3URS9	Coiled-coil domain-containing protein 51	Ccdc51	By MS/MS	By MS/MS	By matching	By MS/MS		By matching	By matching	By MS/MS		6751100	2635800	3855300	3207200	0	6224200	3196500	0	12233000
Q3UWL8	Prefoldin subunit 4	Pfdn4						By MS/MS			By MS/MS	0	0	0	0	0	8050200	0	0	0
Q4PJX1	Protein odr-4 homolog	Odr4	By MS/MS	By MS/MS	By MS/MS	By MS/MS		By MS/MS		By MS/MS	By MS/MS	10313000	0	10245000	12005000	0	0	14281000	9683600	0
Q501J6	Probable ATP-dependent RNA helicase DDX17	Ddx17			By MS/MS						By MS/MS	0	0	22627000	0	0	0	0	32180000	0
Q505B7	Protein archease	Zbtb8os								By MS/MS		0	0	0	0	0	0	0	0	0
Q5SX39	Myosin-4	Myh4							By MS/MS			0	0	0	0	0	0	0	0	516050000
Q5SX40	Myosin-1	Myh1							By MS/MS			0	0	0	0	0	0	0	0	5209600000
Q5XJY5	Coatomer subunit delta	Arcn1								By MS/MS	By matching	0	0	0	0	0	0	45959000	55711000	0
Q60598	Src substrate cortactin	Cttn									By MS/MS	0	0	0	0	0	0	0	0	0
Q60737	Casein kinase II subunit alpha	Csnk2a1		By MS/MS	By MS/MS	By MS/MS		By MS/MS				0	21410000	16903000	24334000	0	31320000	0	0	0
Q60864	Stress-induced-phosphoprotein 1	Stip1		By MS/MS	By MS/MS	By MS/MS	By MS/MS	By MS/MS	By MS/MS	By MS/MS		0	36061000	34136000	26979000	86070000	72158000	75468000	0	67946000
Q60866	Phosphotriesterase-related protein	Pter				By MS/MS		By MS/MS	By MS/MS	By MS/MS	By MS/MS	0	0	0	0	0	50497000	99989000	136880000	102510000
Q60932	Voltage-dependent anion-selective channel protein 1	Vdac1								By MS/MS	By MS/MS	0	0	0	0	0	0	60712000	43357000	0
Q60936	Atypical kinase ADCK3, mitochondrial	Adck3								By MS/MS	By MS/MS	0	0	0	0	0	0	29928000	26834000	0
Q60991	25-hydroxycholesterol 7-alpha-hydroxylase	Cyp7b1		By MS/MS						By MS/MS		0	0	0	0	0	0	101800000	0	0
Q61033	Lamina-associated polypeptide 2, isoforms alpha/zeta	Tmpo		By MS/MS		By MS/MS	By MS/MS		By MS/MS		By MS/MS	0	14249000	0	9346700	54684000	0	0	19293000	57577000
Q61147	Ceruloplasmin	Cp		By matching			By MS/MS	By MS/MS	By MS/MS	By matching	By MS/MS	0	5967500	0	0	8826300	12422000	16396000	19923000	0
Q61166	Microtubule-associated protein RP/EB family member 1	Mapre1									By MS/MS	0	0	0	0	0	0	0	14555000	0
Q61233	Plastin-2	Lcp1	By MS/MS	By MS/MS	By MS/MS	By MS/MS	By MS/MS	By MS/MS	By MS/MS	By MS/MS	By MS/MS	9806700	177970000	172510000	140060000	221500000	164510000	61748000	160780000	236480000
Q61301	Catenin alpha-2	Ctnna2									By MS/MS	0	0	0	0	0	0	0	17145000	0
Q61425	Hydroxyacyl-coenzyme A dehydrogenase, mitochondrial	Hadh								By MS/MS	By MS/MS	0	0	0	0	0	0	152780000	104450000	0
Q61554	Fibrillin-1	Fbn1							By MS/MS			0	0	0	0	0	0	0	0	36620000
Q61559	IgG receptor FcRn large subunit p51	Fcgrt		By MS/MS					By MS/MS		By MS/MS	0	0	0	0	0	0	0	0	36745000
Q61598	Rab GDP dissociation inhibitor beta	Gdi2		By MS/MS	By MS/MS				By MS/MS	By MS/MS	By MS/MS	0	27355000	16621000	0	0	0	96385000	56797000	92093000
Q61599	Rho GDP-dissociation inhibitor 2	Arhgdib									By MS/MS	0	0	0	0	0	0	0	128800000	0
Q61656	Probable ATP-dependent RNA helicase DDX5	Ddx5	By MS/MS				By MS/MS					5004300	0	0	0	8363000	0	0	0	0
Q61694	3 beta-hydroxysteroid dehydrogenase type 5	Hsd3b5		By MS/MS	By MS/MS					By MS/MS		0	27250000	17116000	0	0	0	126310000	0	0
Q61699	Heat shock protein 105 kDa	Hsph1			By MS/MS		By MS/MS		By MS/MS	By MS/MS	By MS/MS	0	0	17080000	0	39415000	0	39111000	21693000	0
Q61768	Kinesin-1 heavy chain	Kif5b						By MS/MS		By MS/MS	By MS/MS	0	0	0	0	0	11553000	12548000	10338000	0
Q62048	Astrocytic phosphoprotein PEA-15	Pea15						By MS/MS			By MS/MS	0	0	0	0	0	15936000	0	21458000	0
Q62093	Serine/arginine-rich splicing factor 2	Srsf2		By MS/MS						By MS/MS	By MS/MS	0	11778000	0	0	0	0	70128000	104820000	0
Q62095	ATP-dependent RNA helicase DDX3Y	Ddx3y		By matching						By MS/MS	By MS/MS	0	4795200	0	0	0	0	162550000	145730000	0
Q62189	U1 small nuclear ribonucleoprotein A	Snrpa					By MS/MS		By MS/MS	By MS/MS	By MS/MS	0	0	0	0	41077000	0	38896000	21756000	136190000
Q62261	Spectrin beta chain, non-erythrocytic 1	Sptbn1	By MS/MS	By MS/MS		By MS/MS		By MS/MS	By MS/MS	By MS/MS	By MS/MS	13400000	9377100	0	24703000	0	25442000	36002000	21374000	52327000
Q62264	Thyroid hormone-inducible hepatic protein	Thrsp								By MS/MS	By MS/MS	0	0	0	0	0	0	55742000	77078000	0
Q62419	Endophilin-A2	Sh3gl1					By MS/MS				By MS/MS	0	0	0	0	9555200	0	0	0	0
Q62465	Synaptic vesicle membrane protein VAT-1 homolog	Vat1						By MS/MS				0	0	0	0	0	0	0	0	0
Q62523	Zyxin	Zyx									By MS/MS	0	0	0	0	0	0	0	5028200	0
Q63836	Selenium-binding protein 2	Selenbp2	By MS/MS	By MS/MS	By MS/MS	By MS/MS	By MS/MS	By MS/MS		By MS/MS	By MS/MS	314780000	159220000	127330000	40555000	69558000	40306000	310280000	73576000	0
Q63918	Serum deprivation-response protein	Sdpr	By MS/MS					By matching	By MS/MS		By MS/MS	4255400	0	0	0	0	3148400	0	2796100	28714000
Q64105	Sepiapterin reductase	Spr								By MS/MS	By MS/MS	0	0	0	0	0	0	114360000	134500000	0
Q64152	Transcription factor BTF3	Btf3								By MS/MS	By MS/MS	0	0	0	0	0	0	78136000	92279000	0
Q64176	Carboxylesterase 1E	Ces1e		By MS/MS	By MS/MS	By MS/MS	By MS/MS		By MS/MS	By MS/MS	By matching	0	67980000	78135000	113650000	148650000	0	73057000	58999000	158960000
Q64213	Splicing factor 1	Sf1									By MS/MS	0	0	0	0	0	0	0	12726000	0
Q64458	Cytochrome P450 2C29	Cyp2c29								By MS/MS	By MS/MS	0	0	0	0	0	0	164420000	27163000	0
Q64459	Cytochrome P450 3A11	Cyp3a11								By MS/MS	By MS/MS	0	0	0	0	0	0	219690000	23250000	0
Q64464	Cytochrome P450 3A13	Cyp3a13							By MS/MS		By MS/MS	0	0	0	0	0	0	0	0	24935000
Q64505	Cholesterol 7-alpha-monooxygenase	Cyp7a1	By MS/MS	By MS/MS	By MS/MS				By MS/MS	By MS/MS		0	5756200	7329100	0	0	0	0	0	24098000
Q64521	Glycerol-3-phosphate dehydrogenase, mitochondrial	Gpd2									By MS/MS	0	0	0	0	0	0	0	69195000	0
Q64727	Vinculin	Vcl		By MS/MS	By MS/MS					By MS/MS	By MS/MS	0	15162000	6950400	0	0	0	65116000	55288000	0
Q68FD5	Clathrin heavy chain 1	Cltc	By MS/MS		By MS/MS	By MS/MS				By MS/MS	By MS/MS	10772000	0	9341600	8626200	0	0	78306000	52170000	0
Q6A4J8	Ubiquitin carboxyl-terminal hydrolase 7	Usp7							By MS/MS			0	0	0	0	0	0	0	0	20844000
Q6AW69	Cingulin-like protein 1	Cgnl1					By MS/MS		By MS/MS		By MS/MS	0	0	0	0	7560800	0	0	10374000	0
Q6NSR8	Probable aminopeptidase NPEPL1	Npepl1		By MS/MS	By MS/MS	By MS/MS	By MS/MS	By MS/MS	By MS/MS	By MS/MS	By matching	0	418150000	22003000	30371000	0	35479000	516950000	25135000	971680000
Q6NZC7	SEC23-interacting protein	Sec23ip						By MS/MS	By matching			0	0	0	0	0	2512600	0	0	6033400
Q6P8J7	Creatine kinase S-type, mitochondrial	Ckmt2							By MS/MS			0	0	0	0	0	0	0	0	158880000
Q6PB66	Leucine-rich PPR motif-containing protein, mitochondrial	Lrpprc	By MS/MS	By MS/MS						By MS/MS		19392000	16417000	0	0	0	0	56569000	0	0
Q6PDN3	Myosin light chain kinase, smooth muscle	Mylk									By MS/MS	0	0	0	0	0	0	0	12429000	0
Q6WVG3	BTB/POZ domain-containing protein KCTD12	Kctd12		By MS/MS			By MS/MS	By MS/MS		By MS/MS	By MS/MS	0	14387000	0	0	46408000	25034000	19008000	36056000	0
Q6XVG2	Cytochrome P450 2C54	Cyp2c54								By MS/MS		0	0	0	0	0	0	93307000	0	0
Q6ZQ38	Cullin-associated NEDD8-dissociated protein 1	Cand1	By MS/MS	By MS/MS	By MS/MS					By MS/MS	By MS/MS	18179000	67947000	52023000	0	0	0	60117000	38063000	0
Q6ZWV7	60S ribosomal protein L35	Rpl35		By MS/MS						By MS/MS	By MS/MS	0	15126000	0	0	0	0	131690000	172470000	0
Q6ZWX6	Eukaryotic translation initiation factor 2 subunit 1	Eif2s1								By MS/MS	By MS/MS	0	0	0	0	0	0	89323000	79071000	0
Q711T7	Glutamine-dependent NAD(+) synthetase	Nadsyn1							By MS/MS			0	0	0	0	0	0	0	0	32299000
Q71LX4	Talin-2	Tln2							By MS/MS			0	0	0	0	0	0	0	0	18470000
Q76MZ3	Serine/threonine-protein phosphatase 2A 65 kDa regulatory subunit A alpha isoform	Ppp2r1a				By MS/MS		By MS/MS	By MS/MS	By matching		0	0	0	215750000	0	187720000	117260000	0	286440000
Q78IK4	MICOS complex subunit Mic27	Apool		By MS/MS	By MS/MS		By MS/MS	By MS/MS	By MS/MS	By MS/MS	By MS/MS	0	56329000	58523000	0	24618000	33053000	37197000	14589000	85592000
Q78ZA7	Nucleosome assembly protein 1-like 4	Nap1l4					By MS/MS				By MS/MS	0	0	0	0	65493000	0	0	38168000	0
Q7M6Y3	Phosphatidylinositol-binding clathrin assembly protein	Picalm		By MS/MS						By MS/MS	By MS/MS	0	8700600	0	0	0	0	74708000	36162000	0
Q7TMS5	ATP-binding cassette sub-family G member 2	Abcg2	By MS/MS	By MS/MS	By MS/MS				By MS/MS			28776000	32897000	14862000	0	0	0	0	0	24040000
Q7TNC4	Putative RNA-binding protein Luc7-like 2	Luc7l2			By MS/MS		By MS/MS		By MS/MS			0	0	13471000	0	35104000	0	0	0	55926000
Q80XL6	Acyl-CoA dehydrogenase family member 11	Acad11						By MS/MS		By MS/MS		0	0	0	0	0	23301000	30429000	0	0
Q810B6	Rabankyrin-5	Ankfy1						By matching	By MS/MS	By matching		0	0	0	0	0	4943500	11633000	0	19105000
Q811D0	Disks large homolog 1	Dlg1		By MS/MS			By MS/MS	By MS/MS		By MS/MS		0	0	0	0	16730000	26210000	0	0	0
Q8BG51	Mitochondrial Rho GTPase 1	Rhot1								By MS/MS	By MS/MS	0	0	0	0	0	0	22599000	0	0
Q8BGC4	Zinc-binding alcohol dehydrogenase domain-containing protein 2	Zadh2							By MS/MS	By MS/MS	By MS/MS	0	0	0	0	0	0	63665000	59929000	0
Q8BGL3	Sulfotransferase	2810007J24Rik								By MS/MS	By MS/MS	0	0	0	0	0	0	202140000	37961000	0
Q8BGS2	BolA-like protein 2	Bola2			By MS/MS						By MS/MS	0	0	28126000	0	0	0	0	31245000	0
Q8BH95	Enoyl-CoA hydratase, mitochondrial	Echs1		By MS/MS	By MS/MS	By matching				By MS/MS	By MS/MS	0	77714000	35534000	3603700	0	0	398110000	300240000	0
Q8BHG2	CXXC motif containing zinc binding protein	Czib		By MS/MS			By MS/MS		By MS/MS			0	54549000	0	0	187560000	0	0	0	108060000
Q8BIJ6	Isoleucine--tRNA ligase, mitochondrial	Iars2		By MS/MS						By MS/MS	By MS/MS	0	12952000	0	0	0	0	59644000	37440000	0
Q8BJ64	Choline dehydrogenase, mitochondrial	Chdh	By MS/MS	By MS/MS	By MS/MS	By MS/MS	By MS/MS	By MS/MS	By MS/MS	By MS/MS	By MS/MS	99338000	140320000	150080000	90193000	207850000	14109000	0	0	345560000
Q8BJU0	Small glutamine-rich tetratricopeptide repeat-containing protein alpha	Sgta			By MS/MS	By MS/MS	By MS/MS			By MS/MS	By MS/MS	0	0	14519000	12758000	23891000	0	25772000	42354000	0
Q8BJW6	Eukaryotic translation initiation factor 2A	Eif2a									By MS/MS	0	0	0	0	0	0	0	0	0
Q8BK48	Pyrethroid hydrolase Ces2e	Ces2e	By MS/MS		By MS/MS	By MS/MS		By MS/MS		By MS/MS	By MS/MS	22611000	0	9861500	22890000	0	44978000	94120000	85977000	0
Q8BK64	Activator of 90 kDa heat shock protein ATPase homolog 1	Ahsa1	By MS/MS	By matching	By MS/MS	By MS/MS	By matching	By MS/MS		By MS/MS	By matching	25905000	22274000	22225000	20199000	22450000	0	15832000	10019000	0
Q8BKZ9	Pyruvate dehydrogenase protein X component, mitochondrial	Pdhx					By MS/MS					0	0	0	0	42362000	0	0	0	0
Q8BL66	Early endosome antigen 1	Eea1									By MS/MS	0	0	0	0	0	0	0	0	0
Q8BM55	Transmembrane protein 214	Tmem214								By MS/MS		0	0	0	0	0	0	0	0	0
Q8BMJ3	Eukaryotic translation initiation factor 1A, X-chromosomal	Eif1ax								By MS/MS	By MS/MS	0	0	0	0	0	0	48627000	50964000	0
Q8BMK4	Cytoskeleton-associated protein 4	Ckap4						By MS/MS			By MS/MS	0	0	0	0	0	2310400	0	0	0
Q8BPB5	EGF-containing fibulin-like extracellular matrix protein 1	Efemp1						By MS/MS				0	0	0	0	0	4442700	0	0	0
Q8BQ46	TAF15 RNA polymerase II, TATA box binding protein (TBP)-associated factor, TATA-box binding protein associated factor 15	Taf15		By MS/MS	By MS/MS		By MS/MS		By MS/MS	By MS/MS	By MS/MS	0	3577600	3727900	0	8719500	0	5473800	8136500	19800000
Q8BSY0	Aspartyl/asparaginyl beta-hydroxylase	Asph									By MS/MS	0	0	0	0	0	0	0	60916000	0
Q8BT60	Copine-3	Cpne3						By MS/MS		By MS/MS	By MS/MS	0	0	0	0	0	27288000	51231000	67291000	0
Q8BTM8	Filamin-A	Flna	By MS/MS					By MS/MS			By MS/MS	0	0	0	0	0	30666000	0	0	0
Q8BU30	Isoleucine--tRNA ligase, cytoplasmic	Iars								By MS/MS		0	0	0	0	0	0	0	0	0
Q8BUK6	Protein Hook homolog 3	Hook3									By MS/MS	0	0	0	0	0	0	0	10544000	0
Q8BWF0	Succinate-semialdehyde dehydrogenase, mitochondrial	Aldh5a1							By MS/MS	By MS/MS	By MS/MS	0	0	0	0	0	0	59741000	48877000	170920000
Q8BWM0	Prostaglandin E synthase 2	Ptges2		By MS/MS						By MS/MS		0	12191000	0	0	0	0	32194000	0	0
Q8BWU8	Ethanolamine-phosphate phospho-lyase	Etnppl		By MS/MS	By MS/MS	By MS/MS						0	17631000	16485000	18409000	0	0	0	0	0
Q8BYC6	Serine/threonine-protein kinase TAO3	Taok3							By MS/MS		By MS/MS	0	0	0	0	0	0	0	10357000	40309000
Q8BYK6	YTH domain-containing family protein 3	Ythdf3	By MS/MS	By MS/MS			By MS/MS	By MS/MS				8495800	13344000	0	0	38960000	16009000	0	0	0
Q8BYU6	Torsin-1A-interacting protein 2	Tor1aip2					By MS/MS					0	0	0	0	16489000	0	0	0	0
Q8BZ09	Mitochondrial 2-oxodicarboxylate carrier	Slc25a21		By MS/MS	By MS/MS	By matching	By MS/MS	By matching	By matching		By MS/MS	0	22821000	19856000	15977000	21552000	14995000	0	37094000	32063000
Q8C0E2	Vacuolar protein sorting-associated protein 26B	Vps26b		By MS/MS	By MS/MS		By MS/MS		By MS/MS			0	16268000	31465000	0	30822000	0	0	0	99693000
Q8C1B7	Septin-11	Septin11		By MS/MS	By matching			By MS/MS	By MS/MS	By matching	By MS/MS	0	17268000	27060000	0	0	14360000	16379000	44768000	19065000
Q8C5H8	NAD kinase 2, mitochondrial	Nadk2	By MS/MS	By MS/MS	By MS/MS	By MS/MS	By matching		By matching	By MS/MS	By MS/MS	14720000	33339000	0	22513000	43709000	0	74128000	39463000	70223000
Q8C7E7	Starch-binding domain-containing protein 1	Stbd1		By matching	By matching		By MS/MS			By MS/MS	By MS/MS	0	6259500	7640000	0	19975000	0	3752200	6467700	0
Q8CAQ8	MICOS complex subunit Mic60	Immt								By MS/MS	By MS/MS	0	0	0	0	0	0	67035000	78588000	0
Q8CC88	von Willebrand factor A domain-containing protein 8	Vwa8							By matching	By MS/MS	By MS/MS	0	0	0	0	0	0	18603000	19880000	72942000
Q8CCF0	U4/U6 small nuclear ribonucleoprotein Prp31	Prpf31								By MS/MS		0	0	0	0	0	0	28944000	0	0
Q8CDN6	Thioredoxin-like protein 1	Txnl1			By MS/MS					By MS/MS	By MS/MS	0	0	14338000	0	0	0	81124000	161740000	0
Q8CFJ7	Solute carrier family 25 member 45	Slc25a45								By MS/MS		0	0	0	0	0	0	4403100	0	0
Q8CGK3	Lon protease homolog, mitochondrial	Lonp1		By MS/MS		By matching		By matching		By MS/MS	By MS/MS	0	41749000	0	17023000	0	15902000	118020000	61797000	0
Q8CHR6	Dihydropyrimidine dehydrogenase [NADP(+)]	Dpyd								By MS/MS	By MS/MS	0	0	0	0	0	0	38982000	27763000	0
Q8CI51	PDZ and LIM domain protein 5	Pdlim5								By matching	By MS/MS	0	0	0	0	0	0	38523000	27682000	0
Q8CIB5	Fermitin family homolog 2	Fermt2	By MS/MS	By MS/MS	By MS/MS				By MS/MS	By MS/MS	By MS/MS	30499000	52889000	95538000	0	0	0	44692000	0	171280000
Q8CIE6	Coatomer subunit alpha	Copa								By MS/MS	By MS/MS	0	0	0	0	0	0	40060000	0	0
Q8CIM7	Cytochrome P450 2D26	Cyp2d26		By MS/MS						By MS/MS	By MS/MS	0	9449500	0	0	0	0	178620000	110100000	0
Q8JZQ2	AFG3-like protein 2	Afg3l2								By MS/MS		0	0	0	0	0	0	0	0	0
Q8K010	5-oxoprolinase	Oplah		By MS/MS	By MS/MS	By MS/MS	By MS/MS		By MS/MS	By MS/MS	By MS/MS	0	77572000	94092000	0	64923000	0	37932000	31528000	178880000
Q8K0L9	Zinc finger and BTB domain-containing protein 20	Zbtb20		By MS/MS					By MS/MS			0	35074000	0	0	0	0	0	0	29815000
Q8K157	Aldose 1-epimerase	Galm			By MS/MS	By MS/MS				By matching	By MS/MS	0	0	50326000	45682000	0	0	74332000	34084000	0
Q8K2C7	Protein OS-9	Os9		By MS/MS	By MS/MS	By matching	By MS/MS				By MS/MS	0	9891900	13223000	4464900	22384000	0	0	16124000	0
Q8K2C9	Very-long-chain (3R)-3-hydroxyacyl-CoA dehydratase 3	Hacd3			By matching					By MS/MS	By MS/MS	0	0	4864700	0	0	0	134690000	69230000	0
Q8K2H2	OTU domain-containing protein 6B	Otud6b								By MS/MS		0	0	0	0	0	0	0	0	0
Q8K3M1	Cis-retinol/3alpha hydroxysterol short-chain dehydrogenase-like protein, RDH16 family member 2	Rdh16f2								By MS/MS	By MS/MS	0	0	0	0	0	0	31239000	6222500	0
Q8K4H1	Kynurenine formamidase	Afmid								By MS/MS	By MS/MS	0	0	0	0	0	0	26009000	12154000	0
Q8R050	Eukaryotic peptide chain release factor GTP-binding subunit ERF3A	Gspt1					By MS/MS	By MS/MS	By MS/MS	By MS/MS	By MS/MS	0	0	0	0	30094000	32261000	50812000	65864000	64888000
Q8R059	UDP-glucose 4-epimerase	Gale									By MS/MS	0	0	0	0	0	0	0	15182000	0
Q8R084	UDP-glucuronosyltransferase	Ugt2b1		By MS/MS								0	56061000	0	0	0	0	0	0	0
Q8R0N6	Hydroxyacid-oxoacid transhydrogenase, mitochondrial	Adhfe1								By matching	By MS/MS	0	0	0	0	0	0	64467000	85308000	0
Q8R123	FAD synthase	Flad1		By MS/MS						By matching		0	5623900	0	0	0	0	5196500	0	0
Q8R146	Acylamino-acid-releasing enzyme	Apeh		By MS/MS					By MS/MS	By MS/MS	By MS/MS	0	7150200	0	0	0	0	0	60669000	13320000
Q8R164	Valacyclovir hydrolase	Bphl								By MS/MS	By MS/MS	0	0	0	0	0	0	63510000	0	0
Q8R1Q9	Ribokinase	Rbks								By MS/MS	By MS/MS	0	0	0	0	0	0	5381900	3735900	0
Q8R2Y8	Peptidyl-tRNA hydrolase 2, mitochondrial	Ptrh2	By MS/MS	By MS/MS	By MS/MS	By MS/MS	By MS/MS	By MS/MS	By MS/MS	By MS/MS	By MS/MS	21105000	24484000	43487000	20038000	29481000	0	39562000	28046000	61333000
Q8R317	Ubiquilin-1	Ubqln1			By MS/MS							0	0	91666000	0	0	0	0	0	0
Q8R3Q6	Coiled-coil domain-containing protein 58	Ccdc58		By MS/MS						By MS/MS	By MS/MS	0	22678000	0	0	0	0	65582000	102930000	0
Q8R429	Sarcoplasmic/endoplasmic reticulum calcium ATPase 1	Atp2a1							By MS/MS			0	0	0	0	0	0	0	0	31309000
Q8R5F7	Interferon-induced helicase C domain-containing protein 1	Ifih1				By MS/MS			By MS/MS		By MS/MS	0	0	0	4655600	0	0	0	3082600	0
Q8R5I6	Glutathione S-transferase Mu 4	Gstm4	By matching	By MS/MS	By matching	By matching	By MS/MS	By MS/MS	By MS/MS	By MS/MS	By MS/MS	16420000	10210000	8748500	15874000	15671000	21544000	9891600	10447000	152940000
Q8VBT2	L-serine dehydratase/L-threonine deaminase	Sds								By MS/MS	By MS/MS	0	0	0	0	0	0	62999000	58791000	0
Q8VC30	Bifunctional ATP-dependent dihydroxyacetone kinase/FAD-AMP lyase (cyclizing)	Dak								By MS/MS		0	0	0	0	0	0	324940000	0	0
Q8VC97	Beta-ureidopropionase	Upb1								By MS/MS		0	0	0	0	0	0	51186000	0	0
Q8VCA8	Secernin-2	Scrn2					By MS/MS	By MS/MS		By MS/MS	By MS/MS	0	0	0	0	0	52802000	78532000	80608000	0
Q8VCF0	Mitochondrial antiviral-signaling protein	Mavs								By MS/MS		0	0	0	0	0	0	5742100	0	0
Q8VCG4	Complement component C8 gamma chain	C8g								By MS/MS	By MS/MS	0	0	0	0	0	0	0	28228000	0
Q8VCI5	Peroxisomal biogenesis factor 19	Pex19		By MS/MS	By MS/MS		By MS/MS				By MS/MS	0	7855400	0	0	26787000	0	0	0	0
Q8VCN5	Cystathionine gamma-lyase	Cth							By MS/MS	By MS/MS	By MS/MS	0	0	0	0	0	0	474190000	241660000	27150000
Q8VCT3	Aminopeptidase B	Rnpep								By MS/MS	By MS/MS	0	0	0	0	0	0	35148000	12304000	0
Q8VCZ9	Probable proline dehydrogenase 2	Prodh2								By MS/MS		0	0	0	0	0	0	60216000	0	0
Q8VDD5	Myosin-9	Myh9	By MS/MS	By MS/MS	By MS/MS	By MS/MS		By MS/MS	By MS/MS	By MS/MS	By MS/MS	18183000	38328000	39736000	21350000	0	0	201250000	177260000	113050000
Q8VDJ3	Vigilin	Hdlbp	By MS/MS	By MS/MS	By MS/MS	By MS/MS	By MS/MS	By MS/MS	By matching	By MS/MS	By MS/MS	33482000	35290000	47008000	46001000	87148000	28458000	31947000	32493000	63909000
Q8VDK1	Nitrilase homolog 1	Nit1	By MS/MS	By MS/MS	By MS/MS	By MS/MS	By MS/MS	By MS/MS	By MS/MS			63169000	8346300	8193500	134250000	266070000	93617000	0	0	220240000
Q8VDM4	26S proteasome non-ATPase regulatory subunit 2	Psmd2								By MS/MS		0	0	0	0	0	0	40170000	0	0
Q8VDN2	Sodium/potassium-transporting ATPase subunit alpha-1	Atp1a1						By MS/MS	By MS/MS	By MS/MS	By MS/MS	0	0	0	0	0	165820000	288320000	103580000	58335000
Q8VEE0	Ribulose-phosphate 3-epimerase	Rpe		By MS/MS			By MS/MS			By MS/MS		0	0	0	0	9829100	0	6999600	0	0
Q8VHX6	Filamin-C	Flnc							By MS/MS			0	0	0	0	0	0	0	0	48906000
Q8WTY4	Anamorsin	Ciapin1					By MS/MS					0	0	0	0	18397000	0	0	0	0
Q91V41	Ras-related protein Rab-14	Rab14								By MS/MS		0	0	0	0	0	0	0	0	0
Q91V92	ATP-citrate synthase	Acly								By MS/MS	By MS/MS	0	0	0	0	0	0	239960000	94471000	0
Q91VA0	Acyl-coenzyme A synthetase ACSM1, mitochondrial	Acsm1		By MS/MS	By matching				By MS/MS	By MS/MS		0	974450000	960880000	0	0	0	847570000	0	1159500000
Q91VD9	NADH-ubiquinone oxidoreductase 75 kDa subunit, mitochondrial	Ndufs1								By MS/MS	By MS/MS	0	0	0	0	0	0	57533000	43406000	0
Q91VI7	Ribonuclease inhibitor	Rnh1						By MS/MS			By MS/MS	0	0	0	0	0	0	0	0	0
Q91VR2	ATP synthase subunit gamma, mitochondrial	Atp5c1		By MS/MS	By MS/MS	By MS/MS	By MS/MS		By MS/MS	By MS/MS	By MS/MS	0	144380000	92908000	54579000	39632000	0	200380000	150010000	109370000
Q91VR5	ATP-dependent RNA helicase DDX1	Ddx1	By MS/MS	By MS/MS	By MS/MS	By MS/MS	By MS/MS	By MS/MS	By MS/MS	By MS/MS	By MS/MS	12733000	99162000	25655000	54100000	113160000	27962000	36036000	51757000	96537000
Q91W43	Glycine dehydrogenase (decarboxylating), mitochondrial	Gldc				By MS/MS				By MS/MS		0	0	0	5724100	0	0	34459000	0	0
Q91W50	Cold shock domain-containing protein E1	Csde1		By MS/MS	By MS/MS		By MS/MS			By matching	By MS/MS	0	14243000	11995000	0	47455000	0	56316000	47791000	0
Q91WN4	Kynurenine 3-monooxygenase	Kmo								By MS/MS		0	0	0	0	0	0	98818000	0	0
Q91WU5	Arsenite methyltransferase	As3mt								By MS/MS	By MS/MS	0	0	0	0	0	0	22404000	54905000	0
Q91X52	L-xylulose reductase	Dcxr					By MS/MS		By MS/MS	By MS/MS	By MS/MS	0	0	0	0	0	0	82750000	66199000	39020000
Q91X77	Cytochrome P450 2C50	Cyp2c50		By MS/MS	By MS/MS		By MS/MS		By MS/MS	By MS/MS	By MS/MS	0	193510000	190810000	0	51864000	0	256420000	44242000	343640000
Q91YH5	Atlastin-3	Atl3		By MS/MS	By MS/MS		By MS/MS		By MS/MS	By MS/MS	By MS/MS	0	25992000	15579000	0	25277000	0	51371000	41377000	48198000
Q91YI0	Argininosuccinate lyase	Asl	By matching	By MS/MS	By MS/MS	By MS/MS	By MS/MS	By MS/MS	By MS/MS	By MS/MS	By MS/MS	20442000	171270000	152440000	70218000	14988000	65405000	409020000	146450000	251940000
Q91YP2	Neurolysin, mitochondrial	Nln					By MS/MS					0	0	0	0	0	0	0	0	0
Q91YP3	Deoxyribose-phosphate aldolase	Dera								By MS/MS		0	0	0	0	0	0	26971000	0	0
Q91YQ5	Dolichyl-diphosphooligosaccharide--protein glycosyltransferase subunit 1	Rpn1								By MS/MS		0	0	0	0	0	0	34226000	0	0
Q91YR1	Twinfilin-1	Twf1	By MS/MS			By MS/MS		By MS/MS		By MS/MS	By MS/MS	0	0	0	11992000	0	30084000	42250000	33790000	0
Q91YT0	NADH dehydrogenase [ubiquinone] flavoprotein 1, mitochondrial	Ndufv1	By MS/MS		By MS/MS	By MS/MS						27739000	0	63994000	43100000	0	0	0	0	0
Q91Z53	Glyoxylate reductase/hydroxypyruvate reductase	Grhpr	By MS/MS			By MS/MS		By MS/MS		By MS/MS	By MS/MS	10812000	0	0	20994000	0	10855000	241770000	138890000	0
Q91Z83	Myosin-7	Myh7							By MS/MS			0	0	0	0	0	0	0	0	305480000
Q91ZA3	Propionyl-CoA carboxylase alpha chain, mitochondrial	Pcca								By MS/MS	By MS/MS	0	0	0	0	0	0	63469000	52293000	0
Q921G7	Electron transfer flavoprotein-ubiquinone oxidoreductase, mitochondrial	Etfdh				By MS/MS	By MS/MS	By MS/MS				0	0	0	170570000	315470000	118510000	0	0	0
Q921M3	Splicing factor 3B subunit 3	Sf3b3	By MS/MS	By matching				By MS/MS		By matching	By MS/MS	8827900	21456000	0	0	0	16457000	24682000	19978000	0
Q921T2	Torsin-1A-interacting protein 1	Tor1aip1			By MS/MS				By MS/MS	By MS/MS		0	0	0	0	0	0	4838300	0	22402000
Q922B1	O-acetyl-ADP-ribose deacetylase MACROD1	Macrod1								By MS/MS		0	0	0	0	0	0	66692000	0	0
Q922D8	C-1-tetrahydrofolate synthase, cytoplasmic	Mthfd1			By MS/MS					By MS/MS	By MS/MS	0	0	179570000	0	0	0	299720000	12033000	0
Q922F4	Tubulin beta-6 chain	Tubb6									By MS/MS	0	0	0	0	0	0	0	0	0
Q924Y0	Gamma-butyrobetaine dioxygenase	Bbox1		By matching	By MS/MS		By MS/MS	By MS/MS	By MS/MS	By MS/MS	By MS/MS	0	10439000	19338000	0	21474000	0	26350000	26817000	46277000
Q925N2	Sideroflexin-2	Sfxn2			By MS/MS	By MS/MS	By MS/MS	By MS/MS				0	0	4187200	3788700	0	4467700	0	0	0
Q99J39	Malonyl-CoA decarboxylase, mitochondrial	Mlycd								By MS/MS		0	0	0	0	0	0	26126000	0	0
Q99JI6	Ras-related protein Rap-1b	Rap1b								By MS/MS	By MS/MS	0	0	0	0	0	0	31786000	36153000	0
Q99JR5	Tubulointerstitial nephritis antigen-like	Tinagl1									By MS/MS	0	0	0	0	0	0	0	85443000	0
Q99JT9	1,2-dihydroxy-3-keto-5-methylthiopentene dioxygenase	Adi1								By MS/MS	By MS/MS	0	0	0	0	0	0	34895000	48985000	0
Q99JW2	Aminoacylase-1	Acy1		By MS/MS	By MS/MS	By matching						0	21826000	27953000	28687000	0	0	0	0	0
Q99JY0	Trifunctional enzyme subunit beta, mitochondrial	Hadhb	By MS/MS	By MS/MS	By MS/MS	By MS/MS	By MS/MS	By MS/MS	By MS/MS	By MS/MS	By MS/MS	84286000	288330000	230300000	172010000	76115000	76133000	364500000	173950000	566380000
Q99K28	ADP-ribosylation factor GTPase-activating protein 2	Arfgap2					By MS/MS					0	0	0	0	0	0	0	0	0
Q99KB8	Hydroxyacylglutathione hydrolase, mitochondrial	Hagh	By MS/MS			By MS/MS				By MS/MS	By MS/MS	14504000	0	0	38115000	0	0	57445000	34544000	0
Q99KC8	von Willebrand factor A domain-containing protein 5A	Vwa5a			By MS/MS					By MS/MS	By MS/MS	0	0	25470000	0	0	0	26949000	31642000	0
Q99KN9	Clathrin interactor 1	Clint1		By MS/MS	By MS/MS					By MS/MS	By matching	0	2886700	3928400	0	0	0	2656400	2717600	0
Q99KP6	Pre-mRNA-processing factor 19	Prpf19								By MS/MS	By MS/MS	0	0	0	0	0	0	53755000	48822000	0
Q99L04	Dehydrogenase/reductase SDR family member 1	Dhrs1								By MS/MS	By MS/MS	0	0	0	0	0	0	119540000	104360000	0
Q99L88	Beta-1-syntrophin	Sntb1								By MS/MS	By MS/MS	0	0	0	0	0	0	13680000	0	0
Q99LC3	NADH dehydrogenase [ubiquinone] 1 alpha subcomplex subunit 10, mitochondrial	Ndufa10				By MS/MS	By MS/MS		By MS/MS			0	0	0	26931000	36425000	0	0	0	55297000
Q99LF4	tRNA-splicing ligase RtcB homolog	Rtcb	By MS/MS	By MS/MS	By MS/MS	By MS/MS		By MS/MS	By MS/MS	By MS/MS	By MS/MS	49823000	78722000	53300000	82875000	0	0	79153000	77159000	164860000
Q99M87	DnaJ homolog subfamily A member 3, mitochondrial	Dnaja3	By MS/MS	By MS/MS								0	26833000	0	0	0	0	0	0	0
Q99MN9	Propionyl-CoA carboxylase beta chain, mitochondrial	Pccb								By MS/MS	By MS/MS	0	0	0	0	0	0	99387000	66243000	0
Q99MR8	Methylcrotonoyl-CoA carboxylase subunit alpha, mitochondrial	Mccc1								By MS/MS		0	0	0	0	0	0	0	0	0
Q99MZ7	Peroxisomal trans-2-enoyl-CoA reductase	Pecr		By MS/MS	By MS/MS	By MS/MS	By matching			By matching	By MS/MS	0	59269000	32430000	14981000	17512000	0	161910000	116400000	0
Q99PL5	Ribosome-binding protein 1	Rrbp1		By MS/MS	By MS/MS		By MS/MS					0	75931000	87613000	0	49303000	0	0	0	0
Q99PT1	Rho GDP-dissociation inhibitor 1	Arhgdia								By MS/MS	By matching	0	0	0	0	0	0	36629000	35126000	0
Q9CPV4	Glyoxalase domain-containing protein 4	Glod4					By MS/MS			By MS/MS	By MS/MS	0	0	0	0	0	0	0	42694000	0
Q9CPY7	Cytosol aminopeptidase	Lap3		By MS/MS	By MS/MS	By MS/MS				By MS/MS	By MS/MS	0	36842000	15921000	10174000	0	0	305000000	352440000	0
Q9CQ65	S-methyl-5-thioadenosine phosphorylase	Mtap									By MS/MS	0	0	0	0	0	0	0	16430000	0
Q9CQA3	Succinate dehydrogenase [ubiquinone] iron-sulfur subunit, mitochondrial	Sdhb		By MS/MS	By MS/MS				By MS/MS	By MS/MS	By MS/MS	0	11635000	83444000	0	0	0	154960000	156230000	0
Q9CQI7	U2 small nuclear ribonucleoprotein B	Snrpb2		By MS/MS					By MS/MS	By MS/MS		0	44804000	0	0	0	0	27082000	0	35581000
Q9CQN1	Heat shock protein 75 kDa, mitochondrial	Trap1	By MS/MS	By MS/MS	By MS/MS	By MS/MS		By MS/MS	By MS/MS	By MS/MS	By MS/MS	28751000	99089000	89919000	47365000	0	56575000	154350000	70554000	93781000
Q9CQR4	Acyl-coenzyme A thioesterase 13	Acot13								By MS/MS	By MS/MS	0	0	0	0	0	0	34160000	49585000	0
Q9CQV8	14-3-3 protein beta/alpha	Ywhab									By MS/MS	0	0	0	0	0	0	0	30731000	0
Q9CQW2	ADP-ribosylation factor-like protein 8B	Arl8b			By matching			By MS/MS	By MS/MS	By MS/MS		0	0	14057000	0	0	14523000	103660000	0	42538000
Q9CR98	Protein FAM136A	Fam136a						By MS/MS			By MS/MS	0	0	0	0	0	15620000	0	23670000	0
Q9CRB9	MICOS complex subunit Mic19	Chchd3	By MS/MS	By MS/MS	By MS/MS	By MS/MS			By MS/MS	By MS/MS	By MS/MS	58584000	40669000	32881000	57041000	0	0	62655000	58198000	37749000
Q9CRD0	OCIA domain-containing protein 1	Ociad1	By MS/MS	By MS/MS	By MS/MS	By MS/MS	By MS/MS	By MS/MS	By MS/MS	By MS/MS	By MS/MS	43049000	26499000	41175000	22097000	54140000	36631000	66908000	44638000	116180000
Q9CWK8	Sorting nexin-2	Snx2	By MS/MS	By MS/MS	By MS/MS	By MS/MS	By MS/MS	By MS/MS	By MS/MS		By MS/MS	6537300	18428000	16896000	23874000	32742000	22587000	0	25337000	25930000
Q9CWS0	N(G),N(G)-dimethylarginine dimethylaminohydrolase 1	Ddah1			By MS/MS		By MS/MS	By MS/MS	By MS/MS	By MS/MS	By MS/MS	0	0	62032000	0	99386000	0	224090000	256740000	233400000
Q9CXI0	2-methoxy-6-polyprenyl-1,4-benzoquinol methylase, mitochondrial	Coq5		By MS/MS								0	18497000	0	0	0	0	0	0	0
Q9CXT8	Mitochondrial-processing peptidase subunit beta	Pmpcb								By MS/MS		0	0	0	0	0	0	15778000	0	0
Q9CXW4	60S ribosomal protein L11	Rpl11								By MS/MS	By MS/MS	0	0	0	0	0	0	126020000	63889000	0
Q9CXZ1	NADH dehydrogenase [ubiquinone] iron-sulfur protein 4, mitochondrial	Ndufs4								By MS/MS		0	0	0	0	0	0	0	0	0
Q9CZ13	Cytochrome b-c1 complex subunit 1, mitochondrial	Uqcrc1		By MS/MS	By MS/MS		By MS/MS		By matching	By MS/MS	By MS/MS	0	89528000	45987000	0	102830000	0	937000000	799750000	10911000
Q9CZ30	Obg-like ATPase 1	Ola1		By MS/MS	By MS/MS			By MS/MS				0	17018000	6779200	0	0	29617000	0	0	0
Q9CZ42	ATP-dependent (S)-NAD(P)H-hydrate dehydratase	Carkd								By MS/MS	By MS/MS	0	0	0	0	0	0	40797000	28893000	0
Q9CZ44	NSFL1 cofactor p47	Nsfl1c	By matching	By MS/MS			By MS/MS		By matching	By MS/MS	By MS/MS	16166000	33425000	0	0	65738000	0	0	58744000	20254000
Q9CZB0	Succinate dehydrogenase cytochrome b560 subunit, mitochondrial	Sdhc		By MS/MS	By MS/MS	By MS/MS	By MS/MS		By MS/MS	By MS/MS	By MS/MS	0	66846000	66955000	41683000	84890000	0	294660000	89413000	726790000
Q9CZR4	CKLF-like MARVEL transmembrane domain-containing protein 8	Cmtm8	By MS/MS		By MS/MS	By MS/MS	By MS/MS	By MS/MS				35181000	0	19380000	42607000	39665000	16491000	0	0	0
Q9CZR8	Elongation factor Ts, mitochondrial	Tsfm		By MS/MS	By MS/MS	By MS/MS			By MS/MS			0	37107000	39445000	0	0	0	0	0	43014000
Q9CZU6	Citrate synthase, mitochondrial	Cs		By MS/MS			By MS/MS			By MS/MS	By MS/MS	0	11226000	0	0	13696000	0	254610000	52332000	0
Q9CZW5	Mitochondrial import receptor subunit TOM70	Tomm70a		By MS/MS	By MS/MS	By MS/MS	By MS/MS		By MS/MS	By MS/MS	By MS/MS	0	63218000	101770000	57275000	78686000	0	57531000	34088000	109070000
Q9D024	Coiled-coil domain-containing protein 47	Ccdc47	By MS/MS	By MS/MS		By MS/MS		By MS/MS	By MS/MS	By MS/MS	By MS/MS	22332000	12763000	0	22130000	0	41568000	59889000	44908000	47587000
Q9D0R2	Threonine--tRNA ligase, cytoplasmic	Tars	By MS/MS	By MS/MS	By MS/MS	By MS/MS	By MS/MS	By MS/MS	By MS/MS	By MS/MS	By MS/MS	71417000	60788000	80330000	100550000	100030000	110830000	51595000	42779000	550320000
Q9D1G1	Ras-related protein Rab-1B	Rab1b										0	0	0	0	0	0	0	0	0
Q9D1H8	39S ribosomal protein L53, mitochondrial	Mrpl53									By MS/MS	0	0	0	0	0	0	0	22162000	0
Q9D2V7	Coronin-7	Coro7			By MS/MS		By MS/MS	By matching	By MS/MS			0	0	18361000	0	35610000	19514000	0	0	43217000
Q9D5J6	Sedoheptulokinase	Shpk								By MS/MS	By MS/MS	0	0	0	0	0	0	43279000	39909000	0
Q9D5V5	Cullin-5	Cul5	By MS/MS						By MS/MS			17726000	0	0	0	0	0	0	0	20789000
Q9D6K5	Synaptojanin-2-binding protein	Synj2bp								By MS/MS	By MS/MS	0	0	0	0	0	0	55764000	30802000	0
Q9D6R2	Isocitrate dehydrogenase [NAD] subunit alpha, mitochondrial	Idh3a							By MS/MS	By MS/MS	By MS/MS	0	0	0	0	0	0	42519000	56665000	0
Q9D6Y9	1,4-alpha-glucan-branching enzyme	Gbe1	By MS/MS				By MS/MS	By MS/MS	By MS/MS	By MS/MS	By MS/MS	5710000	0	0	0	30483000	38330000	24972000	20940000	120370000
Q9D6Z1	Nucleolar protein 56	Nop56							By matching	By MS/MS	By MS/MS	0	0	0	0	0	0	25342000	9958300	14037000
Q9D7I5	Phospholysine phosphohistidine inorganic pyrophosphate phosphatase	Lhpp		By MS/MS			By MS/MS			By MS/MS	By MS/MS	0	4937000	0	0	14438000	0	6182300	10944000	0
Q9D7X3	Dual specificity protein phosphatase 3	Dusp3								By MS/MS	By MS/MS	0	0	0	0	0	0	44791000	61035000	0
Q9D7X8	Gamma-glutamylcyclotransferase	Ggct	By MS/MS		By MS/MS							10039000	0	0	0	0	0	0	0	0
Q9D819	Inorganic pyrophosphatase	Ppa1	By MS/MS	By MS/MS	By MS/MS		By MS/MS	By matching	By MS/MS	By MS/MS	By MS/MS	5832600	36491000	11334000	0	37484000	5892300	25679000	416860000	28758000
Q9D826	Peroxisomal sarcosine oxidase	Pipox								By MS/MS	By MS/MS	0	0	0	0	0	0	0	43604000	0
Q9D883	Splicing factor U2AF 35 kDa subunit	U2af1	By matching	By MS/MS			By MS/MS			By MS/MS	By MS/MS	30099000	17781000	0	0	26435000	0	11553000	25726000	0
Q9D8E6	60S ribosomal protein L4	Rpl4								By MS/MS	By MS/MS	0	0	0	0	0	0	226870000	134470000	0
Q9D8S9	BolA-like protein 1	Bola1			By MS/MS		By MS/MS		By MS/MS	By MS/MS	By MS/MS	0	0	129910000	0	37246000	0	65532000	62560000	414790000
Q9D9V3	Ethylmalonyl-CoA decarboxylase	Echdc1	By MS/MS	By MS/MS	By MS/MS	By MS/MS	By MS/MS	By MS/MS	By MS/MS	By MS/MS	By MS/MS	11915000	41434000	17886000	24218000	34972000	9592800	118560000	70677000	38590000
Q9DAW9	Calponin-3	Cnn3		By MS/MS	By MS/MS						By MS/MS	0	11469000	20608000	0	0	0	0	89837000	0
Q9DB29	Isoamyl acetate-hydrolyzing esterase 1 homolog	Iah1				By MS/MS		By MS/MS		By MS/MS	By MS/MS	0	0	0	10943000	0	14128000	56494000	41855000	0
Q9DBA8	Probable imidazolonepropionase	Amdhd1			By MS/MS					By MS/MS	By MS/MS	0	0	37920000	0	0	0	146120000	112800000	0
Q9DBC0	Selenoprotein O	Selo		By MS/MS	By MS/MS				By MS/MS	By MS/MS	By MS/MS	0	13463000	17135000	0	0	0	30583000	0	36848000
Q9DBJ1	Phosphoglycerate mutase 1	Pgam1			By MS/MS					By MS/MS	By MS/MS	0	0	218280000	0	0	0	324440000	352270000	0
Q9DBK0	Acyl-coenzyme A thioesterase 12	Acot12			By MS/MS					By MS/MS	By MS/MS	0	0	22660000	0	0	0	31455000	23750000	0
Q9DBR7	Protein phosphatase 1 regulatory subunit 12A	Ppp1r12a									By MS/MS	0	0	0	0	0	0	0	18979000	0
Q9DBT9	Dimethylglycine dehydrogenase, mitochondrial	Dmgdh		By MS/MS								0	43360000	0	0	0	0	0	0	0
Q9DBW0	Cytochrome P450 4V2	Cyp4v2		By MS/MS	By MS/MS		By MS/MS		By MS/MS	By MS/MS		0	56723000	63424000	0	47864000	0	143690000	0	66731000
Q9DC50	Peroxisomal carnitine O-octanoyltransferase	Crot		By MS/MS	By MS/MS	By MS/MS	By MS/MS	By MS/MS	By MS/MS	By MS/MS	By MS/MS	0	67028000	30836000	44832000	55246000	42967000	131150000	119980000	12285000
Q9DC51	Guanine nucleotide-binding protein G(k) subunit alpha	Gnai3								By MS/MS		0	0	0	0	0	0	67753000	0	0
Q9DCC4	Pyrroline-5-carboxylate reductase 3	Pycrl								By MS/MS	By MS/MS	0	0	0	0	0	0	49041000	40442000	0
Q9DCG6	Phenazine biosynthesis-like domain-containing protein 1	Pbld1		By MS/MS						By MS/MS	By MS/MS	0	0	0	0	0	0	235560000	298550000	0
Q9DCL9	Multifunctional protein ADE2	Paics								By MS/MS	By MS/MS	0	0	0	0	0	0	115420000	0	0
Q9DCN1	Peroxisomal NADH pyrophosphatase NUDT12	Nudt12			By MS/MS				By MS/MS	By MS/MS	By MS/MS	0	0	45564000	0	0	0	31200000	36214000	154780000
Q9DCN2	NADH-cytochrome b5 reductase 3	Cyb5r3							By MS/MS	By MS/MS	By MS/MS	0	0	0	0	0	0	65600000	26105000	73772000
Q9DCS3	Trans-2-enoyl-CoA reductase, mitochondrial	Mecr	By MS/MS	By matching	By MS/MS	By matching	By matching	By MS/MS	By MS/MS	By MS/MS	By MS/MS	8109600	8561000	12921000	8143600	9274000	7830800	6654600	4574500	17387000
Q9DCT8	Cysteine-rich protein 2	Crip2					By MS/MS			By MS/MS	By MS/MS	0	0	0	0	15126000	0	33804000	29539000	0
Q9DCY0	Glycine N-acyltransferase-like protein Keg1	Keg1								By MS/MS	By MS/MS	0	0	0	0	0	0	148710000	31112000	0
Q9DCZ4	Apolipoprotein O	Apoo		By MS/MS	By MS/MS					By MS/MS	By MS/MS	0	37165000	26042000	0	0	0	77551000	39076000	0
Q9EP69	Phosphatidylinositide phosphatase SAC1	Sacm1l								By MS/MS	By MS/MS	0	0	0	0	0	0	40397000	0	0
Q9EP72	ER membrane protein complex subunit 7	Emc7			By MS/MS							0	0	0	0	0	0	0	0	0
Q9EPJ9	ADP-ribosylation factor GTPase-activating protein 1	Arfgap1					By MS/MS	By MS/MS			By MS/MS	0	0	0	0	41759000	0	0	22661000	0
Q9EPQ7	StAR-related lipid transfer protein 5	Stard5							By MS/MS			0	0	0	0	0	0	0	0	155900000
Q9EPU0	Regulator of nonsense transcripts 1	Upf1		By MS/MS			By matching		By MS/MS		By MS/MS	0	0	0	0	15351000	0	0	25554000	49443000
Q9EQF5	Dihydropyrimidinase	Dpys								By MS/MS	By MS/MS	0	0	0	0	0	0	193970000	150660000	0
Q9EQK5	Major vault protein	Mvp			By MS/MS				By MS/MS	By MS/MS	By MS/MS	0	0	14053000	0	0	0	80679000	121460000	143070000
Q9EQU5	Protein SET	Set	By MS/MS	By MS/MS	By MS/MS	By MS/MS	By MS/MS	By MS/MS	By MS/MS	By MS/MS	By MS/MS	126410000	152980000	216640000	135840000	317550000	256440000	158460000	194050000	694650000
Q9ERU9	E3 SUMO-protein ligase RanBP2	Ranbp2		By matching	By MS/MS				By MS/MS	By MS/MS	By MS/MS	0	12271000	10061000	0	0	0	14932000	5375300	46360000
Q9ESX5	H/ACA ribonucleoprotein complex subunit 4	Dkc1								By MS/MS	By MS/MS	0	0	0	0	0	0	9246100	0	0
Q9ET30	Transmembrane 9 superfamily member 3	Tm9sf3								By MS/MS		0	0	0	0	0	0	35352000	0	0
Q9ET54	Palladin	Palld		By MS/MS	By MS/MS		By matching		By MS/MS	By matching	By matching	0	2475500	3063700	0	3563400	0	2746500	2727900	13848000
Q9JHI5	Isovaleryl-CoA dehydrogenase, mitochondrial	Ivd	By MS/MS	By MS/MS	By MS/MS	By MS/MS	By MS/MS	By MS/MS	By MS/MS	By MS/MS	By MS/MS	89367000	129230000	49779000	58251000	157950000	147420000	225600000	169540000	77726000
Q9JHJ0	Tropomodulin-3	Tmod3	By MS/MS	By MS/MS		By MS/MS	By matching	By MS/MS			By MS/MS	9091100	20847000	0	9965900	38476000	13248000	0	25676000	0
Q9JHU4	Cytoplasmic dynein 1 heavy chain 1	Dync1h1								By MS/MS		0	0	0	0	0	0	0	0	0
Q9JHW2	Omega-amidase NIT2	Nit2		By MS/MS						By MS/MS	By MS/MS	0	17850000	0	0	0	0	209110000	214340000	0
Q9JHW4	Selenocysteine-specific elongation factor	Eefsec		By MS/MS	By MS/MS					By MS/MS	By matching	0	0	51851000	0	0	0	24514000	22216000	0
Q9JIF7	Coatomer subunit beta	Copb1					By matching			By MS/MS	By matching	0	0	0	0	6948100	0	13379000	8973600	0
Q9JIF9	Myotilin	Myot					By MS/MS		By MS/MS			0	0	0	0	35515000	0	0	0	91252000
Q9JII6	Alcohol dehydrogenase [NADP(+)]	Akr1a1	By MS/MS	By MS/MS	By MS/MS	By MS/MS	By MS/MS	By MS/MS	By MS/MS	By MS/MS	By MS/MS	452530000	305710000	250770000	391020000	548770000	823940000	558040000	542440000	893950000
Q9JIZ9	Phospholipid scramblase 3	Plscr3						By MS/MS				0	0	0	0	0	7207500	0	0	0
Q9JJ28	Protein flightless-1 homolog	Flii						By MS/MS				0	0	0	0	0	28886000	0	0	0
Q9JJK2	LanC-like protein 2	Lancl2				By MS/MS	By MS/MS		By MS/MS		By MS/MS	0	0	0	24183000	20626000	0	0	9994000	46788000
Q9JJL8	Serine--tRNA ligase, mitochondrial	Sars2		By matching	By MS/MS		By MS/MS		By matching			0	7551700	10593000	0	21965000	0	0	0	12702000
Q9JJU8	SH3 domain-binding glutamic acid-rich-like protein	Sh3bgrl							By MS/MS	By MS/MS	By MS/MS	0	0	0	0	0	0	41595000	59700000	98003000
Q9JKB1	Ubiquitin carboxyl-terminal hydrolase isozyme L3	Uchl3								By MS/MS	By MS/MS	0	0	0	0	0	0	27252000	23855000	0
Q9JKB3	Y-box-binding protein 3	Ybx3					By MS/MS		By MS/MS			0	0	0	0	23625000	0	0	0	54798000
Q9JKF1	Ras GTPase-activating-like protein IQGAP1	Iqgap1						By MS/MS	By MS/MS			0	0	0	0	0	24529000	0	0	32425000
Q9JKY7	Cytochrome P450	Cyp2d22								By MS/MS	By MS/MS	0	0	0	0	0	0	101650000	37988000	0
Q9JLF6	Protein-glutamine gamma-glutamyltransferase K	Tgm1								By MS/MS		0	0	0	0	0	0	33500000	0	0
Q9JLI0	Aldo-keto reductase a, Aldo-keto reductase family 1, member C12	Akr1c12		By MS/MS	By MS/MS		By MS/MS		By MS/MS	By MS/MS	By MS/MS	0	71471000	48088000	0	101810000	0	225620000	169300000	403930000
Q9JMA1	Ubiquitin carboxyl-terminal hydrolase 14	Usp14									By MS/MS	0	0	0	0	0	0	0	48237000	0
Q9JMD3	PCTP-like protein	Stard10		By MS/MS	By MS/MS	By MS/MS		By MS/MS	By MS/MS	By MS/MS	By MS/MS	0	0	0	0	0	0	100230000	121900000	56111000
Q9QUJ7	Long-chain-fatty-acid--CoA ligase 4	Acsl4	By matching	By MS/MS	By MS/MS			By MS/MS	By matching		By MS/MS	3964200	7484700	2402400	0	0	48455000	0	20194000	5491900
Q9QXD1	Peroxisomal acyl-coenzyme A oxidase 2	Acox2		By MS/MS	By MS/MS					By MS/MS	By MS/MS	0	24581000	15370000	0	0	0	77128000	79035000	0
Q9QXE0	2-hydroxyacyl-CoA lyase 1	Hacl1			By MS/MS			By MS/MS	By MS/MS	By MS/MS	By MS/MS	0	0	6860100	0	0	13999000	196600000	168440000	8189400
Q9QXG4	Acetyl-coenzyme A synthetase, cytoplasmic	Acss2	By MS/MS	By MS/MS	By MS/MS		By MS/MS			By MS/MS		3417800	28316000	12088000	0	9163700	0	29132000	0	0
Q9QXS1	Plectin	Plec						By MS/MS	By MS/MS		By MS/MS	0	0	0	0	0	49214000	0	209400000	38658000
Q9QYB1	Chloride intracellular channel protein 4	Clic4	By MS/MS	By MS/MS	By MS/MS	By MS/MS	By MS/MS	By MS/MS	By MS/MS	By MS/MS	By MS/MS	49245000	35609000	56828000	50996000	80698000	84702000	39253000	36415000	161020000
Q9QYY9	Alcohol dehydrogenase 4	Adh4									By MS/MS	0	0	0	0	0	0	0	18868000	0
Q9QZ85	Interferon-inducible GTPase 1	Iigp1		By MS/MS	By MS/MS	By MS/MS	By MS/MS		By MS/MS	By MS/MS	By MS/MS	0	34723000	52308000	24520000	38065000	0	44652000	26528000	53953000
Q9QZ88	Vacuolar protein sorting-associated protein 29	Vps29									By MS/MS	0	0	0	0	0	0	0	0	0
Q9QZD8	Mitochondrial dicarboxylate carrier	Slc25a10			By MS/MS		By matching		By MS/MS	By MS/MS	By MS/MS	0	0	29013000	0	22925000	0	132680000	158220000	88964000
Q9QZD9	Eukaryotic translation initiation factor 3 subunit I	Eif3i	By MS/MS	By MS/MS	By MS/MS		By MS/MS	By MS/MS	By MS/MS	By MS/MS	By MS/MS	18823000	66456000	90189000	0	62172000	15615000	40340000	43464000	0
Q9QZE5	Coatomer subunit gamma-1	Copg1							By MS/MS	By MS/MS	By MS/MS	0	0	0	0	0	0	0	0	0
Q9R092	17-beta-hydroxysteroid dehydrogenase type 6	Hsd17b6							By MS/MS	By MS/MS	By MS/MS	0	0	0	0	0	0	26185000	24529000	137970000
Q9R0P3	S-formylglutathione hydrolase	Esd								By MS/MS	By MS/MS	0	0	0	0	0	0	88296000	66118000	0
Q9R0Q7	Prostaglandin E synthase 3	Ptges3	By MS/MS	By MS/MS	By MS/MS	By MS/MS	By MS/MS	By MS/MS	By MS/MS	By MS/MS	By MS/MS	80365000	78040000	87604000	98489000	279130000	232830000	241420000	256180000	663030000
Q9R1P0	Proteasome subunit alpha type-4	Psma4								By MS/MS	By MS/MS	0	0	0	0	0	0	98752000	66349000	0
Q9R1S7	Multidrug resistance-associated protein 6	Abcc6							By MS/MS			0	0	0	0	0	0	0	0	101720000
Q9R269	Periplakin	Ppl									By MS/MS	0	0	0	0	0	0	0	9685000	0
Q9WU79	Proline dehydrogenase 1, mitochondrial	Prodh								By MS/MS	By MS/MS	0	0	0	0	0	0	32046000	29586000	0
Q9WU84	Copper chaperone for superoxide dismutase	Ccs								By MS/MS	By matching	0	0	0	0	0	0	9377000	11823000	0
Q9WV55	Vesicle-associated membrane protein-associated protein A	Vapa								By MS/MS	By MS/MS	0	0	0	0	0	0	0	0	0
Q9WV68	Peroxisomal 2,4-dienoyl-CoA reductase	Decr2									By MS/MS	0	0	0	0	0	0	0	84320000	0
Q9WVA4	Transgelin-2	Tagln2	By MS/MS	By MS/MS	By MS/MS	By MS/MS	By MS/MS	By MS/MS	By MS/MS	By MS/MS	By MS/MS	14844000	14511000	21030000	25438000	72650000	12097000	0	39000000	37575000
Q9WVH9	Fibulin-5	Fbln5				By MS/MS	By MS/MS	By MS/MS			By MS/MS	0	0	0	4688200	8749000	20069000	0	7168200	0
Q9WVL0	Maleylacetoacetate isomerase	Gstz1		By MS/MS	By MS/MS				By MS/MS	By MS/MS	By MS/MS	0	11945000	0	0	0	0	1.6274e+09	768110000	0
Q9WVM8	Kynurenine/alpha-aminoadipate aminotransferase, mitochondrial	Aadat			By MS/MS					By MS/MS		0	0	0	0	0	0	0	0	0
Q9Z0J0	Epididymal secretory protein E1	Npc2		By MS/MS	By MS/MS		By MS/MS		By MS/MS	By MS/MS	By MS/MS	0	136500000	198470000	0	65443000	0	97097000	136030000	82548000
Q9Z0L1	Sphingosine 1-phosphate receptor 4	S1pr4				By MS/MS	By MS/MS		By MS/MS	By MS/MS		0	0	0	34724000	26783000	0	40774000	0	243060000
Q9Z0X1	Apoptosis-inducing factor 1, mitochondrial	Aifm1		By MS/MS	By MS/MS	By MS/MS	By MS/MS	By MS/MS	By MS/MS	By MS/MS	By MS/MS	0	126600000	129870000	55668000	215390000	95450000	366380000	195780000	106780000
Q9Z1D1	Eukaryotic translation initiation factor 3 subunit G	Eif3g		By MS/MS	By MS/MS	By MS/MS	By MS/MS			By MS/MS	By MS/MS	0	76487000	86401000	77279000	116430000	0	55359000	60797000	0
Q9Z1G4	V-type proton ATPase 116 kDa subunit a isoform 1	Atp6v0a1							By MS/MS			0	0	0	0	0	0	0	0	22970000
Q9Z1Q5	Chloride intracellular channel protein 1	Clic1					By MS/MS					0	0	0	0	0	0	0	0	0
Q9Z1R2	Large proline-rich protein BAG6	Bag6					By MS/MS					0	0	0	0	0	0	0	0	0
Q9Z211	Peroxisomal membrane protein 11A	Pex11a									By MS/MS	0	0	0	0	0	0	0	118270000	0
Q9Z2I0	LETM1 and EF-hand domain-containing protein 1, mitochondrial	Letm1								By MS/MS		0	0	0	0	0	0	0	0	0
Q9Z2U0	Proteasome subunit alpha type-7	Psma7								By MS/MS		0	0	0	0	0	0	39757000	0	0
Q9Z2Y8	Proline synthase co-transcribed bacterial homolog protein	Prosc	By MS/MS	By MS/MS		By MS/MS	By matching	By MS/MS	By matching	By MS/MS		56525000	40259000	0	71939000	31269000	96441000	76397000	0	18756000

## Sheet: Identified Glycosite
N-Glycosite	Protein ID	Position	Protein names	Gene names	Sequence	Identification type ND1	Identification type ND2	Identification type ND3	Identification type HFD1	Identification type HFD2	Identification type HFD3	Identification type HFDL1	Identification type HFDL2	Identification type HFDL3	Intensity ND1	Intensity ND2	Intensity ND3	Intensity HFD1	Intensity HFD2	Intensity HFD3	Intensity HFDL1	Intensity HFDL2	Intensity HFDL3
B2RXS4_N530	B2RXS4	530	Plexin-B2	Plxnb2	SREKSCVAITDAFPQNMSRRAQGEVRLSVSP						By MS/MS				0	0	0	0	0	0	0	0	0
D3Z5S8_N213	D3Z5S8	213	Terminal nucleotidyltransferase 5A	Tent5a	KVCNDSDRWSLISLSNNSGKNVELKFVDSLR	By MS/MS	By MS/MS	By matching		By MS/MS		By MS/MS	By MS/MS	By MS/MS	1398000000	2.1224e+09	2.9587e+09	0	6.7937e+09	0	1100700000	3.8541e+09	1.6145e+09
D3Z5S8_N214	D3Z5S8	214	Terminal nucleotidyltransferase 5A	Tent5a	VCNDSDRWSLISLSNNSGKNVELKFVDSLRR	By MS/MS	By MS/MS	By matching		By MS/MS		By MS/MS	By MS/MS	By MS/MS	1398000000	2.1224e+09	2.9587e+09	0	6.7937e+09	0	1100700000	3.8541e+09	1.6145e+09
D3Z5S8_N218	D3Z5S8	218	Terminal nucleotidyltransferase 5A	Tent5a	SDRWSLISLSNNSGKNVELKFVDSLRRQFEF	By MS/MS	By MS/MS	By matching		By MS/MS		By MS/MS	By MS/MS	By MS/MS	1398000000	2.1224e+09	2.9587e+09	0	6.7937e+09	0	1100700000	3.8541e+09	1.6145e+09
E9PWQ3_N518	E9PWQ3	518	Collagen, type VI, alpha 3	Col6a3	NKRDAITAVRKMRALNGSALYTGSSLDFVRN						By MS/MS				0	0	0	0	0	49692000	0	0	0
E9Q414_N2126	E9Q414	2126	Apolipoprotein B-100	Apob	RAALSRLPQQIHHYLNASDWERQVAGAKEKI						By MS/MS				0	0	0	0	0	0	0	0	0
G3UW82_N1637	G3UW82	1637	Myosin-1	Myh1	KKKMEGDLNEMEIQLNHSNRMAAEALRNYRN								By matching		0	0	0	0	0	0	0	69521000	0
G3X982_N979	G3X982	979	Aldehyde oxidase 3	Aox3	FDPTNLLQCWEACVENSSYYNRKKAVDEFNQ	By MS/MS								By MS/MS	246170000	0	0	0	0	0	0	0	0
G3X982_N984	G3X982	984	Aldehyde oxidase 3	Aox3	LLQCWEACVENSSYYNRKKAVDEFNQQRFWK	By MS/MS									246170000	0	0	0	0	0	0	0	0
O08573_N278	O08573	278	Galectin-9	Lgals9	AFHLNPRFNENAVVRNTQINNSWGQEERSLL	By matching				By matching	By matching				15662000	0	0	0	23285000	17161000	0	0	0
O09012_N534	O09012	534	Peroxisomal targeting signal 1 receptor	Pex5	PNDYLMWNKLGATLANGNQSEEAVAAYRRAL					By MS/MS	By matching	By MS/MS		By MS/MS	0	0	0	0	26160000	12900000	0	0	0
O09012_N536	O09012	536	Peroxisomal targeting signal 1 receptor	Pex5	DYLMWNKLGATLANGNQSEEAVAAYRRALEL					By MS/MS	By matching				0	0	0	0	26160000	12900000	0	0	0
O09159_N497	O09159	497	Lysosomal alpha-mannosidase	Man2b1	RLSHYKQNFSFCRELNISICPVSQTSERFQV	By MS/MS	By MS/MS								0	0	0	0	0	0	0	0	0
O09159_N693	O09159	693	Lysosomal alpha-mannosidase	Man2b1	QISLVKTALVQEVHQNFSAWCSQVIRLYKGQ		By MS/MS	By MS/MS		By MS/MS	By MS/MS				0	47730000	20743000	0	16302000	84807000	0	0	0
O35114_N224	O35114	224	Lysosome membrane protein 2	Scarb2	NDGEYVFLTGEDNYLNFSKIVEWNGKTSLDW	By MS/MS									0	0	0	0	0	0	0	0	0
O35949_N6	O35949	6	Elongation of very long chain fatty acids protein 3	Elovl3	__________MDTSMNFSRGLKMDLMQPYDF		By MS/MS				By matching				0	15984000	0	0	0	13741000	0	0	0
O70570_N170	O70570	170	Polymeric immunoglobulin receptor	Pigr	KRENAPSKKSLCKKTNQSCELVIDSTEKVNP	By MS/MS			By MS/MS		By MS/MS				11262000	0	0	12033000	0	17685000	0	0	0
O89017_N265	O89017	265	Legumain	Lgmn	KETLHKQYHLVKSHTNTSHVMQYGNKSISTM	By matching	By MS/MS	By MS/MS	By MS/MS	By MS/MS	By MS/MS				30659000	10570000	6387300	13446000	0	33500000	0	0	0
O89017_N274	O89017	274	Legumain	Lgmn	LVKSHTNTSHVMQYGNKSISTMKVMQFQGMK	By MS/MS	By MS/MS	By MS/MS	By MS/MS	By MS/MS	By MS/MS		By MS/MS		33815000	10570000	6387300	17328000	0	38837000	0	21843000	0
O89023_N221	O89023	221	Tripeptidyl-peptidase 1	Tpp1	QRYNLTAKDVGSGTTNNSQACAQFLEQYFHN	By MS/MS	By MS/MS		By MS/MS		By MS/MS		By MS/MS		0	17788000	0	10695000	0	0	0	0	0
O89023_N222	O89023	222	Tripeptidyl-peptidase 1	Tpp1	RYNLTAKDVGSGTTNNSQACAQFLEQYFHNS	By matching			By MS/MS		By MS/MS		By MS/MS		14947000	0	0	10695000	0	80464000	0	0	0
O89023_N442	O89023	442	Tripeptidyl-peptidase 1	Tpp1	QFLKSSSHLPPSSYFNASGRAYPDVAALSDG			By MS/MS		By matching	By MS/MS		By MS/MS		0	0	36024000	0	36513000	51862000	0	152760000	0
P01869_N278	P01869	278	Ig gamma-1 chain C region, membrane-bound form	Ighg1	QPAENYKNTQPIMNTNGSYFVYSKLNVQKSN					By matching	By MS/MS				0	0	0	0	22828000	43078000	0	0	0
P01872_N441	P01872	441	Ig mu chain C region	Ighm	TERTVDKSTGKPTLYNVSLIMSDTGGTCY__						By MS/MS				0	0	0	0	0	35410000	0	0	0
P01901_N107	P01901	107	H-2 class I histocompatibility antigen, K-B alpha chain	H2-K1	EQSFRVDLRTLLGYYNQSKGGSHTIQVISGC	By MS/MS	By MS/MS	By MS/MS	By MS/MS		By matching		By MS/MS		129480000	93136000	45257000	60576000	0	200220000	0	50202000	0
P07759_N270	P07759	270	Serine protease inhibitor A3K	Serpina3k	DEELSCSVLELKYTGNASALLILPDQGRMQQ		By MS/MS	By MS/MS		By matching	By MS/MS		By MS/MS		0	23445000	13039000	0	27892000	53964000	0	13473000	0
P08101_N173	P08101	173	Low affinity immunoglobulin gamma Fc region receptor II	Fcgr2	VRYHHYSSNFSIPKANHSHSGDYYCKGSLGR		By MS/MS	By matching	By MS/MS				By MS/MS		0	6605000	2998000	8405900	0	0	0	25419000	0
P08101_N92	P08101	92	Low affinity immunoglobulin gamma Fc region receptor II	Fcgr2	IRSQVQASYTFKATVNDSGEYRCQMEQTRLS	By MS/MS	By MS/MS		By MS/MS		By matching				16150000	10507000	0	8326100	0	47379000	0	0	0
P08101_N166	P08101	166	Low affinity immunoglobulin gamma Fc region receptor II	Fcgr2	FFHNEKSVRYHHYSSNFSIPKANHSHSGDYY		By MS/MS		By MS/MS				By MS/MS		0	35282000	0	16529000	0	0	0	73126000	0
P08113_N62	P08113	62	Endoplasmin	Hsp90b1	EVVQREEEAIQLDGLNASQIRELREKSEKFA						By MS/MS				0	0	0	0	0	0	0	0	0
P08113_N107	P08113	107	Endoplasmin	Hsp90b1	SLYKNKEIFLRELISNASDALDKIRLISLTD			By MS/MS							0	0	0	0	0	0	0	0	0
P08228_N87	P08228	87	Superoxide dismutase [Cu-Zn]	Sod1	HGGPADEERHVGDLGNVTAGKDGVANVSIED	By MS/MS					By MS/MS		By MS/MS		19129000	0	0	0	0	28868000	0	63536000	0
P11438_N252	P11438	252	Lysosome-associated membrane glycoprotein 1	Lamp1	KKDNKTVTRAFNISPNDTSSGSCGINLVTLK		By MS/MS	By MS/MS	By MS/MS	By MS/MS			By MS/MS		0	58441000	25284000	115980000	80687000	0	0	126970000	0
P11438_N177	P11438	177	Lysosome-associated membrane glycoprotein 1	Lamp1	VVLRDATIQAYLSSGNFSKEETHCTQDGPSP						By MS/MS				0	0	0	0	0	102360000	0	0	0
P11438_N78	P11438	78	Lysosome-associated membrane glycoprotein 1	Lamp1	ASAEVLKNGSSCGKENVSDPSLTITFGRGYL						By MS/MS				0	0	0	0	0	45147000	0	0	0
P11438_N296	P11438	296	Lysosome-associated membrane glycoprotein 1	Lamp1	MNASSSLFFLQGVRLNMTLPDALVPTFSISN	By MS/MS	By MS/MS		By MS/MS				By MS/MS		105640000	63027000	0	44956000	0	0	0	83364000	0
P11438_N311	P11438	311	Lysosome-associated membrane glycoprotein 1	Lamp1	NMTLPDALVPTFSISNHSLKALQATVGNSYK	By MS/MS	By MS/MS		By MS/MS				By MS/MS		105640000	63027000	0	44956000	0	0	0	83364000	0
P11725_N121	P11725	121	Ornithine carbamoyltransferase, mitochondrial	Otc	GHPSFLTTQDIHLGVNESLTDTARVLSSMTD	By MS/MS									167930000	0	0	0	0	0	0	0	0
P12710_N14	P12710	14	Fatty acid-binding protein, liver	Fabp1	__MNFSGKYQLQSQENFEPFMKAIGLPEDLI	By MS/MS				By MS/MS	By MS/MS			By matching	58726000	0	0	0	100570000	29425000	0	0	48572000
P13541_N233	P13541	233	Myosin-3	Myh3	EDQIISANPLLEAFGNAKTVRNDNSSRFGKF								By MS/MS		0	0	0	0	0	0	0	0	0
P13541_N392	P13541	392	Myosin-3	Myh3	DGTEVADKTAYLMGLNSSDLLKALCFPRVKV	By MS/MS	By MS/MS	By MS/MS	By MS/MS	By MS/MS	By matching	By MS/MS	By MS/MS	By MS/MS	36031000	193510000	247980000	69668000	0	84268000	667050000	306580000	767190000
P14152_N186	P14152	186	Malate dehydrogenase, cytoplasmic	Mdh1	LGVTADDVKNVIIWGNHSSTQYPDVNHAKVK		By MS/MS		By matching	By MS/MS					0	27352000	0	36764000	69644000	0	0	0	0
P14152_N196	P14152	196	Malate dehydrogenase, cytoplasmic	Mdh1	VIIWGNHSSTQYPDVNHAKVKLQGKEVGVYE			By MS/MS	By MS/MS		By matching		By MS/MS		0	0	26571000	30015000	0	26819000	0	144780000	0
P15105_N246	P15105	246	Glutamine synthetase	Glul	DFGVIATFDPKPIPGNWNGAGCHTNFSTKAM	By MS/MS				By matching					28070000	0	0	0	145090000	0	0	0	0
P15105_N255	P15105	255	Glutamine synthetase	Glul	PKPIPGNWNGAGCHTNFSTKAMREENGLKCI						By MS/MS				0	0	0	0	0	376270000	0	0	0
P16015_N27	P16015	27	Carbonic anhydrase 3	Ca3	GPDHWHELYPIAKGDNQSPIELHTKDIKHDP	By matching	By MS/MS	By MS/MS	By MS/MS	By MS/MS			By MS/MS		435570000	440540000	542670000	358620000	373950000	0	0	221560000	0
P16858_N153	P16858	153	Glyceraldehyde-3-phosphate dehydrogenase	Gapdh	YDNSLKIVSNASCTTNCLAPLAKVIHDNFGI		By MS/MS		By MS/MS	By MS/MS	By MS/MS				0	25169000	0	0	59330000	16922000	0	0	0
P17047_N322	P17047	322	Lysosome-associated membrane glycoprotein 2	Lamp2	YMYLANGSAFNISNKNLSFWDAPLGSSYMCN		By MS/MS								0	0	0	0	0	0	0	0	0
P17742_N102	P17742	102	Peptidyl-prolyl cis-trans isomerase A	Ppia	NFILKHTGPGILSMANAGPNTNGSQFFICTA								By MS/MS		0	0	0	0	0	0	0	70100000	0
P17742_N106	P17742	106	Peptidyl-prolyl cis-trans isomerase A	Ppia	KHTGPGILSMANAGPNTNGSQFFICTAKTEW						By MS/MS		By MS/MS		0	0	0	0	0	0	0	0	0
P17742_N108	P17742	108	Peptidyl-prolyl cis-trans isomerase A	Ppia	TGPGILSMANAGPNTNGSQFFICTAKTEWLD			By MS/MS		By MS/MS	By MS/MS				0	0	0	0	448920000	0	0	0	0
P24369_N148	P24369	148	Peptidyl-prolyl cis-trans isomerase B	Ppib	YGPGWVSMANAGKDTNGSQFFITTVKTSWLD	By MS/MS					By MS/MS				273700000	0	0	0	0	360560000	0	0	0
P24638_N167	P24638	167	Lysosomal acid phosphatase	Acp2	LKFPLGPCPRYEQLQNETRQTPEYQNRSIQN						By MS/MS				0	0	0	0	0	21796000	0	0	0
P24668_N84	P24668	84	Cation-dependent mannose-6-phosphate receptor	M6pr	SDTYSYIFRVCREASNHSSGAGLVQINKSND	By MS/MS									35840000	0	0	0	0	0	0	0	0
P26039_N1887	P26039	1887	Talin-1	Tln1	VTKSNTSPEELGPLANQLTSDYGRLASQAKP					By MS/MS					0	0	0	0	0	0	0	0	0
P27659_N301	P27659	301	60S ribosomal protein L3	Rpl3	KIGQGYLIKDGKLIKNNASTDYDLSDKSINP		By MS/MS								0	0	0	0	0	0	0	0	0
P27659_N302	P27659	302	60S ribosomal protein L3	Rpl3	IGQGYLIKDGKLIKNNASTDYDLSDKSINPL		By MS/MS								0	0	0	0	0	0	0	0	0
P29788_N89	P29788	89	Vitronectin	Vtn	DYWSYDYVEEPKNNTNTGVQPENTSPPGDLN										0	0	0	0	0	0	0	0	0
P34927_N75	P34927	75	Asialoglycoprotein receptor 1	Asgr1	SQNSQLREDLLALRQNFSNLTVSTEDQVKAL	By matching					By MS/MS				13832000	0	0	0	0	22854000	0	0	0
P34927_N78	P34927	78	Asialoglycoprotein receptor 1	Asgr1	SQLREDLLALRQNFSNLTVSTEDQVKALSTQ	By matching					By MS/MS				13832000	0	0	0	0	22854000	0	0	0
P35492_N238	P35492	238	Histidine ammonia-lyase	Hal	SGISLETLKQVIEAFNASCLSYVPEKGTVGA							By MS/MS			0	0	0	0	0	0	52159000	0	0
P38060_N138	P38060	138	Hydroxymethylglutaryl-CoA lyase, mitochondrial	Hmgcl	EVSVFGAVSELFTRKNANCSIEESFQRFAGV			By matching	By MS/MS						0	0	9550000	21230000	0	0	0	0	0
P38060_N140	P38060	140	Hydroxymethylglutaryl-CoA lyase, mitochondrial	Hmgcl	SVFGAVSELFTRKNANCSIEESFQRFAGVMQ					By MS/MS					0	0	0	0	0	0	0	0	0
P39061_N585	P39061	585	Collagen alpha-1(XVIII) chain	Col18a1	VSLGVKLSEVRDGQQNISLLYTEPGASQTQT						By MS/MS				0	0	0	0	0	29181000	0	0	0
P43406_N615	P43406	615	Integrin alpha-V	Itgav	DATGLQPILNQFTPANVSRQAHILLDCGEDN						By MS/MS				0	0	0	0	0	0	0	0	0
P50172_N162	P50172	162	Corticosteroid 11-beta-dehydrogenase isozyme 1	Hsd11b1	YVVMSTAALPMLKQSNGSIAVISSLAGKMTQ		By MS/MS	By MS/MS	By MS/MS	By MS/MS	By MS/MS		By MS/MS		0	187880000	126130000	240550000	100580000	102700000	0	581210000	0
P50427_N465	P50427	465	Steryl-sulfatase	Sts	LFHYCNAYLQAVRWHNGSAVWKAFYFTPNFA								By MS/MS		0	0	0	0	0	0	0	22696000	0
P51174_N198	P51174	198	Long-chain specific acyl-CoA dehydrogenase, mitochondrial	Acadl	GVRTNAKRSGSDWILNGSKVFITNGWLSDLV						By matching				0	0	0	0	0	184730000	0	0	0
P58252_N827	P58252	827	Elongation factor 2	Eef2	CVFDHWQILPGDPFDNSSRPSQVVAETRKRK	By MS/MS									67620000	0	0	0	0	0	0	0	0
P59328_N941	P59328	941	WD repeat and HMG-box DNA-binding protein 1	Wdhd1	ILDSMNKSSRKSTSLNRMENNEKSPVIKPLT	By MS/MS	By MS/MS	By MS/MS	By MS/MS		By MS/MS		By MS/MS		64207000	109750000	120460000	89057000	0	80577000	0	542420000	0
P59328_N945	P59328	945	WD repeat and HMG-box DNA-binding protein 1	Wdhd1	MNKSSRKSTSLNRMENNEKSPVIKPLTPKPR	By MS/MS	By MS/MS	By MS/MS	By MS/MS		By MS/MS		By MS/MS		64207000	109750000	120460000	89057000	0	80577000	0	542420000	0
P59328_N946	P59328	946	WD repeat and HMG-box DNA-binding protein 1	Wdhd1	NKSSRKSTSLNRMENNEKSPVIKPLTPKPRS	By MS/MS	By MS/MS	By MS/MS	By MS/MS		By MS/MS		By MS/MS		64207000	109750000	120460000	89057000	0	80577000	0	542420000	0
P60710_N12	P60710	12	Actin, cytoplasmic 1	Actb	____MDDDIAALVVDNGSGMCKAGFAGDDAP	By MS/MS	By MS/MS	By MS/MS	By MS/MS	By MS/MS	By MS/MS		By MS/MS		235050000	124480000	118790000	135650000	194190000	0	0	574300000	0
P61215_N302	P61215	302	Carbonic anhydrase-related protein 10	Ca10	RPVQPLNNRCIRTNINFSLQGKDCPNNRAQK		By MS/MS	By MS/MS		By MS/MS		By MS/MS	By MS/MS	By MS/MS	0	36125000	39891000	0	49377000	0	108860000	111470000	45121000
P61215_N312	P61215	312	Carbonic anhydrase-related protein 10	Ca10	IRTNINFSLQGKDCPNNRAQKLQYRVNEWLL		By MS/MS	By MS/MS		By MS/MS		By MS/MS	By MS/MS	By MS/MS	0	36125000	39891000	0	49377000	0	108860000	111470000	45121000
P61215_N313	P61215	313	Carbonic anhydrase-related protein 10	Ca10	RTNINFSLQGKDCPNNRAQKLQYRVNEWLLK		By MS/MS	By MS/MS		By MS/MS		By MS/MS	By MS/MS	By MS/MS	0	36125000	39891000	0	49377000	0	108860000	111470000	45121000
P61979_N73	P61979	73	Heterogeneous nuclear ribonucleoprotein K	Hnrnpk	IGKGGKNIKALRTDYNASVSVPDSSGPERIL					By MS/MS	By MS/MS		By MS/MS		0	0	0	0	21554000	30193000	0	43479000	0
P63017_N141	P63017	141	Heat shock cognate 71 kDa protein	Hspa8	KMKEIAEAYLGKTVTNAVVTVPAYFNDSQRQ								By MS/MS		0	0	0	0	0	0	0	0	0
P63017_N151	P63017	151	Heat shock cognate 71 kDa protein	Hspa8	GKTVTNAVVTVPAYFNDSQRQATKDAGTIAG								By MS/MS		0	0	0	0	0	0	0	0	0
P63260_N12	P63260	12	Actin, cytoplasmic 2	Actg1	____MEEEIAALVIDNGSGMCKAGFAGDDAP	By MS/MS				By MS/MS	By MS/MS				47005000	0	0	0	12912000	147070000	0	0	0
P70232_N299	P70232	299	Neural cell adhesion molecule L1-like protein	Chl1	GRATIEVHEKTLKIENISYQDRGNYRCTANN		By MS/MS	By MS/MS			By MS/MS				0	71000000	85250000	0	0	36316000	0	0	0
P70232_N307	P70232	307	Neural cell adhesion molecule L1-like protein	Chl1	EKTLKIENISYQDRGNYRCTANNLLGKASHD		By MS/MS	By MS/MS			By MS/MS				0	71000000	85250000	0	0	36316000	0	0	0
P70699_N140	P70699	140	Lysosomal alpha-glucosidase	Gaa	PWCFFPPSYPSYRLENLSSTESGYTATLTRT					By MS/MS	By MS/MS		By MS/MS		0	0	0	0	15236000	45944000	0	38733000	0
P97290_N243	P97290	243	Plasma protease C1 inhibitor	Serping1	QIFHSPDLAIRDTYVNASQSLYGSSPRVLGP	By MS/MS	By MS/MS		By MS/MS		By MS/MS				14754000	8829100	0	17857000	0	38431000	0	0	0
P97325_N164	P97325	164	CMP-N-acetylneuraminate-beta-1,4-galactoside alpha-2,3-sialyltransferase	St3gal3	PALDSLHCRRCIIVGNGGVLANKSLGSRIDD		By MS/MS	By matching			By MS/MS		By MS/MS		0	54380000	72533000	0	0	25900000	0	175130000	0
P97325_N170	P97325	170	CMP-N-acetylneuraminate-beta-1,4-galactoside alpha-2,3-sialyltransferase	St3gal3	HCRRCIIVGNGGVLANKSLGSRIDDYDIVIR		By MS/MS	By matching			By MS/MS		By MS/MS		0	54380000	72533000	0	0	25900000	0	175130000	0
P97328_N42	P97328	42	Ketohexokinase	Khk	DTDRRCLSQRWQRGGNASNSCTVLSLLGARC					By MS/MS					0	0	0	0	0	0	0	0	0
P97328_N105	P97328	105	Ketohexokinase	Khk	SQGDTPCSCCIVNNSNGSRTIILYDTNLPDV				By MS/MS						0	0	0	51558000	0	0	0	0	0
P97855_N48	P97855	48	Ras GTPase-activating protein-binding protein 1	G3bp1	FYGKNSSYAHGGLDSNGKPADAVYGQKEIHR					By MS/MS					0	0	0	0	0	0	0	0	0
Q00519_N1089	Q00519	1089	Xanthine dehydrogenase/oxidase	Xdh	VPNTSPTAASASADLNGQAIYEACQTILKRL						By MS/MS				0	0	0	0	0	24365000	0	0	0
Q06890_N327	Q06890	327	Clusterin	Clu	CSTNNPAQANLRQELNDSLQVAERLTEQYKE						By MS/MS				0	0	0	0	0	28362000	0	0	0
Q07797_N543	Q07797	543	Galectin-3-binding protein	Lgals3bp	SFEGSKAPIPTALDTNSSKTPSLFPCASGAF						By MS/MS		By MS/MS		0	0	0	0	0	69404000	0	42168000	0
Q07968_N546	Q07968	546	Coagulation factor XIII B chain	F13b	IRNGDIVSSAARTYENGSSVEYRCFDNHFLQ						By MS/MS				0	0	0	0	0	11294000	0	0	0
Q3TDQ1_N625	Q3TDQ1	625	Dolichyl-diphosphooligosaccharide--protein glycosyltransferase subunit STT3B	Stt3b	GMANRTTLVDNNTWNNSHIALVGKAMSSNET			By MS/MS					By MS/MS		0	0	26655000	0	0	0	0	133250000	0
Q3U095_N311	Q3U095	311	NXPE family member 2	Nxpe2	VKNLSIVVSLCNNKTNKKKKKCQIGMETPSP								By MS/MS		0	0	0	0	0	0	0	0	0
Q3UPL0_N1178	Q3UPL0	1178	Protein transport protein Sec31A	Sec31a	LYDKLREQTLSPTIINGLHSIARSIETRNYS	By MS/MS		By MS/MS		By MS/MS					13568000	0	67436000	0	0	0	0	0	0
Q3V3R4_N1113	Q3V3R4	1113	Integrin alpha-1	Itga1	FSSLNLTIRGELQSENSSLTLSSSNRKRELA		By MS/MS								0	0	0	0	0	0	0	0	0
Q61129_N106	Q61129	106	Complement factor I	Cfi	QKSFECLHPEIKFSHNGTCAAEGKFNVSLIY	By matching		By MS/MS		By MS/MS			By MS/MS		4719100	0	4620200	0	5261800	0	0	19002000	0
Q61176_N60	Q61176	60	Arginase-1	Arg1	YDVRDHGDLAFVDVPNDSSFQIVKNPRSVGK		By MS/MS	By MS/MS		By MS/MS			By MS/MS		0	82329000	107030000	0	112150000	0	0	369640000	0
Q61207_N214	Q61207	214	Prosaposin	Psap	DCMKLVSDVQTAVKTNSSFIQGFVDHVKEDC	By MS/MS	By MS/MS	By MS/MS	By MS/MS	By MS/MS			By MS/MS		337570000	302020000	138920000	336050000	437900000	0	0	712640000	0
Q61646_N148	Q61646	148	Haptoglobin	Hp	ISDQWLLTTAKNLFLNHSETASAKDITPTLT					By MS/MS					0	0	0	0	47063000	0	0	0	0
Q61646_N182	Q61646	182	Haptoglobin	Hp	GKNQLVEIEKVVLHPNHSVVDIGLIKLKQRV	By MS/MS	By MS/MS	By MS/MS	By MS/MS	By MS/MS	By MS/MS		By MS/MS		222520000	127150000	89917000	260470000	208640000	6954400	0	141640000	0
Q61838_N1385	Q61838	1385	Alpha-2-macroglobulin	A2m	NFDKAGDHRTFQIRINVSYTGERPSSNMVIV	By MS/MS	By MS/MS	By MS/MS	By MS/MS	By MS/MS	By MS/MS				34803000	0	24952000	59299000	49956000	228850000	0	0	0
Q61838_N568	Q61838	568	Alpha-2-macroglobulin	A2m	DAQNFEIEKCFANKVNLSFPSAQSLPASDTH	By MS/MS									151980000	0	0	0	0	0	0	0	0
Q63880_N309	Q63880	309	Carboxylesterase 3A	Ces3a	QCLLQKEGKDLITKKNVNISYTVNDSFFPQR										0	0	0	0	0	0	0	0	0
Q63880_N311	Q63880	311	Carboxylesterase 3A	Ces3a	LLQKEGKDLITKKNVNISYTVNDSFFPQRPQ	By MS/MS	By MS/MS	By MS/MS	By MS/MS	By MS/MS			By MS/MS		1232300000	604370000	272530000	456460000	497130000	0	0	230190000	0
Q64329_N96	Q64329	96	Killer cell lectin-like receptor 3	Klra3	TLNHHHNCSNMQRAFNLKEEMLTNKSIDCRP		By MS/MS	By MS/MS		By MS/MS		By MS/MS		By MS/MS	0	22452000	0	0	0	0	131570000	0	98281000
Q64329_N104	Q64329	104	Killer cell lectin-like receptor 3	Klra3	SNMQRAFNLKEEMLTNKSIDCRPSNETLEYI		By MS/MS	By MS/MS		By MS/MS		By MS/MS		By MS/MS	0	22452000	0	0	0	0	131570000	0	98281000
Q64442_N9	Q64442	9	Sorbitol dehydrogenase	Sord	_______MAAPAKGENLSLVVHGPGDIRLEN		By MS/MS								0	17651000	0	0	0	0	0	0	0
Q6NSW3_N287	Q6NSW3	287	A-kinase anchor protein SPHKAP	Sphkap	RKHRTPSTKTEGSKENTEENTSLKSLNRLVR	By MS/MS	By matching		By matching		By matching				173980000	1349700	0	172700000	0	245980000	0	0	0
Q6P3Y5_N557	Q6P3Y5	557	Zinc finger protein 280C	Znf280c	SLQLSVPKSKSTTTKNNSKVSANKATTTSPQ							By MS/MS			0	0	0	0	0	0	0	0	0
Q6P3Y5_N558	Q6P3Y5	558	Zinc finger protein 280C	Znf280c	LQLSVPKSKSTTTKNNSKVSANKATTTSPQT							By MS/MS			0	0	0	0	0	0	0	0	0
Q6P9K9_N1275	Q6P9K9	1275	Neurexin-3	Nrxn3	QGQLSGLYYDGLKVLNMAAENNPNIKINGSV	By MS/MS	By MS/MS	By MS/MS		By MS/MS	By MS/MS	By MS/MS	By MS/MS	By MS/MS	18871000	50838000	50614000	0	60762000	26502000	44809000	71512000	25744000
Q6P9K9_N1280	Q6P9K9	1280	Neurexin-3	Nrxn3	GLYYDGLKVLNMAAENNPNIKINGSVRLVGE	By MS/MS	By MS/MS	By MS/MS		By MS/MS	By MS/MS	By MS/MS	By MS/MS	By MS/MS	18871000	50838000	50614000	0	60762000	26502000	44809000	71512000	25744000
Q6P9K9_N1281	Q6P9K9	1281	Neurexin-3	Nrxn3	LYYDGLKVLNMAAENNPNIKINGSVRLVGEV	By MS/MS	By MS/MS	By MS/MS		By MS/MS	By MS/MS	By MS/MS	By MS/MS	By MS/MS	18871000	50838000	50614000	0	60762000	26502000	44809000	71512000	25744000
Q6P9K9_N1283	Q6P9K9	1283	Neurexin-3	Nrxn3	YDGLKVLNMAAENNPNIKINGSVRLVGEVPS	By MS/MS	By MS/MS	By MS/MS		By MS/MS	By MS/MS	By MS/MS	By MS/MS	By MS/MS	18871000	50838000	50614000	0	60762000	26502000	44809000	71512000	25744000
Q7TSH7_N433	Q7TSH7	433	Potassium voltage-gated channel subfamily F member 1	Kcnf1	VLETAAKHELELMELNSSSAEGKPGGSRSDL							By MS/MS			0	0	0	0	0	0	0	0	0
Q8BI84_N631	Q8BI84	631	Melanoma inhibitory activity protein 3	Mia3	GPSRELGGKVPISGRNLSWQQEQDVAAVVGK				By MS/MS						0	0	0	0	0	0	0	0	0
Q8BMS1_N482	Q8BMS1	482	Trifunctional enzyme subunit alpha, mitochondrial	Hadha	PEHCIFASNTSALPINQIAAVSKRPEKVIGM		By MS/MS	By MS/MS		By MS/MS	By MS/MS		By MS/MS		0	21947000	0	0	55203000	22702000	0	59830000	0
Q8BS35_N9	Q8BS35	9	Alkylglycerol monooxygenase	Agmo	_______MRSPGAQDNVSVSQGMRAMFYMME	By matching					By MS/MS		By MS/MS		8051900	0	0	0	0	36389000	0	0	0
Q8C196_N860	Q8C196	860	Carbamoyl-phosphate synthase [ammonia], mitochondrial	Cps1	EPSSTRIYAIAKALENNMSLDEIVRLTSIDK		By MS/MS	By MS/MS							0	195880000	0	0	0	0	0	0	0
Q8C196_N861	Q8C196	861	Carbamoyl-phosphate synthase [ammonia], mitochondrial	Cps1	PSSTRIYAIAKALENNMSLDEIVRLTSIDKW		By MS/MS								0	195880000	0	0	0	0	0	0	0
Q8QZR3_N275	Q8QZR3	275	Pyrethroid hydrolase Ces2a	Ces2a	DLISDTSEVVYKTVANLSGCEATDSEALIHC								By MS/MS		0	0	0	0	0	0	0	533080000	0
Q8QZT1_N196	Q8QZT1	196	Acetyl-CoA acetyltransferase, mitochondrial	Acat1	LTDVYNKIHMGNCAENTAKKMNISRQEQDTY				By matching				By matching		0	0	0	13930000	0	0	0	30404000	0
Q8R0Y6_N250	Q8R0Y6	250	Cytosolic 10-formyltetrahydrofolate dehydrogenase	Aldh1l1	TEACGQKLTFFNSTLNTSGLVAQGEALPIPG							By MS/MS			0	0	0	0	0	0	0	0	0
Q8R1P5_N312	Q8R1P5	312	Potassium channel subfamily K member 13	Kcnk13	GCFPPCQRGLLRSRRNVVMPGNIRNRCNISI			By MS/MS							0	0	0	0	0	0	0	0	0
Q8R2E9_N140	Q8R2E9	140	ERO1-like protein beta	Ero1lb	KELDDCEQANKLGAINSTLSNESKEAFIDWA	By MS/MS					By MS/MS				12522000	0	0	0	0	32559000	0	0	0
Q8R2E9_N145	Q8R2E9	145	ERO1-like protein beta	Ero1lb	CEQANKLGAINSTLSNESKEAFIDWARYDDS	By MS/MS					By MS/MS				12522000	0	0	0	0	32559000	0	0	0
Q8VBZ3_N295	Q8VBZ3	295	Cleft lip and palate transmembrane protein 1 homolog	Clptm1	YFNDYWNLQKDYYPINESLASLPLRVSFCPL	By MS/MS		By matching	By MS/MS						39969000	0	14982000	25390000	0	0	0	0	0
Q8VCC2_N504	Q8VCC2	504	Liver carboxylesterase 1	Ces1	NLSKMVMKFWANFARNGNPNGEGLPHWPEYD										0	0	0	0	0	0	0	0	0
Q8VCC2_N388	Q8VCC2	388	Liver carboxylesterase 1	Ces1	QKTAASILWQAYPILNISEKLIPAAIEKYLG	By MS/MS	By MS/MS	By MS/MS	By MS/MS	By MS/MS	By MS/MS		By MS/MS		97365000	73568000	13918000	63078000	32175000	206180000	0	91416000	0
Q8VCH0_N274	Q8VCH0	274	3-ketoacyl-CoA thiolase B, peroxisomal	Acaa1b	KLKPAFKDGGSTTAGNSSQVSDGAAAVLLAR							By MS/MS		By MS/MS	0	0	0	0	0	0	0	0	0
Q8VCH0_N139	Q8VCH0	139	3-ketoacyl-CoA thiolase B, peroxisomal	Acaa1b	SSGLQAVANIAGGIRNGSYDIGMACGVESMT		By MS/MS								0	0	0	0	0	0	0	0	0
Q8VCT4_N504	Q8VCT4	504	Carboxylesterase 1D	Ces1d	NLSKMVMKFWANFARNGNPNGGGLPHWPEYD										0	0	0	0	0	0	0	0	0
Q8VCU1_N311	Q8VCU1	311	Carboxylesterase 3B	Ces3b	LLQKEGKDLIKQKNVNISYIVNDSFFPQRPE		By MS/MS	By MS/MS	By MS/MS	By matching					0	205140000	114740000	169460000	96178000	0	0	0	0
Q8VCU1_N317	Q8VCU1	317	Carboxylesterase 3B	Ces3b	KDLIKQKNVNISYIVNDSFFPQRPEKLLADQ				By MS/MS						0	0	0	20491000	0	0	0	0	0
Q8VCX1_N16	Q8VCX1	16	3-oxo-5-beta-steroid 4-dehydrogenase	Akr1d1	MNLSAAHHQISLSDGNNIPLIGLGTYSDPRP								By MS/MS		0	0	0	0	0	0	0	0	0
Q8VCX1_N17	Q8VCX1	17	3-oxo-5-beta-steroid 4-dehydrogenase	Akr1d1	NLSAAHHQISLSDGNNIPLIGLGTYSDPRPV								By MS/MS		0	0	0	0	0	0	0	0	0
Q91WT7_N198	Q91WT7	198	3-alpha-hydroxysteroid dehydrogenase type 1, Aldo-keto reductase family 1, member C14	Akr1c14	KYKPVCNQVECHLYLNQSQMLDYCKSKDIIL		By matching								0	25189000	0	0	0	0	0	0	0
Q91WT9_N213	Q91WT9	213	Cystathionine beta-synthase	Cbs	ESHVGVAWRLKNEIPNSHILDQYRNASNPLA				By MS/MS	By matching	By MS/MS				0	0	0	19254000	27942000	9841700	0	0	0
Q91XD4_N10	Q91XD4	10	Formimidoyltransferase-cyclodeaminase	Ftcd	______MSQLVECVPNFSEGNNQEVIDAISR			By MS/MS							0	0	0	0	0	0	0	0	0
Q91XD4_N15	Q91XD4	15	Formimidoyltransferase-cyclodeaminase	Ftcd	_MSQLVECVPNFSEGNNQEVIDAISRAISQT			By MS/MS							0	0	0	0	0	0	0	0	0
Q91ZX7_N3954	Q91ZX7	3954	Prolow-density lipoprotein receptor-related protein 1	Lrp1	SNRHRRQIDRGVTHLNISGLKMPRGIAIDWV	By matching		By MS/MS	By MS/MS	By MS/MS	By MS/MS				28304000	0	11768000	18385000	12829000	43533000	0	0	0
Q91ZX7_N3789	Q91ZX7	3789	Prolow-density lipoprotein receptor-related protein 1	Lrp1	EEDCSIDPKLTSCATNASMCGDEARCVRTEK	By matching					By MS/MS				7894400	0	0	0	0	32832000	0	0	0
Q96DY5_N27	Q96DY5	27	RING finger protein 112	Rnf112	CHRLGKRESKRSFMGNSSNSWVLPREEAQGW					By MS/MS	By MS/MS		By MS/MS		0	0	0	0	38907000	16192000	0	53643000	0
Q96DY5_N30	Q96DY5	30	RING finger protein 112	Rnf112	LGKRESKRSFMGNSSNSWVLPREEAQGWMGQ					By MS/MS	By MS/MS		By MS/MS		0	0	0	0	38907000	16192000	0	53643000	0
Q99K41_N795	Q99K41	795	EMILIN-1	Emilin1	LLGGQAGLGRRLGALNNSLLLLEDRLQQLSL						By MS/MS				0	0	0	0	0	61321000	0	0	0
Q99PG0_N281	Q99PG0	281	Arylacetamide deacetylase	Aadac	NQHVPMESSHLLQFVNWSSLLPERYKKSPVY						By MS/MS		By MS/MS		0	0	0	0	0	41664000	0	20701000	0
Q9CPW5_N88	Q9CPW5	88	Translocon-associated protein subunit beta	Ssr2	SGMLNVKWDRIAPASNVSHTVVLRPLKAGYF	By MS/MS	By MS/MS	By MS/MS	By MS/MS	By MS/MS	By MS/MS		By MS/MS		276450000	192860000	87211000	179980000	152440000	423090000	0	340950000	0
Q9D2M8_N89	Q9D2M8	89	Ubiquitin-conjugating enzyme E2 variant 2	Ube2v2	PEAPPSVRFVTKINMNGINNSSGMVDARSIP									By MS/MS	0	0	0	0	0	0	0	0	0
Q9DBE0_N112	Q9DBE0	112	Cysteine sulfinic acid decarboxylase	Csad	LDPHALAGRIITESLNTSQYTYEIAPVFVLM									By MS/MS	0	0	0	0	0	0	0	0	258340000
Q9DBF1_N56	Q9DBF1	56	Alpha-aminoadipic semialdehyde dehydrogenase	Aldh7a1	WLQDLGLREDNEGVYNGSWGGRGEVITTYCP		By MS/MS	By MS/MS	By MS/MS	By MS/MS	By MS/MS				0	88854000	115820000	0	106500000	175460000	0	0	0
Q9ESY9_N105	Q9ESY9	105	Gamma-interferon-inducible lysosomal thiol reductase	Ifi30	IMNITLVPYGNAQERNVSGTWEFTCQHGELE				By MS/MS		By MS/MS		By MS/MS		0	0	0	22154000	0	71955000	0	0	0
Q9JKR6_N931	Q9JKR6	931	Hypoxia up-regulated protein 1	Hyou1	PRPKDKNGTRAEPPLNASAGDQEEKVIPPAG	By MS/MS	By MS/MS		By matching	By MS/MS	By MS/MS				34259000	25794000	0	23980000	0	87031000	0	0	0
Q9JKR6_N830	Q9JKR6	830	Hypoxia up-regulated protein 1	Hyou1	RRKWPERLSALDNLLNHSSIFLKGARLIPEM		By MS/MS	By MS/MS	By MS/MS				By MS/MS		0	269480000	122680000	128110000	0	0	0	200230000	0
Q9JLJ2_N449	Q9JLJ2	449	4-trimethylaminobutyraldehyde dehydrogenase	Aldh9a1	VAAELQAGTCYINNYNVSPVELPFGGYKKSG										0	0	0	0	0	0	0	0	0
Q9QYC7_N627	Q9QYC7	627	Vitamin K-dependent gamma-carboxylase	Ggcx	EQDLAYLQELKEKVENGSETGPLPPELQPLL						By MS/MS				0	0	0	0	0	32982000	0	0	0
Q9R0L9_N98	Q9R0L9	98	Sialomucin core protein 24	Cd164	CQEANKTYCANEPLSNCSQVNRTDLCSVIPP				By MS/MS		By MS/MS				0	0	0	7311700	0	57482000	0	0	0
Q9R0L9_N103	Q9R0L9	103	Sialomucin core protein 24	Cd164	KTYCANEPLSNCSQVNRTDLCSVIPPTTPVP				By MS/MS		By MS/MS				0	0	0	7311700	0	57482000	0	0	0
Q9WTU3_N279	Q9WTU3	279	Sodium channel protein type 8 subunit alpha	Scn8a	VFALIGLQLFMGNLRNKCVVWPINFNESYLE							By matching		By MS/MS	0	0	0	0	0	0	50221000	0	26091000
Q9WTU3_N287	Q9WTU3	287	Sodium channel protein type 8 subunit alpha	Scn8a	LFMGNLRNKCVVWPINFNESYLENGTRGFDW										0	0	0	0	0	0	0	0	0
Q9WTU3_N289	Q9WTU3	289	Sodium channel protein type 8 subunit alpha	Scn8a	MGNLRNKCVVWPINFNESYLENGTRGFDWEE										0	0	0	0	0	0	0	0	0
Q9WVB4_N566	Q9WVB4	566	Slit homolog 3 protein	Slit3	GIFKKLPNLRKINLSNNRIKEVREGAFDGAA										0	0	0	0	0	0	0	0	0
Q9WVB4_N567	Q9WVB4	567	Slit homolog 3 protein	Slit3	IFKKLPNLRKINLSNNRIKEVREGAFDGAAG										0	0	0	0	0	0	0	0	0
E9PV38_N100	E9PV38	100	Carboxylic ester hydrolase	Ces2g	SGVRDGTSQPAICPQNVTMNMEGLKELKLTL						By MS/MS				0	0	0	0	0	16156000	0	0	0
E9PZ36_N2589	E9PZ36	2589	Fibrocystin	Pkhd1	NSLDVPKNLTITDISNKTITVNYVEDTLSNY	By MS/MS			By MS/MS						75261000	0	0	66700000	0	0	0	0	0
O09117_N72	O09117	72	Synaptophysin-like protein 1	Sypl1	KTEIQVNCPKVGVNKNQTVTATFGYPFRLNQ						By MS/MS				0	0	0	0	0	0	0	0	0
O35114_N105	O35114	105	Lysosome membrane protein 2	Scarb2	TYRELRNKANIQFGENGTTISAVTNKAYVFE	By MS/MS	By MS/MS	By MS/MS	By MS/MS		By MS/MS		By MS/MS		25710000	12216000	7533600	19721000	0	48100000	0	59468000	0
O35114_N206	O35114	206	Lysosome membrane protein 2	Scarb2	FKPDVSPNFGLFYERNGTNDGEYVFLTGEDN	By MS/MS									0	0	0	0	0	0	0	0	0
O35114_N209	O35114	209	Lysosome membrane protein 2	Scarb2	DVSPNFGLFYERNGTNDGEYVFLTGEDNYLN	By MS/MS									0	0	0	0	0	0	0	0	0
O35114_N249	O35114	249	Lysosome membrane protein 2	Scarb2	KTSLDWWTTDTCNMINGTDGDSFHPLISKDE		By MS/MS						By MS/MS		0	0	0	0	0	0	0	33761000	0
O35608_N85	O35608	85	Angiopoietin-2	Angpt2	PLDYDDSVQRLQVLENILENNTQWLMKLENY										0	0	0	0	0	0	0	0	0
O35658_N111	O35658	111	Complement component 1 Q subcomponent-binding protein, mitochondrial	C1qbp	HKSLPKMSGDWELEVNGTEAKLLRKVAGEKI	By MS/MS									0	0	0	0	0	0	0	0	0
O88844_N348	O88844	348	Isocitrate dehydrogenase [NADP] cytoplasmic	Idh1	IFAWSRGLAHRAKLDNNTELSFFAKALEDVC		By MS/MS		By MS/MS						0	60329000	0	46136000	0	0	0	0	0
P01869_N174	P01869	174	Ig gamma-1 chain C region, membrane-bound form	Ighg1	VEVHTAQTQPREEQFNSTFRSVSELPIMHQD					By MS/MS					0	0	0	0	0	0	0	0	0
P01872_N280	P01872	280	Ig mu chain C region	Ighm	GEPLETKIKIMESHPNGTFSAKGVASVCVED		By matching	By MS/MS		By matching	By matching		By MS/MS		0	23900000	20907000	0	28621000	71549000	0	76752000	0
P04939_N66	P04939	66	Major urinary protein 3	Mup3	REKIEEHGSMRAFVENITVLENSLVFKFHLI		By MS/MS								0	205510000	0	0	0	0	0	0	0
P05202_N164	P05202	164	Aspartate aminotransferase, mitochondrial	Got2	FKFSRDVFLPKPSWGNHTPIFRDAGMQLQGY	By matching	By MS/MS			By MS/MS					5979400	12293000	0	0	29297000	0	0	0	0
P06797_N221	P06797	221	Cathepsin L1	Ctsl	AKDGSCKYRAEFAVANDTGFVDIPQQEKALM						By MS/MS				0	0	0	0	0	21659000	0	0	0
P06909_N676	P06909	676	Complement factor H	Cfh	RFLLKGPNKIQCVDGNWTTLPVCIEEERTCG	By MS/MS			By MS/MS		By MS/MS				11931000	0	0	0	0	43916000	0	0	0
P07759_N185	P07759	185	Serine protease inhibitor A3K	Serpina3k	QQPTEAKNLINDYVSNQTQGMIKELISELDE	By MS/MS	By MS/MS	By MS/MS	By MS/MS		By MS/MS				94675000	79610000	25033000	35808000	0	0	0	0	0
P09055_N212	P09055	212	Integrin beta-1	Itgb1	STTPAKLRNPCTSEQNCTSPFSYKNVLSLTD	By MS/MS	By MS/MS	By matching	By MS/MS				By MS/MS		18361000	9325100	5932800	12310000	0	0	0	14137000	0
P09671_N63	P09671	63	Superoxide dismutase [Mn], mitochondrial	Sod2	QLHHSKHHAAYVNNLNATEEKYHEALAKGDV					By MS/MS					0	0	0	0	0	0	0	0	0
P10126_N284	P10126	284	Elongation factor 1-alpha 1	Eef1a1	TGVLKPGMVVTFAPVNVTTEVKSVEMHHEAL	By matching					By MS/MS				20240000	0	0	0	0	22695000	0	0	0
P11276_N1006	P11276	1006	Fibronectin	Fn1	QQTTKLDAPTNLQFVNETDRTVLVTWTPPRA	By MS/MS	By MS/MS	By MS/MS	By MS/MS	By MS/MS	By MS/MS				24913000	12205000	0	20543000	33015000	76745000	0	0	0
P11276_N430	P11276	430	Fibronectin	Fn1	SNGALCHFPFLYNNRNYTDCTSEGRRDNMKW	By MS/MS	By MS/MS		By MS/MS	By MS/MS	By MS/MS				0	5949800	0	9580800	6916000	44416000	0	0	0
P12815_N54	P12815	54	Programmed cell death protein 6	Pdcd6	RSGVISDNELQQALSNGTWTPFNPVTVRSII					By MS/MS					0	0	0	0	20992000	0	0	0	0
P15105_N362	P15105	362	Glutamine synthetase	Glul	DPYAVTEAIVRTCLLNETGDEPFQYKN____					By MS/MS					0	0	0	0	0	0	0	0	0
P16675_N327	P16675	327	Lysosomal protective protein	Ctsa	LMRSGDKVRLDPPCTNTTAPSNYLNNPYVRK	By MS/MS	By MS/MS		By MS/MS		By MS/MS				30079000	0	0	10860000	0	45161000	0	0	0
P16675_N140	P16675	140	Lysosomal protective protein	Ctsa	AGVGFSYSDDKMYVTNDTEVAENNYEALKDF						By MS/MS				0	0	0	0	0	0	0	0	0
P17047_N156	P17047	156	Lysosome-associated membrane glycoprotein 2	Lamp2	VPLDVIFKCNSVLTYNLTPVVQKYWGIHLQA				By MS/MS						0	0	0	0	0	0	0	0	0
P18242_N134	P18242	134	Cathepsin D	Ctsd	VHHKYNSDKSSTYVKNGTSFDIHYGSGSLSG	By MS/MS	By MS/MS		By MS/MS	By MS/MS	By MS/MS		By MS/MS		194820000	98092000	0	80723000	95990000	1.06e+09	0	98585000	0
P21981_N517	P21981	517	Protein-glutamine gamma-glutamyltransferase 2	Tgm2	TRECRLLLCARTVSYNGVLGPECGTEDINLT					By MS/MS	By MS/MS				0	0	0	0	0	135300000	0	0	0
P21981_N530	P21981	530	Protein-glutamine gamma-glutamyltransferase 2	Tgm2	SYNGVLGPECGTEDINLTLDPYSENSIPLRI					By MS/MS					0	0	0	0	0	0	0	0	0
P22599_N101	P22599	101	Alpha-1-antitrypsin 1-2	Serpina1b	SKGDTHTQILEGLQFNLTQTSEADIHKSFQH	By MS/MS	By MS/MS	By MS/MS	By MS/MS		By MS/MS		By MS/MS		195370000	223710000	116830000	144490000	0	308270000	0	114140000	0
P23953_N79	P23953	79	Carboxylesterase 1C	Ces1c	RFAPPQPAEPWSFVKNATSYPPMCSQDAGWA						By MS/MS		By MS/MS		0	0	0	0	0	64699000	0	33053000	0
P23953_N264	P23953	264	Carboxylesterase 1C	Ces1c	VVINTNVGKKNIQAVNEIIATLSQCNDTSSA								By MS/MS		0	0	0	0	0	0	0	0	0
P23953_N274	P23953	274	Carboxylesterase 1C	Ces1c	NIQAVNEIIATLSQCNDTSSAAMVQCLRQKT								By MS/MS		0	0	0	0	0	0	0	0	0
P24270_N433	P24270	433	Catalase	Cat	ALEHSVQCAVDVKRFNSANEDNVTQVRTFYT		By MS/MS			By MS/MS	By MS/MS				0	226000000	0	0	471400000	302160000	0	0	0
P24270_N436	P24270	436	Catalase	Cat	HSVQCAVDVKRFNSANEDNVTQVRTFYTKVL					By MS/MS					0	0	0	0	0	0	0	0	0
P26443_N192	P26443	192	Glutamate dehydrogenase 1, mitochondrial	Glud1	VPFGGAKAGVKINPKNYTDNELEKITRRFTM		By MS/MS								0	0	0	0	0	0	0	0	0
P26443_N196	P26443	196	Glutamate dehydrogenase 1, mitochondrial	Glud1	GAKAGVKINPKNYTDNELEKITRRFTMELAK			By MS/MS	By MS/MS	By MS/MS	By matching				0	0	58466000	35898000	27732000	45411000	0	0	0
P28654_N206	P28654	206	Decorin	Dcn	FQGLKSLSYIRISDTNITAIPQGLPTSLTEV								By MS/MS		0	0	0	0	0	0	0	180860000	0
P28665_N285	P28665	285	Murinoglobulin-1	Mug1	RETETGCREVNSQLDNNGCSTQEVNITELQS				By MS/MS		By MS/MS				0	0	0	13372000	0	19394000	0	0	0
P28665_N286	P28665	286	Murinoglobulin-1	Mug1	ETETGCREVNSQLDNNGCSTQEVNITELQSK				By MS/MS		By MS/MS				0	0	0	13372000	0	19394000	0	0	0
P28665_N294	P28665	294	Murinoglobulin-1	Mug1	VNSQLDNNGCSTQEVNITELQSKKRNYEVQL		By matching		By MS/MS		By MS/MS				0	8933000	0	13372000	0	19394000	0	0	0
P28665_N993	P28665	993	Murinoglobulin-1	Mug1	NMVLFAPNIYVLKYLNETQQLTQKIKTKALG	By MS/MS	By MS/MS	By MS/MS	By MS/MS		By MS/MS				0	116020000	39778000	0	0	55630000	0	0	0
P28843_N144	P28843	144	Dipeptidyl peptidase 4	Dpp4	YDVNKRQLITEEKIPNNTQWITWSPEGHKLA	By MS/MS			By MS/MS	By MS/MS	By MS/MS		By MS/MS		139530000	0	0	74485000	38325000	101120000	0	94433000	0
P28843_N145	P28843	145	Dipeptidyl peptidase 4	Dpp4	DVNKRQLITEEKIPNNTQWITWSPEGHKLAY	By MS/MS			By MS/MS	By MS/MS	By MS/MS		By MS/MS		139530000	0	0	74485000	38325000	101120000	0	94433000	0
P28843_N514	P28843	514	Dipeptidyl peptidase 4	Dpp4	QDVQMPSKKLDFIVLNETRFWYQMILPPHFD	By matching	By MS/MS		By MS/MS	By MS/MS	By MS/MS		By MS/MS		42794000	39925000	0	26290000	35646000	33512000	0	25723000	0
P32020_N194	P32020	194	Non-specific lipid-transfer protein	Scp2	EHFAKIGWKNHKHSVNNTYSQFQDEYSLEEV		By MS/MS			By MS/MS		By MS/MS	By MS/MS	By MS/MS	0	18494000	0	0	78212000	0	0	0	0
P32020_N195	P32020	195	Non-specific lipid-transfer protein	Scp2	HFAKIGWKNHKHSVNNTYSQFQDEYSLEEVM							By MS/MS	By MS/MS	By MS/MS	0	0	0	0	0	0	0	0	0
P35492_N307	P35492	307	Histidine ammonia-lyase	Hal	LKPIVLKPKEGLALINGTQMITSLGCEALER				By MS/MS						0	0	0	0	0	0	0	0	0
P45376_N8	P45376	8	Aldose reductase	Akr1b1	________MASHLELNNGTKMPTLGLGTWKS									By MS/MS	0	0	0	0	0	0	0	0	0
P46978_N545	P46978	545	Dolichyl-diphosphooligosaccharide--protein glycosyltransferase subunit STT3A	Stt3a	YQITAMANRTILVDNNTWNNTHISRVGQAMA										0	0	0	0	0	0	0	0	0
P46978_N548	P46978	548	Dolichyl-diphosphooligosaccharide--protein glycosyltransferase subunit STT3A	Stt3a	TAMANRTILVDNNTWNNTHISRVGQAMASTE										0	0	0	0	0	0	0	0	0
P52430_N253	P52430	253	Serum paraoxonase/arylesterase 1	Pon1	AELLAHKIHVYEKHANWTLTPLKVLNFDTLV	By MS/MS	By MS/MS	By MS/MS	By MS/MS	By MS/MS	By MS/MS		By MS/MS		288610000	151360000	82529000	141240000	93335000	236590000	0	214180000	0
P52430_N324	P52430	324	Serum paraoxonase/arylesterase 1	Pon1	NILSEDPKITVVYAENGTVLQGTTVASVYKG	By matching	By MS/MS		By matching				By MS/MS		20761000	13962000	0	12471000	0	0	0	11809000	0
P55302_N271	P55302	271	Alpha-2-macroglobulin receptor-associated protein	Lrpap1	EEPRVIDLWDLAQSANFTEKELESFREELKH		By MS/MS				By MS/MS				0	0	0	0	0	16208000	0	0	0
P56391_N29	P56391	29	Cytochrome c oxidase subunit 6B1	Cox6b1	TAPFDSRFPNQNQTKNCWQNYLDFHRCEKAM		By MS/MS			By MS/MS			By MS/MS		0	98822000	0	0	134000000	0	0	113230000	0
P57780_N727	P57780	727	Alpha-actinin-4	Actn4	HQLIQEALIFDNKHTNYTMEHIRVGWEQLLT								By matching		0	0	0	0	0	0	0	40156000	0
P63017_N584	P63017	584	Heat shock cognate 71 kDa protein	Hspa8	KILDKCNEIISWLDKNQTAEKEEFEHQQKEL	By MS/MS	By MS/MS	By MS/MS	By MS/MS	By MS/MS	By MS/MS	By matching	By MS/MS	By matching	27772000	22838000	26199000	30414000	47945000	49503000	11211000	179060000	14430000
P63038_N103	P63038	103	60 kDa heat shock protein, mitochondrial	Hspd1	DKYKNIGAKLVQDVANNTNEEAGDGTTTATV					By MS/MS			By MS/MS	By MS/MS	0	0	0	0	0	0	0	0	0
P63038_N104	P63038	104	60 kDa heat shock protein, mitochondrial	Hspd1	KYKNIGAKLVQDVANNTNEEAGDGTTTATVL										0	0	0	0	0	0	0	0	0
P63038_N415	P63038	415	60 kDa heat shock protein, mitochondrial	Hspd1	GVAVLKVGGTSDVEVNEKKDRVTDALNATRA		By MS/MS	By MS/MS	By matching	By MS/MS					0	47845000	50031000	53158000	77380000	0	0	0	0
P70699_N470	P70699	470	Lysosomal alpha-glucosidase	Gaa	YRPYDEGLRRGVFITNETGQPLIGKVWPGTT				By MS/MS						0	0	0	0	0	0	0	0	0
Q01279_N128	Q01279	128	Epidermal growth factor receptor	Egfr	YENTYALAILSNYGTNRTGLRELPMRNLQEI	By MS/MS	By MS/MS								13171000	0	0	0	0	0	0	0	0
Q03311_N510	Q03311	510	Cholinesterase	Bche	SIMKTWANFAKYGHPNGTQGNSTMWPVFTST						By MS/MS				0	0	0	0	0	17051000	0	0	0
Q03311_N515	Q03311	515	Cholinesterase	Bche	WANFAKYGHPNGTQGNSTMWPVFTSTEQKYL						By MS/MS				0	0	0	0	0	17051000	0	0	0
Q05793_N3098	Q05793	3098	Basement membrane-specific heparan sulfate proteoglycan core protein	Hspg2	SLTQGSLIVGNLAPVNGTSQGKFQGLDLNEE				By MS/MS						0	0	0	0	0	0	0	0	0
Q05920_N216	Q05920	216	Pyruvate carboxylase, mitochondrial	Pc	GRGMRVVHSYEELEENYTRAYSEALAAFGNG								By MS/MS		0	0	0	0	0	0	0	0	0
Q07797_N69	Q07797	69	Galectin-3-binding protein	Lgals3bp	NLLDAHVVCRALGYENATQALGRAAFGPGKG		By MS/MS	By MS/MS			By MS/MS				0	27015000	19264000	0	0	201320000	0	0	0
Q07797_N398	Q07797	398	Galectin-3-binding protein	Lgals3bp	FHTVPVEVLAKYKGLNLTEDTYKPRLYTSST						By MS/MS		By matching		0	0	0	0	0	0	0	43786000	0
Q08857_N417	Q08857	417	Platelet glycoprotein 4	Cd36	LKNLKRPYIVPILWLNETGTIGDEKAEMFKT				By MS/MS				By matching		0	0	0	15769000	0	0	0	16588000	0
Q3V3R4_N882	Q3V3R4	882	Integrin alpha-1	Itga1	SGIEEIQKDSCESNQNITCRVGYPFLRTGDV	By MS/MS	By MS/MS	By matching	By MS/MS		By MS/MS				2400200	0	2321100	0	0	19697000	0	0	0
Q3V3R4_N217	Q3V3R4	217	Integrin alpha-1	Itga1	IGPKQTQVGIVQYGANVTHEFNLNKYSSTEE	By MS/MS									0	0	0	0	0	0	0	0	0
Q3V3R4_N459	Q3V3R4	459	Integrin alpha-1	Itga1	TIPGDVLYIAGQPRYNHTGQVVIYKMEDGDV		By MS/MS		By MS/MS						0	18752000	0	11076000	0	0	0	0	0
Q60930_N198	Q60930	198	Voltage-dependent anion-selective channel protein 2	Vdac2	VGYRTGDFQLHTNVNNGTEFGGSIYQKVCED						By MS/MS				0	0	0	0	0	131160000	0	0	0
Q61207_N80	Q61207	80	Prosaposin	Psap	ICKTVVTEAGNLLKDNATQEEILHYLEKTCE		By MS/MS	By MS/MS		By MS/MS	By MS/MS		By MS/MS		0	0	29277000	0	103400000	0	0	133650000	0
Q61207_N459	Q61207	459	Prosaposin	Psap	VCKKLVLYLEHNLEKNSTKEEILAALEKGCS	By MS/MS	By MS/MS	By MS/MS	By MS/MS	By MS/MS	By MS/MS	By MS/MS	By MS/MS		0	50307000	29610000	40858000	71771000	0	39852000	145950000	0
Q61490_N480	Q61490	480	CD166 antigen	Alcam	INGRYYSKIIISPEENVTLTCTAENQLERTV						By MS/MS				0	0	0	0	0	29364000	0	0	0
Q61646_N256	Q61646	256	Haptoglobin	Hp	MLPVADQDKCVVHYENSTVPEKKNLTSPVGV	By MS/MS	By MS/MS	By MS/MS	By MS/MS	By MS/MS	By MS/MS				30913000	20055000	9067200	33824000	36945000	181000000	0	0	0
Q61646_N264	Q61646	264	Haptoglobin	Hp	KCVVHYENSTVPEKKNLTSPVGVQPILNEHT				By matching	By MS/MS			By MS/MS		0	0	0	92648000	48820000	0	0	47304000	0
Q61838_N1443	Q61838	1443	Alpha-2-macroglobulin	A2m	EVNTNHVLIYIEKLTNQTLGFSFAVEQDIPV	By MS/MS	By MS/MS		By MS/MS	By MS/MS	By MS/MS		By MS/MS		53415000	12920000	0	18250000	0	109890000	0	14542000	0
Q61838_N157	Q61838	157	Alpha-2-macroglobulin	A2m	VKFRVVSVDISFRPLNETFPVVYIETPKRNR	By MS/MS			By MS/MS		By MS/MS				37418000	0	0	0	0	90255000	0	0	0
Q61838_N881	Q61838	881	Alpha-2-macroglobulin	A2m	KTVSWAVTPKSLGEVNFTATAEALQSPELCG	By MS/MS	By matching	By MS/MS	By MS/MS	By matching	By matching		By matching		25857000	26082000	9407800	17071000	0	77204000	0	0	0
Q62087_N269	Q62087	269	Serum paraoxonase/lactonase 3	Pon3	DLTPVKVIQLGTLVDNLTVDPATGDILAGCH							By MS/MS			0	0	0	0	0	0	0	0	0
Q63886_N89	Q63886	89	UDP-glucuronosyltransferase 1-1	Ugt1a1	SFYTLRKFPVPFQKENVTATLVELGRTAFNQ	By MS/MS	By MS/MS	By MS/MS	By MS/MS	By matching	By MS/MS		By MS/MS		114590000	590230000	196440000	0	229070000	0	0	726920000	0
Q64442_N112	Q64442	112	Sorbitol dehydrogenase	Sord	GVPREVDEYCKIGRYNLTPTIFFCATPPDDG					By MS/MS					0	0	0	0	0	0	0	0	0
Q6P6J9_N277	Q6P6J9	277	Thioredoxin domain-containing protein 15	Txndc15	NHTDRTLETLKIFIFNQTGIEAKKNVVVTQA						By MS/MS				0	0	0	0	0	14148000	0	0	0
Q6P6L0_N764	Q6P6L0	764	Filamin A-interacting protein 1-like	Filip1l	NQQENRNRDLGREIENLTKELERYRHFSKSL			By MS/MS							0	0	0	0	0	0	0	0	0
Q8C196_N1437	Q8C196	1437	Carbamoyl-phosphate synthase [ammonia], mitochondrial	Cps1	SIRKLIRDGSIDLVINLPNNNTKFVHDNYVI			By MS/MS			By matching				0	0	0	0	0	11441000	0	0	0
Q8C196_N1440	Q8C196	1440	Carbamoyl-phosphate synthase [ammonia], mitochondrial	Cps1	KLIRDGSIDLVINLPNNNTKFVHDNYVIRRT						By MS/MS				0	0	0	0	0	123780000	0	0	0
Q8C196_N1441	Q8C196	1441	Carbamoyl-phosphate synthase [ammonia], mitochondrial	Cps1	LIRDGSIDLVINLPNNNTKFVHDNYVIRRTA										0	0	0	0	0	0	0	0	0
Q8C196_N1442	Q8C196	1442	Carbamoyl-phosphate synthase [ammonia], mitochondrial	Cps1	IRDGSIDLVINLPNNNTKFVHDNYVIRRTAV										0	0	0	0	0	0	0	0	0
Q8C7X2_N917	Q8C7X2	917	ER membrane protein complex subunit 1	Emc1	YSPDVQVHAERFINYNQTVSRMRGIYTAPSG						By MS/MS				0	0	0	0	0	79166000	0	0	0
Q8CHT0_N282	Q8CHT0	282	Delta-1-pyrroline-5-carboxylate dehydrogenase, mitochondrial	Aldh4a1	TFGDTVTSSEHLCGINFTGSVPTFKHLWRQV						By MS/MS				0	0	0	0	0	408200000	0	0	0
Q8CIF4_N127	Q8CIF4	127	Biotinidase	Btd	PKLVRWNPCLEPFRFNDTEVLQRLSCMAIKG						By MS/MS				0	0	0	0	0	0	0	0	0
Q8JZZ0_N52	Q8JZZ0	52	UDP-glucuronosyltransferase 3A2	Ugt3a2	IVISRVSQVLHEGGHNVTKLLYESANIPDFR	By MS/MS	By MS/MS	By MS/MS	By MS/MS	By MS/MS	By MS/MS		By matching		104510000	68450000	30539000	93821000	48191000	127440000	0	103300000	0
Q8K0E8_N384	Q8K0E8	384	Fibrinogen beta chain	Fgb	AGNALMDGASQLVGENRTMTIHNGMFFSTYD	By MS/MS	By MS/MS	By MS/MS	By MS/MS	By MS/MS	By MS/MS				110940000	48570000	22527000	59262000	156890000	190130000	0	0	0
Q8R0W0_N779	Q8R0W0	779	Epiplakin	Eppk1	ILLDPSDDTKGFFDPNTHENLTYLQLLERCV								By matching		0	0	0	0	0	0	0	38658000	0
Q8VCT4_N79	Q8VCT4	79	Carboxylesterase 1D	Ces1d	RFAPPQPAEPWSFVKNTTSYPPMCSQDAVGG		By MS/MS	By MS/MS		By MS/MS			By MS/MS		0	418270000	156690000	0	261140000	0	0	349610000	0
Q91WU0_N79	Q91WU0	79	Carboxylic ester hydrolase	Ces1f	RFAPPQPAEPWSSVKNATTYPPMCSQDAARG		By MS/MS	By MS/MS	By MS/MS	By MS/MS	By MS/MS		By MS/MS		0	141540000	68971000	136870000	78116000	287550000	0	168150000	0
Q91X72_N186	Q91X72	186	Hemopexin	Hpx	FATRTQKERSWSTVGNCTAALRWLERYYCFQ	By MS/MS	By MS/MS	By MS/MS	By MS/MS		By MS/MS		By MS/MS		28388000	104970000	36778000	40925000	0	215000000	0	108740000	0
Q91ZX7_N1646	Q91ZX7	1646	Prolow-density lipoprotein receptor-related protein 1	Lrp1	YWSDVRTQAIKRAFINGTGVETVVSADLPNA						By MS/MS				0	0	0	0	0	40159000	0	0	0
Q91ZX7_N730	Q91ZX7	730	Prolow-density lipoprotein receptor-related protein 1	Lrp1	YWVDAFYDRIETILLNGTDRKIVYEGPELNH	By MS/MS		By MS/MS	By MS/MS						14220000	0	6151100	10974000	0	0	0	0	0
Q91ZX7_N3049	Q91ZX7	3049	Prolow-density lipoprotein receptor-related protein 1	Lrp1	FANRYYLRKLNLDGSNYTLLKQGLNNAVALD						By MS/MS				0	0	0	0	0	0	0	0	0
[truncated: 1,312 more rows]

## Sheet: Quantitative Glycosite
N-Glycosite	Gene names	Sequence	ND_1	ND_2	ND_3	HFD_1	HFD_2	HFD_3	HFDL_1	HFDL_2	HFDL_3
[truncated: 895 more rows]
