# Supplementary material for: Signatures of proteomics and glycoproteomics revealed liraglutide ameliorates MASLD by regulating specific metabolic homeostasis in mice
Source: J Pharm Anal. 2025 Mar 19;15(11):101273. doi: 10.1016/j.jpha.2025.101273 (PMC12688686; doi:10.1016/j.jpha.2025.101273)
Supplement: Multimedia component 4 [file mmc4.xlsx]

## Sheet: Differential protein
HFD vs ND						HFDL vs HFD
Protein ID	Log2 FC	-Log10 P.value	Gene name	Regulated.Type		Protein ID	Log2 FC	-Log10 P.value	Gene name	Regulated.Type
A2ADY9	1.55934	3.65499	Ddi2	Up		A2ADY9	-0.924405	1.88743	Ddi2	Down
A2AKK5	2.45892	3.44143	Acnat1	Up		A2AKK5	-1.68908	1.31816	Acnat1	Down
A2AN08	1.84556	2.48212	Ubr4	Up		A2ATU0	-1.02696	1.30439	Dhtkd1	Down
A2ATU0	1.44335	2.47428	Dhtkd1	Up		E9Q3C1	-1.67112	1.70294	C2cd2	Down
B1AR13	2.63843	2.37457	Cisd3	Up		O09158	-1.58163	1.43642	Cyp3a25	Down
B2RX12	2.87126	2.73966	Abcc3	Up		O35490	2.8187	1.33885	Bhmt	Up
B5X0G2	-5.27633	2.79221	Mup17	Down		O35678	-0.769136	1.5493	Mgll	Down
E9Q0S6	2.30591	4.28533	Tns1	Up		O35728	-1.59833	1.48985	Cyp4a14	Down
E9Q3C1	2.52416	2.52023	C2cd2	Up		O35945	2.04397	1.96323	Aldh1a7	Up
E9Q414	1.02131	2.98394	Apob	Up		O54774	-1.13283	1.50477	Ap3d1	Down
E9Q557	2.26988	3.30656	Dsp	Up		O55022	2.25273	1.75005	Pgrmc1	Up
E9Q7G0	3.6173	2.31524	Numa1	Up		O70251	1.42843	1.83068	Eef1b	Up
E9QAT4	2.97012	3.12301	Sec16a	Up		O88544	-0.97578	1.6063	Cops4	Down
F6ZDS4	2.92396	3.71281	Tpr	Up		O88569	0.7043	1.34571	Hnrnpa2b1	Up
G3X982	-1.59227	1.35966	Aox3	Down		O88587	1.517	1.56826	Comt	Up
G5E829	3.03146	3.48289	Atp2b1	Up		O88833	-1.49821	1.32084	Cyp4a10	Down
O08529	2.80543	2.0989	Capn2	Up		P01631	-0.601023	1.39279		Down
O08547	1.0557	1.79287	Sec22b	Up		P01872	-1.21423	1.44333	Ighm	Down
O08573	-1.34779	1.84949	Lgals9	Down		P02301	1.48519	1.36433	H3-5	Up
O08705	-1.17477	2.12176	Slc10a1	Down		P02468	-2.63753	1.51168	Lamc1	Down
O08709	-1.6423	2.51629	Prdx6	Down		P03958	-1.73291	1.44174	Ada	Down
O08788	1.28743	1.79119	Dctn1	Up		P03987	-1.15063	1.66135		Down
O08808	1.75615	2.01018	Diaph1	Up		P04919	-1.3914	1.39123	Slc4a1	Down
O09012	0.904556	2.62059	Pex5	Up		P04939	1.65347	1.83561	Mup3	Up
O09061	-1.06026	2.10807	Psmb1	Down		P05784	2.6763	1.30613	Krt18	Up
O09158	1.54546	2.91197	Cyp3a25	Up		P08122	-1.17773	1.8019	Col4a2	Down
O09159	1.07924	3.09561	Man2b1	Up		P08752	-1.04181	1.77582	Gnai2	Down
O35215	-2.22309	2.15586	Ddt	Down		P09103	1.7025	1.40497	P4hb	Up
O35309	1.89093	3.59647	Nmi	Up		P11499	0.695466	2.03818	Hsp90ab1	Up
O35344	0.815603	2.5426	Kpna3	Up		P11679	2.0472	1.3703	Krt8	Up
O35350	1.52475	1.53203	Capn1	Up		P11714	2.32918	1.34252	Cyp2d9	Up
O35387	3.91539	2.13189	Hax1	Up		P12710	1.92403	1.62474	Fabp1	Up
O35423	-1.29812	1.59088	Agxt	Down		P13707	0.825534	1.53803	Gpd1	Up
O35465	1.2836	2.094	Fkbp8	Up		P14115	1.72232	1.59183	Rpl27a	Up
O35490	-3.26997	2.27301	Bhmt	Down		P14869	1.03497	1.78531	Rplp0	Up
O35566	3.23901	2.9188	Cd151	Up		P15116	-0.935621	1.81591	Cdh2	Down
O35593	-0.972647	2.15603	Psmd14	Down		P15508	-2.08456	1.53538	Sptb	Down
O35639	1.58684	1.97759	Anxa3	Up		P17225	1.12617	2.61595	Ptbp1	Up
O35658	-0.682053	1.71834	C1qbp	Down		P17563	1.19347	1.53523	Selenbp1	Up
O35678	1.52554	3.11184	Mgll	Up		P20029	1.64227	1.64164	Hspa5	Up
O35685	0.85246	2.29087	Nudc	Up		P23506	-1.56926	1.39636	Pcmt1	Down
O35728	3.84368	4.22026	Cyp4a14	Up		P25688	2.51747	1.58435	Uox	Up
O35857	1.81087	1.59089	Timm44	Up		P27641	-2.22324	2.87284	Xrcc5	Down
O35864	1.16877	1.73178	Cops5	Up		P29341	1.75544	1.54477	Pabpc1	Up
O35945	-2.19553	2.16996	Aldh1a7	Down		P32020	1.91197	1.64308	Scp2	Up
O35969	-2.10881	2.69627	Gamt	Down		P35550	-0.915521	1.43109	Fbl	Down
O54734	-1.80635	1.50743	Ddost	Down		P35700	1.74233	1.69591	Prdx1	Up
O54774	1.38891	3.82865	Ap3d1	Up		P35979	0.742267	1.86837	Rpl12	Up
O54962	2.36498	2.89491	Banf1	Up		P37804	-2.59449	1.65508	Tagln	Down
O55003	2.69982	3.50015	Bnip3	Up		P40630	-1.13065	1.45109	Tfam	Down
O55022	-2.709	2.30635	Pgrmc1	Down		P47740	2.4379	1.33885	Aldh3a2	Up
O55126	1.0384	1.33968	Nipsnap2	Up		P47857	-1.59698	1.31562	Pfkm	Down
O55131	1.06767	2.24053	Septin7	Up		P47934	-2.45847	1.60364	Crat	Down
O55135	0.803456	2.3835	Eif6	Up		P47955	1.18714	1.73602	Rplp1	Up
O55137	1.56327	2.28109	Acot1	Up		P50462	-2.34263	1.34542	Csrp3	Down
O55143	1.42877	1.39866	Atp2a2	Up		P51855	0.991767	1.32592	Gss	Up
O55222	1.59181	3.30186	Ilk	Up		P51859	1.92457	1.5508	Hdgf	Up
O70251	-1.1488	2.07466	Eef1b	Down		P56395	2.193	1.6849	Cyb5a	Up
O70310	2.10531	2.3004	Nmt1	Up		P58710	0.9622	1.52214	Gulo	Up
O70318	1.9525	1.3338	Epb41l2	Up		P59017	-1.0819	1.40886	Bcl2l13	Down
O70325	1.8049	3.18106	Gpx4	Up		P62715	-1.1348	1.82849	Ppp2cb	Down
O70423	1.72205	1.97281	Aoc3	Up		P62754	1.39927	1.40371	Rps6	Up
O70503	-0.919449	1.73148	Hsd17b12	Down		P62852	0.812611	1.51676	Rps25	Up
O70570	2.47996	2.10723	Pigr	Up		P70266	-0.808109	1.39061	Pfkfb1	Down
O88322	2.87528	2.02898	Nid2	Up		P70302	-3.11167	1.6947	Stim1	Down
O88342	0.857632	1.55082	Wdr1	Up		P70665	-1.20915	1.41501	Siae	Down
O88441	1.23023	1.44442	Mtx2	Up		P84096	-1.59338	1.46374	Rhog	Down
O88451	-2.23757	3.76238	Rdh7	Down		P84099	1.19961	1.70365	Rpl19	Up
O88456	0.910741	1.35668	Capns1	Up		P85094	-1.8089	1.4922	Isoc2a	Down
O88487	2.0219	1.97158	Dync1i2	Up		P97351	1.14653	1.79174	Rps3a	Up
O88531	2.96761	3.76664	Ppt1	Up		P97478	-2.16859	1.32788	Coq7	Down
O88543	1.10227	2.72727	Cops3	Up		P99028	-1.37237	1.71124	Uqcrh	Down
O88544	1.56315	3.0139	Cops4	Up		Q01768	0.630967	1.86302	Nme2	Up
O88587	-2.11453	2.40865	Comt	Down		Q05793	-0.85	1.44062	Hspg2	Down
O88746	2.22136	2.32041	Tom1	Up		Q3TCH7	-1.20772	2.75016	Cul4a	Down
O88833	2.98752	2.80927	Cyp4a10	Up		Q3THE2	1.12027	2.16203	Myl12b	Up
O88844	-1.77767	1.42539	Idh1	Down		Q3THK7	-1.0702	2.11822	Gmps	Down
O89020	2.51953	3.54886	Afm	Up		Q3UGR5	-0.738461	1.3201	Hdhd2	Down
O89053	1.09199	2.59317	Coro1a	Up		Q3UMR5	-1.42134	1.37946	Mcu	Down
O89110	1.95903	2.63258	Casp8	Up		Q4PZA2	-2.35021	2.83379	Ece1	Down
P00186	-1.30406	2.48971	Cyp1a2	Down		Q60865	1.00541	1.61691	Caprin1	Up
P00329	-2.4828	2.06497	Adh1	Down		Q61176	1.74783	1.70027	Arg1	Up
P00416	2.43773	1.68748	mt-Co3	Up		Q61990	0.650109	2.20248	Pcbp2	Up
P00688	1.62957	2.71664	Amy2a5	Up		Q63836	1.6634	1.40556	Selenbp2	Up
P00848	1.09522	2.06337	Mtatp6	Up		Q63918	-2.51101	1.33584	Cavin2	Down
P01631	1.12954	2.84536		Up		Q64435	1.60778	1.56974	Ugt1a6	Up
P02463	2.06551	1.84689	Col4a1	Up		Q64459	2.34609	1.47079	Cyp3a11	Up
P02468	3.76484	2.02515	Lamc1	Up		Q6PDI5	-1.51335	1.45436	Ecpas	Down
P03888	1.01048	1.38066	Mtnd1	Up		Q6Q899	-2.43579	1.35712	Rigi	Down
P03958	2.48226	3.5495	Ada	Up		Q6ZWX6	0.911029	1.40006	Eif2s1	Up
P03987	2.81513	3.28183		Up		Q7TPV4	-1.41267	1.57245	Mybbp1a	Down
P04919	1.67553	2.41093	Slc4a1	Up		Q8BKZ9	-1.9443	1.42915	Pdhx	Down
P04939	-1.72179	2.34465	Mup3	Down		Q8BLF1	-1.11599	1.317	Nceh1	Down
P05784	-2.54413	1.50401	Krt18	Down		Q8BP40	-1.00693	1.38016	Acp6	Down
P06151	-1.15883	1.40979	Ldha	Down		Q8BSY0	-1.95986	1.30607	Asph	Down
P06728	2.24963	2.7621	Apoa4	Up		Q8BVA5	-1.20778	1.367	Ldah	Down
P06801	-1.2416	2.33902	Me1	Down		Q8BWT1	1.2978	1.35332	Acaa2	Up
P06802	2.781	2.26916	Enpp1	Up		Q8BXA1	-1.8085	1.36615	Golim4	Down
P07309	1.04596	1.88452	Ttr	Up		Q8C165	-0.925864	1.60862	Pm20d1	Down
P07310	3.39532	1.48874	Ckm	Up		Q8CG76	1.24883	1.50035	Akr7a2	Up
P07759	-2.1188	2.08862	Serpina3k	Down		Q8CJG0	-2.88038	1.57696	Ago2	Down
P07901	-1.25403	1.50774	Hsp90aa1	Down		Q8JZQ9	-0.661669	1.52772	Eif3b	Down
P08032	2.3944	3.24092	Spta1	Up		Q8JZZ0	2.17201	1.34711	Ugt3a2	Up
P08113	-1.93763	1.48946	Hsp90b1	Down		Q8R1Q8	-1.02242	1.60813	Dync1li1	Down
P08122	2.36986	2.8344	Col4a2	Up		Q8R1S0	-1.02973	1.3222	Coq6	Down
P08207	3.3297	2.11449	S100a10	Up		Q8VCI0	-1.44107	2.54846	Plbd1	Down
P08752	1.24048	3.0897	Gnai2	Up		Q8VCT3	-0.852379	2.36984	Rnpep	Down
P09055	0.972067	1.65558	Itgb1	Up		Q8VE37	-1.62383	1.95747	Rcc1	Down
P09405	-1.3669	1.58881	Ncl	Down		Q8VI36	-1.08147	1.32058	Pxn	Down
P09671	-0.6786	1.48788	Sod2	Down		Q91VS7	3.22553	1.69231	Mgst1	Up
P10107	1.69428	2.79549	Anxa1	Up		Q91WD5	-1.31807	1.33552	Ndufs2	Down
P10126	-1.79937	1.6545	Eef1a1	Down		Q922B1	-1.9864	2.37059	Macrod1	Down
P10493	4.31146	1.79676	Nid1	Up		Q922Q8	1.85755	1.79882	Lrrc59	Up
P10639	-1.983	1.89389	Txn	Down		Q923T9	-2.00021	1.4133	Camk2g	Down
P10648	1.06191	2.2401	Gsta2	Up		Q99JI4	1.16253	1.3672	Psmd6	Up
P10922	1.46665	1.86179	H1-0	Up		Q99KN9	-1.13101	1.4368	Clint1	Down
P11087	2.54552	2.54549	Col1a1	Up		Q99L13	1.16803	1.87631	Hibadh	Up
P11103	2.31325	2.44643	Parp1	Up		Q99L43	-1.26506	1.42828	Cds2	Down
P11352	-2.1518	1.70302	Gpx1	Down		Q99LD4	-1.0861	2.17231	Gps1	Down
P11499	-1.0999	2.94063	Hsp90ab1	Down		Q99LI8	-2.26592	1.6933	Hgs	Down
P11679	-1.7675	1.5576	Krt8	Down		Q99MR8	-0.937867	1.94337	Mccc1	Down
P11714	-3.62115	2.41689	Cyp2d9	Down		Q99MZ7	1.10078	1.33545	Pecr	Up
P11725	-2.80187	2.38225	Otc	Down		Q9CPR4	0.621611	1.31218	Rpl17	Up
P11930	2.36866	3.26205	Nudt19	Up		Q9CQ60	1.32577	1.61282	Pgls	Up
P12367	1.55981	2.62476	Prkar2a	Up		Q9CQ69	-2.4836	1.43529	Uqcrq	Down
P12382	1.48805	1.78796	Pfkl	Up		Q9CQC7	-0.909931	1.44878	Ndufb4	Down
P12710	-2.3569	2.84267	Fabp1	Down		Q9CR41	-2.29441	2.37079	Hypk	Down
P13020	1.80513	1.50739	Gsn	Up		Q9CRB9	-1.07767	1.37787	Chchd3	Down
P13645	1.34453	1.59019	KRT10	Up		Q9CXR1	-0.737046	1.38108	Dhrs7	Down
P13707	-0.6186	1.68569	Gpd1	Down		Q9CZX8	1.37237	1.62984	Rps19	Up
P14115	-1.99442	2.35813	Rpl27a	Down		Q9D024	-0.995454	1.78003	Ccdc47	Down
P14131	-0.998823	1.50379	Rps16	Down		Q9D7G0	-0.8579	1.98746	Prps1	Down
P14602	3.518	1.39009	Hspb1	Up		Q9D7N9	-1.39562	1.8871	Apmap	Down
P14733	1.4651	1.94975	Lmnb1	Up		Q9D8B4	-1.545	1.38179	Ndufa11	Down
P14824	0.7194	1.73698	Anxa6	Up		Q9D8E6	1.12079	1.78866	Rpl4	Up
P14869	-1.54373	3.71697	Rplp0	Down		Q9DB29	0.774742	1.87325	Iah1	Up
P15116	0.817687	3.07103	Cdh2	Up		Q9DBN5	-0.960452	1.95837	Lonp2	Down
P15208	2.28254	2.46535	Insr	Up		Q9DBT9	1.15937	1.36419	Dmgdh	Up
P15327	1.62075	3.36551	Bpgm	Up		Q9DCV4	-1.17143	2.51673	Rmdn1	Down
P15508	3.15917	2.98054	Sptb	Up		Q9DCZ4	-2.27343	1.34573	Apoo	Down
P15532	-1.15213	2.43055	Nme1	Down		Q9EPQ7	1.08926	1.88694	Stard5	Up
P15626	1.34777	1.59125	Gstm2	Up		Q9EQ20	1.0162	1.36632	Aldh6a1	Up
P16015	-1.71427	1.61901	Ca3	Down		Q9JIF7	-1.66647	1.79604	Copb1	Down
P16045	1.39257	1.66289	Lgals1	Up		Q9JK81	-1.07665	1.84751	Myg1	Down
P16254	2.0984	2.34562	Srp14	Up		Q9JKX3	-2.06846	2.70844	Tfr2	Down
P16331	-2.1137	1.79519	Pah	Down		Q9JMH6	0.801391	2.08079	Txnrd1	Up
P16406	1.27808	2.06175	Enpep	Up		Q9QXK3	-1.76278	1.62732	Copg2	Down
P16460	-3.0314	3.42033	Ass1	Down		Q9R069	-2.84893	1.44922	Bcam	Down
P17182	-1.10957	2.22576	Eno1	Down		Q9WV68	1.47103	1.34023	Decr2	Up
P17225	-1.09633	2.5597	Ptbp1	Down		Q9Z1T1	-1.56623	1.43171	Ap3b1	Down
P17427	-1.042	2.24797	Ap2a2	Down		Q9Z211	-1.09026	1.7732	Pex11a	Down
P17563	-1.25644	2.01938	Selenbp1	Down		Q9Z2D6	-4.88036	1.33671	Mecp2	Down
P17665	1.35683	1.32014	Cox7c	Up		D3YZZ5	1.726	1.83445	Tmed7	Up
P17717	-2.9525	1.8414	Ugt2b17	Down		E9PWQ3	-1.98883	1.75362	Col6a3	Down
P17742	-2.5675	2.25845	Ppia	Down		E9Q6R7	-1.14891	1.6114	Utrn	Down
P17879	0.830933	1.53125	Hspa1b	Up		Q3UED7	-1.39561	1.69865	Iigp1c	Down
P18572	0.687333	1.30709	Bsg	Up		Q7TNL9	-0.650828	1.97679	Chchd10	Down
P19001	2.57943	2.04908	Krt19	Up		Q8C6B0	1.41313	1.38274	Tmt1a	Up
P19157	-2.79977	1.92315	Gstp1	Down		Q8K5C8	-0.813546	1.51626	Rdh9	Down
P19253	-1.19196	1.87319	Rpl13a	Down		Q8R084	2.03187	2.39996	Ugt2b1	Up
P19324	1.59624	1.81187	Serpinh1	Up		Q9JHF5	-1.05865	1.38488	Tcirg1	Down
P19639	1.74233	2.02248	Gstm3	Up
P20029	-1.85793	2.07027	Hspa5	Down
P20918	0.619767	2.09093	Plg	Up
P21278	1.136	1.44737	Gna11	Up
P21440	0.690489	1.37786	Abcb4	Up
P21619	2.0727	2.12304	Lmnb2	Up
P22599	0.891006	1.86872	Serpina1b	Up
P23249	1.26727	1.48001	Mov10	Up
P23506	2.48241	3.03111	Pcmt1	Up
P23953	0.7044	1.35249	Ces1c	Up
P24369	-1.7894	2.02033	Ppib	Down
P24452	2.51338	3.33925	Capg	Up
P24456	-2.78033	1.79032	Cyp2d10	Down
P24547	1.46326	1.65122	Impdh2	Up
P24549	-1.6751	1.40305	Aldh1a1	Down
P24668	1.67202	1.87331	M6pr	Up
P25688	-2.21777	1.53627	Uox	Down
P26039	0.766933	1.72402	Tln1	Up
P26041	1.29717	2.47863	Msn	Up
P26262	2.24219	2.87241	Klkb1	Up
P26369	1.52583	2.81236	U2af2	Up
P26645	2.35027	2.00193	Marcks	Up
P26883	1.82107	2.59048	Fkbp1a	Up
P27546	2.181	3.94487	Map4	Up
P27612	2.94233	2.12288	Plaa	Up
P27641	2.01169	1.6368	Xrcc5	Up
P27773	-1.40397	3.1574	Pdia3	Down
P28230	0.714247	1.97027	Gjb1	Up
P28271	-1.34537	2.16064	Aco1	Down
P28474	-1.80173	2.45077	Adh5	Down
P28653	1.14327	2.90347	Bgn	Up
P28654	4.448	2.14614	Dcn	Up
P29341	-1.78497	1.82263	Pabpc1	Down
P29699	1.2889	1.63986	Ahsg	Up
P30115	-1.88557	2.05501	Gsta3	Down
P30999	1.69505	1.9846	Ctnnd1	Up
P31001	3.55817	1.69187	Des	Up
P32020	-2.02113	3.26919	Scp2	Down
P32067	2.35799	3.19072	Ssb	Up
P33267	-2.10413	2.56669	Cyp2f2	Down
P35505	-2.18623	1.77221	Fah	Down
P35527	1.79627	2.16684	KRT9	Up
P35550	1.02839	1.89233	Fbl	Up
P35564	-1.0082	1.84818	Canx	Down
P35700	-2.11267	3.85665	Prdx1	Down
P35908	1.678	1.76368	KRT2	Up
P35979	-1.1772	3.26434	Rpl12	Down
P35980	-1.10254	1.36446	Rpl18	Down
P37804	4.07282	2.37011	Tagln	Up
P38060	-1.26288	1.93881	Hmgcl	Down
P39054	1.71206	2.26862	Dnm2	Up
P39061	1.03645	2.79249	Col18a1	Up
P39447	1.86912	2.46733	Tjp1	Up
P40142	-0.9833	1.40974	Tkt	Down
P40630	1.91587	2.60158	Tfam	Up
P40936	-2.5043	1.633	Inmt	Down
P42225	1.88692	3.40666	Stat1	Up
P43276	2.07607	4.07646	H1-5	Up
P43883	3.7499	4.11701	Plin2	Up
P45376	1.9109	3.37144	Akr1b1	Up
P45377	2.99666	3.31135	Akr1b8	Up
P46460	1.57613	2.61233	Nsf	Up
P46664	1.91951	3.28625	Adss2	Up
P46735	0.774272	2.55277	Myo1b	Up
P47738	-2.08043	2.23684	Aldh2	Down
P47802	0.652067	1.8832	Mtx1	Up
P47811	1.36087	1.42488	Mapk14	Up
P47857	2.78443	2.18612	Pfkm	Up
P47915	1.81009	1.82593	Rpl29	Up
P47934	4.48822	3.1565	Crat	Up
P47955	-1.39814	1.4424	Rplp1	Down
P48036	-0.755934	1.36907	Anxa5	Down
P49312	0.916433	1.81428	Hnrnpa1	Up
P49429	-2.09893	1.88672	Hpd	Down
P50136	-0.8926	1.64212	Bckdha	Down
P50172	-1.88283	1.61667	Hsd11b1	Down
P50247	-2.3512	2.13553	Ahcy	Down
P50427	1.79287	2.30076	Sts	Up
P50429	1.5742	2.05152	Arsb	Up
P50462	3.72274	2.26629	Csrp3	Up
P51125	3.34855	2.78949	Cast	Up
P51150	-1.51627	1.96024	Rab7a	Down
P51658	-0.915748	2.31872	Hsd17b2	Down
P51881	-4.28763	2.36193	Slc25a5	Down
P52196	-1.5645	1.39862	Tst	Down
P52760	-2.948	1.71197	Rida	Down
P52792	0.738033	3.31046	Gck	Up
P53026	-1.5927	1.96045	Rpl10a	Down
P53657	-1.65813	1.80356	Pklr	Down
P53702	3.98592	2.12055	Hccs	Up
P53810	3.31117	2.70097	Pitpna	Up
P53811	1.50078	2.09756	Pitpnb	Up
P53986	1.6067	1.80488	Slc16a1	Up
P53996	2.65324	2.66293	Cnbp	Up
P54823	1.9942	2.31284	Ddx6	Up
P54869	-1.6332	1.86948	Hmgcs2	Down
P55050	1.45077	2.22757	Fabp2	Up
P55258	2.28734	1.67245	Rab8a	Up
P56382	1.25561	1.61977	Atp5f1e	Up
P56394	3.63568	2.37249	Cox17	Up
P56395	-2.1064	1.68287	Cyb5a	Down
P56812	0.711993	1.84976	Pdcd5	Up
P58021	1.77495	1.73549	Tm9sf2	Up
P58252	-1.12933	1.72913	Eef2	Down
P58710	-1.6076	2.41305	Gulo	Down
P58771	4.362	1.75019	Tpm1	Up
P59017	1.4113	4.53145	Bcl2l13	Up
P60122	1.48904	2.26495	Ruvbl1	Up
P60603	1.80008	2.57093	Romo1	Up
P60843	-0.836434	1.6035	Eif4a1	Down
P60867	-2.93686	2.39661	Rps20	Down
P61021	1.81983	2.87603	Rab5b	Up
P61022	2.39641	3.35517	Chp1	Up
P61202	1.01013	1.85121	Cops2	Up
P61620	-1.15517	1.73951	Sec61a1	Down
P61922	-1.52137	1.77759	Abat	Down
P61971	2.00093	3.52596	Nutf2	Up
P62071	2.62607	1.48807	Rras2	Up
P62075	1.1432	1.71705	Timm13	Up
P62082	-1.68737	1.80283	Rps7	Down
P62245	-1.19863	1.83953	Rps15a	Down
P62281	0.686564	1.9027	Rps11	Up
P62317	2.03263	2.47698	Snrpd2	Up
P62320	1.19445	4.00656	Snrpd3	Up
P62715	1.57666	3.05033	Ppp2cb	Up
P62754	-1.5516	1.68427	Rps6	Down
P62821	-1.61693	1.34816	Rab1A	Down
P62852	-1.22678	1.89863	Rps25	Down
P62874	1.91663	2.67965	Gnb1	Up
P62880	0.866134	1.39196	Gnb2	Up
P62908	-1.35647	2.53429	Rps3	Down
P63005	1.07833	2.43689	Pafah1b1	Up
P63017	-1.19973	1.57544	Hspa8	Down
P63028	1.89207	1.55393	Tpt1	Up
P63030	1.07161	1.38419	Mpc1	Up
P63038	-2.1883	2.03551	Hspd1	Down
P63085	1.86619	1.55089	Mapk1	Up
P63279	1.95847	2.47778	UBE2I	Up
P63321	2.63426	3.76614	Rala	Up
P63323	-2.007	1.55882	Rps12	Down
P63325	-1.32603	1.92868	Rps10	Down
P67984	-3.67776	2.48208	Rpl22	Down
P68373	-0.900633	1.6531	Tuba1c	Down
P70245	-1.20551	2.17446	Ebp	Down
P70290	1.77116	2.59705	Mpp1	Up
P70296	-1.6335	1.91162	Pebp1	Down
P70302	3.79633	3.29481	Stim1	Up
P70333	0.630662	3.6041	Hnrnph2	Up
P70349	-0.811934	1.94668	Hint1	Down
P70398	1.88709	2.50588	Usp9x	Up
P70441	-1.4219	2.56522	Nherf1	Down
P70452	2.72479	2.6739	Stx4	Up
P70665	1.39768	2.63	Siae	Up
P70670	-1.6826	2.11022	Naca	Down
P70694	-1.36957	2.03237	Akr1c6	Down
P83870	2.20065	2.52454	Phf5a	Up
P84084	-1.0567	2.64224	Arf5	Down
P84096	2.20428	2.76718	Rhog	Up
P85094	0.7137	1.7151	Isoc2a	Up
P97315	2.91927	3.33188	Csrp1	Up
P97328	-1.1314	1.63143	Khk	Down
P97351	-1.26687	2.90924	Rps3a	Down
P97371	-0.619408	1.70388	Psme1	Down
P97384	1.76763	4.04418	Anxa11	Up
P97447	4.97373	2.21098	Fhl1	Up
P97457	5.61098	1.60138	Myl11	Up
P97461	-2.13193	1.77783	Rps5	Down
P97478	2.85345	4.67979	Coq7	Up
P97822	2.01588	1.8708	Anp32e	Up
P99028	1.66067	2.79076	Uqcrh	Up
P99029	-1.0587	2.62445	Prdx5	Down
Q00PI9	1.83019	2.36837	Hnrnpul2	Up
Q01149	3.15266	2.24154	Col1a2	Up
Q01730	1.352	2.34194	Rsu1	Up
Q01768	-0.8337	3.53141	Nme2	Down
Q02248	0.759314	1.39965	Ctnnb1	Up
Q02257	1.83949	2.72011	Jup	Up
Q02788	2.8475	1.59209	Col6a2	Up
Q04750	2.52068	2.66288	Top1	Up
Q04857	2.3289	1.4244	Col6a1	Up
Q05117	0.917575	1.64603	Acp5	Up
Q05421	-2.95603	1.58546	Cyp2e1	Down
Q05793	2.14267	4.59119	Hspg2	Up
Q05920	-1.8021	1.48896	Pc	Down
Q05D44	2.83559	2.36227	Eif5b	Up
Q06138	1.88849	2.34069	Cab39	Up
Q06890	1.29463	1.48539	Clu	Up
Q07417	-1.38797	1.31522	Acads	Down
Q11011	1.6404	2.80173	Npepps	Up
Q283N4	1.253	2.83187	Urad	Up
Q3TCH7	1.35692	2.72822	Cul4a	Up
Q3THE2	-0.618467	1.72891	Myl12b	Down
Q3THK7	1.59777	2.64368	Gmps	Up
Q3TMH2	1.32009	1.9909	Scrn3	Up
Q3TWW8	1.55546	3.56299	Srsf6	Up
Q3U0V1	1.30529	2.8442	Khsrp	Up
Q3UBX0	1.02936	2.36161	Tmem109	Up
Q3UFF7	0.648755	2.41655	Lyplal1	Up
Q3UGR5	2.10521	2.01649	Hdhd2	Up
Q3UHX2	2.41904	2.8925	Pdap1	Up
Q3UIR3	1.97861	2.9585	Dtx3l	Up
Q3UIU2	1.76905	1.99601	Ndufb6	Up
Q3ULJ0	2.23507	3.53011	Gpd1l	Up
Q3UM45	1.53091	3.62327	Ppp1r7	Up
Q3UMF0	3.14884	2.5618	Cobll1	Up
Q3UMR5	2.38802	3.39571	Mcu	Up
Q3URD3	3.09507	4.28301	Slmap	Up
Q3URE1	1.59416	2.2542	Acsf3	Up
Q3URS9	2.31419	2.66534	Ccdc51	Up
Q3V3R4	2.54429	1.7578	Itga1	Up
Q4PJX1	1.49431	1.81627	Odr4	Up
Q4PZA2	2.2488	3.37498	Ece1	Up
Q501J6	1.33118	3.66013	Ddx17	Up
Q505B7	3.48029	2.24153	Zbtb8os	Up
Q569Z6	1.25105	1.92791	Thrap3	Up
Q571F8	-0.705921	1.66236	Gls2	Down
Q571I9	1.52496	3.21689	Aldh16a1	Up
Q59J78	0.904692	1.56942	Ndufaf2	Up
Q5FW60	-4.20237	2.56303	Mup20	Down
Q5SX39	3.32883	1.71573	Myh4	Up
Q5SX40	5.39663	2.2909	Myh1	Up
Q60597	1.6245	1.31835	Ogdh	Up
Q60598	2.70369	1.48102	Cttn	Up
Q60631	2.40838	3.58054	Grb2	Up
Q60668	-2.14493	2.38062	Hnrnpd	Down
Q60766	1.30352	2.74259	Irgm1	Up
Q60823	2.47188	2.67995	Akt2	Up
Q60855	1.5482	1.40169	Ripk1	Up
Q60902	1.72075	2.28344	Eps15l1	Up
Q60936	1.41875	1.43111	Coq8a	Up
Q60972	1.73028	1.67999	Rbbp4	Up
Q61129	1.84042	2.89965	Cfi	Up
Q61147	1.38467	2.3128	Cp	Up
Q61176	-2.1261	3.00982	Arg1	Down
Q61187	2.0148	3.69988	Tsg101	Up
Q61247	1.40715	2.12431	Serpinf2	Up
Q61316	0.714333	1.58114	Hspa4	Up
Q61543	1.8091	1.35117	Glg1	Up
Q61578	1.08125	1.83146	Fdxr	Up
Q61584	2.7964	3.64443	Fxr1	Up
Q61595	1.71802	1.66953	Ktn1	Up
Q61646	-0.857949	2.09475	Hp	Down
Q61699	1.38206	2.45196	Hsph1	Up
Q61702	1.9769	2.18552	Itih1	Up
Q61768	1.67763	1.51518	Kif5b	Up
Q61792	1.34187	2.4339	Lasp1	Up
Q61879	1.68393	2.3402	Myh10	Up
Q61907	2.59206	1.48899	Pemt	Up
Q62165	2.16978	3.17127	Dag1	Up
Q62203	3.3129	3.21038	Sf3a2	Up
Q62261	1.17877	3.43081	Sptbn1	Up
Q62318	1.43174	2.69508	Trim28	Up
Q62376	1.82038	3.47793	Snrnp70	Up
Q62417	2.14597	2.05544	Sorbs1	Up
Q62418	2.38937	3.51635	Dbnl	Up
Q63836	-2.5829	1.97615	Selenbp2	Down
Q63880	-3.40427	3.35855	Ces3a	Down
Q63886	-2.78958	2.1943	Ugt1a1	Down
Q63918	3.59455	2.2325	Cavin2	Up
Q63932	1.10617	2.37874	Map2k2	Up
Q64010	1.82328	2.00586	Crk	Up
Q64133	2.2816	2.10693	Maoa	Up
Q64213	2.21997	2.8426	Sf1	Up
Q64331	1.22412	3.06339	Myo6	Up
Q64337	3.33404	3.01027	Sqstm1	Up
Q64374	-1.8713	1.84537	Rgn	Down
Q64378	3.75353	2.86062	Fkbp5	Up
Q64433	-2.91703	1.7939	Hspe1	Down
Q64435	-1.93765	2.4137	Ugt1a6	Down
Q64442	-1.88407	1.74221	Sord	Down
Q64458	-3.2292	1.36138	Cyp2c29	Down
Q64459	-3.32839	2.91404	Cyp3a11	Down
Q64523	-2.118	1.37238	H2ac20	Down
Q64669	2.84928	3.30826	Nqo1	Up
Q64735	2.33857	2.32595	Cr1l	Up
Q64737	0.831441	1.37132	Gart	Up
Q6A0A9	1.02246	2.39408	FAM120A	Up
Q6IRU2	1.3116	2.86736	Tpm4	Up
Q6P069	1.15473	3.30612	Sri	Up
Q6P1F6	1.95628	2.46867	Ppp2r2a	Up
Q6P5F9	1.01163	1.46993	Xpo1	Up
Q6P9R2	1.91423	2.32778	Oxsr1	Up
Q6PA06	1.93907	2.72924	Atl2	Up
Q6PDI5	2.58897	3.58278	Ecpas	Up
Q6Q899	3.19845	3.0005	Rigi	Up
Q6XVG2	-1.52706	1.84252	Cyp2c54	Down
Q6ZWN5	-0.945443	1.55459	Rps9	Down
Q71LX4	4.1751	1.75788	Tln2	Up
Q71RI9	-1.26107	2.78791	Kyat3	Down
Q76LS9	1.48286	1.94713	Mindy1	Up
Q76MZ3	0.777533	1.36687	Ppp2r1a	Up
Q78IK4	1.724	2.57866	Apool	Up
Q78JT3	-1.36163	3.3512	Haao	Down
Q7TMB8	2.40817	3.46286	Cyfip1	Up
Q7TNC4	1.28468	1.46652	Luc7l2	Up
Q7TNE1	3.39689	2.95202	Sugct	Up
Q7TNG8	-1.24172	2.75929	Ldhd	Down
Q7TPV4	1.75943	2.86397	Mybbp1a	Up
Q80UG5	0.746229	3.04487	Septin9	Up
Q80WC7	2.6537	3.05323	Agfg2	Up
Q80WW9	3.13205	2.72321	Ddrgk1	Up
Q80X19	2.20089	3.41567	Col14a1	Up
Q80X90	0.816166	2.34276	Flnb	Up
Q80ZK0	2.3424	2.8466	Mrps10	Up
Q811D0	3.14997	3.28708	Dlg1	Up
Q8BFW7	0.77183	1.95061	Lpp	Up
Q8BFY9	0.893887	1.90775	Tnpo1	Up
Q8BFZ9	1.37997	1.47188	Erlin2	Up
Q8BG32	-0.918842	2.4439	Psmd11	Down
Q8BGD9	1.34316	1.86835	Eif4b	Up
Q8BGL3	-3.07108	2.1258	Sult2a8	Down
Q8BH00	-1.89863	2.47965	Aldh8a1	Down
Q8BH24	1.72437	3.50104	Tm9sf4	Up
Q8BH95	-0.8403	1.32175	Echs1	Down
Q8BJU0	2.04758	2.87046	Sgta	Up
Q8BK48	-1.7135	2.68038	Ces2e	Down
Q8BK64	0.674054	2.22588	Ahsa1	Up
Q8BKC5	1.19891	1.68415	Ipo5	Up
Q8BKZ9	2.48033	2.32578	Pdhx	Up
Q8BL66	1.84558	2.01788	Eea1	Up
Q8BLF1	2.23252	2.70935	Nceh1	Up
Q8BM55	1.41726	1.37435	Tmem214	Up
Q8BMA6	1.67254	1.59133	Srp68	Up
Q8BMJ2	0.921917	1.71207	Lars1	Up
Q8BMS4	1.83081	2.36654	Coq3	Up
Q8BP40	0.941231	1.35891	Acp6	Up
Q8BP48	2.46037	2.58885	Metap1	Up
Q8BRK8	1.51518	3.15225	Prkaa2	Up
Q8BSY0	1.91832	2.06515	Asph	Up
Q8BTM8	1.7937	3.416	Flna	Up
Q8BU30	0.79917	2.10367	Iars1	Up
Q8BVA5	1.65068	2.66634	Ldah	Up
Q8BVI4	-2.0447	1.42899	Qdpr	Down
Q8BW75	-0.749599	1.79604	Maob	Down
Q8BWN8	0.996195	2.89512	Acot4	Up
Q8BWQ1	-2.11312	1.51762	Ugt2a3	Down
Q8BWT1	-1.6799	2.04362	Acaa2	Down
Q8BWU8	1.6042	3.04941	Etnppl	Up
Q8BWY3	0.623823	1.36637	Etf1	Up
Q8BX90	2.66391	1.70506	Fndc3a	Up
Q8BXA1	2.61918	2.45065	Golim4	Up
Q8BXB6	1.82334	1.83178	Slco2b1	Up
Q8BYC6	3.92697	2.62434	Taok3	Up
Q8BYU6	2.27447	2.86652	Tor1aip2	Up
Q8C0D5	2.54228	1.73419	Efl1	Up
Q8C165	0.751463	1.3465	Pm20d1	Up
Q8C196	-3.25023	2.38275	Cps1	Down
Q8C1B7	0.8853	1.4622	Septin11	Up
Q8C2Q3	2.24874	2.94366	Rbm14	Up
Q8C7E7	1.73348	3.83357	Stbd1	Up
Q8C7X2	1.64946	1.61001	Emc1	Up
Q8CAK3	3.01252	2.26452	Shfl	Up
Q8CAS9	1.60966	3.07275	Parp9	Up
Q8CC88	0.967867	3.39878	Vwa8	Up
Q8CFA2	2.4089	2.66665	Amt	Up
Q8CG76	-1.1758	1.56209	Akr7a2	Down
Q8CGF7	3.60447	2.17962	Tcerg1	Up
Q8CHP8	1.23672	2.15889	Pgp	Up
Q8CHQ9	-1.22219	1.75987	Nat8f2	Down
Q8CHT0	-0.846201	1.39354	Aldh4a1	Down
Q8CI51	2.22633	2.03312	Pdlim5	Up
Q8CIB5	1.03823	1.49897	Fermt2	Up
Q8CJG0	5.07094	2.86904	Ago2	Up
Q8JZQ2	2.2043	2.68108	Afg3l2	Up
Q8JZR0	-1.84738	1.8223	Acsl5	Down
Q8JZZ0	-2.70658	1.78423	Ugt3a2	Down
Q8K1M6	1.17711	2.70986	Dnm1l	Up
Q8K2C6	1.79375	2.49552	Sirt5	Up
Q8K2I3	1.8367	2.12928	Fmo2	Up
Q8K310	1.37024	3.64956	Matr3	Up
Q8K411	1.06513	2.47762	Pitrm1	Up
Q8K4H1	1.03427	2.70846	Afmid	Up
Q8K4Z5	2.57873	2.6514	Sf3a1	Up
Q8N7N5	1.96977	1.93337	Dcaf8	Up
Q8QZR3	-2.74329	2.91445	Ces2a	Down
Q8QZR5	-1.863	1.72288	Gpt	Down
Q8R016	1.31732	1.95245	Blmh	Up
Q8R0X7	0.667165	1.65263	Sgpl1	Up
Q8R0Y6	-2.54687	1.98368	Aldh1l1	Down
Q8R164	-1.0403	1.39961	Bphl	Down
Q8R1S0	1.93233	1.74255	Coq6	Up
Q8R2E9	2.74357	3.45646	Ero1b	Up
Q8R404	0.72792	1.54649	Micos13	Up
Q8R5H1	3.52886	3.26319	Usp15	Up
Q8VBW6	2.35659	3.08939	Nae1	Up
Q8VBW8	-0.926384	1.30916	Ttc36	Down
Q8VBZ3	2.89688	3.13451	Clptm1	Up
Q8VC12	-1.74083	2.94357	Uroc1	Down
Q8VC30	-1.33967	1.96926	Tkfc	Down
Q8VC97	1.46696	1.38276	Upb1	Up
Q8VCA8	0.778092	2.24266	Scrn2	Up
Q8VCI0	1.59084	3.34804	Plbd1	Up
Q8VCT3	1.00545	2.84732	Rnpep	Up
Q8VCT4	-2.11807	3.45563	Ces1d	Down
Q8VCU1	-3.92525	1.52994	Ces3b	Down
Q8VCX1	-1.41253	1.31729	Akr1d1	Down
Q8VDM6	0.9183	1.66215	Hnrnpul1	Up
Q8VE37	2.49875	4.06646	Rcc1	Up
Q8VE95	1.08405	1.40155		Up
Q8VH51	1.33736	2.04429	Rbm39	Up
Q8VI36	1.6262	3.70202	Pxn	Up
Q91V92	-1.10423	1.67917	Acly	Down
Q91VA0	-2.01103	1.78846	Acsm1	Down
Q91VH6	1.96538	1.71119	Memo1	Up
Q91VM5	2.32356	3.17431	Rbmxl1	Up
Q91VS7	-4.3143	2.68175	Mgst1	Down
Q91WD5	1.10027	2.3056	Ndufs2	Up
Q91WG8	0.842922	2.08829	Gne	Up
Q91WK1	0.753315	1.47584	Spryd4	Up
Q91WN4	-1.39873	2.6678	Kmo	Down
Q91WQ3	1.3715	1.74342	Yars1	Up
Q91XD4	-2.45183	2.10577	Ftcd	Down
Q91XD7	3.0213	2.75656	Creld1	Up
Q91XE8	-1.10615	1.75799	Tmem205	Down
Q91XF0	-0.873505	1.45466	Pnpo	Down
Q91XT4	2.67262	2.20586	Sec16b	Up
Q91YI0	-1.70097	2.16882	Asl	Down
Q91YP0	1.16163	2.1346	L2hgdh	Up
Q91YP2	2.56621	3.1318	Nln	Up
Q91Z53	-1.0928	2.16591	Grhpr	Down
Q921F4	3.0713	1.85657	Hnrnpll	Up
Q921T2	1.4519	1.61042	Tor1aip1	Up
Q922B1	2.5068	2.40097	Macrod1	Up
Q922D8	-1.21673	1.39908	Mthfd1	Down
Q922J3	1.98499	4.06616	Clip1	Up
Q922Q1	-1.9379	1.3781	Mtarc2	Down
Q922Q8	-1.95812	3.03612	Lrrc59	Down
Q922R8	-1.32857	1.75619	Pdia6	Down
Q923D4	2.61088	3.28766	Sf3b5	Up
Q923T9	3.06605	2.70438	Camk2g	Up
Q924D0	1.43494	2.42253	Rtn4ip1	Up
Q925N0	2.09995	2.03309	Sfxn5	Up
Q925N2	1.18357	2.97232	Sfxn2	Up
Q99J08	-0.763099	2.30717	Sec14l2	Down
Q99J39	1.31191	1.78851	Mlycd	Up
Q99J77	1.04726	1.40756	Nans	Up
Q99JB8	1.6115	2.8877	Pacsin3	Up
Q99JF8	2.98121	1.8951	Psip1	Up
Q99JI4	-1.06117	1.34971	Psmd6	Down
Q99JR1	-1.20031	2.33805	Sfxn1	Down
Q99JW2	1.22426	2.72568	Acy1	Up
Q99JW4	1.58091	3.10201	Lims1	Up
Q99K01	3.37592	2.77359	Pdxdc1	Up
Q99K23	2.48761	2.71203	Ufsp2	Up
Q99K30	1.56161	2.72008	Eps8l2	Up
Q99K67	-0.996111	1.49342	Aass	Down
Q99KC8	0.941	1.88909	Vwa5a	Up
Q99KG5	1.52955	1.75763	Lsr	Up
Q99KJ8	2.2122	1.77921	Dctn2	Up
Q99KN9	1.53705	3.01922	Clint1	Up
Q99KP6	1.26058	2.43879	Prpf19	Up
Q99KR7	2.27984	1.9657	Ppif	Up
Q99L04	-1.05469	1.86389	Dhrs1	Down
Q99L13	-0.646133	1.68603	Hibadh	Down
Q99L43	1.98112	3.54469	Cds2	Up
Q99L88	1.71903	2.68561	Sntb1	Up
Q99LB6	2.10665	2.07256	Mat2b	Up
Q99LB7	-1.99307	1.6604	Sardh	Down
Q99LD4	1.5584	2.61276	Gps1	Up
Q99LE6	3.72502	2.51712	Abcf2	Up
Q99LI8	2.98791	2.51266	Hgs	Up
Q99MI1	2.84168	2.30228	Erc1	Up
Q99MR6	1.93497	3.28041	Srrt	Up
Q99MZ7	-1.87501	2.48265	Pecr	Down
Q99NB9	2.33157	3.53693	Sf3b1	Up
Q99P27	1.15491	2.4958	Pla2g12b	Up
Q99P30	-2.93233	2.57907	Nudt7	Down
Q99PG0	-2.71563	1.59222	Aadac	Down
Q99PV0	1.58645	2.07639	Prpf8	Up
Q9CPU0	-1.8665	1.58107	Glo1	Down
Q9CPW4	2.341	2.59947	Arpc5	Up
Q9CPX6	0.823222	2.80227	Atg3	Up
Q9CPY7	-1.43967	3.19959	Lap3	Down
Q9CQ60	-1.21687	3.02891	Pgls	Down
Q9CQ65	0.668348	1.41364	Mtap	Up
Q9CQ69	2.8349	1.79138	Uqcrq	Up
Q9CQ92	1.29253	2.3386	Fis1	Up
Q9CQE8	-1.55264	1.3303	RTRAF	Down
Q9CQH7	1.0228	1.54451	Btf3l4	Up
Q9CQJ6	1.5024	2.90714	Denr	Up
Q9CQU3	-0.696234	1.41114	Rer1	Down
Q9CQW1	1.13874	2.25761	Ykt6	Up
Q9CQW2	1.0457	1.48315	Arl8b	Up
Q9CR00	1.07383	3.75515	Psmd9	Up
Q9CR16	-0.589254	1.32207	Ppid	Down
Q9CR41	3.37174	3.84608	Hypk	Up
Q9CRB2	1.38294	1.57432	Nhp2	Up
Q9CRB3	-1.80299	2.09221	Urah	Down
Q9CRB9	1.2794	1.73218	Chchd3	Up
Q9CRD0	-0.604367	1.47821	Ociad1	Down
Q9CW42	-1.2962	2.39533	Mtarc1	Down
Q9CWS0	-0.767867	2.56612	Ddah1	Down
Q9CXI5	-0.609467	2.25001	Manf	Down
Q9CXJ4	3.53105	2.83873	Abcb8	Up
Q9CXR1	1.4754	3.59846	Dhrs7	Up
Q9CXW4	-2.18373	2.118	Rpl11	Down
Q9CY64	0.705394	2.83068	Blvra	Up
Q9CYH2	1.19463	2.63218	Prxl2a	Up
Q9CZ42	1.08004	1.3898	Naxd	Up
Q9CZN7	-1.31553	1.67064	Shmt2	Down
Q9CZX8	-1.51516	2.04231	Rps19	Down
Q9D020	1.27588	1.43351	Nt5c3a	Up
Q9D172	0.766533	1.37211	Gatd3	Up
Q9D1E6	3.20687	2.92147	Tbcb	Up
Q9D2V7	2.7158	3.52124	Coro7	Up
Q9D358	0.754962	1.73547	Acp1	Up
Q9D4H8	2.29651	2.29524	Cul2	Up
Q9D517	2.1666	1.64056	Agpat3	Up
Q9D6M3	-1.97202	2.3841	Slc25a22	Down
Q9D6U8	1.11003	1.40162	Fam162a	Up
Q9D6Y7	-1.4232	1.87823	Msra	Down
Q9D7J4	2.13566	3.5564	Cox20	Up
Q9D7N3	1.70659	1.83564	Mrps9	Up
Q9D7N9	1.17176	1.58856	Apmap	Up
Q9D820	-1.52175	2.11591	Prorsd1	Down
Q9D832	1.76579	1.91675	Dnajb4	Up
Q9D880	1.51013	1.68181	Timm50	Up
Q9D8B3	1.15709	1.48849	Chmp4b	Up
Q9D8B4	1.68133	3.27205	Ndufa11	Up
Q9D8E6	-1.09949	2.2064	Rpl4	Down
Q9D8N0	-0.7103	1.61506	Eef1g	Down
Q9D8W7	1.97143	1.8981	Ociad2	Up
Q9D8Y0	1.13187	1.70939	Efhd2	Up
Q9D8Y1	2.6981	2.12154	Tmem126a	Up
Q9D906	3.08904	1.66755	Atg7	Up
Q9DB26	0.826415	2.87952	Phyhd1	Up
Q9DB29	-0.908309	2.06763	Iah1	Down
Q9DB60	2.02129	3.66789	Prxl2b	Up
Q9DBC0	0.991531	1.6413	Selenoo	Up
Q9DBC7	0.840564	1.94889	Prkar1a	Up
Q9DBD0	1.03718	1.48682	Ica	Up
Q9DBF1	-2.42393	1.81036	Aldh7a1	Down
Q9DBG1	-0.989037	1.38152	Cyp27a1	Down
Q9DBG5	2.70257	2.63371	Plin3	Up
Q9DBG7	0.951956	2.16894	Srpra	Up
Q9DBH5	-1.91123	1.60893	Lman2	Down
Q9DBK0	1.91377	3.3364	Acot12	Up
Q9DBN5	0.851619	2.71053	Lonp2	Up
Q9DBR0	2.2395	2.90691	Akap8	Up
Q9DBT9	-2.0578	2.26525	Dmgdh	Down
Q9DC16	2.2417	2.33159	Ergic1	Up
Q9DC51	1.83296	3.42108	Gnai3	Up
Q9DCD0	-0.6346	2.10519	Pgd	Down
Q9DCE9	2.0375	2.02911	Igtp	Up
Q9DCG2	2.29577	2.42434	Cd302	Up
Q9DCJ5	1.68033	1.89027	Ndufa8	Up
Q9DCN1	0.993308	1.51583	Nudt12	Up
Q9DCQ2	-1.31643	2.68213	Aspdh	Down
Q9DCS3	1.83956	1.9514	Mecr	Up
Q9DCS9	1.9224	2.79937	Ndufb10	Up
Q9DCT8	2.80707	2.68049	Crip2	Up
Q9DCU9	-2.84585	3.04835	Hoga1	Down
Q9DCV4	1.16227	1.48601	Rmdn1	Up
Q9DCZ4	2.46257	2.77096	Apoo	Up
Q9DD20	-1.82707	2.48359	Tmt1b	Down
Q9EPL8	1.63444	3.3394	Ipo7	Up
Q9EPU0	1.02816	1.71104	Upf1	Up
Q9EQ20	-1.58583	2.26982	Aldh6a1	Down
Q9EQF5	-1.22304	1.89826	Dpys	Down
Q9EQH2	-0.967141	1.89063	Erap1	Down
Q9EQS3	2.7628	1.78787	Mycbp	Up
Q9ERG0	1.23377	1.83927	Lima1	Up
Q9ERK4	1.32364	1.53462	Cse1l	Up
Q9ERU9	2.91705	2.74562	Ranbp2	Up
Q9ESX5	2.12208	2.90309	Dkc1	Up
Q9ET01	-1.80087	1.86918	Pygl	Down
Q9ET22	1.03462	1.89339	Dpp7	Up
Q9ET30	0.647476	1.66296	Tm9sf3	Up
Q9JHL1	2.37437	1.85418	Nherf2	Up
Q9JHS4	2.14518	1.53147	Clpx	Up
Q9JHU4	1.5217	3.15046	Dync1h1	Up
Q9JHW2	-1.2409	1.42839	Nit2	Down
Q9JHW4	0.731045	2.68103	Eefsec	Up
Q9JIF7	1.51117	2.24191	Copb1	Up
Q9JII6	-0.861333	1.78479	Akr1a1	Down
Q9JIM1	1.85211	2.23429	Slc29a1	Up
Q9JJI8	-2.13771	1.32047	Rpl38	Down
Q9JJU8	1.3662	1.66874	Sh3bgrl	Up
Q9JK48	1.75598	1.80084	Sh3glb1	Up
Q9JK81	1.31735	3.41933	Myg1	Up
Q9JKF1	1.46086	3.26466	Iqgap1	Up
Q9JKX3	2.84165	4.15068	Tfr2	Up
Q9JLB0	2.28491	2.56811	Pals2	Up
Q9JLJ2	-1.7719	1.69279	Aldh9a1	Down
Q9JLN9	2.48903	2.75902	Mtor	Up
Q9JLV1	1.98273	1.98405	Bag3	Up
Q9JLZ3	0.704727	1.41609	Auh	Up
Q9JMA1	1.0492	1.77226	Usp14	Up
Q9JMD3	-1.79484	2.47564	Stard10	Down
Q9JMH6	-0.629791	1.74947	Txnrd1	Down
Q9JMH9	1.70487	1.85273	Myo18a	Up
Q9QXD6	-1.51213	2.11704	Fbp1	Down
Q9QXF8	-2.63843	1.4519	Gnmt	Down
Q9QXK3	2.27991	2.36896	Copg2	Up
Q9QXS1	2.4258	1.59236	Plec	Up
Q9QY76	1.9257	1.90821	Vapb	Up
Q9QYB1	1.2563	1.34512	Clic4	Up
Q9QYI4	2.69661	3.04288	Dnajb12	Up
Q9QYJ0	1.05703	2.18594	Dnaja2	Up
Q9QYJ3	2.87342	2.404	Dnajb1	Up
Q9QZ88	0.6072	1.37392	Vps29	Up
Q9R069	4.14857	2.80928	Bcam	Up
Q9R092	-1.72706	1.42238	Hsd17b6	Down
Q9R099	2.4584	1.55931	Tbl2	Up
Q9R0H0	-1.7744	1.38948	Acox1	Down
Q9R0P3	-1.98277	1.37186	Esd	Down
Q9R0Q3	1.20297	2.31353	Tmed2	Up
Q9R0Q6	0.793469	1.82311	Arpc1a	Up
Q9R1P1	-1.12208	2.06532	Psmb3	Down
Q9R1S7	1.06164	1.50727	Abcc6	Up
Q9WTI7	2.11797	2.61452	Myo1c	Up
Q9WTX6	1.95015	1.3403	Cul1	Up
Q9WUA2	-1.11207	2.88166	Farsb	Down
Q9WUK2	-1.60311	2.07291	Eif4h	Down
Q9WUM4	1.67647	1.83734	Coro1c	Up
Q9WUQ2	1.16865	2.844	Preb	Up
Q9WUZ9	-1.17103	1.4524	Entpd5	Down
Q9WV54	1.05182	1.62546	Asah1	Up
Q9WV55	1.39137	1.91282	Vapa	Up
Q9WV68	-1.3978	1.40045	Decr2	Down
Q9WV98	1.18713	1.33663	Timm9	Up
Q9WVD5	-1.56706	1.33187	Slc25a15	Down
Q9Z0N2	1.84362	2.9951	Eif2s3y	Up
Q9Z0U1	1.80137	2.87442	Tjp2	Up
Q9Z0X1	-0.9476	1.33981	Aifm1	Down
Q9Z1D1	0.958218	2.34081	Eif3g	Up
Q9Z1J3	1.94103	1.41996	Nfs1	Up
Q9Z1T1	2.60216	2.03419	Ap3b1	Up
Q9Z211	1.71156	1.83736	Pex11a	Up
Q9Z2D6	11.3306	3.93252	Mecp2	Up
Q9Z2I8	-1.61877	2.20385	Suclg2	Down
Q9Z2V4	-2.02385	2.51464	Pck1	Down
Q9Z2X2	2.47584	2.36135	Psmd10	Up
A0A075B5Y4	2.43269	2.16449	Ighv1-81	Up
A0A286YCV9	1.36441	1.74222	Kif13b	Up
A0A5F8MPH8	2.8846	3.66637	Tnxb	Up
D3YZZ5	-2.4595	3.49206	Tmed7	Down
E9PVZ8	1.72583	1.31246	Golgb1	Up
E9PWQ3	2.75387	4.31765	Col6a3	Up
E9Q616	2.88793	1.89813	Ahnak	Up
E9Q6R7	1.65098	2.58352	Utrn	Up
E9Q8B5	2.79532	3.08071	Cfhr4	Up
E9QA15	1.8148	1.74831	Cald1	Up
F8VQC1	1.01671	1.84117	Srp72	Up
G3X972	1.02333	2.91708	Sec24c	Up
Q3UED7	1.93246	3.02603	Iigp1c	Up
Q3UJB0	2.02476	2.28283	Sf3b2	Up
Q68FG2	3.14587	1.5321	Sptbn2	Up
Q6NXL1	1.49821	2.0144	Sec24d	Up
Q8C6B0	-1.83013	2.11599	Tmt1a	Down
Q8K154	-2.14857	2.14231	Ugt2b34	Down
Q8K3M1	1.57454	1.70206	Rdh16f2	Up
Q8K5C8	1.56771	1.82169	Rdh9	Up
Q8R084	-3.32953	3.5875	Ugt2b1	Down
Q8VHM5	1.36296	3.44862	Hnrnpr	Up
Q91VA7	1.9339	1.58311	Idh3b	Up
Q91WT7	-1.65407	1.34017	Akr1c14	Down
Q9JHF5	1.79978	3.27345	Tcirg1	Up

## Sheet: Differential Glycosite
HFD vs ND						HFDL vs HFD
Protein ID	Log2 HFD/ND Ratio	-Log10 P.value	Gene name	Regulated.Type		Protein ID	Log2 FC	-Log10 P.value	Gene name	Regulated.Type
O09012_N534	2.5301	2.1527	Pex5	Up		O08573_N278	-2.31452	1.79409	Lgals9	Down
O09012_N536	2.40694	1.38508	Pex5	Up		O09012_N534	-1.89601	2.3412	Pex5	Down
P01869_N278	4.65502	3.15943	Ighg1	Up		O09012_N536	-2.09023	2.01687	Pex5	Down
P16015_N27	-0.729636	1.6373	Ca3	Down		O09159_N693	-3.05874	1.75086	Man2b1	Down
P61979_N73	2.39487	1.91304	Hnrnpk	Up		O70570_N170	-2.62524	3.23108	Pigr	Down
P70699_N140	3.48448	1.88269	Gaa	Up		O89017_N265	-2.92835	2.55579	Lgmn	Down
Q3UPL0_N1178	-2.33296	1.6189	Sec31a	Down		O89023_N222	-3.07428	1.81529	Tpp1	Down
Q91WT9_N213	2.95008	1.66082	Cbs	Up		P01869_N278	-2.50588	2.20629	Ighg1	Down
Q96DY5_N27	3.89371	1.92603	Rnf112	Up		P08101_N92	-1.91234	1.42269	Fcgr2	Down
Q96DY5_N30	3.4284	1.82999	Rnf112	Up		P13541_N392	1.71199	1.39793	Myh3	Up
Q9ESY9_N105	3.47287	1.82151	Ifi30	Up		P14152_N186	-3.67264	2.87317	Mdh1	Down
Q9R0L9_N98	3.80429	1.91428	Cd164	Up		P16858_N153	-2.65578	1.4223	Gapdh	Down
P28665_N286	3.43027	2.52494	Mug1	Up		P63260_N12	-3.09964	1.36622	Actg1	Down
Q61646_N264	4.87342	2.50658	Hp	Up		P70232_N299	-3.11197	2.64161	Chl1	Down
Q921I1_N513	7.83225	2.10169	Tf	Up		P70232_N307	-2.91252	2.16233	Chl1	Down
Q9CQF9_N353	5.25358	2.43886	Pcyox1	Up		P97290_N243	-4.19336	3.46905	Serping1	Down
Q9EQ20_N453	-3.70344	1.63233	Aldh6a1	Down		Q61838_N1385	-4.7613	2.22213	A2m	Down
Q9JKR6_N596	3.93685	2.51193	Hyou1	Up		Q64329_N96	3.18242	2.61223	Klra3	Up
Q9WVJ3_N394	-2.03504	1.41884	Cpq	Down		Q64329_N104	2.94785	1.92442	Klra3	Up
P55096_N475	5.95431	2.63089	Abcd3	Up		Q6NSW3_N287	-5.31016	2.19582	Sphkap	Down
Q8C196_N1050	-2.89728	2.10451	Cps1	Down		Q8VBZ3_N295	-3.25788	1.79605	Clptm1	Down
Q8C196_N1062	-2.95839	3.1619	Cps1	Down		Q8VCU1_N311	-4.70209	2.44784	Ces3b	Down
Q8R081_N438	2.92954	1.432	Hnrnpl	Up		Q9DBF1_N56	-4.90209	3.48142	Aldh7a1	Down
P54869_N484	3.38622	1.31547	Hmgcs2	Up		Q9ESY9_N105	-3.43662	2.39896	Ifi30	Down
P62242_N99	3.67233	2.45687	Rps8	Up		Q9JKR6_N931	-3.39017	1.79913	Hyou1	Down
P63101_N95	4.18677	2.29771	Ywhaz	Up		P05202_N164	-2.60211	2.89212	Got2	Down
P97805_N101	2.84847	1.50445	Fam3d	Up		P07759_N185	-4.20045	2.59883	Serpina3k	Down
P97805_N106	3.89892	1.41418	Fam3d	Up		P11276_N1006	-3.91252	2.04761	Fn1	Down
Q07417_N159	4.50033	2.10335	Acads	Up		P16675_N327	-2.38227	1.85859	Ctsa	Down
Q62086_N223	3.6133	2.01469	Pon2	Up		P24270_N433	-5.92354	2.82396	Cat	Down
Q8QZT1_N272	3.21701	1.50631	Acat1	Up		P26443_N196	-3.1355	2.14287	Glud1	Down
Q9R0H0_N356	-2.59715	3.03988	Acox1	Down		P28665_N285	-2.10538	1.6062	Mug1	Down
Q9Z2W0_N407	2.58068	1.89776	Dnpep	Up		P28665_N286	-2.22845	1.8976	Mug1	Down
O08553_N356	3.30304	1.64628	Dpysl2	Up		P28665_N294	-2.0096	2.88066	Mug1	Down
P50295_N156	-1.74301	1.34829	Nat2	Down		P28665_N993	-2.95602	2.54461	Mug1	Down
P50580_N390	2.93232	1.57919	Pa2g4	Up		P63038_N415	-3.9096	2.08214	Hspd1	Down
P70697_N4	-1.98156	1.63351	Urod	Down		Q07797_N69	-4.23855	2.23844	Lgals3bp	Down
Q3UL97_N450	3.13976	1.38456	Atf7ip2	Up		Q3V3R4_N882	-1.28206	1.34192	Itga1	Down
Q8C196_N1449	3.28604	2.55188	Cps1	Up		Q61646_N256	-3.79545	2.01412	Hp	Down
Q8C196_N324	-3.6157	2.17498	Cps1	Down		Q61838_N881	-2.82047	1.55896	A2m	Down
Q9CZD3_N701	2.92039	1.43924	Gars	Up		Q8K0E8_N384	-4.61098	3.34234	Fgb	Down
K7N6C2_N217	-2.88838	2.21566	Cyp2c68	Down		Q921I1_N513	-5.85148	1.87754	Tf	Down
O55135_N9	3.48534	1.37808	Eif6	Up		Q924Z4_N19	-2.64746	1.63312	Cers2	Down
Q00519_N143	-3.73554	2.09272	Xdh	Down		Q9CYA0_N188	-2.69857	1.39349	Creld2	Down
P36552_N202	4.01989	2.54402	Cpox	Up		Q9D7N9_N159	-3.59893	2.9675	Apmap	Down
P97872_N62	-2.86918	3.31995	Fmo5	Down		Q9EQ20_N445	-1.92691	2.32794	Aldh6a1	Down
Q63836_N132	-2.28451	1.80645	Selenbp2	Down		Q9WV54_N258	-2.9195	1.96542	Asah1	Down
O88428_N299	-0.873213	2.05484	Papss2	Down		A2A974_N237	-2.62022	1.67217	Cyp4a12b	Down
Q91X77_N56	-1.64354	1.95434	Cyp2c50	Down		P55096_N475	-5.12133	2.56811	Abcd3	Down
P70670_N2161	3.78374	1.80139	Naca	Up		P13634_N25	0.697743	1.91209	Ca1	Up
Q76MZ3_N312	6.25456	3.07815	Ppp2r1a	Up		P16858_N147	2.80702	2.11664	Gapdh	Up
P14152_N151	5.93829	2.38711	Mdh1	Up		P99027_N15	2.1844	2.61344	Rplp2	Up
P62334_N121	3.41809	3.0085	Psmc6	Up		Q78PY7_N168	1.99675	3.56105	Snd1	Up
Q811D0_N617	2.78169	1.60539	Dlg1	Up		Q8BWT1_N249	4.04641	2.57178	Acaa2	Up
Q8CIB5_N433	-3.877	2.33864	Fermt2	Down		Q8VEK3_N56	2.00496	1.44524	Hnrnpu	Up
Q91VA0_N469	-5.2589	1.35702	Acsm1	Down		Q99K67_N452	-4.36787	3.69917	Aass	Down
Q7TMS5_N331	-2.65933	1.48055	Abcg2	Down		Q9DBB8_N280	2.16829	1.61888	Dhdh	Up
Q3UEG6_N475	-1.8596	1.66049	Agxt2	Down		Q9Z2W0_N407	-3.16296	3.74173	Dnpep	Down
P11499_N389	6.42499	2.28993	Hsp90ab1	Up		O35945_N423	2.35374	3.87595	Aldh1a7	Up
P16546_N624	3.26372	2.3315	Sptan1	Up		P45376_N9	-1.31265	1.36587	Akr1b1	Down
Q99K51_N324	4.59081	2.0018	Pls3	Up		P47962_N229	2.17397	1.53408	Rpl5	Up
P62242_N84	4.32493	2.6088	Rps8	Up		P47962_N230	2.55322	3.0701	Rpl5	Up
P63158_N37	-6.36315	2.36273	Hmgb1	Down		P48024_N70	3.00228	2.58289	Eif1	Up
P53657_N118	-5.24884	1.76976	Pklr	Down		Q61735_N93	2.46981	2.84574	Cd47	Up
P52480_N75	2.16717	2.70274	Pkm	Up		Q8BVH9_N55	-2.46564	2.00136	Mettl6	Down
Q62086_N226	2.90629	1.63209	Pon2	Up		Q8K211_N118	-3.56309	2.32025	Slc31a1	Down
Q8R050_N365	3.51552	2.44007	Gspt1	Up		Q99KI0_N755	-4.97603	2.99716	Aco2	Down
Q91VR2_N263	-1.2084	1.60021	Atp5c1	Down		Q9DAR7_N33	-2.51024	2.06615	Dcps	Down
Q91WT9_N222	4.6638	2.26151	Cbs	Up		Q9DB77_N303	2.66543	1.52908	Uqcrc2	Up
P61982_N111	0.821846	1.6049	Ywhag	Up		Q9R1P3_N71	-1.47813	1.90889	Psmb2	Down
Q8VCA8_N190	3.86447	2.34213	Scrn2	Up		K7N6C2_N217	4.39588	1.52967	Cyp2c68	Up
Q3TMH2_N183	1.65922	1.82886	Scrn3	Up		O09173_N12	2.6936	2.30163	Hgd	Up
Q9Z0L1_N2	4.12356	1.48814	S1pr4	Up		P10649_N74	4.40735	3.10531	Gstm1	Up
Q921G7_N548	6.40269	3.07951	Etfdh	Up		P62334_N339	2.45053	2.56442	Psmc6	Up
Q8K4H1_N15	-2.68152	2.52142	Afmid	Down		Q9WUU7_N158	2.38085	2.08656	Ctsz	Up
Q9CXW4_N98	1.82653	1.72807	Rpl11	Up		P53395_N326	2.04683	1.34538	Dbt	Up
P46638_N147	3.01519	2.96707	Rab11b	Up		Q8CDN6_N139	3.37678	2.63771	Txnl1	Up
P97855_N37	3.26727	2.384	G3bp1	Up		Q6ZWX6_N217	2.95919	3.21831	Eif2s1	Up
P11276_N1903	2.74743	1.8381	Fn1	Up		P12815_N81	3.11209	1.64385	Pdcd6	Up
P58044_N5	-4.59991	1.90303	Idi1	Down		Q8CGC7_N1247	2.78523	1.46937	Eprs	Up
Q6PB66_N822	-3.55657	2.06909	Lrpprc	Down		P97872_N62	4.35233	1.67787	Fmo5	Up
P20152_N212	6.72803	2.77156	Vim	Up		Q9R1P0_N166	3.12631	3.23712	Psma4	Up
P26039_N2206	2.5366	2.29289	Tln1	Up		P52196_N158	4.0288	1.31052	Tst	Up
P19096_N1938	4.94008	2.36842	Fasn	Up		Q64727_N807	3.13106	5.00743	Vcl	Up
P19096_N2211	0.987263	1.68869	Fasn	Up		Q9DB77_N365	1.82723	1.48287	Uqcrc2	Up
P56593_N254	5.25047	2.61717	Cyp2a12	Up		O70435_N33	3.2768	2.11852	Psma3	Up
Q8BT60_N36	3.12751	1.4721	Cpne3	Up		Q9DCN2_N210	3.8751	2.94154	Cyb5r3	Up
Q9DBT9_N656	-2.49595	2.07772	Dmgdh	Down		P19096_N1469	2.98797	2.20685	Fasn	Up
P19096_N916	3.34042	1.84568	Fasn	Up		Q99L04_N247	2.795	2.41208	Dhrs1	Up
Q9DBJ1_N135	-3.67926	1.52216	Pgam1	Down		O35129_N103	2.64194	1.6689	Phb2	Up
Q3UQ44_N593	3.98815	2.83028	Iqgap2	Up		Q91ZA3_N620	3.51675	2.5367	Pcca	Up
A2ARA8_N752	-1.55687	1.33	Itga8	Down		P16332_N505	2.14575	1.66605	Mut	Up
A0A1B0GRJ3_N6	4.27986	2.15088	Gm6657	Up		O55060_N99	2.75977	2.97444	Tpmt	Up
Q68FD5_N1492	3.00136	1.70628	Cltc	Up		P80313_N25	3.26912	1.82187	Cct7	Up
Q64105_N155	1.63715	1.32321	Spr	Up		P11276_N1859	2.37087	2.36297	Fn1	Up
Q8C196_N135	-3.31212	2.7687	Cps1	Down		Q8BWU8_N468	-2.29849	2.60455	Etnppl	Down
Q9CQE1_N200	1.23163	1.6089	Nipsnap3b	Up		Q9DCG6_N43	3.98261	1.90078	Pbld1	Up
Q62086_N269	3.6816	1.51966	Pon2	Up		Q9CXN7_N43	3.93985	1.7268	Pbld2	Up
Q8CAQ8_N601	1.87304	1.92305	Immt	Up		Q6NSW3_N291	-4.83325	1.92376	Sphkap	Down
O88451_N160	1.2132	1.4259	Rdh7	Up		Q9DCN1_N315	2.54614	1.3765	Nudt12	Up
P20918_N136	-3.80104	2.09462	Plg	Down		Q61425_N147	3.21707	2.38555	Hadh	Up
Q62189_N15	3.55535	2.11323	Snrpa	Up		Q811D0_N617	-1.66962	1.96994	Dlg1	Down
P19096_N1975	-6.46359	2.32468	Fasn	Down		Q68FD5_N376	3.24743	1.97589	Cltc	Up
Q9ET01_N339	3.43895	1.78233	Pygl	Up		Q8BGC4_N75	2.14699	1.46057	Zadh2	Up
Q80X90_N1398	2.34699	2.06296	Flnb	Up		Q8CIB5_N433	3.31063	1.83686	Fermt2	Up
Q6ZQ38_N1054	-2.90097	2.20054	Cand1	Down		Q91VA0_N469	6.02862	3.7057	Acsm1	Up
O08553_N347	3.62314	2.16486	Dpysl2	Up		Q9CZR8_N164	3.33234	1.54822	Tsfm	Up
P16546_N2432	1.14483	1.54972	Sptan1	Up		Q3UEG6_N475	3.7112	1.48215	Agxt2	Up
P56399_N211	4.02845	2.21956	Usp5	Up		Q9EPU0_N145	2.28911	2.61328	Upf1	Up
Q9EPU0_N323	3.62484	1.68699	Upf1	Up		P50171_N151	3.01859	2.05687	Hsd17b8	Up
Q9R0H0_N517	5.44994	3.36272	Acox1	Up		Q8CIM7_N401	3.22143	1.47427	Cyp2d26	Up
Q11136_N172	3.76976	2.285	Pepd	Up		Q91X52_N133	2.47342	1.91747	Dcxr	Up
Q9QXS1_N3005	4.58064	2.20811	Plec	Up		P61161_N205	3.61747	2.77772	Actr2	Up
Q60866_N98	4.55531	2.3529	Pter	Up		P41216_N383	3.12688	1.42954	Acsl1	Up
Q9CPY7_N271	-2.80114	1.93235	Lap3	Down		P61327_N111	1.44692	1.55518	Magoh	Up
Q8VDN2_N638	3.92492	2.58815	Atp1a1	Up		Q8BI84_N1303	2.14945	2.62832	Mia3	Up
O55135_N74	-4.98824	2.54725	Eif6	Down		Q99MN9_N161	3.61324	2.91215	Pccb	Up
P35979_N103	1.64001	2.26777	Rpl12	Up		Q3UNZ8_N135	3.24375	2.64145	Cryzl2	Up
Q99K51_N329	4.61752	3.28654	Pls3	Up		Q9EQK5_N24	2.91914	1.94062	Mvp	Up
Q8VCT3_N410	2.31648	1.68954	Rnpep	Up		Q99KP6_N295	3.29792	2.55213	Prpf19	Up
P97429_N125	2.5818	1.84512	Anxa4	Up		P63158_N37	6.8475	2.44244	Hmgb1	Up
P58044_N158	-2.30639	2.27476	Idi1	Down		Q05920_N409	5.377	1.94601	Pc	Up
P01872_N139	3.2826	2.03345	Ighm	Up		P56593_N470	3.01105	2.49348	Cyp2a12	Up
Q91VI7_N148	2.5725	1.43912	Rnh1	Up		P60335_N84	2.59062	2.8367	Pcbp1	Up
O55135_N106	0.770106	2.2577	Eif6	Up		Q80X90_N79	3.18908	1.83238	Flnb	Up
Q9CZ42_N236	1.57301	1.52715	Carkd	Up		O09172_N101	1.70118	1.44781	Gclm	Up
Q91YR1_N209	3.5284	2.18227	Twf1	Up		Q91YT0_N277	-2.39271	3.90808	Ndufv1	Down
Q91W50_N759	0.897464	1.79998	Csde1	Up		P61982_N178	2.55715	1.35225	Ywhag	Up
P43883_N314	5.2337	2.62937	Plin2	Up		Q91V92_N75	3.3056	2.26899	Acly	Up
Q9QXS1_N4449	3.2805	1.51251	Plec	Up		Q64152_N97	3.00667	3.15579	Btf3	Up
Q921H8_N58	3.72305	2.96655	Acaa1a	Up		P97807_N447	2.63447	2.90719	Fh	Up
Q9D6R2_N67	1.47786	2.14787	Idh3a	Up		O55222_N202	1.83658	1.57801	Ilk	Up
O08709_N17	-5.22717	1.47602	Prdx6	Down		P53657_N118	6.01127	4.10821	Pklr	Up
Q9JJK2_N312	3.85187	2.8896	Lancl2	Up		P62754_N4	4.25993	2.00718	Rps6	Up
O70325_N79	3.79507	1.7728	Gpx4	Up		Q91VR5_N360	2.81714	1.51728	Ddx1	Up
Q99LC3_N306	4.37676	2.86155	Ndufa10	Up		Q9DBT9_N780	3.05936	1.6359	Dmgdh	Up
P35980_N40	-1.74246	1.42483	Rpl18	Down		P13634_N28	0.697743	1.91209	Ca1	Up
P50580_N380	3.14312	1.99065	Pa2g4	Up		A2AJL3_N220	-3.78093	3.1133	Fggy	Down
P58252_N3	3.78435	1.34311	Eef2	Up		Q8VCX1_N2	2.78628	2.96285	Akr1d1	Up
P24452_N266	3.54823	1.56085	Capg	Up		P80313_N402	2.0146	1.81642	Cct7	Up
P08113_N481	3.16674	1.61786	Hsp90b1	Up		Q9D8E6_N231	4.47786	4.23249	Rpl4	Up
P30999_N609	1.77499	2.00529	Ctnnd1	Up		P31001_N287	2.52983	2.17058	Des	Up
Q6PB66_N497	-3.45413	3.7286	Lrpprc	Down		Q3TMH2_N183	1.80747	1.41629	Scrn3	Up
Q921I1_N636	-4.53526	1.72783	Tf	Down		Q64458_N49	2.95018	1.53794	Cyp2c29	Up
G3X982_N1097	4.44799	2.47248	Aox3	Up		Q9ET01_N275	4.90708	2.4918	Pygl	Up
O08807_N52	6.10132	2.07581	Prdx4	Up		Q921G7_N548	-5.03394	3.10819	Etfdh	Down
P04186_N690	1.93391	1.39575	Cfb	Up		Q9R092_N260	2.7182	1.6318	Hsd17b6	Up
P00329_N110	-1.05416	1.38062	Adh1	Down		Q8R0N6_N81	3.02893	3.8422	Adhfe1	Up
Q05793_N904	0.919694	1.45143	Hspg2	Up		Q9CXW4_N98	3.17352	2.21579	Rpl11	Up
Q9JHW2_N95	-2.19429	2.41743	Nit2	Down		Q99K67_N190	2.0808	1.47843	Aass	Up
Q91YT0_N185	4.38877	2.45288	Ndufv1	Up		Q7M6Y3_N105	2.74813	1.96266	Picalm	Up
Q00519_N1310	3.72772	2.14334	Xdh	Up		Q99JT9_N60	3.15187	2.43821	Adi1	Up
G3X982_N150	6.54696	2.18099	Aox3	Up		P58044_N5	3.55002	1.40845	Idi1	Up
Q00519_N148	1.0324	1.50486	Xdh	Up		P97494_N598	3.41949	1.53281	Gclc	Up
Q76MZ3_N172	4.45883	2.97208	Ppp2r1a	Up		P20152_N212	-5.57513	2.35326	Vim	Down
Q9JKB1_N93	1.35408	1.34967	Uchl3	Up		P26039_N2206	1.41449	1.51899	Tln1	Up
Q9WVH9_N290	3.05435	1.40432	Fbln5	Up		Q9DBA8_N395	3.58084	2.22163	Amdhd1	Up
Q99LC3_N65	3.6982	2.00656	Ndufa10	Up		Q9DBT9_N656	4.76821	1.61428	Dmgdh	Up
K7N6C2_N202	-2.42763	1.55735	Cyp2c68	Down		Q99KC8_N300	2.12472	1.85139	Vwa5a	Up
P20918_N150	-2.99574	1.88385	Plg	Down		Q9CZR4_N22	-2.73592	1.52569	Cmtm8	Down
						Q68FD5_N1464	3.20277	1.90028	Cltc	Up
						Q9DBJ1_N135	4.54614	3.03477	Pgam1	Up
						O88342_N356	2.06481	2.09509	Wdr1	Up
						P42932_N267	2.47244	1.90689	Cct8	Up
						P07309_N118	2.06336	2.43478	Ttr	Up
						F8VQC1_N150	2.03917	1.68163	Srp72	Up
						Q8BWT1_N342	9.96515	5.27174	Acaa2	Up
						Q9DCZ4_N63	2.88086	2.06299	Apoo	Up
						Q64105_N155	2.81714	2.2313	Spr	Up
						Q8C196_N135	4.41336	2.10038	Cps1	Up
						Q9DBT9_N559	3.11059	1.55593	Dmgdh	Up
						Q8R1Q9_N78	-1.54872	1.50212	Rbks	Down
						O35459_N217	2.81758	2.79187	Ech1	Up
						Q8CAQ8_N601	3.08346	3.36618	Immt	Up
						Q9DAW9_N74	3.55189	1.65865	Cnn3	Up
						Q60932_N251	2.95525	2.57908	Vdac1	Up
						Q80XN0_N192	4.0698	2.17316	Bdh1	Up
						O88451_N160	4.84474	3.02658	Rdh7	Up
						P48758_N137	3.57208	1.73237	Cbr1	Up
						Q8BMJ3_N72	2.69553	2.21243	Eif1ax	Up
						P50431_N183	3.99672	1.94423	Shmt1	Up
						Q9D7X3_N41	2.45414	2.08893	Dusp3	Up
						P20918_N136	3.87655	2.29139	Plg	Up
						Q9DBC0_N368	2.30362	1.8073	Selo	Up
						P00405_N221	3.16754	2.62541	Mtco2	Up
						P52825_N73	3.80546	2.27137	Cpt2	Up
						P53395_N335	2.28159	1.32949	Dbt	Up
						Q8BYK6_N175	-2.26693	1.99732	Ythdf3	Down
						Q99JW2_N335	-3.54972	3.17041	Acy1	Down
						Q99KC8_N542	2.80882	4.36224	Vwa5a	Up
						Q9DCY0_N268	2.74273	1.74377	Keg1	Up
						O35945_N422	2.64432	2.63238	Aldh1a7	Up
						Q64459_N362	2.84156	1.43739	Cyp3a11	Up
						Q8VCN5_N369	4.29327	1.54176	Cth	Up
						P62192_N241	3.5216	3.08341	Psmc1	Up
						P14685_N121	2.30842	1.64344	Psmd3	Up
						P35492_N408	2.76708	1.69716	Hal	Up
						Q9CQA3_N250	2.89038	1.54118	Sdhb	Up
						P40124_N357	2.56653	1.47762	Cap1	Up
						P19096_N1975	6.62847	2.60329	Fasn	Up
						Q9WU79_N421	2.17662	1.84107	Prodh	Up
						P28271_N347	2.39896	1.63514	Aco1	Up
						Q80X90_N1398	2.29873	1.89101	Flnb	Up
						Q6ZQ38_N1054	2.52633	1.96309	Cand1	Up
						P61982_N229	2.2868	1.78392	Ywhag	Up
						P63101_N224	2.99068	2.28267	Ywhaz	Up
						Q9DBK0_N465	2.32021	3.50368	Acot12	Up
						P16546_N2432	3.44037	3.00051	Sptan1	Up
						P23116_N433	2.40419	2.22716	Eif3a	Up
						Q61425_N158	3.79705	2.37274	Hadh	Up
						Q8BK64_N256	-0.713513	2.77233	Ahsa1	Down
						Q8BIJ6_N736	1.92316	1.74483	Iars2	Up
						P24270_N439	2.50495	2.77824	Cat	Up
						Q11136_N172	-3.0414	2.13579	Pepd	Down
						Q99PT1_N195	2.18686	2.72203	Arhgdia	Up
						Q62418_N83	2.87853	1.67306	Dbnl	Up
						P24270_N148	6.278	1.85409	Cat	Up
						Q9CQR4_N87	3.44646	2.63708	Acot13	Up
						Q9R0P3_N108	2.94383	2.41698	Esd	Up
						P49429_N380	-1.50889	1.40758	Hpd	Down
						O88986_N257	3.38429	1.97678	Gcat	Up
						O54749_N403	2.02275	1.53092	Cyp2j5	Up
						O55135_N74	4.14419	2.02472	Eif6	Up
						Q8BWT1_N272	2.47303	3.17194	Acaa2	Up
						Q8BWF0_N415	3.18079	2.12681	Aldh5a1	Up
						Q01405_N239	2.10131	1.35599	Sec23a	Up
						Q76MZ3_N553	3.73467	3.25066	Ppp2r1a	Up
						Q9D0F9_N265	2.77694	2.33197	Pgm1	Up
						Q9Z0X1_N349	3.22726	2.32558	Aifm1	Up
						P97429_N125	1.21326	1.60643	Anxa4	Up
						Q99PL5_N91	-3.42436	2.09483	Rrbp1	Down
						Q8R3Q6_N35	3.69478	3.55555	Ccdc58	Up
						P62245_N64	3.8534	3.52438	Rps15a	Up
						P62751_N93	3.3581	2.94146	Rpl23a	Up
						Q01853_N401	5.2178	1.4925	Vcp	Up
						P60335_N89	2.46894	3.33197	Pcbp1	Up
						Q8VBT2_N89	3.00098	2.32377	Sds	Up
						Q8CGC7_N429	2.6883	2.60244	Eprs	Up
						P60229_N361	2.61091	1.92056	Eif3e	Up
						P47791_N139	3.14193	2.38331	Gsr	Up
						Q9CZ42_N236	2.1899	1.77225	Carkd	Up
						Q8CHR6_N713	1.6057	1.61768	Dpyd	Up
						Q922F4_N370	2.15751	2.32161	Tubb6	Up
						Q05816_N124	3.77625	3.44282	Fabp5	Up
						Q9R1P3_N82	-2.59656	2.85941	Psmb2	Down
						Q91V41_N111	3.04436	3.77853	Rab14	Up
						P40142_N344	4.74102	1.89927	Tkt	Up
						Q9DCG6_N98	4.20991	2.83584	Pbld1	Up
						P51859_N198	1.5993	2.24986	Hdgf	Up
						Q9D6R2_N67	2.78788	2.78358	Idh3a	Up
						P11352_N106	4.48655	1.6283	Gpx1	Up
						O08709_N17	7.45429	2.96632	Prdx6	Up
						Q9CQI7_N6	1.94054	2.30137	Snrpb2	Up
						Q80X90_N2570	2.25922	3.14748	Flnb	Up
						Q8K2C9_N79	2.73607	2.60025	Hacd3	Up
						Q9JMD3_N44	3.08289	2.65199	Stard10	Up
						Q62095_N435	3.0042	1.48316	Ddx3y	Up
						O08553_N244	2.76418	2.11441	Dpysl2	Up
						Q61694_N269	3.36887	2.2021	Hsd3b5	Up
						P97807_N185	-4.09529	3.44748	Fh	Down
						Q3THK7_N393	1.88289	1.39084	Gmps	Up
						P70372_N30	3.37457	2.37781	Elavl1	Up
						P35980_N40	4.01718	2.10895	Rpl18	Up
						Q60737_N117	-1.96839	2.53637	Csnk2a1	Down
						P61514_N72	4.27615	2.68637	Rpl37a	Up
						P53657_N206	2.95373	1.54247	Pklr	Up
						Q62264_N87	3.23439	2.27903	Thrsp	Up
						Q62093_N20	3.1242	2.79127	Srsf2	Up
						Q99LF4_N337	3.00735	1.55405	Rtcb	Up
						O08914_N334	2.27179	2.00877	Faah	Up
						Q6ZWV7_N62	3.66646	2.15428	Rpl35	Up
						Q78PY7_N416	3.40139	2.31424	Snd1	Up
						Q8CC88_N1343	2.17443	2.95184	Vwa8	Up
						Q9CRB9_N19	-0.888174	1.35391	Chchd3	Down
						Q9DBT9_N792	2.60595	1.3813	Dmgdh	Up
						Q9EQF5_N454	4.43124	2.98677	Dpys	Up
						Q8BTM8_N948	1.94341	2.06708	Flna	Up
						P68254_N108	3.61848	2.91044	Ywhaq	Up
						P30999_N609	1.57778	2.05958	Ctnnd1	Up
						O88342_N392	3.78096	2.29258	Wdr1	Up
						Q6PB66_N497	3.98255	4.989	Lrpprc	Up
						Q01853_N533	3.27812	3.37173	Vcp	Up
						Q60936_N636	3.15189	2.40121	Adck3	Up
						Q921I1_N636	6.87729	2.06893	Tf	Up
						P68373_N293	3.5811	2.34275	Tuba1c	Up
						P26039_N1669	2.99156	2.88615	Tln1	Up
						Q9WUU7_N170	1.02514	1.46903	Ctsz	Up
						Q99KI0_N446	0.673073	2.39503	Aco2	Up
						Q9JJU8_N71	2.38511	2.04286	Sh3bgrl	Up
						P62702_N179	4.43965	2.92708	Rps4x	Up
						P04186_N690	2.02978	1.46315	Cfb	Up
						P38647_N64	2.67545	2.00793	Hspa9	Up
						Q9CZN7_N78	2.77856	1.7415	Shmt2	Up
						Q8CC88_N1413	1.91751	1.48966	Vwa8	Up
						P49962_N37	2.43148	1.42065	Srp9	Up
						Q9D5J6_N68	2.38608	4.59941	Shpk	Up
						Q9JHW4_N427	1.87924	1.99054	Eefsec	Up
						Q9DB29_N164	0.873893	1.60431	Iah1	Up
						P62889_N50	4.08798	3.07502	Rpl30	Up
						Q9JHW2_N95	3.97001	1.78274	Nit2	Up
						Q6ZWX6_N68	3.36301	2.28035	Eif2s1	Up
						Q9R0H0_N557	3.25044	2.47014	Acox1	Up
						Q61598_N315	3.44922	2.88927	Gdi2	Up
						Q5XJY5_N477	2.91077	2.30568	Arcn1	Up
						Q9JKB1_N93	1.74269	1.6244	Uchl3	Up
						Q9DCC4_N47	2.39555	2.7879	Pycrl	Up
						Q99JI6_N139	2.83972	3.49294	Rap1b	Up
						Q91ZX7_N3827	2.37191	1.77229	Lrp1	Up
						Q2TPA8_N216	2.98908	4.36298	Hsdl2	Up
						P35762_N155	3.2121	2.80241	Cd81	Up
						P84089_N26	2.72562	2.01484	Erh	Up
						Q91VD9_N365	2.96222	1.93114	Ndufs1	Up
						P20918_N150	3.07126	2.12272	Plg	Up
						P62274_N37	3.97893	2.6521	Rps29	Up

## Sheet: Integration Analysis
Protein ID	log2FC_Proteomics	Pvalue_or_CV_Proteomics	Regulated_Proteomics	Keys_Glycoproteomics	log2FC_Glycoproteomics	Pvalue_or_CV_Glycoproteomics	Regulated_Glycoproteomics	Type
A2AJL3	-0.52739	0.66969	Unchange	A2AJL3_N_220	-3.78093	0.000770371	Down	Glycoproteomics_Down_only
A2ASS6	-0.7237	0.665949	Unchange	A2ASS6_N_14499	1.18245	0.228748	Unchange	Unchange
F6ZDS4	-1.55902	0.0854988	Unchange	F6ZDS4_N_1257	0.0936559	0.847731	Unchange	Unchange
G3X982	0.782434	0.401652	Unchange	G3X982_N_150	-0.206329	0.842828	Unchange	Unchange
G3X982	0.782434	0.401652	Unchange	G3X982_N_1097	0.858973	0.306922	Unchange	Unchange
O08529	-1.43133	0.332135	Unchange	O08529_N_342	-0.430547	0.100042	Unchange	Unchange
O08553	0.459989	0.348982	Unchange	O08553_N_356	-0.313077	0.309665	Unchange	Unchange
O08553	0.459989	0.348982	Unchange	O08553_N_347	-0.313077	0.309665	Unchange	Unchange
O08553	0.459989	0.348982	Unchange	O08553_N_244	2.76418	0.00768405	Up	Glycoproteomics_Up_only
O08573	0.587693	0.378861	Unchange	O08573_N_282	-0.838539	0.0594593	Unchange	Unchange
O08573	0.587693	0.378861	Unchange	O08573_N_278	-2.31452	0.0160661	Down	Glycoproteomics_Down_only
O08601	1.2247	0.0784332	Unchange	O08601_N_319	-0.7573	0.478069	Unchange	Unchange
O08709	1.4161	0.0766143	Unchange	O08709_N_17	7.45429	0.00108064	Up	Glycoproteomics_Up_only
O08756	0.656167	0.0803267	Unchange	O08756_N_64	-0.762007	0.105233	Unchange	Unchange
O08788	-0.537279	0.420834	Unchange	O08788_N_635	0.318817	0.561389	Unchange	Unchange
O08807	0.547667	0.607031	Unchange	O08807_N_52	-0.377543	0.775829	Unchange	Unchange
O08914	0.439578	0.602988	Unchange	O08914_N_334	2.27179	0.00980009	Up	Glycoproteomics_Up_only
O09012	-0.619022	0.0962255	Unchange	O09012_N_534	-1.89601	0.00455827	Down	Glycoproteomics_Down_only
O09012	-0.619022	0.0962255	Unchange	O09012_N_536	-2.09023	0.009619	Down	Glycoproteomics_Down_only
O09159	-0.778416	0.081677	Unchange	O09159_N_693	-3.05874	0.0177476	Down	Glycoproteomics_Down_only
O09167	-0.0273832	0.930024	Unchange	O09167_N_66	0.735884	0.243676	Unchange	Unchange
O09172	0.751567	0.341725	Unchange	O09172_N_101	1.70118	0.0356607	Up	Glycoproteomics_Up_only
O09173	1.8686	0.0855658	Unchange	O09173_N_271	-0.231703	0.681835	Unchange	Unchange
O09173	1.8686	0.0855658	Unchange	O09173_N_12	2.6936	0.0049931	Up	Glycoproteomics_Up_only
O35114	1.03061	0.33353	Unchange	O35114_N_105	0.0705134	0.880348	Unchange	Unchange
O35114	1.03061	0.33353	Unchange	O35114_N_331	0.715517	0.498055	Unchange	Unchange
O35129	0.208233	0.677247	Unchange	O35129_N_103	2.64194	0.0214338	Up	Glycoproteomics_Up_only
O35226	-0.13687	0.77619	Unchange	O35226_N_56	-0.0219523	0.969317	Unchange	Unchange
O35309	-0.940861	0.177465	Unchange	O35309_N_161	-1.04274	0.114856	Unchange	Unchange
O35381	0.131067	0.732283	Unchange	O35381_N_94	-0.357953	0.747768	Unchange	Unchange
O35386	0.610316	0.196354	Unchange	O35386_N_203	-0.924337	0.131253	Unchange	Unchange
O35386	0.610316	0.196354	Unchange	O35386_N_202	-0.924337	0.131253	Unchange	Unchange
O35459	0.7384	0.500044	Unchange	O35459_N_217	2.81758	0.00161484	Up	Glycoproteomics_Up_only
O35945	2.04397	0.0108835	Up	O35945_N_422	2.64432	0.00233142	Up	Proteomics_Glycoproteomics_both_Up
O35945	2.04397	0.0108835	Up	O35945_N_423	2.35374	0.000133061	Up	Proteomics_Glycoproteomics_both_Up
O54749	-0.512828	0.456479	Unchange	O54749_N_403	2.02275	0.0294496	Up	Glycoproteomics_Up_only
O54754	-0.148589	0.791533	Unchange	O54754_N_146	-0.98021	0.369557	Unchange	Unchange
O55029	-0.0375665	0.954982	Unchange	O55029_N_178	-0.0522766	0.92012	Unchange	Unchange
O55060	0.653434	0.683472	Unchange	O55060_N_99	2.75977	0.00106062	Up	Glycoproteomics_Up_only
O55135	0.0103779	0.965128	Unchange	O55135_N_74	4.14419	0.0094467	Up	Glycoproteomics_Up_only
O55135	0.0103779	0.965128	Unchange	O55135_N_106	0.113477	0.683636	Unchange	Unchange
O55135	0.0103779	0.965128	Unchange	O55135_N_9	0.11016	0.853031	Unchange	Unchange
O55222	-0.946177	0.0601728	Unchange	O55222_N_202	1.83658	0.0264235	Up	Glycoproteomics_Up_only
O70133	0.577262	0.566946	Unchange	O70133_N_674	1.12157	0.337452	Unchange	Unchange
O70325	-1.3206	0.0715781	Unchange	O70325_N_79	0.0613798	0.878995	Unchange	Unchange
O70435	1.13563	0.377021	Unchange	O70435_N_33	3.2768	0.00761167	Up	Glycoproteomics_Up_only
O70570	-1.42253	0.175293	Unchange	O70570_N_170	-2.62524	0.000587381	Down	Glycoproteomics_Down_only
O88342	-0.253499	0.486576	Unchange	O88342_N_356	2.06481	0.0080336	Up	Glycoproteomics_Up_only
O88342	-0.253499	0.486576	Unchange	O88342_N_392	3.78096	0.00509824	Up	Glycoproteomics_Up_only
O88428	0.505934	0.616053	Unchange	O88428_N_299	0.46794	0.326837	Unchange	Unchange
O88451	1.43557	0.101451	Unchange	O88451_N_211	-0.217443	0.543479	Unchange	Unchange
O88451	1.43557	0.101451	Unchange	O88451_N_160	4.84474	0.000940633	Up	Glycoproteomics_Up_only
O88456	-0.271006	0.508054	Unchange	O88456_N_93	-0.42805	0.487162	Unchange	Unchange
O88533	-0.215069	0.788728	Unchange	O88533_N_420	-0.48886	0.481771	Unchange	Unchange
O88533	-0.215069	0.788728	Unchange	O88533_N_214	0.481016	0.589388	Unchange	Unchange
O88685	0.799433	0.261809	Unchange	O88685_N_377	-0.936656	0.115055	Unchange	Unchange
O88986	-0.594774	0.224556	Unchange	O88986_N_257	3.38429	0.0105492	Up	Glycoproteomics_Up_only
O89017	-0.531437	0.157237	Unchange	O89017_N_265	-2.92835	0.00278106	Down	Glycoproteomics_Down_only
O89017	-0.531437	0.157237	Unchange	O89017_N_274	-0.402864	0.522787	Unchange	Unchange
O89020	-1.71346	0.0749635	Unchange	O89020_N_338	0.164017	0.717973	Unchange	Unchange
P00186	0.178726	0.685403	Unchange	P00186_N_220	-0.430691	0.68587	Unchange	Unchange
P00329	1.62537	0.158669	Unchange	P00329_N_110	-0.0519835	0.96211	Unchange	Unchange
P00405	0.0915	0.947202	Unchange	P00405_N_221	3.16754	0.00236914	Up	Glycoproteomics_Up_only
P01869	-0.605079	0.116435	Unchange	P01869_N_278	-2.50588	0.00621885	Down	Glycoproteomics_Down_only
P01872	-1.21423	0.0360305	Down	P01872_N_139	0.36203	0.19379	Unchange	Proteomics_Down_only
P01872	-1.21423	0.0360305	Down	P01872_N_280	0.176046	0.697761	Unchange	Proteomics_Down_only
P01901	0.444867	0.527159	Unchange	P01901_N_107	-0.50636	0.561733	Unchange	Unchange
P04186	-0.436961	0.242222	Unchange	P04186_N_690	2.02978	0.0344231	Up	Glycoproteomics_Up_only
P05201	0.349399	0.764552	Unchange	P05201_N_270	2.29235	0.121036	Unchange	Unchange
P05202	0.862066	0.284864	Unchange	P05202_N_164	-2.60211	0.00128198	Down	Glycoproteomics_Down_only
P05202	0.862066	0.284864	Unchange	P05202_N_270	1.37104	0.20342	Unchange	Unchange
P05977	-2.3595	0.345586	Unchange	P05977_N_138	0.63143	0.412026	Unchange	Unchange
P07309	-0.467614	0.60715	Unchange	P07309_N_118	2.06336	0.00367468	Up	Glycoproteomics_Up_only
P07759	1.1992	0.16001	Unchange	P07759_N_270	-0.677787	0.508186	Unchange	Unchange
P07759	1.1992	0.16001	Unchange	P07759_N_185	-4.20045	0.00251866	Down	Glycoproteomics_Down_only
P08032	-1.3946	0.100552	Unchange	P08032_N_220	-0.0562935	0.929923	Unchange	Unchange
P08113	1.6673	0.0505068	Unchange	P08113_N_481	1.88957	0.336625	Unchange	Unchange
P08113	1.6673	0.0505068	Unchange	P08113_N_445	0.0587133	0.739003	Unchange	Unchange
P08228	0.497965	0.435661	Unchange	P08228_N_97	-0.0370598	0.911635	Unchange	Unchange
P08752	-1.04181	0.0167564	Down	P08752_N_150	0.489773	0.395134	Unchange	Proteomics_Down_only
P09055	-0.597766	0.291906	Unchange	P09055_N_212	-0.379754	0.636832	Unchange	Unchange
P09405	1.37657	0.0710035	Unchange	P09405_N_401	0.382733	0.502136	Unchange	Unchange
P09405	1.37657	0.0710035	Unchange	P09405_N_405	0.382733	0.502136	Unchange	Unchange
P09411	0.654866	0.10561	Unchange	P09411_N_106	0.82125	0.606126	Unchange	Unchange
P09671	0.303233	0.374123	Unchange	P09671_N_212	0.847063	0.50674	Unchange	Unchange
P09671	0.303233	0.374123	Unchange	P09671_N_60	-1.00176	0.347905	Unchange	Unchange
P10649	1.12947	0.378198	Unchange	P10649_N_74	4.40735	0.000784675	Up	Glycoproteomics_Up_only
P11276	0.391734	0.367335	Unchange	P11276_N_1859	2.37087	0.00433541	Up	Glycoproteomics_Up_only
P11276	0.391734	0.367335	Unchange	P11276_N_1006	-3.91252	0.00896169	Down	Glycoproteomics_Down_only
P11276	0.391734	0.367335	Unchange	P11276_N_1903	0.806824	0.129949	Unchange	Unchange
P11276	0.391734	0.367335	Unchange	P11276_N_430	-2.03841	0.198786	Unchange	Unchange
P11352	0.702	0.388013	Unchange	P11352_N_106	4.48655	0.0235342	Up	Glycoproteomics_Up_only
P11438	0.227346	0.611055	Unchange	P11438_N_252	-0.381891	0.241363	Unchange	Unchange
P11438	0.227346	0.611055	Unchange	P11438_N_311	0.11232	0.850202	Unchange	Unchange
P11438	0.227346	0.611055	Unchange	P11438_N_296	0.11232	0.850202	Unchange	Unchange
P11499	0.695466	0.00915841	Up	P11499_N_46	0.15794	0.736824	Unchange	Proteomics_Up_only
P11499	0.695466	0.00915841	Up	P11499_N_389	1.51292	0.28839	Unchange	Proteomics_Up_only
P11679	2.0472	0.0426285	Up	P11679_N_75	2.56665	0.128284	Unchange	Proteomics_Up_only
P11714	2.32918	0.0454444	Up	P11714_N_273	-0.0730298	0.928408	Unchange	Proteomics_Up_only
P12367	-0.770728	0.100035	Unchange	P12367_N_378	-0.0984675	0.796061	Unchange	Unchange
P12710	1.92403	0.0237279	Up	P12710_N_14	-0.161793	0.821388	Unchange	Proteomics_Up_only
P12815	-0.0934035	0.829592	Unchange	P12815_N_81	3.11209	0.0227065	Up	Glycoproteomics_Up_only
P13634	-0.5756	0.0285036	Unchange	P13634_N_28	0.697743	0.0122436	Up	Glycoproteomics_Up_only
P13634	-0.5756	0.0285036	Unchange	P13634_N_25	0.697743	0.0122436	Up	Glycoproteomics_Up_only
P14115	1.72232	0.0255959	Up	P14115_N_66	0.10712	0.858796	Unchange	Proteomics_Up_only
P14152	0.845266	0.364562	Unchange	P14152_N_306	0.30565	0.540181	Unchange	Unchange
P14152	0.845266	0.364562	Unchange	P14152_N_151	1.75289	0.132826	Unchange	Unchange
P14152	0.845266	0.364562	Unchange	P14152_N_196	-0.09504	0.905426	Unchange	Unchange
P14152	0.845266	0.364562	Unchange	P14152_N_186	-3.67264	0.00133915	Down	Glycoproteomics_Down_only
P14685	-0.283799	0.447822	Unchange	P14685_N_121	2.30842	0.0227279	Up	Glycoproteomics_Up_only
P14733	-0.944367	0.0802546	Unchange	P14733_N_218	0.100623	0.843356	Unchange	Unchange
P15105	1.79797	0.0524348	Unchange	P15105_N_248	-0.641547	0.248761	Unchange	Unchange
P15116	-0.935621	0.0152788	Down	P15116_N_706	0.602606	0.639542	Unchange	Proteomics_Down_only
P15327	-1.08847	0.0685615	Unchange	P15327_N_190	1.57654	0.202801	Unchange	Unchange
P15327	-1.08847	0.0685615	Unchange	P15327_N_120	-0.133783	0.670962	Unchange	Unchange
P15626	-0.3277	0.429579	Unchange	P15626_N_85	-0.350199	0.834771	Unchange	Unchange
P16015	0.862734	0.379426	Unchange	P16015_N_27	-0.426028	0.536547	Unchange	Unchange
P16331	1.65923	0.0564729	Unchange	P16331_N_61	-0.0979195	0.770265	Unchange	Unchange
P16332	-0.127066	0.623529	Unchange	P16332_N_505	2.14575	0.021575	Up	Glycoproteomics_Up_only
P16546	-0.0992661	0.797038	Unchange	P16546_N_2316	-0.0341072	0.929846	Unchange	Unchange
P16546	-0.0992661	0.797038	Unchange	P16546_N_2035	0.765967	0.168171	Unchange	Unchange
P16546	-0.0992661	0.797038	Unchange	P16546_N_998	0.535777	0.215662	Unchange	Unchange
P16546	-0.0992661	0.797038	Unchange	P16546_N_2432	3.44037	0.000998826	Up	Glycoproteomics_Up_only
P16546	-0.0992661	0.797038	Unchange	P16546_N_624	-0.138434	0.771488	Unchange	Unchange
P16675	-0.392724	0.378485	Unchange	P16675_N_327	-2.38227	0.0138487	Down	Glycoproteomics_Down_only
P16858	1.4556	0.251709	Unchange	P16858_N_68	0.550153	0.403067	Unchange	Unchange
P16858	1.4556	0.251709	Unchange	P16858_N_134	0.813314	0.39857	Unchange	Unchange
P16858	1.4556	0.251709	Unchange	P16858_N_153	-2.65578	0.0378181	Down	Glycoproteomics_Down_only
P16858	1.4556	0.251709	Unchange	P16858_N_147	2.80702	0.00764469	Up	Glycoproteomics_Up_only
P17717	2.0659	0.0682292	Unchange	P17717_N_323	1.46568	0.174868	Unchange	Unchange
P18242	0.836767	0.0708908	Unchange	P18242_N_134	-0.744186	0.597235	Unchange	Unchange
P19096	0.515434	0.416953	Unchange	P19096_N_1990	0.156866	0.0938685	Unchange	Unchange
P19096	0.515434	0.416953	Unchange	P19096_N_1469	2.98797	0.00621083	Up	Glycoproteomics_Up_only
P19096	0.515434	0.416953	Unchange	P19096_N_2456	-0.797367	0.208799	Unchange	Unchange
P19096	0.515434	0.416953	Unchange	P19096_N_2435	1.93143	0.0653567	Unchange	Unchange
P19096	0.515434	0.416953	Unchange	P19096_N_1229	3.09681	0.0917804	Unchange	Unchange
P19096	0.515434	0.416953	Unchange	P19096_N_2211	-0.417561	0.175917	Unchange	Unchange
P19096	0.515434	0.416953	Unchange	P19096_N_1975	6.62847	0.00249293	Up	Glycoproteomics_Up_only
P19096	0.515434	0.416953	Unchange	P19096_N_1938	0.2691	0.629324	Unchange	Unchange
P19096	0.515434	0.416953	Unchange	P19096_N_916	2.54608	0.0992727	Unchange	Unchange
P19221	-0.670364	0.458108	Unchange	P19221_N_207	-0.48289	0.398016	Unchange	Unchange
P19253	0.908794	0.308395	Unchange	P19253_N_42	0.263524	0.758628	Unchange	Unchange
P19783	-0.428967	0.42214	Unchange	P19783_N_87	1.12617	0.184159	Unchange	Unchange
P20108	0.6143	0.314034	Unchange	P20108_N_233	-0.390423	0.136292	Unchange	Unchange
P20108	0.6143	0.314034	Unchange	P20108_N_151	-1.08042	0.142298	Unchange	Unchange
P20152	0.00940005	0.993178	Unchange	P20152_N_456	0.57805	0.551501	Unchange	Unchange
P20152	0.00940005	0.993178	Unchange	P20152_N_212	-5.57513	0.00443343	Down	Glycoproteomics_Down_only
P20152	0.00940005	0.993178	Unchange	P20152_N_337	-0.534937	0.194958	Unchange	Unchange
P20918	-0.294234	0.466668	Unchange	P20918_N_136	3.87655	0.00511222	Up	Glycoproteomics_Up_only
P20918	-0.294234	0.466668	Unchange	P20918_N_424	-0.337163	0.321581	Unchange	Unchange
P20918	-0.294234	0.466668	Unchange	P20918_N_150	3.07126	0.00753841	Up	Glycoproteomics_Up_only
P20918	-0.294234	0.466668	Unchange	P20918_N_322	-0.15564	0.502956	Unchange	Unchange
P22599	-0.600206	0.406583	Unchange	P22599_N_101	-0.408223	0.606852	Unchange	Unchange
P23116	0.0961005	0.916559	Unchange	P23116_N_433	2.40419	0.00592707	Up	Glycoproteomics_Up_only
P23116	0.0961005	0.916559	Unchange	P23116_N_309	-0.534343	0.356329	Unchange	Unchange
P23953	-0.405533	0.406946	Unchange	P23953_N_478	-0.255233	0.844186	Unchange	Unchange
P24270	1.9551	0.0701245	Unchange	P24270_N_433	-5.92354	0.00149982	Down	Glycoproteomics_Down_only
P24270	1.9551	0.0701245	Unchange	P24270_N_148	6.278	0.013993	Up	Glycoproteomics_Up_only
P24270	1.9551	0.0701245	Unchange	P24270_N_481	-1.79911	0.0686815	Unchange	Unchange
P24270	1.9551	0.0701245	Unchange	P24270_N_439	2.50495	0.00166633	Up	Glycoproteomics_Up_only
P24452	-0.980736	0.268191	Unchange	P24452_N_266	-0.156117	0.847695	Unchange	Unchange
P24549	1.36643	0.0687575	Unchange	P24549_N_423	-0.0980701	0.816565	Unchange	Unchange
P24549	1.36643	0.0687575	Unchange	P24549_N_389	1.60251	0.168175	Unchange	Unchange
P24549	1.36643	0.0687575	Unchange	P24549_N_422	-0.182154	0.647979	Unchange	Unchange
P25688	2.51747	0.0260405	Up	P25688_N_93	2.17791	0.168829	Unchange	Proteomics_Up_only
P26039	-0.0256335	0.939815	Unchange	P26039_N_1669	2.99156	0.00129972	Up	Glycoproteomics_Up_only
P26039	-0.0256335	0.939815	Unchange	P26039_N_225	-0.93986	0.330818	Unchange	Unchange
P26039	-0.0256335	0.939815	Unchange	P26039_N_2206	1.41449	0.0302698	Up	Glycoproteomics_Up_only
P26039	-0.0256335	0.939815	Unchange	P26039_N_1876	-0.563207	0.130555	Unchange	Unchange
P26039	-0.0256335	0.939815	Unchange	P26039_N_1534	1.61074	0.0797866	Unchange	Unchange
P26039	-0.0256335	0.939815	Unchange	P26039_N_2485	-0.359193	0.392302	Unchange	Unchange
P26443	1.6167	0.116337	Unchange	P26443_N_196	-3.1355	0.00719664	Down	Glycoproteomics_Down_only
P26638	-0.0904668	0.524792	Unchange	P26638_N_397	0.386045	0.580774	Unchange	Unchange
P27773	0.960299	0.0504743	Unchange	P27773_N_88	-0.52118	0.206383	Unchange	Unchange
P28271	0.744066	0.0625835	Unchange	P28271_N_347	2.39896	0.0231665	Up	Glycoproteomics_Up_only
P28474	0.9769	0.124882	Unchange	P28474_N_349	0.203133	0.87493	Unchange	Unchange
P28665	0.3339	0.412608	Unchange	P28665_N_286	-2.22845	0.012659	Down	Glycoproteomics_Down_only
P28665	0.3339	0.412608	Unchange	P28665_N_294	-2.0096	0.00131625	Down	Glycoproteomics_Down_only
P28665	0.3339	0.412608	Unchange	P28665_N_285	-2.10538	0.0247628	Down	Glycoproteomics_Down_only
P28665	0.3339	0.412608	Unchange	P28665_N_993	-2.95602	0.00285358	Down	Glycoproteomics_Down_only
P28843	0.926713	0.172554	Unchange	P28843_N_514	-0.25809	0.639563	Unchange	Unchange
P28843	0.926713	0.172554	Unchange	P28843_N_145	0.105471	0.846541	Unchange	Unchange
P28843	0.926713	0.172554	Unchange	P28843_N_144	0.105471	0.846541	Unchange	Unchange
P29391	-0.798141	0.420974	Unchange	P29391_N_8	2.63812	0.0944039	Unchange	Unchange
P30999	-1.23882	0.269096	Unchange	P30999_N_641	-0.11834	0.754001	Unchange	Unchange
P30999	-1.23882	0.269096	Unchange	P30999_N_855	0.532493	0.369458	Unchange	Unchange
P30999	-1.23882	0.269096	Unchange	P30999_N_609	1.57778	0.00871806	Up	Glycoproteomics_Up_only
P31001	-2.1545	0.165417	Unchange	P31001_N_287	2.52983	0.00675181	Up	Glycoproteomics_Up_only
P31230	-0.155337	0.813202	Unchange	P31230_N_241	-0.95211	0.253425	Unchange	Unchange
P33267	0.841532	0.101971	Unchange	P33267_N_417	-0.929363	0.540792	Unchange	Unchange
P33267	0.841532	0.101971	Unchange	P33267_N_111	-0.10037	0.833096	Unchange	Unchange
P34914	1.36783	0.0770336	Unchange	P34914_N_436	0.755753	0.362659	Unchange	Unchange
P35492	0.379367	0.518154	Unchange	P35492_N_408	2.76708	0.0200835	Up	Glycoproteomics_Up_only
P35979	0.742267	0.0135404	Up	P35979_N_103	-0.220057	0.522039	Unchange	Proteomics_Up_only
P35980	0.917538	0.338595	Unchange	P35980_N_40	4.01718	0.00778126	Up	Glycoproteomics_Up_only
P36552	0.387366	0.632815	Unchange	P36552_N_202	0.26543	0.609468	Unchange	Unchange
P38647	0.227701	0.162523	Unchange	P38647_N_64	2.67545	0.00981906	Up	Glycoproteomics_Up_only
P38647	0.227701	0.162523	Unchange	P38647_N_198	-0.487463	0.485081	Unchange	Unchange
P38647	0.227701	0.162523	Unchange	P38647_N_188	-0.706617	0.14538	Unchange	Unchange
P40124	-0.113533	0.710439	Unchange	P40124_N_335	-0.0514533	0.939415	Unchange	Unchange
P40124	-0.113533	0.710439	Unchange	P40124_N_357	2.56653	0.0332951	Up	Glycoproteomics_Up_only
P40142	0.904366	0.0743687	Unchange	P40142_N_344	4.74102	0.0126104	Up	Glycoproteomics_Up_only
P41216	0.521434	0.436685	Unchange	P41216_N_383	3.12688	0.0371929	Up	Glycoproteomics_Up_only
P41216	0.521434	0.436685	Unchange	P41216_N_409	0.65007	0.59037	Unchange	Unchange
P42932	-0.0248992	0.939286	Unchange	P42932_N_267	2.47244	0.0123911	Up	Glycoproteomics_Up_only
P43024	0.432377	0.674278	Unchange	P43024_N_92	-0.339164	0.800205	Unchange	Unchange
P43883	-0.974803	0.202517	Unchange	P43883_N_314	-0.769313	0.12365	Unchange	Unchange
P45376	-0.716901	0.179797	Unchange	P45376_N_9	-1.31265	0.0430656	Down	Glycoproteomics_Down_only
P46638	-0.0613003	0.802522	Unchange	P46638_N_147	0.13354	0.578967	Unchange	Unchange
P47791	0.123233	0.71642	Unchange	P47791_N_139	3.14193	0.00413704	Up	Glycoproteomics_Up_only
P47791	0.123233	0.71642	Unchange	P47791_N_255	0.28894	0.714835	Unchange	Unchange
P47962	0.761667	0.515082	Unchange	P47962_N_230	2.55322	0.000850942	Up	Glycoproteomics_Up_only
P47962	0.761667	0.515082	Unchange	P47962_N_229	2.17397	0.0292361	Up	Glycoproteomics_Up_only
P48024	0.214599	0.627398	Unchange	P48024_N_70	3.00228	0.00261282	Up	Glycoproteomics_Up_only
P48758	0.182667	0.761923	Unchange	P48758_N_137	3.57208	0.0185195	Up	Glycoproteomics_Up_only
P49429	1.4377	0.126301	Unchange	P49429_N_387	-1.14854	0.0576302	Unchange	Unchange
P49429	1.4377	0.126301	Unchange	P49429_N_380	-1.50889	0.0391219	Down	Glycoproteomics_Down_only
P50136	0.863933	0.0515905	Unchange	P50136_N_305	-0.273633	0.779469	Unchange	Unchange
P50171	-0.589229	0.150952	Unchange	P50171_N_151	3.01859	0.00877263	Up	Glycoproteomics_Up_only
P50172	1.05767	0.238765	Unchange	P50172_N_162	0.345963	0.633205	Unchange	Unchange
P50247	1.4132	0.130145	Unchange	P50247_N_181	-0.64814	0.342593	Unchange	Unchange
P50295	-0.4704	0.211719	Unchange	P50295_N_156	0.162564	0.806805	Unchange	Unchange
P50396	0.424387	0.254323	Unchange	P50396_N_165	0.0696131	0.795221	Unchange	Unchange
P50431	0.9767	0.279747	Unchange	P50431_N_469	0.36172	0.393021	Unchange	Unchange
P50431	0.9767	0.279747	Unchange	P50431_N_183	3.99672	0.0113703	Up	Glycoproteomics_Up_only
P50462	-2.34263	0.0451419	Down	P50462_N_158	-0.309593	0.55171	Unchange	Proteomics_Down_only
P50544	-0.5443	0.45301	Unchange	P50544_N_307	0.220577	0.5876	Unchange	Unchange
P50580	0.557266	0.422337	Unchange	P50580_N_390	0.136143	0.802363	Unchange	Unchange
P50580	0.557266	0.422337	Unchange	P50580_N_83	2.62077	0.062735	Unchange	Unchange
P50580	0.557266	0.422337	Unchange	P50580_N_380	0.426624	0.506587	Unchange	Unchange
P51125	-1.68351	0.162345	Unchange	P51125_N_474	-0.27568	0.264259	Unchange	Unchange
P51658	0.145748	0.466621	Unchange	P51658_N_269	-0.47788	0.488286	Unchange	Unchange
P51660	0.988734	0.191907	Unchange	P51660_N_163	2.11577	0.058959	Unchange	Unchange
P51660	0.988734	0.191907	Unchange	P51660_N_281	0.45819	0.426016	Unchange	Unchange
P51859	1.92457	0.028132	Up	P51859_N_198	1.5993	0.00562523	Up	Proteomics_Glycoproteomics_both_Up
P52196	0.574733	0.350107	Unchange	P52196_N_158	4.0288	0.0489193	Up	Glycoproteomics_Up_only
P52430	0.711633	0.542713	Unchange	P52430_N_253	-0.0677268	0.885111	Unchange	Unchange
P52430	0.711633	0.542713	Unchange	P52430_N_324	-0.232637	0.81994	Unchange	Unchange
P52480	-0.991166	0.483172	Unchange	P52480_N_75	-0.885742	0.459813	Unchange	Unchange
P52825	-0.957867	0.10804	Unchange	P52825_N_73	3.80546	0.0053534	Up	Glycoproteomics_Up_only
P53395	0.486602	0.518871	Unchange	P53395_N_335	2.28159	0.0468285	Up	Glycoproteomics_Up_only
P53395	0.486602	0.518871	Unchange	P53395_N_326	2.04683	0.0451461	Up	Glycoproteomics_Up_only
P53657	1.23733	0.137745	Unchange	P53657_N_118	6.01127	7.79e-05	Up	Glycoproteomics_Up_only
P53657	1.23733	0.137745	Unchange	P53657_N_206	2.95373	0.0286768	Up	Glycoproteomics_Up_only
P54071	-0.939434	0.21081	Unchange	P54071_N_433	0.644911	0.604615	Unchange	Unchange
P54869	1.32093	0.0990376	Unchange	P54869_N_484	0.34896	0.249184	Unchange	Unchange
P55096	0.969233	0.309125	Unchange	P55096_N_475	-5.12133	0.00270327	Down	Glycoproteomics_Down_only
P56399	-0.0827999	0.908541	Unchange	P56399_N_211	0.530034	0.162327	Unchange	Unchange
P56593	1.3288	0.290991	Unchange	P56593_N_254	0.16883	0.79983	Unchange	Unchange
P56593	1.3288	0.290991	Unchange	P56593_N_470	3.01105	0.00321011	Up	Glycoproteomics_Up_only
P57780	0.752733	0.0665442	Unchange	P57780_N_681	-2.62584	0.148486	Unchange	Unchange
P58252	0.536033	0.202351	Unchange	P58252_N_3	2.72488	0.0947109	Unchange	Unchange
P58252	0.536033	0.202351	Unchange	P58252_N_791	1.48174	0.0554077	Unchange	Unchange
P58281	-0.5426	0.388623	Unchange	P58281_N_789	-0.841506	0.43074	Unchange	Unchange
P58281	-0.5426	0.388623	Unchange	P58281_N_507	0.486224	0.416797	Unchange	Unchange
P58710	0.9622	0.0300511	Up	P58710_N_226	0.792147	0.177039	Unchange	Proteomics_Up_only
P59325	0.448727	0.345205	Unchange	P59325_N_77	-0.865737	0.19351	Unchange	Unchange
P59999	-0.487484	0.663503	Unchange	P59999_N_24	-1.04356	0.086874	Unchange	Unchange
P60122	-0.698173	0.464431	Unchange	P60122_N_385	-0.30777	0.39781	Unchange	Unchange
P60229	-0.316996	0.515258	Unchange	P60229_N_198	-0.0382226	0.846695	Unchange	Unchange
P60229	-0.316996	0.515258	Unchange	P60229_N_361	2.61091	0.0120072	Up	Glycoproteomics_Up_only
P60335	-0.1181	0.820041	Unchange	P60335_N_48	-0.350833	0.524301	Unchange	Unchange
P60335	-0.1181	0.820041	Unchange	P60335_N_140	-0.0738907	0.873268	Unchange	Unchange
P60335	-0.1181	0.820041	Unchange	P60335_N_89	2.46894	0.000465618	Up	Glycoproteomics_Up_only
P60335	-0.1181	0.820041	Unchange	P60335_N_84	2.59062	0.00145647	Up	Glycoproteomics_Up_only
P60710	0.157401	0.87788	Unchange	P60710_N_12	-0.210997	0.666888	Unchange	Unchange
P61161	0.1494	0.788522	Unchange	P61161_N_205	3.61747	0.00166832	Up	Glycoproteomics_Up_only
P61222	-0.750266	0.595058	Unchange	P61222_N_408	-0.418589	0.71133	Unchange	Unchange
P61255	0.250079	0.572368	Unchange	P61255_N_91	-1.07277	0.28889	Unchange	Unchange
P61514	0.014878	0.962193	Unchange	P61514_N_72	4.27615	0.00205887	Up	Glycoproteomics_Up_only
P61979	0.615433	0.0658613	Unchange	P61979_N_73	-0.17764	0.543857	Unchange	Unchange
P61982	-0.171933	0.627597	Unchange	P61982_N_229	2.2868	0.0164467	Up	Glycoproteomics_Up_only
P61982	-0.171933	0.627597	Unchange	P61982_N_111	-1.19993	0.168378	Unchange	Unchange
P61982	-0.171933	0.627597	Unchange	P61982_N_178	2.55715	0.0444375	Up	Glycoproteomics_Up_only
P61982	-0.171933	0.627597	Unchange	P61982_N_29	0.494523	0.595952	Unchange	Unchange
P62082	1.00594	0.299902	Unchange	P62082_N_44	2.3246	0.152066	Unchange	Unchange
P62192	0.683846	0.381832	Unchange	P62192_N_241	3.5216	0.000825258	Up	Glycoproteomics_Up_only
P62196	0.131234	0.791967	Unchange	P62196_N_118	0.611956	0.407296	Unchange	Unchange
P62242	0.90266	0.106775	Unchange	P62242_N_99	-0.30106	0.42298	Unchange	Unchange
P62242	0.90266	0.106775	Unchange	P62242_N_84	1.08407	0.388404	Unchange	Unchange
P62242	0.90266	0.106775	Unchange	P62242_N_64	-0.48536	0.365884	Unchange	Unchange
P62245	0.539799	0.398012	Unchange	P62245_N_64	3.8534	0.000298965	Up	Glycoproteomics_Up_only
P62259	0.565266	0.474895	Unchange	P62259_N_227	1.25485	0.18142	Unchange	Unchange
P62334	0.301339	0.302261	Unchange	P62334_N_121	0.0972703	0.830201	Unchange	Unchange
P62334	0.301339	0.302261	Unchange	P62334_N_339	2.45053	0.00272634	Up	Glycoproteomics_Up_only
P62702	0.548166	0.241753	Unchange	P62702_N_157	0.382294	0.643767	Unchange	Unchange
P62702	0.548166	0.241753	Unchange	P62702_N_179	4.43965	0.00118282	Up	Glycoproteomics_Up_only
P62751	1.0163	0.0545218	Unchange	P62751_N_93	3.3581	0.0011443	Up	Glycoproteomics_Up_only
P62754	1.39927	0.0394721	Up	P62754_N_105	1.83839	0.0707457	Unchange	Proteomics_Up_only
P62754	1.39927	0.0394721	Up	P62754_N_4	4.25993	0.00983603	Up	Proteomics_Glycoproteomics_both_Up
P62889	0.875662	0.488919	Unchange	P62889_N_50	4.08798	0.000841356	Up	Glycoproteomics_Up_only
P62911	0.540943	0.262858	Unchange	P62911_N_102	0.68111	0.502035	Unchange	Unchange
P62960	0.457199	0.677069	Unchange	P62960_N_122	-0.62924	0.369088	Unchange	Unchange
P63017	1.0882	0.106212	Unchange	P63017_N_584	-1.25073	0.354262	Unchange	Unchange
P63037	-0.30751	0.506663	Unchange	P63037_N_16	-0.482639	0.349511	Unchange	Unchange
P63038	1.38493	0.18633	Unchange	P63038_N_426	2.0745	0.0736173	Unchange	Unchange
P63038	1.38493	0.18633	Unchange	P63038_N_415	-3.9096	0.00827675	Down	Glycoproteomics_Down_only
P63085	-1.21841	0.261628	Unchange	P63085_N_156	1.31565	0.24021	Unchange	Unchange
P63101	0.573033	0.146564	Unchange	P63101_N_224	2.99068	0.00521591	Up	Glycoproteomics_Up_only
P63101	0.573033	0.146564	Unchange	P63101_N_95	0.26746	0.412187	Unchange	Unchange
P63101	0.573033	0.146564	Unchange	P63101_N_108	0.397873	0.26999	Unchange	Unchange
P63158	0.0815334	0.863233	Unchange	P63158_N_37	6.8475	0.00361044	Up	Glycoproteomics_Up_only
P63260	0.592255	0.773715	Unchange	P63260_N_12	-3.09964	0.0430309	Down	Glycoproteomics_Down_only
P67778	0.479933	0.574712	Unchange	P67778_N_256	2.94825	0.0975933	Unchange	Unchange
P67778	0.479933	0.574712	Unchange	P67778_N_89	1.97366	0.17015	Unchange	Unchange
P68254	-0.4298	0.000307482	Unchange	P68254_N_108	3.61848	0.00122902	Up	Glycoproteomics_Up_only
P68372	0.294633	0.634742	Unchange	P68372_N_370	2.56023	0.0877667	Unchange	Unchange
P68372	0.294633	0.634742	Unchange	P68372_N_347	0.814543	0.100098	Unchange	Unchange
P68373	0.576434	0.316915	Unchange	P68373_N_293	3.5811	0.00454203	Up	Glycoproteomics_Up_only
P68373	0.576434	0.316915	Unchange	P68373_N_380	1.43452	0.24633	Unchange	Unchange
P70333	-0.149226	0.450687	Unchange	P70333_N_265	0.559977	0.461136	Unchange	Unchange
P70372	-0.183621	0.504782	Unchange	P70372_N_30	3.37457	0.00418977	Up	Glycoproteomics_Up_only
P70670	1.45492	0.0546726	Unchange	P70670_N_2161	0.87194	0.51723	Unchange	Unchange
P70697	-0.516162	0.175402	Unchange	P70697_N_4	-0.54911	0.224368	Unchange	Unchange
P70699	-0.805997	0.268046	Unchange	P70699_N_140	0.0414963	0.950535	Unchange	Unchange
P80313	-0.090332	0.864089	Unchange	P80313_N_25	3.26912	0.0150706	Up	Glycoproteomics_Up_only
P80313	-0.090332	0.864089	Unchange	P80313_N_402	2.0146	0.0152609	Up	Glycoproteomics_Up_only
P80315	0.4215	0.398941	Unchange	P80315_N_37	0.714007	0.225254	Unchange	Unchange
P83940	-0.608028	0.260698	Unchange	P83940_N_55	-0.0388196	0.91789	Unchange	Unchange
P84084	0.228134	0.724481	Unchange	P84084_N_60	0.301966	0.773241	Unchange	Unchange
P84091	-0.0580673	0.86061	Unchange	P84091_N_412	-0.177561	0.772931	Unchange	Unchange
P84099	1.19961	0.0197856	Up	P84099_N_27	0.00411987	0.986699	Unchange	Proteomics_Up_only
P97328	0.976199	0.183453	Unchange	P97328_N_102	-0.395336	0.404507	Unchange	Unchange
P97328	0.976199	0.183453	Unchange	P97328_N_45	-0.53378	0.394157	Unchange	Unchange
P97371	0.503174	0.0471835	Unchange	P97371_N_53	-0.0100574	0.974156	Unchange	Unchange
P97429	0.415167	0.326239	Unchange	P97429_N_15	-0.0595989	0.953027	Unchange	Unchange
P97429	0.415167	0.326239	Unchange	P97429_N_125	1.21326	0.0247497	Up	Glycoproteomics_Up_only
P97494	0.537334	0.273395	Unchange	P97494_N_598	3.41949	0.0293218	Up	Glycoproteomics_Up_only
P97807	0.284067	0.759165	Unchange	P97807_N_447	2.63447	0.00123825	Up	Glycoproteomics_Up_only
P97807	0.284067	0.759165	Unchange	P97807_N_185	-4.09529	0.000356878	Down	Glycoproteomics_Down_only
P97855	0.120562	0.943431	Unchange	P97855_N_37	-0.313363	0.337584	Unchange	Unchange
P97872	1.44317	0.0863535	Unchange	P97872_N_62	4.35233	0.0209957	Up	Glycoproteomics_Up_only
P99024	0.610033	0.167823	Unchange	P99024_N_370	1.58573	0.056088	Unchange	Unchange
P99026	0.997291	0.196508	Unchange	P99026_N_91	0.446053	0.486274	Unchange	Unchange
P99027	1.61817	0.0769946	Unchange	P99027_N_15	2.1844	0.00243534	Up	Glycoproteomics_Up_only
Q00519	0.549067	0.209333	Unchange	Q00519_N_1310	0.742336	0.347437	Unchange	Unchange
Q00519	0.549067	0.209333	Unchange	Q00519_N_148	-1.29993	0.0968969	Unchange	Unchange
Q00519	0.549067	0.209333	Unchange	Q00519_N_707	0.260909	0.800554	Unchange	Unchange
Q00519	0.549067	0.209333	Unchange	Q00519_N_143	-0.0944163	0.912239	Unchange	Unchange
Q00897	-0.1465	0.823557	Unchange	Q00897_N_101	-0.408223	0.606852	Unchange	Unchange
Q01405	-0.217267	0.585918	Unchange	Q01405_N_239	2.10131	0.0440565	Up	Glycoproteomics_Up_only
Q01853	0.638733	0.123308	Unchange	Q01853_N_401	5.2178	0.0321736	Up	Glycoproteomics_Up_only
Q01853	0.638733	0.123308	Unchange	Q01853_N_533	3.27812	0.000424884	Up	Glycoproteomics_Up_only
Q02013	-0.485451	0.573478	Unchange	Q02013_N_42	0.745203	0.344732	Unchange	Unchange
Q02248	-0.973848	0.0736394	Unchange	Q02248_N_220	0.527672	0.474054	Unchange	Unchange
Q02257	-1.53889	0.151052	Unchange	Q02257_N_195	-0.860821	0.300226	Unchange	Unchange
Q05793	-0.85	0.036256	Down	Q05793_N_904	-0.533204	0.117678	Unchange	Proteomics_Down_only
Q05816	0.11268	0.875378	Unchange	Q05816_N_124	3.77625	0.000360728	Up	Glycoproteomics_Up_only
Q05920	1.34797	0.125864	Unchange	Q05920_N_370	-0.0126406	0.963743	Unchange	Unchange
Q05920	1.34797	0.125864	Unchange	Q05920_N_409	5.377	0.0113237	Up	Glycoproteomics_Up_only
Q05920	1.34797	0.125864	Unchange	Q05920_N_230	0.2397	0.833806	Unchange	Unchange
Q07417	1.17903	0.169351	Unchange	Q07417_N_180	-0.119876	0.896634	Unchange	Unchange
Q07417	1.17903	0.169351	Unchange	Q07417_N_159	-0.12197	0.82893	Unchange	Unchange
Q2TPA8	-0.0350005	0.958522	Unchange	Q2TPA8_N_216	2.98908	4.34e-05	Up	Glycoproteomics_Up_only
Q3TCH7	-1.20772	0.00177762	Down	Q3TCH7_N_92	-0.477657	0.411311	Unchange	Proteomics_Down_only
Q3THE2	1.12027	0.00688605	Up	Q3THE2_N_95	0.98628	0.312297	Unchange	Proteomics_Up_only
Q3THK7	-1.0702	0.00761693	Down	Q3THK7_N_393	1.88289	0.0406593	Up	Proteomics_Down_Glycoproteomics_Up
Q3THK7	-1.0702	0.00761693	Down	Q3THK7_N_179	-0.168594	0.739857	Unchange	Proteomics_Down_only
Q3TMH2	-0.967356	0.137239	Unchange	Q3TMH2_N_183	1.80747	0.0383451	Up	Glycoproteomics_Up_only
Q3U0V1	-0.637752	0.24041	Unchange	Q3U0V1_N_99	0.248286	0.41013	Unchange	Unchange
Q3UEG6	0.973368	0.391054	Unchange	Q3UEG6_N_475	3.7112	0.0329496	Up	Glycoproteomics_Up_only
Q3UGC7	0.2512	0.753517	Unchange	Q3UGC7_N_142	1.68839	0.0891661	Unchange	Unchange
Q3UNX5	-1.52905	0.192929	Unchange	Q3UNX5_N_33	-0.610319	0.650055	Unchange	Unchange
Q3UPL0	0.288852	0.523063	Unchange	Q3UPL0_N_1178	-0.804148	0.18628	Unchange	Unchange
Q3UQ44	0.895199	0.212789	Unchange	Q3UQ44_N_593	-0.52079	0.0730466	Unchange	Unchange
Q3UQ44	0.895199	0.212789	Unchange	Q3UQ44_N_864	-0.0440235	0.96535	Unchange	Unchange
Q3UQ44	0.895199	0.212789	Unchange	Q3UQ44_N_274	-0.733543	0.379029	Unchange	Unchange
Q3URS9	-1.54336	0.0733973	Unchange	Q3URS9_N_98	-0.0903867	0.878571	Unchange	Unchange
Q3V3R4	-1.42136	0.0579736	Unchange	Q3V3R4_N_882	-1.28206	0.0455072	Down	Glycoproteomics_Down_only
Q4PJX1	-1.35998	0.0689763	Unchange	Q4PJX1_N_229	-0.35744	0.246446	Unchange	Unchange
Q571I9	-1.25706	0.0740491	Unchange	Q571I9_N_420	0.137491	0.690914	Unchange	Unchange
Q5XJY5	0.295633	0.776889	Unchange	Q5XJY5_N_477	2.91077	0.00494675	Up	Glycoproteomics_Up_only
Q60737	0.406916	0.565115	Unchange	Q60737_N_117	-1.96839	0.00290824	Down	Glycoproteomics_Down_only
Q60864	0.160267	0.721322	Unchange	Q60864_N_258	-0.342907	0.409672	Unchange	Unchange
Q60866	0.527542	0.318124	Unchange	Q60866_N_98	0.649803	0.0592134	Unchange	Unchange
Q60930	-0.2351	0.781885	Unchange	Q60930_N_197	0.104134	0.8744	Unchange	Unchange
Q60930	-0.2351	0.781885	Unchange	Q60930_N_250	0.899764	0.306774	Unchange	Unchange
Q60931	-0.701467	0.329913	Unchange	Q60931_N_239	1.91092	0.0523697	Unchange	Unchange
Q60932	-0.7388	0.521734	Unchange	Q60932_N_251	2.95525	0.00263585	Up	Glycoproteomics_Up_only
Q60936	-1.07071	0.12871	Unchange	Q60936_N_636	3.15189	0.00396999	Up	Glycoproteomics_Up_only
Q61129	-0.895308	0.147734	Unchange	Q61129_N_106	0.25553	0.50649	Unchange	Unchange
Q61147	-0.445	0.0848477	Unchange	Q61147_N_711	0.549287	0.189675	Unchange	Unchange
Q61176	1.74783	0.0199402	Up	Q61176_N_60	-0.339897	0.674275	Unchange	Proteomics_Up_only
Q61207	1.00303	0.271544	Unchange	Q61207_N_459	-0.530317	0.438998	Unchange	Unchange
Q61207	1.00303	0.271544	Unchange	Q61207_N_214	-0.47082	0.0366539	Unchange	Unchange
Q61233	0.920265	0.139909	Unchange	Q61233_N_168	-1.13597	0.1435	Unchange	Unchange
Q61233	0.920265	0.139909	Unchange	Q61233_N_526	1.29384	0.223729	Unchange	Unchange
Q61425	0.246333	0.351005	Unchange	Q61425_N_147	3.21707	0.00411576	Up	Glycoproteomics_Up_only
Q61425	0.246333	0.351005	Unchange	Q61425_N_158	3.79705	0.00423897	Up	Glycoproteomics_Up_only
Q61598	0.571566	0.198512	Unchange	Q61598_N_315	3.44922	0.00129042	Up	Glycoproteomics_Up_only
Q61646	0.711682	0.284013	Unchange	Q61646_N_264	0.440343	0.683252	Unchange	Unchange
Q61646	0.711682	0.284013	Unchange	Q61646_N_256	-3.79545	0.0096801	Down	Glycoproteomics_Down_only
Q61646	0.711682	0.284013	Unchange	Q61646_N_182	0.225947	0.904571	Unchange	Unchange
Q61694	0.377501	0.799901	Unchange	Q61694_N_269	3.36887	0.00627914	Up	Glycoproteomics_Up_only
Q61699	-1.03376	0.191062	Unchange	Q61699_N_795	-0.272024	0.433799	Unchange	Unchange
Q61768	-1.39606	0.110521	Unchange	Q61768_N_63	-0.0665728	0.851407	Unchange	Unchange
Q61838	-0.0208664	0.943358	Unchange	Q61838_N_1385	-4.7613	0.00599612	Down	Glycoproteomics_Down_only
Q61838	-0.0208664	0.943358	Unchange	Q61838_N_881	-2.82047	0.0276083	Down	Glycoproteomics_Down_only
Q61838	-0.0208664	0.943358	Unchange	Q61838_N_1443	-0.528897	0.681761	Unchange	Unchange
Q62086	-0.572779	0.317551	Unchange	Q62086_N_226	-1.74774	0.0603295	Unchange	Unchange
Q62086	-0.572779	0.317551	Unchange	Q62086_N_223	-1.66074	0.0697445	Unchange	Unchange
Q62086	-0.572779	0.317551	Unchange	Q62086_N_269	-0.187503	0.89424	Unchange	Unchange
Q62093	0.734028	0.108816	Unchange	Q62093_N_20	3.1242	0.00161707	Up	Glycoproteomics_Up_only
Q62095	-0.192501	0.59204	Unchange	Q62095_N_413	0.302504	0.619433	Unchange	Unchange
Q62095	-0.192501	0.59204	Unchange	Q62095_N_435	3.0042	0.0328731	Up	Glycoproteomics_Up_only
Q62261	-0.702033	0.0521027	Unchange	Q62261_N_965	-0.445797	0.100018	Unchange	Unchange
Q62418	-1.23764	0.116974	Unchange	Q62418_N_8	0.294553	0.510423	Unchange	Unchange
Q62418	-1.23764	0.116974	Unchange	Q62418_N_83	2.87853	0.0212295	Up	Glycoproteomics_Up_only
Q63836	1.6634	0.0393043	Up	Q63836_N_78	1.25903	0.0785995	Unchange	Proteomics_Up_only
Q63836	1.6634	0.0393043	Up	Q63836_N_132	1.24077	0.116596	Unchange	Proteomics_Up_only
Q63880	1.70587	0.0815417	Unchange	Q63880_N_311	-0.743453	0.278524	Unchange	Unchange
Q63886	1.41811	0.288753	Unchange	Q63886_N_89	0.552415	0.178337	Unchange	Unchange
Q63918	-2.51101	0.0461488	Down	Q63918_N_311	0.218943	0.731469	Unchange	Proteomics_Down_only
Q64105	0.183333	0.647544	Unchange	Q64105_N_155	2.81714	0.00587084	Up	Glycoproteomics_Up_only
Q64176	0.00904528	0.981888	Unchange	Q64176_N_490	-0.915187	0.188108	Unchange	Unchange
Q64442	1.64863	0.0650774	Unchange	Q64442_N_128	0.62629	0.150778	Unchange	Unchange
Q64458	1.89703	0.176007	Unchange	Q64458_N_49	2.95018	0.0289774	Up	Glycoproteomics_Up_only
Q64459	2.34609	0.0338228	Up	Q64459_N_362	2.84156	0.0365267	Up	Proteomics_Glycoproteomics_both_Up
Q64459	2.34609	0.0338228	Up	Q64459_N_280	0.937247	0.270616	Unchange	Proteomics_Up_only
Q64521	-0.283501	0.477556	Unchange	Q64521_N_582	0.729623	0.199374	Unchange	Unchange
Q64727	-0.5262	0.141312	Unchange	Q64727_N_288	0.362923	0.676659	Unchange	Unchange
Q64727	-0.5262	0.141312	Unchange	Q64727_N_807	3.13106	9.83e-06	Up	Glycoproteomics_Up_only
Q68FD5	0.384267	0.414542	Unchange	Q68FD5_N_932	0.237616	0.648962	Unchange	Unchange
Q68FD5	0.384267	0.414542	Unchange	Q68FD5_N_376	3.24743	0.0105709	Up	Glycoproteomics_Up_only
Q68FD5	0.384267	0.414542	Unchange	Q68FD5_N_1145	0.957666	0.142203	Unchange	Unchange
Q68FD5	0.384267	0.414542	Unchange	Q68FD5_N_1464	3.20277	0.0125811	Up	Glycoproteomics_Up_only
Q68FD5	0.384267	0.414542	Unchange	Q68FD5_N_1492	-0.540969	0.0719002	Unchange	Unchange
Q6DFW4	-0.658	0.270675	Unchange	Q6DFW4_N_285	0.419794	0.535412	Unchange	Unchange
Q6NSR8	0.365625	0.765189	Unchange	Q6NSR8_N_339	1.66576	0.346347	Unchange	Unchange
Q6PB66	-0.583367	0.216815	Unchange	Q6PB66_N_822	-0.546124	0.464393	Unchange	Unchange
Q6PB66	-0.583367	0.216815	Unchange	Q6PB66_N_497	3.98255	1.03e-05	Up	Glycoproteomics_Up_only
Q6ZQ38	0.0820999	0.857797	Unchange	Q6ZQ38_N_1054	2.52633	0.010887	Up	Glycoproteomics_Up_only
Q6ZWV7	0.425994	0.572001	Unchange	Q6ZWV7_N_62	3.66646	0.00701003	Up	Glycoproteomics_Up_only
Q6ZWX6	0.911029	0.0398052	Up	Q6ZWX6_N_217	2.95919	0.000604909	Up	Proteomics_Glycoproteomics_both_Up
Q6ZWX6	0.911029	0.0398052	Up	Q6ZWX6_N_68	3.36301	0.00524385	Up	Proteomics_Glycoproteomics_both_Up
Q76MZ3	-0.693067	0.11555	Unchange	Q76MZ3_N_172	0.414213	0.000683833	Unchange	Unchange
Q76MZ3	-0.693067	0.11555	Unchange	Q76MZ3_N_553	3.73467	0.000561487	Up	Glycoproteomics_Up_only
Q76MZ3	-0.693067	0.11555	Unchange	Q76MZ3_N_312	-0.802473	0.326681	Unchange	Unchange
Q78IK4	-1.63917	0.132799	Unchange	Q78IK4_N_189	-0.5682	0.479732	Unchange	Unchange
Q78PY7	0.707267	0.191308	Unchange	Q78PY7_N_416	3.40139	0.0048502	Up	Glycoproteomics_Up_only
Q78PY7	0.707267	0.191308	Unchange	Q78PY7_N_168	1.99675	0.000274758	Up	Glycoproteomics_Up_only
Q7M6Y3	-0.0051899	0.985212	Unchange	Q7M6Y3_N_105	2.74813	0.0108978	Up	Glycoproteomics_Up_only
Q80X90	-0.155499	0.476195	Unchange	Q80X90_N_2570	2.25922	0.000712066	Up	Glycoproteomics_Up_only
Q80X90	-0.155499	0.476195	Unchange	Q80X90_N_2362	0.61807	0.258142	Unchange	Unchange
Q80X90	-0.155499	0.476195	Unchange	Q80X90_N_79	3.18908	0.0147102	Up	Glycoproteomics_Up_only
Q80X90	-0.155499	0.476195	Unchange	Q80X90_N_1398	2.29873	0.0128526	Up	Glycoproteomics_Up_only
Q80XN0	1.0572	0.398761	Unchange	Q80XN0_N_192	4.0698	0.00671182	Up	Glycoproteomics_Up_only
Q80XN0	1.0572	0.398761	Unchange	Q80XN0_N_113	-0.283769	0.511836	Unchange	Unchange
Q811D0	-1.52904	0.191227	Unchange	Q811D0_N_617	-1.66962	0.0107167	Down	Glycoproteomics_Down_only
Q8BGA8	-0.193595	0.71837	Unchange	Q8BGA8_N_81	-0.64896	0.366331	Unchange	Unchange
Q8BGC4	0.0899328	0.927625	Unchange	Q8BGC4_N_75	2.14699	0.0346282	Up	Glycoproteomics_Up_only
Q8BGL3	0.824112	0.337155	Unchange	Q8BGL3_N_217	2.60677	0.0787028	Unchange	Unchange
Q8BH95	0.565333	0.270988	Unchange	Q8BH95_N_44	2.63639	0.127586	Unchange	Unchange
Q8BI84	-0.230116	0.821558	Unchange	Q8BI84_N_1303	2.14945	0.00235331	Up	Glycoproteomics_Up_only
Q8BIJ6	-0.943534	0.161473	Unchange	Q8BIJ6_N_865	1.05424	0.0517345	Unchange	Unchange
Q8BIJ6	-0.943534	0.161473	Unchange	Q8BIJ6_N_736	1.92316	0.0179958	Up	Glycoproteomics_Up_only
Q8BJ64	0.722766	0.634297	Unchange	Q8BJ64_N_99	0.601994	0.660932	Unchange	Unchange
Q8BJU0	-1.06178	0.283514	Unchange	Q8BJU0_N_193	0.136241	0.709991	Unchange	Unchange
Q8BK48	0.977897	0.114282	Unchange	Q8BK48_N_93	0.432206	0.240829	Unchange	Unchange
Q8BK64	-0.051988	0.92072	Unchange	Q8BK64_N_256	-0.713513	0.00168916	Down	Glycoproteomics_Down_only
Q8BK64	-0.051988	0.92072	Unchange	Q8BK64_N_34	-0.46816	0.615328	Unchange	Unchange
Q8BL66	-1.08901	0.263335	Unchange	Q8BL66_N_475	0.0331732	0.919701	Unchange	Unchange
Q8BMS1	0.360333	0.725468	Unchange	Q8BMS1_N_482	-0.153457	0.670482	Unchange	Unchange
Q8BTM8	-0.700733	0.225091	Unchange	Q8BTM8_N_948	1.94341	0.0085688	Up	Glycoproteomics_Up_only
Q8BU30	-0.488803	0.610662	Unchange	Q8BU30_N_8	-0.399307	0.326525	Unchange	Unchange
Q8BWF0	0.104634	0.906084	Unchange	Q8BWF0_N_415	3.18079	0.00746775	Up	Glycoproteomics_Up_only
Q8BWT1	1.2978	0.0443282	Up	Q8BWT1_N_249	4.04641	0.00268053	Up	Proteomics_Glycoproteomics_both_Up
Q8BWT1	1.2978	0.0443282	Up	Q8BWT1_N_342	9.96515	5.35e-06	Up	Proteomics_Glycoproteomics_both_Up
Q8BWT1	1.2978	0.0443282	Up	Q8BWT1_N_272	2.47303	0.00067307	Up	Proteomics_Glycoproteomics_both_Up
Q8BWU8	-0.94423	0.213986	Unchange	Q8BWU8_N_468	-2.29849	0.00248571	Down	Glycoproteomics_Down_only
Q8BYC6	-2.19154	0.148777	Unchange	Q8BYC6_N_502	1.0294	0.172758	Unchange	Unchange
Q8BYK6	-0.557756	0.497413	Unchange	Q8BYK6_N_175	-2.26693	0.0100619	Down	Glycoproteomics_Down_only
Q8C196	1.6021	0.152397	Unchange	Q8C196_N_319	-0.0795066	0.751703	Unchange	Unchange
Q8C196	1.6021	0.152397	Unchange	Q8C196_N_1062	-0.30414	0.364081	Unchange	Unchange
Q8C196	1.6021	0.152397	Unchange	Q8C196_N_324	0.0876471	0.901006	Unchange	Unchange
Q8C196	1.6021	0.152397	Unchange	Q8C196_N_135	4.41336	0.00793633	Up	Glycoproteomics_Up_only
Q8C196	1.6021	0.152397	Unchange	Q8C196_N_1449	0.32788	0.500988	Unchange	Unchange
Q8C196	1.6021	0.152397	Unchange	Q8C196_N_1050	0.557074	0.438683	Unchange	Unchange
Q8C1B7	0.0555	0.913555	Unchange	Q8C1B7_N_15	-0.39207	0.580929	Unchange	Unchange
Q8C5H8	0.418032	0.535546	Unchange	Q8C5H8_N_371	-0.29683	0.384788	Unchange	Unchange
Q8C5H8	0.418032	0.535546	Unchange	Q8C5H8_N_319	0.16355	0.565919	Unchange	Unchange
Q8C7E7	-0.942748	0.0623448	Unchange	Q8C7E7_N_135	-0.765283	0.307808	Unchange	Unchange
Q8CAQ8	-1.2248	0.124671	Unchange	Q8CAQ8_N_601	3.08346	0.000430348	Up	Glycoproteomics_Up_only
Q8CC88	-0.586234	0.231199	Unchange	Q8CC88_N_1343	2.17443	0.00111728	Up	Glycoproteomics_Up_only
Q8CC88	-0.586234	0.231199	Unchange	Q8CC88_N_1413	1.91751	0.0323847	Up	Glycoproteomics_Up_only
Q8CDN6	0.570667	0.137621	Unchange	Q8CDN6_N_139	3.37678	0.00230298	Up	Glycoproteomics_Up_only
Q8CGC7	-0.102567	0.880984	Unchange	Q8CGC7_N_429	2.6883	0.00249781	Up	Glycoproteomics_Up_only
Q8CGC7	-0.102567	0.880984	Unchange	Q8CGC7_N_1247	2.78523	0.0339336	Up	Glycoproteomics_Up_only
Q8CGC7	-0.102567	0.880984	Unchange	Q8CGC7_N_348	-0.0462373	0.950143	Unchange	Unchange
Q8CGK3	0.6082	0.323352	Unchange	Q8CGK3_N_439	0.919994	0.140636	Unchange	Unchange
Q8CGK3	0.6082	0.323352	Unchange	Q8CGK3_N_445	0.919994	0.140636	Unchange	Unchange
Q8CHR6	-0.234708	0.55463	Unchange	Q8CHR6_N_713	1.6057	0.0241168	Up	Glycoproteomics_Up_only
Q8CHT0	0.199734	0.475493	Unchange	Q8CHT0_N_421	-0.213613	0.712175	Unchange	Unchange
Q8CI51	-0.474566	0.64659	Unchange	Q8CI51_N_78	1.18161	0.210589	Unchange	Unchange
Q8CI94	-0.162268	0.861111	Unchange	Q8CI94_N_283	-0.758833	0.388798	Unchange	Unchange
Q8CIB5	-0.6201	0.171665	Unchange	Q8CIB5_N_433	3.31063	0.0145593	Up	Glycoproteomics_Up_only
Q8CIE6	0.948381	0.232104	Unchange	Q8CIE6_N_171	-0.239482	0.562486	Unchange	Unchange
Q8CIM7	0.937867	0.191042	Unchange	Q8CIM7_N_401	3.22143	0.0335529	Up	Glycoproteomics_Up_only
Q8JZZ0	2.17201	0.0449666	Up	Q8JZZ0_N_52	-0.324331	0.536245	Unchange	Proteomics_Up_only
Q8K010	0.2699	0.412154	Unchange	Q8K010_N_919	-0.46943	0.596119	Unchange	Unchange
Q8K0E8	0.265167	0.518241	Unchange	Q8K0E8_N_384	-4.61098	0.000454632	Down	Glycoproteomics_Down_only
Q8K0E8	0.265167	0.518241	Unchange	Q8K0E8_N_391	-1.51532	0.199321	Unchange	Unchange
Q8K157	0.675666	0.111173	Unchange	Q8K157_N_245	-0.274272	0.672201	Unchange	Unchange
Q8K2C9	0.04046	0.946743	Unchange	Q8K2C9_N_79	2.73607	0.00251044	Up	Glycoproteomics_Up_only
Q8K4H1	-0.772964	0.184963	Unchange	Q8K4H1_N_15	0.953138	0.0720046	Unchange	Unchange
Q8K4H1	-0.772964	0.184963	Unchange	Q8K4H1_N_285	1.36627	0.07416	Unchange	Unchange
Q8QZT1	0.0643323	0.689978	Unchange	Q8QZT1_N_272	-0.219073	0.718239	Unchange	Unchange
Q8QZT1	0.0643323	0.689978	Unchange	Q8QZT1_N_192	-1.1592	0.24254	Unchange	Unchange
Q8R050	1.35256	0.226008	Unchange	Q8R050_N_365	0.228109	0.333775	Unchange	Unchange
Q8R081	0.703199	0.30897	Unchange	Q8R081_N_437	2.00401	0.059584	Unchange	Unchange
Q8R081	0.703199	0.30897	Unchange	Q8R081_N_438	0.609854	0.561817	Unchange	Unchange
Q8R081	0.703199	0.30897	Unchange	Q8R081_N_439	1.96286	0.0708517	Unchange	Unchange
Q8R0Y6	1.27257	0.165034	Unchange	Q8R0Y6_N_120	0.549894	0.535707	Unchange	Unchange
Q8R146	0.139406	0.53543	Unchange	Q8R146_N_134	2.63054	0.0996185	Unchange	Unchange
Q8R2Y8	-0.185092	0.834246	Unchange	Q8R2Y8_N_43	-0.0759563	0.74079	Unchange	Unchange
Q8R3Q6	0.144199	0.824088	Unchange	Q8R3Q6_N_35	3.69478	0.000278259	Up	Glycoproteomics_Up_only
Q8R5I6	-0.907715	0.440752	Unchange	Q8R5I6_N_85	-0.172564	0.882738	Unchange	Unchange
Q8VBT2	0.87565	0.157709	Unchange	Q8VBT2_N_89	3.00098	0.00474493	Up	Glycoproteomics_Up_only
Q8VBZ3	-1.61647	0.0518048	Unchange	Q8VBZ3_N_295	-3.25788	0.0159937	Down	Glycoproteomics_Down_only
Q8VC12	1.1897	0.10266	Unchange	Q8VC12_N_35	0.157839	0.897221	Unchange	Unchange
Q8VCA8	-0.434526	0.101832	Unchange	Q8VCA8_N_190	0.317959	0.242089	Unchange	Unchange
Q8VCC2	1.1082	0.276904	Unchange	Q8VCC2_N_388	-0.21302	0.800457	Unchange	Unchange
Q8VCM7	0.291666	0.598917	Unchange	Q8VCM7_N_370	0.565516	0.204555	Unchange	Unchange
Q8VCM7	0.291666	0.598917	Unchange	Q8VCM7_N_32	-1.43033	0.217011	Unchange	Unchange
Q8VCN5	0.921335	0.22716	Unchange	Q8VCN5_N_369	4.29327	0.0287237	Up	Glycoproteomics_Up_only
Q8VCT3	-0.852379	0.00426737	Down	Q8VCT3_N_410	0.969889	0.105555	Unchange	Proteomics_Down_only
Q8VCT4	1.2242	0.100315	Unchange	Q8VCT4_N_79	0.37763	0.358172	Unchange	Unchange
Q8VCT4	1.2242	0.100315	Unchange	Q8VCT4_N_489	0.69817	0.375363	Unchange	Unchange
Q8VCU1	2.50275	0.133533	Unchange	Q8VCU1_N_311	-4.70209	0.00356582	Down	Glycoproteomics_Down_only
Q8VCX1	1.0146	0.222141	Unchange	Q8VCX1_N_145	-0.28963	0.24395	Unchange	Unchange
Q8VCX1	1.0146	0.222141	Unchange	Q8VCX1_N_2	2.78628	0.00108931	Up	Glycoproteomics_Up_only
Q8VDD5	0.247967	0.441403	Unchange	Q8VDD5_N_1712	0.961747	0.145518	Unchange	Unchange
Q8VDD5	0.247967	0.441403	Unchange	Q8VDD5_N_381	1.93273	0.0632339	Unchange	Unchange
Q8VDD5	0.247967	0.441403	Unchange	Q8VDD5_N_1825	-0.698654	0.255319	Unchange	Unchange
Q8VDJ3	0.7771	0.426141	Unchange	Q8VDJ3_N_1236	-1.05498	0.134656	Unchange	Unchange
Q8VDK1	0.4728	0.126564	Unchange	Q8VDK1_N_175	-1.21137	0.156482	Unchange	Unchange
Q8VDN2	-0.526601	0.154657	Unchange	Q8VDN2_N_215	-0.676233	0.461596	Unchange	Unchange
Q8VDN2	-0.526601	0.154657	Unchange	Q8VDN2_N_638	0.0252832	0.978226	Unchange	Unchange
Q8VDN2	-0.526601	0.154657	Unchange	Q8VDN2_N_720	0.527724	0.472502	Unchange	Unchange
Q8VEK3	0.0178	0.944845	Unchange	Q8VEK3_N_559	0.829236	0.303104	Unchange	Unchange
Q8VEK3	0.0178	0.944845	Unchange	Q8VEK3_N_56	2.00496	0.0358724	Up	Glycoproteomics_Up_only
Q91V41	0.247166	0.599402	Unchange	Q91V41_N_111	3.04436	0.000166521	Up	Glycoproteomics_Up_only
Q91V92	0.811934	0.143826	Unchange	Q91V92_N_75	3.3056	0.00538282	Up	Glycoproteomics_Up_only
Q91VA0	0.9402	0.178682	Unchange	Q91VA0_N_469	6.02862	0.000196925	Up	Glycoproteomics_Up_only
Q91VD9	-0.2729	0.763924	Unchange	Q91VD9_N_365	2.96222	0.0117182	Up	Glycoproteomics_Up_only
Q91VI7	0.6674	0.144993	Unchange	Q91VI7_N_148	1.86716	0.206311	Unchange	Unchange
Q91VR2	-0.176334	0.795816	Unchange	Q91VR2_N_263	0.693937	0.163757	Unchange	Unchange
Q91VR5	0.244667	0.596675	Unchange	Q91VR5_N_589	-0.74836	0.36561	Unchange	Unchange
Q91VR5	0.244667	0.596675	Unchange	Q91VR5_N_360	2.81714	0.0303893	Up	Glycoproteomics_Up_only
Q91W50	-0.311233	0.716887	Unchange	Q91W50_N_759	-0.227761	0.504522	Unchange	Unchange
Q91WT9	0.5683	0.489902	Unchange	Q91WT9_N_222	0.13146	0.809482	Unchange	Unchange
Q91WT9	0.5683	0.489902	Unchange	Q91WT9_N_213	-1.13349	0.0566879	Unchange	Unchange
Q91WU0	1.82703	0.113963	Unchange	Q91WU0_N_489	0.205683	0.65959	Unchange	Unchange
Q91WU0	1.82703	0.113963	Unchange	Q91WU0_N_79	0.07171	0.920789	Unchange	Unchange
Q91WU5	0.753915	0.512254	Unchange	Q91WU5_N_292	2.29775	0.141867	Unchange	Unchange
Q91X52	0.22355	0.513444	Unchange	Q91X52_N_133	2.47342	0.0120929	Up	Glycoproteomics_Up_only
Q91X72	0.346034	0.564473	Unchange	Q91X72_N_186	-0.184411	0.803876	Unchange	Unchange
Q91X77	1.14216	0.384201	Unchange	Q91X77_N_56	0.33741	0.718666	Unchange	Unchange
Q91YH5	0.0156428	0.990128	Unchange	Q91YH5_N_427	0.335644	0.0423194	Unchange	Unchange
Q91YI0	0.758967	0.308245	Unchange	Q91YI0_N_25	1.86091	0.0994352	Unchange	Unchange
Q91YR1	0.650634	0.344031	Unchange	Q91YR1_N_209	0.21032	0.553281	Unchange	Unchange
Q91YT0	-0.3769	0.682508	Unchange	Q91YT0_N_185	0.352727	0.464851	Unchange	Unchange
Q91YT0	-0.3769	0.682508	Unchange	Q91YT0_N_277	-2.39271	0.000123572	Down	Glycoproteomics_Down_only
Q91Z53	0.4793	0.339449	Unchange	Q91Z53_N_242	1.736	0.124762	Unchange	Unchange
Q91ZA3	-0.0106996	0.981473	Unchange	Q91ZA3_N_620	3.51675	0.00290603	Up	Glycoproteomics_Up_only
Q91ZJ5	0.567866	0.345783	Unchange	Q91ZJ5_N_114	0.162097	0.784448	Unchange	Unchange
Q91ZJ5	0.567866	0.345783	Unchange	Q91ZJ5_N_100	0.145123	0.646776	Unchange	Unchange
Q91ZX7	0.364933	0.705846	Unchange	Q91ZX7_N_730	-2.11245	0.0520463	Unchange	Unchange
Q91ZX7	0.364933	0.705846	Unchange	Q91ZX7_N_3954	-2.17342	0.067459	Unchange	Unchange
Q91ZX7	0.364933	0.705846	Unchange	Q91ZX7_N_3827	2.37191	0.0168931	Up	Glycoproteomics_Up_only
Q91ZX7	0.364933	0.705846	Unchange	Q91ZX7_N_2943	1.99686	0.0912767	Unchange	Unchange
Q921G7	-0.214101	0.627252	Unchange	Q921G7_N_548	-5.03394	0.000779489	Down	Glycoproteomics_Down_only
Q921H8	1.51973	0.111813	Unchange	Q921H8_N_58	3.02882	0.173359	Unchange	Unchange
Q921H8	1.51973	0.111813	Unchange	Q921H8_N_274	-2.41045	0.29148	Unchange	Unchange
Q921I1	0.398167	0.205274	Unchange	Q921I1_N_513	-5.85148	0.0132575	Down	Glycoproteomics_Down_only
Q921I1	0.398167	0.205274	Unchange	Q921I1_N_636	6.87729	0.00853238	Up	Glycoproteomics_Up_only
Q921T2	-0.540267	0.478878	Unchange	Q921T2_N_326	-0.0769634	0.895821	Unchange	Unchange
Q922D8	0.586901	0.269757	Unchange	Q922D8_N_141	2.36333	0.137119	Unchange	Unchange
Q923B6	-0.667686	0.601772	Unchange	Q923B6_N_158	0.329861	0.367807	Unchange	Unchange
Q924Y0	0.8681	0.0793104	Unchange	Q924Y0_N_236	0.0240771	0.887823	Unchange	Unchange
Q924Z4	0.125976	0.673663	Unchange	Q924Z4_N_81	0.622389	0.211836	Unchange	Unchange
Q924Z4	0.125976	0.673663	Unchange	Q924Z4_N_19	-2.64746	0.0232745	Down	Glycoproteomics_Down_only
Q925N2	-1.29651	0.0700277	Unchange	Q925N2_N_29	0.353484	0.53667	Unchange	Unchange
Q99JR1	0.00870705	0.978046	Unchange	Q99JR1_N_211	-0.584871	0.6151	Unchange	Unchange
Q99JT9	0.175287	0.725591	Unchange	Q99JT9_N_60	3.15187	0.00364578	Up	Glycoproteomics_Up_only
Q99JW2	-0.52236	0.379602	Unchange	Q99JW2_N_335	-3.54972	0.000675445	Down	Glycoproteomics_Down_only
Q99JY0	-0.260899	0.695928	Unchange	Q99JY0_N_221	0.906417	0.225212	Unchange	Unchange
Q99K51	0.4733	0.162856	Unchange	Q99K51_N_329	0.35349	0.513322	Unchange	Unchange
Q99K51	0.4733	0.162856	Unchange	Q99K51_N_576	0.0119603	0.990986	Unchange	Unchange
Q99K51	0.4733	0.162856	Unchange	Q99K51_N_324	0.35349	0.513322	Unchange	Unchange
Q99K51	0.4733	0.162856	Unchange	Q99K51_N_291	0.61915	0.456109	Unchange	Unchange
Q99K67	0.251744	0.430232	Unchange	Q99K67_N_452	-4.36787	0.000199908	Down	Glycoproteomics_Down_only
Q99K67	0.251744	0.430232	Unchange	Q99K67_N_190	2.0808	0.033233	Up	Glycoproteomics_Up_only
Q99KB8	0.109834	0.745404	Unchange	Q99KB8_N_42	-0.449163	0.388542	Unchange	Unchange
Q99KC8	-0.552767	0.17354	Unchange	Q99KC8_N_542	2.80882	4.34e-05	Up	Glycoproteomics_Up_only
Q99KC8	-0.552767	0.17354	Unchange	Q99KC8_N_300	2.12472	0.0140802	Up	Glycoproteomics_Up_only
Q99KI0	-0.618967	0.466713	Unchange	Q99KI0_N_755	-4.97603	0.00100656	Down	Glycoproteomics_Down_only
Q99KI0	-0.618967	0.466713	Unchange	Q99KI0_N_446	0.673073	0.00402689	Up	Glycoproteomics_Up_only
Q99KI0	-0.618967	0.466713	Unchange	Q99KI0_N_387	-0.13282	0.742788	Unchange	Unchange
Q99KI0	-0.618967	0.466713	Unchange	Q99KI0_N_746	-1.26246	0.170153	Unchange	Unchange
Q99KI0	-0.618967	0.466713	Unchange	Q99KI0_N_626	0.258769	0.819237	Unchange	Unchange
Q99KI0	-0.618967	0.466713	Unchange	Q99KI0_N_612	0.946814	0.408295	Unchange	Unchange
Q99KN9	-1.13101	0.0365763	Down	Q99KN9_N_311	0.246691	0.82946	Unchange	Proteomics_Down_only
Q99KP6	-0.555116	0.187386	Unchange	Q99KP6_N_295	3.29792	0.00280459	Up	Glycoproteomics_Up_only
Q99KR3	-0.2605	0.794162	Unchange	Q99KR3_N_95	-0.597029	0.541474	Unchange	Unchange
Q99KR7	-1.33817	0.144828	Unchange	Q99KR7_N_112	-0.448994	0.205563	Unchange	Unchange
Q99L04	0.929822	0.0920746	Unchange	Q99L04_N_247	2.795	0.00387186	Up	Glycoproteomics_Up_only
Q99L04	0.929822	0.0920746	Unchange	Q99L04_N_102	0.741323	0.518566	Unchange	Unchange
Q99LC3	-0.103267	0.921395	Unchange	Q99LC3_N_65	0.926444	0.202724	Unchange	Unchange
Q99LC3	-0.103267	0.921395	Unchange	Q99LC3_N_306	1.25801	0.125306	Unchange	Unchange
Q99LF4	0.158733	0.837638	Unchange	Q99LF4_N_477	-0.548716	0.277661	Unchange	Unchange
Q99LF4	0.158733	0.837638	Unchange	Q99LF4_N_337	3.00735	0.0279222	Up	Glycoproteomics_Up_only
Q99LF4	0.158733	0.837638	Unchange	Q99LF4_N_483	-0.548716	0.277661	Unchange	Unchange
Q99LX0	0.809533	0.289816	Unchange	Q99LX0_N_81	0.448774	0.651005	Unchange	Unchange
Q99LX0	0.809533	0.289816	Unchange	Q99LX0_N_135	-0.73756	0.547887	Unchange	Unchange
Q99MN9	-0.0871665	0.825128	Unchange	Q99MN9_N_161	3.61324	0.00122419	Up	Glycoproteomics_Up_only
Q99MZ7	1.10078	0.0461902	Up	Q99MZ7_N_180	1.39503	0.099591	Unchange	Proteomics_Up_only
Q99PL5	0.860934	0.323024	Unchange	Q99PL5_N_91	-3.42436	0.00803841	Down	Glycoproteomics_Down_only
Q99PT1	0.0380955	0.876593	Unchange	Q99PT1_N_195	2.18686	0.00189657	Up	Glycoproteomics_Up_only
Q9CPY7	0.8806	0.176414	Unchange	Q9CPY7_N_72	2.28175	0.0940611	Unchange	Unchange
Q9CPY7	0.8806	0.176414	Unchange	Q9CPY7_N_271	4.49818	0.076236	Unchange	Unchange
Q9CQA3	-0.509168	0.0794292	Unchange	Q9CQA3_N_250	2.89038	0.0287621	Up	Glycoproteomics_Up_only
Q9CQE1	0.775967	0.311822	Unchange	Q9CQE1_N_33	-0.41609	0.387239	Unchange	Unchange
Q9CQE1	0.775967	0.311822	Unchange	Q9CQE1_N_200	-0.12745	0.81817	Unchange	Unchange
Q9CQN1	-0.0604337	0.820403	Unchange	Q9CQN1_N_121	0.133383	0.639165	Unchange	Unchange
Q9CQR4	0.273196	0.274269	Unchange	Q9CQR4_N_87	3.44646	0.00230632	Up	Glycoproteomics_Up_only
Q9CQV8	-0.0983664	0.835529	Unchange	Q9CQV8_N_110	1.08932	0.246454	Unchange	Unchange
Q9CQW2	-0.960233	0.167231	Unchange	Q9CQW2_N_148	1.00176	0.129362	Unchange	Unchange
Q9CRB9	-1.07767	0.0418919	Down	Q9CRB9_N_19	-0.888174	0.044268	Down	Proteomics_Glycoproteomics_both_Down
Q9CRD0	0.501933	0.248166	Unchange	Q9CRD0_N_137	0.213294	0.642061	Unchange	Unchange
Q9CWK8	0.486032	0.112854	Unchange	Q9CWK8_N_300	-0.46099	0.310233	Unchange	Unchange
Q9CWS0	0.843933	0.124841	Unchange	Q9CWS0_N_123	0.197167	0.533614	Unchange	Unchange
Q9CXN7	0.536633	0.211092	Unchange	Q9CXN7_N_43	3.93985	0.0187586	Up	Glycoproteomics_Up_only
Q9CXS4	-0.397793	0.553755	Unchange	Q9CXS4_N_232	-0.375267	0.299557	Unchange	Unchange
Q9CXW4	1.22373	0.227885	Unchange	Q9CXW4_N_98	3.17352	0.00608429	Up	Glycoproteomics_Up_only
Q9CZ13	-0.176367	0.821228	Unchange	Q9CZ13_N_153	0.34233	0.882473	Unchange	Unchange
Q9CZ30	-0.294733	0.685891	Unchange	Q9CZ30_N_60	-1.26197	0.0554281	Unchange	Unchange
Q9CZ42	-0.316678	0.56328	Unchange	Q9CZ42_N_236	2.1899	0.0168947	Up	Glycoproteomics_Up_only
Q9CZ44	0.0654666	0.912635	Unchange	Q9CZ44_N_269	-0.707414	0.206144	Unchange	Unchange
Q9CZ44	0.0654666	0.912635	Unchange	Q9CZ44_N_352	-0.434934	0.58923	Unchange	Unchange
Q9CZB0	-0.785748	0.129418	Unchange	Q9CZB0_N_45	1.43045	0.147371	Unchange	Unchange
Q9CZN7	0.749867	0.167563	Unchange	Q9CZN7_N_93	0.161676	0.251494	Unchange	Unchange
Q9CZN7	0.749867	0.167563	Unchange	Q9CZN7_N_78	2.77856	0.0181343	Up	Glycoproteomics_Up_only
Q9CZU6	-0.704667	0.50928	Unchange	Q9CZU6_N_239	1.25434	0.251994	Unchange	Unchange
Q9CZW5	-0.0974738	0.92815	Unchange	Q9CZW5_N_512	-0.536847	0.418528	Unchange	Unchange
Q9D024	-0.995454	0.0165947	Down	Q9D024_N_178	-0.147067	0.535019	Unchange	Proteomics_Down_only
Q9D0F9	0.327567	0.480314	Unchange	Q9D0F9_N_265	2.77694	0.00465618	Up	Glycoproteomics_Up_only
Q9D0F9	0.327567	0.480314	Unchange	Q9D0F9_N_132	-0.560324	0.452299	Unchange	Unchange
Q9D0F9	0.327567	0.480314	Unchange	Q9D0F9_N_135	-0.73767	0.399701	Unchange	Unchange
Q9D0R2	0.568067	0.256031	Unchange	Q9D0R2_N_571	-0.68716	0.580791	Unchange	Unchange
Q9D2M8	0.59491	0.4493	Unchange	Q9D2M8_N_92	-0.666737	0.0665534	Unchange	Unchange
Q9D2V7	-1.5025	0.0639278	Unchange	Q9D2V7_N_491	0.365856	0.288644	Unchange	Unchange
Q9D379	1.33157	0.131582	Unchange	Q9D379_N_315	0.243937	0.74345	Unchange	Unchange
Q9D379	1.33157	0.131582	Unchange	Q9D379_N_249	1.10302	0.342613	Unchange	Unchange
Q9D5J6	-0.727433	0.368483	Unchange	Q9D5J6_N_68	2.38608	2.52e-05	Up	Glycoproteomics_Up_only
Q9D6K5	-0.39076	0.430233	Unchange	Q9D6K5_N_15	1.42055	0.103206	Unchange	Unchange
Q9D6R2	-1.05664	0.270729	Unchange	Q9D6R2_N_67	2.78788	0.00164596	Up	Glycoproteomics_Up_only
Q9D6Y9	0.141167	0.658661	Unchange	Q9D6Y9_N_568	-0.196887	0.424294	Unchange	Unchange
Q9D6Y9	0.141167	0.658661	Unchange	Q9D6Y9_N_557	-0.378394	0.607563	Unchange	Unchange
Q9D7N9	-1.39562	0.0129688	Down	Q9D7N9_N_159	-3.59893	0.0010777	Down	Proteomics_Glycoproteomics_both_Down
Q9D7X3	0.465606	0.627638	Unchange	Q9D7X3_N_41	2.45414	0.00814836	Up	Glycoproteomics_Up_only
Q9D819	1.3157	0.0992293	Unchange	Q9D819_N_244	1.07844	0.556506	Unchange	Unchange
Q9D8E6	1.12079	0.0162682	Up	Q9D8E6_N_231	4.47786	5.85e-05	Up	Proteomics_Glycoproteomics_both_Up
Q9D8E6	1.12079	0.0162682	Up	Q9D8E6_N_94	1.50613	0.0592243	Unchange	Proteomics_Up_only
Q9D8S9	-0.00479571	0.995637	Unchange	Q9D8S9_N_53	0.466767	0.64821	Unchange	Unchange
Q9DAW9	0.0607141	0.816853	Unchange	Q9DAW9_N_74	3.55189	0.0219457	Up	Glycoproteomics_Up_only
Q9DB29	0.774742	0.0133891	Up	Q9DB29_N_164	0.873893	0.0248708	Up	Proteomics_Glycoproteomics_both_Up
Q9DB77	-0.463167	0.550899	Unchange	Q9DB77_N_303	2.66543	0.0295747	Up	Glycoproteomics_Up_only
Q9DB77	-0.463167	0.550899	Unchange	Q9DB77_N_365	1.82723	0.032895	Up	Glycoproteomics_Up_only
Q9DBA8	0.5032	0.381659	Unchange	Q9DBA8_N_395	3.58084	0.00600302	Up	Glycoproteomics_Up_only
Q9DBB8	0.448844	0.627135	Unchange	Q9DBB8_N_280	2.16829	0.0240503	Up	Glycoproteomics_Up_only
Q9DBC0	-1.2283	0.256288	Unchange	Q9DBC0_N_368	2.30362	0.0155848	Up	Glycoproteomics_Up_only
Q9DBF1	1.31007	0.104914	Unchange	Q9DBF1_N_525	1.48765	0.195824	Unchange	Unchange
Q9DBF1	1.31007	0.104914	Unchange	Q9DBF1_N_56	-4.90209	0.00033005	Down	Glycoproteomics_Down_only
Q9DBJ1	0.526733	0.374209	Unchange	Q9DBJ1_N_135	4.54614	0.00092306	Up	Glycoproteomics_Up_only
Q9DBK0	-1.1272	0.161869	Unchange	Q9DBK0_N_465	2.32021	0.00031356	Up	Glycoproteomics_Up_only
Q9DBT9	1.15937	0.0432325	Up	Q9DBT9_N_656	4.76821	0.0243064	Up	Proteomics_Glycoproteomics_both_Up
Q9DBT9	1.15937	0.0432325	Up	Q9DBT9_N_792	2.60595	0.0415623	Up	Proteomics_Glycoproteomics_both_Up
Q9DBT9	1.15937	0.0432325	Up	Q9DBT9_N_780	3.05936	0.023126	Up	Proteomics_Glycoproteomics_both_Up
Q9DBT9	1.15937	0.0432325	Up	Q9DBT9_N_559	3.11059	0.0278016	Up	Proteomics_Glycoproteomics_both_Up
Q9DBW0	-0.653892	0.525272	Unchange	Q9DBW0_N_215	0.23282	0.522757	Unchange	Unchange
Q9DC50	1.68397	0.284332	Unchange	Q9DC50_N_262	-0.47562	0.697566	Unchange	Unchange
Q9DCG6	0.7501	0.362558	Unchange	Q9DCG6_N_98	4.20991	0.00145935	Up	Glycoproteomics_Up_only
Q9DCG6	0.7501	0.362558	Unchange	Q9DCG6_N_43	3.98261	0.0125667	Up	Glycoproteomics_Up_only
Q9DCN1	-0.585608	0.375881	Unchange	Q9DCN1_N_315	2.54614	0.0420243	Up	Glycoproteomics_Up_only
Q9DCN2	0.931234	0.179347	Unchange	Q9DCN2_N_210	3.8751	0.00114409	Up	Glycoproteomics_Up_only
Q9DCS3	-1.45526	0.0845337	Unchange	Q9DCS3_N_318	-0.558693	0.0516167	Unchange	Unchange
Q9DCT8	-0.764834	0.185155	Unchange	Q9DCT8_N_124	0.157916	0.684882	Unchange	Unchange
Q9DCX2	-0.478668	0.445042	Unchange	Q9DCX2_N_35	-0.284526	0.558619	Unchange	Unchange
Q9DCY0	0.0584189	0.916978	Unchange	Q9DCY0_N_268	2.74273	0.0180397	Up	Glycoproteomics_Up_only
Q9DCZ4	-2.27343	0.0451097	Down	Q9DCZ4_N_63	2.88086	0.00864988	Up	Proteomics_Down_Glycoproteomics_Up
Q9EP69	-0.466633	0.354811	Unchange	Q9EP69_N_443	-0.0897032	0.734248	Unchange	Unchange
Q9EPU0	-0.716293	0.304381	Unchange	Q9EPU0_N_323	0.218356	0.584925	Unchange	Unchange
Q9EPU0	-0.716293	0.304381	Unchange	Q9EPU0_N_145	2.28911	0.00243624	Up	Glycoproteomics_Up_only
Q9EQ20	1.0162	0.043021	Up	Q9EQ20_N_453	-0.569349	0.58362	Unchange	Proteomics_Up_only
Q9EQ20	1.0162	0.043021	Up	Q9EQ20_N_445	-1.92691	0.00469959	Down	Proteomics_Up_Glycoproteomics_Down
Q9EQF5	0.808503	0.141221	Unchange	Q9EQF5_N_454	4.43124	0.00103093	Up	Glycoproteomics_Up_only
Q9EQK5	0.145566	0.761278	Unchange	Q9EQK5_N_24	2.91914	0.0114652	Up	Glycoproteomics_Up_only
Q9EQU5	-0.0779781	0.894995	Unchange	Q9EQU5_N_158	-0.51118	0.47388	Unchange	Unchange
Q9ERU9	-1.71348	0.259888	Unchange	Q9ERU9_N_728	0.898951	0.203218	Unchange	Unchange
Q9ERU9	-1.71348	0.259888	Unchange	Q9ERU9_N_1665	-1.34437	0.256033	Unchange	Unchange
Q9ET01	1.18147	0.128106	Unchange	Q9ET01_N_843	-0.873624	0.143733	Unchange	Unchange
Q9ET01	1.18147	0.128106	Unchange	Q9ET01_N_839	-0.389186	0.579955	Unchange	Unchange
Q9ET01	1.18147	0.128106	Unchange	Q9ET01_N_275	4.90708	0.00322255	Up	Glycoproteomics_Up_only
Q9ET01	1.18147	0.128106	Unchange	Q9ET01_N_339	2.67503	0.0933663	Unchange	Unchange
Q9ET01	1.18147	0.128106	Unchange	Q9ET01_N_848	-0.873624	0.143733	Unchange	Unchange
Q9JHI5	0.1029	0.836915	Unchange	Q9JHI5_N_250	-0.378177	0.568214	Unchange	Unchange
Q9JHW2	1.28343	0.0585868	Unchange	Q9JHW2_N_95	3.97001	0.0164915	Up	Glycoproteomics_Up_only
Q9JHW4	-0.718979	0.259171	Unchange	Q9JHW4_N_427	1.87924	0.0102202	Up	Glycoproteomics_Up_only
Q9JIF7	-1.66647	0.0159941	Down	Q9JIF7_N_369	0.13074	0.852389	Unchange	Proteomics_Down_only
Q9JII6	0.8692	0.0728048	Unchange	Q9JII6_N_52	-0.442467	0.215922	Unchange	Unchange
Q9JJU8	-0.335833	0.519212	Unchange	Q9JJU8_N_71	2.38511	0.00906025	Up	Glycoproteomics_Up_only
Q9JKR6	1.406	0.13727	Unchange	Q9JKR6_N_830	0.432771	0.475159	Unchange	Unchange
Q9JKR6	1.406	0.13727	Unchange	Q9JKR6_N_596	-1.2531	0.0668221	Unchange	Unchange
Q9JKR6	1.406	0.13727	Unchange	Q9JKR6_N_515	-0.151187	0.742851	Unchange	Unchange
Q9JKR6	1.406	0.13727	Unchange	Q9JKR6_N_931	-3.39017	0.0158807	Down	Glycoproteomics_Down_only
Q9JMD3	1.25674	0.186832	Unchange	Q9JMD3_N_44	3.08289	0.00222849	Up	Glycoproteomics_Up_only
Q9QUJ7	-1.60043	0.246574	Unchange	Q9QUJ7_N_194	-0.956463	0.503421	Unchange	Unchange
Q9QXD1	1.25073	0.148283	Unchange	Q9QXD1_N_533	2.50969	0.0512519	Unchange	Unchange
Q9QXD6	1.0109	0.124186	Unchange	Q9QXD6_N_79	-0.0155061	0.948596	Unchange	Unchange
Q9QXD6	1.0109	0.124186	Unchange	Q9QXD6_N_65	-0.0169271	0.976705	Unchange	Unchange
Q9QXE0	0.784192	0.210757	Unchange	Q9QXE0_N_183	0.978223	0.581377	Unchange	Unchange
Q9QXS1	-1.832	0.0729508	Unchange	Q9QXS1_N_4449	0.31285	0.133141	Unchange	Unchange
Q9QXS1	-1.832	0.0729508	Unchange	Q9QXS1_N_3005	0.927327	0.329711	Unchange	Unchange
Q9QYB1	-0.575033	0.490833	Unchange	Q9QYB1_N_232	-0.916316	0.25252	Unchange	Unchange
Q9QZ85	0.208167	0.852518	Unchange	Q9QZ85_N_265	-0.333867	0.278542	Unchange	Unchange
Q9QZD8	0.323121	0.202074	Unchange	Q9QZD8_N_139	0.831834	0.232342	Unchange	Unchange
Q9QZD9	0.424599	0.511489	Unchange	Q9QZD9_N_74	-0.166637	0.822897	Unchange	Unchange
Q9R092	1.21549	0.179046	Unchange	Q9R092_N_260	2.7182	0.0233453	Up	Glycoproteomics_Up_only
Q9R0H0	1.3156	0.112699	Unchange	Q9R0H0_N_356	-0.0823873	0.765322	Unchange	Unchange
Q9R0H0	1.3156	0.112699	Unchange	Q9R0H0_N_557	3.25044	0.00338735	Up	Glycoproteomics_Up_only
Q9R0H0	1.3156	0.112699	Unchange	Q9R0H0_N_517	0.9925	0.582974	Unchange	Unchange
Q9R0P3	1.27647	0.243982	Unchange	Q9R0P3_N_108	2.94383	0.00382842	Up	Glycoproteomics_Up_only
Q9R0P5	0.690867	0.121846	Unchange	Q9R0P5_N_138	-0.584773	0.401384	Unchange	Unchange
Q9R0Q7	0.5218	0.316319	Unchange	Q9R0Q7_N_62	0.0780792	0.890014	Unchange	Unchange
Q9R1P0	0.385466	0.0912053	Unchange	Q9R1P0_N_166	3.12631	0.000579269	Up	Glycoproteomics_Up_only
Q9R1P3	-0.384834	0.66478	Unchange	Q9R1P3_N_71	-1.47813	0.0123342	Down	Glycoproteomics_Down_only
Q9R1P3	-0.384834	0.66478	Unchange	Q9R1P3_N_82	-2.59656	0.00138226	Down	Glycoproteomics_Down_only
Q9WU79	0.414348	0.633811	Unchange	Q9WU79_N_421	2.17662	0.0144188	Up	Glycoproteomics_Up_only
Q9WU84	0.759434	0.283476	Unchange	Q9WU84_N_142	0.494024	0.244991	Unchange	Unchange
Q9WUU7	0.417	0.279962	Unchange	Q9WUU7_N_186	-0.408573	0.565801	Unchange	Unchange
Q9WUU7	0.417	0.279962	Unchange	Q9WUU7_N_157	0.4976	0.393529	Unchange	Unchange
Q9WUU7	0.417	0.279962	Unchange	Q9WUU7_N_170	1.02514	0.0339602	Up	Glycoproteomics_Up_only
Q9WUU7	0.417	0.279962	Unchange	Q9WUU7_N_158	2.38085	0.00819294	Up	Glycoproteomics_Up_only
Q9WV54	-0.564723	0.136612	Unchange	Q9WV54_N_258	-2.9195	0.0108288	Down	Glycoproteomics_Down_only
Q9WV55	-0.843767	0.206431	Unchange	Q9WV55_N_168	0.713486	0.665253	Unchange	Unchange
Q9WVA4	-0.309767	0.705198	Unchange	Q9WVA4_N_161	-0.22186	0.76689	Unchange	Unchange
Q9WVA4	-0.309767	0.705198	Unchange	Q9WVA4_N_106	-0.366566	0.847014	Unchange	Unchange
Q9WVL0	1.14617	0.196134	Unchange	Q9WVL0_N_115	4.72809	0.0626571	Unchange	Unchange
Q9Z0J0	-0.108679	0.911753	Unchange	Q9Z0J0_N_38	-0.0728537	0.863305	Unchange	Unchange
Q9Z0X1	0.289267	0.54141	Unchange	Q9Z0X1_N_185	0.1266	0.868194	Unchange	Unchange
Q9Z0X1	0.289267	0.54141	Unchange	Q9Z0X1_N_349	3.22726	0.0047252	Up	Glycoproteomics_Up_only
Q9Z1D1	-0.434018	0.0232268	Unchange	Q9Z1D1_N_245	-0.502034	0.537257	Unchange	Unchange
Q9Z2W0	0.445201	0.568548	Unchange	Q9Z2W0_N_407	-3.16296	0.000181247	Down	Glycoproteomics_Down_only
Q9Z2Y8	0.255567	0.639683	Unchange	Q9Z2Y8_N_146	-1.13003	0.262637	Unchange	Unchange
F8VQC1	-0.468044	0.536912	Unchange	F8VQC1_N_150	2.03917	0.0208147	Up	Glycoproteomics_Up_only
K7N6C2	-0.190127	0.862205	Unchange	K7N6C2_N_217	4.39588	0.0295345	Up	Glycoproteomics_Up_only
K7N6C2	-0.190127	0.862205	Unchange	K7N6C2_N_202	3.93459	0.0500253	Unchange	Unchange
K7N6C2	-0.190127	0.862205	Unchange	K7N6C2_N_56	3.16322	0.064619	Unchange	Unchange
Q8BQ46	0.0503922	0.947972	Unchange	Q8BQ46_N_372	-0.0276597	0.934353	Unchange	Unchange
Q8K3M1	-1.78844	0.0972501	Unchange	Q8K3M1_N_161	1.1321	0.155218	Unchange	Unchange
Q9JKY7	1.41723	0.143473	Unchange	Q9JKY7_N_401	2.29365	0.0501026	Unchange	Unchange
Q9JLI0	1.44932	0.102978	Unchange	Q9JLI0_N_198	0.38198	0.285623	Unchange	Unchange

## Sheet: Independent DESs 
Protein ID	log2FC_Proteomics	Pvalue_or_CV_Proteomics	Regulated_Proteomics	Keys_Glycoproteomics	log2FC_Glycoproteomics	Pvalue_or_CV_Glycoproteomics	Regulated_Glycoproteomics	Type
A2AJL3	-0.52739	0.66969	Unchange	A2AJL3_N_220	-3.78093	0.000770371	Down	Glycoproteomics_Down_only
O08553	0.459989	0.348982	Unchange	O08553_N_244	2.76418	0.00768405	Up	Glycoproteomics_Up_only
O08573	0.587693	0.378861	Unchange	O08573_N_278	-2.31452	0.0160661	Down	Glycoproteomics_Down_only
O08709	1.4161	0.0766143	Unchange	O08709_N_17	7.45429	0.00108064	Up	Glycoproteomics_Up_only
O08914	0.439578	0.602988	Unchange	O08914_N_334	2.27179	0.00980009	Up	Glycoproteomics_Up_only
O09012	-0.619022	0.0962255	Unchange	O09012_N_534	-1.89601	0.00455827	Down	Glycoproteomics_Down_only
O09012	-0.619022	0.0962255	Unchange	O09012_N_536	-2.09023	0.009619	Down	Glycoproteomics_Down_only
O09159	-0.778416	0.081677	Unchange	O09159_N_693	-3.05874	0.0177476	Down	Glycoproteomics_Down_only
O09172	0.751567	0.341725	Unchange	O09172_N_101	1.70118	0.0356607	Up	Glycoproteomics_Up_only
O09173	1.8686	0.0855658	Unchange	O09173_N_12	2.6936	0.0049931	Up	Glycoproteomics_Up_only
O35129	0.208233	0.677247	Unchange	O35129_N_103	2.64194	0.0214338	Up	Glycoproteomics_Up_only
O35459	0.7384	0.500044	Unchange	O35459_N_217	2.81758	0.00161484	Up	Glycoproteomics_Up_only
O54749	-0.512828	0.456479	Unchange	O54749_N_403	2.02275	0.0294496	Up	Glycoproteomics_Up_only
O55060	0.653434	0.683472	Unchange	O55060_N_99	2.75977	0.00106062	Up	Glycoproteomics_Up_only
O55135	0.0103779	0.965128	Unchange	O55135_N_74	4.14419	0.0094467	Up	Glycoproteomics_Up_only
O55222	-0.946177	0.0601728	Unchange	O55222_N_202	1.83658	0.0264235	Up	Glycoproteomics_Up_only
O70435	1.13563	0.377021	Unchange	O70435_N_33	3.2768	0.00761167	Up	Glycoproteomics_Up_only
O70570	-1.42253	0.175293	Unchange	O70570_N_170	-2.62524	0.000587381	Down	Glycoproteomics_Down_only
O88342	-0.253499	0.486576	Unchange	O88342_N_356	2.06481	0.0080336	Up	Glycoproteomics_Up_only
O88342	-0.253499	0.486576	Unchange	O88342_N_392	3.78096	0.00509824	Up	Glycoproteomics_Up_only
O88451	1.43557	0.101451	Unchange	O88451_N_160	4.84474	0.000940633	Up	Glycoproteomics_Up_only
O88986	-0.594774	0.224556	Unchange	O88986_N_257	3.38429	0.0105492	Up	Glycoproteomics_Up_only
O89017	-0.531437	0.157237	Unchange	O89017_N_265	-2.92835	0.00278106	Down	Glycoproteomics_Down_only
P00405	0.0915	0.947202	Unchange	P00405_N_221	3.16754	0.00236914	Up	Glycoproteomics_Up_only
P01869	-0.605079	0.116435	Unchange	P01869_N_278	-2.50588	0.00621885	Down	Glycoproteomics_Down_only
P04186	-0.436961	0.242222	Unchange	P04186_N_690	2.02978	0.0344231	Up	Glycoproteomics_Up_only
P05202	0.862066	0.284864	Unchange	P05202_N_164	-2.60211	0.00128198	Down	Glycoproteomics_Down_only
P07309	-0.467614	0.60715	Unchange	P07309_N_118	2.06336	0.00367468	Up	Glycoproteomics_Up_only
P07759	1.1992	0.16001	Unchange	P07759_N_185	-4.20045	0.00251866	Down	Glycoproteomics_Down_only
P10649	1.12947	0.378198	Unchange	P10649_N_74	4.40735	0.000784675	Up	Glycoproteomics_Up_only
P11276	0.391734	0.367335	Unchange	P11276_N_1859	2.37087	0.00433541	Up	Glycoproteomics_Up_only
P11276	0.391734	0.367335	Unchange	P11276_N_1006	-3.91252	0.00896169	Down	Glycoproteomics_Down_only
P11352	0.702	0.388013	Unchange	P11352_N_106	4.48655	0.0235342	Up	Glycoproteomics_Up_only
P12815	-0.0934035	0.829592	Unchange	P12815_N_81	3.11209	0.0227065	Up	Glycoproteomics_Up_only
P13634	-0.5756	0.0285036	Unchange	P13634_N_28	0.697743	0.0122436	Up	Glycoproteomics_Up_only
P13634	-0.5756	0.0285036	Unchange	P13634_N_25	0.697743	0.0122436	Up	Glycoproteomics_Up_only
P14152	0.845266	0.364562	Unchange	P14152_N_186	-3.67264	0.00133915	Down	Glycoproteomics_Down_only
P14685	-0.283799	0.447822	Unchange	P14685_N_121	2.30842	0.0227279	Up	Glycoproteomics_Up_only
P16332	-0.127066	0.623529	Unchange	P16332_N_505	2.14575	0.021575	Up	Glycoproteomics_Up_only
P16546	-0.0992661	0.797038	Unchange	P16546_N_2432	3.44037	0.000998826	Up	Glycoproteomics_Up_only
P16675	-0.392724	0.378485	Unchange	P16675_N_327	-2.38227	0.0138487	Down	Glycoproteomics_Down_only
P16858	1.4556	0.251709	Unchange	P16858_N_153	-2.65578	0.0378181	Down	Glycoproteomics_Down_only
P16858	1.4556	0.251709	Unchange	P16858_N_147	2.80702	0.00764469	Up	Glycoproteomics_Up_only
P19096	0.515434	0.416953	Unchange	P19096_N_1469	2.98797	0.00621083	Up	Glycoproteomics_Up_only
P19096	0.515434	0.416953	Unchange	P19096_N_1975	6.62847	0.00249293	Up	Glycoproteomics_Up_only
P20152	0.00940005	0.993178	Unchange	P20152_N_212	-5.57513	0.00443343	Down	Glycoproteomics_Down_only
P20918	-0.294234	0.466668	Unchange	P20918_N_136	3.87655	0.00511222	Up	Glycoproteomics_Up_only
P20918	-0.294234	0.466668	Unchange	P20918_N_150	3.07126	0.00753841	Up	Glycoproteomics_Up_only
P23116	0.0961005	0.916559	Unchange	P23116_N_433	2.40419	0.00592707	Up	Glycoproteomics_Up_only
P24270	1.9551	0.0701245	Unchange	P24270_N_433	-5.92354	0.00149982	Down	Glycoproteomics_Down_only
P24270	1.9551	0.0701245	Unchange	P24270_N_148	6.278	0.013993	Up	Glycoproteomics_Up_only
P24270	1.9551	0.0701245	Unchange	P24270_N_439	2.50495	0.00166633	Up	Glycoproteomics_Up_only
P26039	-0.0256335	0.939815	Unchange	P26039_N_1669	2.99156	0.00129972	Up	Glycoproteomics_Up_only
P26039	-0.0256335	0.939815	Unchange	P26039_N_2206	1.41449	0.0302698	Up	Glycoproteomics_Up_only
P26443	1.6167	0.116337	Unchange	P26443_N_196	-3.1355	0.00719664	Down	Glycoproteomics_Down_only
P28271	0.744066	0.0625835	Unchange	P28271_N_347	2.39896	0.0231665	Up	Glycoproteomics_Up_only
P28665	0.3339	0.412608	Unchange	P28665_N_286	-2.22845	0.012659	Down	Glycoproteomics_Down_only
P28665	0.3339	0.412608	Unchange	P28665_N_294	-2.0096	0.00131625	Down	Glycoproteomics_Down_only
P28665	0.3339	0.412608	Unchange	P28665_N_285	-2.10538	0.0247628	Down	Glycoproteomics_Down_only
P28665	0.3339	0.412608	Unchange	P28665_N_993	-2.95602	0.00285358	Down	Glycoproteomics_Down_only
P30999	-1.23882	0.269096	Unchange	P30999_N_609	1.57778	0.00871806	Up	Glycoproteomics_Up_only
P31001	-2.1545	0.165417	Unchange	P31001_N_287	2.52983	0.00675181	Up	Glycoproteomics_Up_only
P35492	0.379367	0.518154	Unchange	P35492_N_408	2.76708	0.0200835	Up	Glycoproteomics_Up_only
P35980	0.917538	0.338595	Unchange	P35980_N_40	4.01718	0.00778126	Up	Glycoproteomics_Up_only
P38647	0.227701	0.162523	Unchange	P38647_N_64	2.67545	0.00981906	Up	Glycoproteomics_Up_only
P40124	-0.113533	0.710439	Unchange	P40124_N_357	2.56653	0.0332951	Up	Glycoproteomics_Up_only
P40142	0.904366	0.0743687	Unchange	P40142_N_344	4.74102	0.0126104	Up	Glycoproteomics_Up_only
P41216	0.521434	0.436685	Unchange	P41216_N_383	3.12688	0.0371929	Up	Glycoproteomics_Up_only
P42932	-0.0248992	0.939286	Unchange	P42932_N_267	2.47244	0.0123911	Up	Glycoproteomics_Up_only
P45376	-0.716901	0.179797	Unchange	P45376_N_9	-1.31265	0.0430656	Down	Glycoproteomics_Down_only
P47791	0.123233	0.71642	Unchange	P47791_N_139	3.14193	0.00413704	Up	Glycoproteomics_Up_only
P47962	0.761667	0.515082	Unchange	P47962_N_230	2.55322	0.000850942	Up	Glycoproteomics_Up_only
P47962	0.761667	0.515082	Unchange	P47962_N_229	2.17397	0.0292361	Up	Glycoproteomics_Up_only
P48024	0.214599	0.627398	Unchange	P48024_N_70	3.00228	0.00261282	Up	Glycoproteomics_Up_only
P48758	0.182667	0.761923	Unchange	P48758_N_137	3.57208	0.0185195	Up	Glycoproteomics_Up_only
P49429	1.4377	0.126301	Unchange	P49429_N_380	-1.50889	0.0391219	Down	Glycoproteomics_Down_only
P50171	-0.589229	0.150952	Unchange	P50171_N_151	3.01859	0.00877263	Up	Glycoproteomics_Up_only
P50431	0.9767	0.279747	Unchange	P50431_N_183	3.99672	0.0113703	Up	Glycoproteomics_Up_only
P52196	0.574733	0.350107	Unchange	P52196_N_158	4.0288	0.0489193	Up	Glycoproteomics_Up_only
P52825	-0.957867	0.10804	Unchange	P52825_N_73	3.80546	0.0053534	Up	Glycoproteomics_Up_only
P53395	0.486602	0.518871	Unchange	P53395_N_335	2.28159	0.0468285	Up	Glycoproteomics_Up_only
P53395	0.486602	0.518871	Unchange	P53395_N_326	2.04683	0.0451461	Up	Glycoproteomics_Up_only
P53657	1.23733	0.137745	Unchange	P53657_N_118	6.01127	7.79e-05	Up	Glycoproteomics_Up_only
P53657	1.23733	0.137745	Unchange	P53657_N_206	2.95373	0.0286768	Up	Glycoproteomics_Up_only
P55096	0.969233	0.309125	Unchange	P55096_N_475	-5.12133	0.00270327	Down	Glycoproteomics_Down_only
P56593	1.3288	0.290991	Unchange	P56593_N_470	3.01105	0.00321011	Up	Glycoproteomics_Up_only
P60229	-0.316996	0.515258	Unchange	P60229_N_361	2.61091	0.0120072	Up	Glycoproteomics_Up_only
P60335	-0.1181	0.820041	Unchange	P60335_N_89	2.46894	0.000465618	Up	Glycoproteomics_Up_only
P60335	-0.1181	0.820041	Unchange	P60335_N_84	2.59062	0.00145647	Up	Glycoproteomics_Up_only
P61161	0.1494	0.788522	Unchange	P61161_N_205	3.61747	0.00166832	Up	Glycoproteomics_Up_only
P61514	0.014878	0.962193	Unchange	P61514_N_72	4.27615	0.00205887	Up	Glycoproteomics_Up_only
P61982	-0.171933	0.627597	Unchange	P61982_N_229	2.2868	0.0164467	Up	Glycoproteomics_Up_only
P61982	-0.171933	0.627597	Unchange	P61982_N_178	2.55715	0.0444375	Up	Glycoproteomics_Up_only
P62192	0.683846	0.381832	Unchange	P62192_N_241	3.5216	0.000825258	Up	Glycoproteomics_Up_only
P62245	0.539799	0.398012	Unchange	P62245_N_64	3.8534	0.000298965	Up	Glycoproteomics_Up_only
P62334	0.301339	0.302261	Unchange	P62334_N_339	2.45053	0.00272634	Up	Glycoproteomics_Up_only
P62702	0.548166	0.241753	Unchange	P62702_N_179	4.43965	0.00118282	Up	Glycoproteomics_Up_only
P62751	1.0163	0.0545218	Unchange	P62751_N_93	3.3581	0.0011443	Up	Glycoproteomics_Up_only
P62889	0.875662	0.488919	Unchange	P62889_N_50	4.08798	0.000841356	Up	Glycoproteomics_Up_only
P63038	1.38493	0.18633	Unchange	P63038_N_415	-3.9096	0.00827675	Down	Glycoproteomics_Down_only
P63101	0.573033	0.146564	Unchange	P63101_N_224	2.99068	0.00521591	Up	Glycoproteomics_Up_only
P63158	0.0815334	0.863233	Unchange	P63158_N_37	6.8475	0.00361044	Up	Glycoproteomics_Up_only
P63260	0.592255	0.773715	Unchange	P63260_N_12	-3.09964	0.0430309	Down	Glycoproteomics_Down_only
P68254	-0.4298	0.000307482	Unchange	P68254_N_108	3.61848	0.00122902	Up	Glycoproteomics_Up_only
P68373	0.576434	0.316915	Unchange	P68373_N_293	3.5811	0.00454203	Up	Glycoproteomics_Up_only
P70372	-0.183621	0.504782	Unchange	P70372_N_30	3.37457	0.00418977	Up	Glycoproteomics_Up_only
P80313	-0.090332	0.864089	Unchange	P80313_N_25	3.26912	0.0150706	Up	Glycoproteomics_Up_only
P80313	-0.090332	0.864089	Unchange	P80313_N_402	2.0146	0.0152609	Up	Glycoproteomics_Up_only
P97429	0.415167	0.326239	Unchange	P97429_N_125	1.21326	0.0247497	Up	Glycoproteomics_Up_only
P97494	0.537334	0.273395	Unchange	P97494_N_598	3.41949	0.0293218	Up	Glycoproteomics_Up_only
P97807	0.284067	0.759165	Unchange	P97807_N_447	2.63447	0.00123825	Up	Glycoproteomics_Up_only
P97807	0.284067	0.759165	Unchange	P97807_N_185	-4.09529	0.000356878	Down	Glycoproteomics_Down_only
P97872	1.44317	0.0863535	Unchange	P97872_N_62	4.35233	0.0209957	Up	Glycoproteomics_Up_only
P99027	1.61817	0.0769946	Unchange	P99027_N_15	2.1844	0.00243534	Up	Glycoproteomics_Up_only
Q01405	-0.217267	0.585918	Unchange	Q01405_N_239	2.10131	0.0440565	Up	Glycoproteomics_Up_only
Q01853	0.638733	0.123308	Unchange	Q01853_N_401	5.2178	0.0321736	Up	Glycoproteomics_Up_only
Q01853	0.638733	0.123308	Unchange	Q01853_N_533	3.27812	0.000424884	Up	Glycoproteomics_Up_only
Q05816	0.11268	0.875378	Unchange	Q05816_N_124	3.77625	0.000360728	Up	Glycoproteomics_Up_only
Q05920	1.34797	0.125864	Unchange	Q05920_N_409	5.377	0.0113237	Up	Glycoproteomics_Up_only
Q2TPA8	-0.0350005	0.958522	Unchange	Q2TPA8_N_216	2.98908	4.34e-05	Up	Glycoproteomics_Up_only
Q3TMH2	-0.967356	0.137239	Unchange	Q3TMH2_N_183	1.80747	0.0383451	Up	Glycoproteomics_Up_only
Q3UEG6	0.973368	0.391054	Unchange	Q3UEG6_N_475	3.7112	0.0329496	Up	Glycoproteomics_Up_only
Q3V3R4	-1.42136	0.0579736	Unchange	Q3V3R4_N_882	-1.28206	0.0455072	Down	Glycoproteomics_Down_only
Q5XJY5	0.295633	0.776889	Unchange	Q5XJY5_N_477	2.91077	0.00494675	Up	Glycoproteomics_Up_only
Q60737	0.406916	0.565115	Unchange	Q60737_N_117	-1.96839	0.00290824	Down	Glycoproteomics_Down_only
Q60932	-0.7388	0.521734	Unchange	Q60932_N_251	2.95525	0.00263585	Up	Glycoproteomics_Up_only
Q60936	-1.07071	0.12871	Unchange	Q60936_N_636	3.15189	0.00396999	Up	Glycoproteomics_Up_only
Q61425	0.246333	0.351005	Unchange	Q61425_N_147	3.21707	0.00411576	Up	Glycoproteomics_Up_only
Q61425	0.246333	0.351005	Unchange	Q61425_N_158	3.79705	0.00423897	Up	Glycoproteomics_Up_only
Q61598	0.571566	0.198512	Unchange	Q61598_N_315	3.44922	0.00129042	Up	Glycoproteomics_Up_only
Q61646	0.711682	0.284013	Unchange	Q61646_N_256	-3.79545	0.0096801	Down	Glycoproteomics_Down_only
Q61694	0.377501	0.799901	Unchange	Q61694_N_269	3.36887	0.00627914	Up	Glycoproteomics_Up_only
Q61838	-0.0208664	0.943358	Unchange	Q61838_N_1385	-4.7613	0.00599612	Down	Glycoproteomics_Down_only
Q61838	-0.0208664	0.943358	Unchange	Q61838_N_881	-2.82047	0.0276083	Down	Glycoproteomics_Down_only
Q62093	0.734028	0.108816	Unchange	Q62093_N_20	3.1242	0.00161707	Up	Glycoproteomics_Up_only
Q62095	-0.192501	0.59204	Unchange	Q62095_N_435	3.0042	0.0328731	Up	Glycoproteomics_Up_only
Q62418	-1.23764	0.116974	Unchange	Q62418_N_83	2.87853	0.0212295	Up	Glycoproteomics_Up_only
Q64105	0.183333	0.647544	Unchange	Q64105_N_155	2.81714	0.00587084	Up	Glycoproteomics_Up_only
Q64458	1.89703	0.176007	Unchange	Q64458_N_49	2.95018	0.0289774	Up	Glycoproteomics_Up_only
Q64727	-0.5262	0.141312	Unchange	Q64727_N_807	3.13106	9.83e-06	Up	Glycoproteomics_Up_only
Q68FD5	0.384267	0.414542	Unchange	Q68FD5_N_376	3.24743	0.0105709	Up	Glycoproteomics_Up_only
Q68FD5	0.384267	0.414542	Unchange	Q68FD5_N_1464	3.20277	0.0125811	Up	Glycoproteomics_Up_only
Q6PB66	-0.583367	0.216815	Unchange	Q6PB66_N_497	3.98255	1.03e-05	Up	Glycoproteomics_Up_only
Q6ZQ38	0.0820999	0.857797	Unchange	Q6ZQ38_N_1054	2.52633	0.010887	Up	Glycoproteomics_Up_only
Q6ZWV7	0.425994	0.572001	Unchange	Q6ZWV7_N_62	3.66646	0.00701003	Up	Glycoproteomics_Up_only
Q76MZ3	-0.693067	0.11555	Unchange	Q76MZ3_N_553	3.73467	0.000561487	Up	Glycoproteomics_Up_only
Q78PY7	0.707267	0.191308	Unchange	Q78PY7_N_416	3.40139	0.0048502	Up	Glycoproteomics_Up_only
Q78PY7	0.707267	0.191308	Unchange	Q78PY7_N_168	1.99675	0.000274758	Up	Glycoproteomics_Up_only
Q7M6Y3	-0.0051899	0.985212	Unchange	Q7M6Y3_N_105	2.74813	0.0108978	Up	Glycoproteomics_Up_only
Q80X90	-0.155499	0.476195	Unchange	Q80X90_N_2570	2.25922	0.000712066	Up	Glycoproteomics_Up_only
Q80X90	-0.155499	0.476195	Unchange	Q80X90_N_79	3.18908	0.0147102	Up	Glycoproteomics_Up_only
Q80X90	-0.155499	0.476195	Unchange	Q80X90_N_1398	2.29873	0.0128526	Up	Glycoproteomics_Up_only
Q80XN0	1.0572	0.398761	Unchange	Q80XN0_N_192	4.0698	0.00671182	Up	Glycoproteomics_Up_only
Q811D0	-1.52904	0.191227	Unchange	Q811D0_N_617	-1.66962	0.0107167	Down	Glycoproteomics_Down_only
Q8BGC4	0.0899328	0.927625	Unchange	Q8BGC4_N_75	2.14699	0.0346282	Up	Glycoproteomics_Up_only
Q8BI84	-0.230116	0.821558	Unchange	Q8BI84_N_1303	2.14945	0.00235331	Up	Glycoproteomics_Up_only
Q8BIJ6	-0.943534	0.161473	Unchange	Q8BIJ6_N_736	1.92316	0.0179958	Up	Glycoproteomics_Up_only
Q8BK64	-0.051988	0.92072	Unchange	Q8BK64_N_256	-0.713513	0.00168916	Down	Glycoproteomics_Down_only
Q8BTM8	-0.700733	0.225091	Unchange	Q8BTM8_N_948	1.94341	0.0085688	Up	Glycoproteomics_Up_only
Q8BWF0	0.104634	0.906084	Unchange	Q8BWF0_N_415	3.18079	0.00746775	Up	Glycoproteomics_Up_only
Q8BWU8	-0.94423	0.213986	Unchange	Q8BWU8_N_468	-2.29849	0.00248571	Down	Glycoproteomics_Down_only
Q8BYK6	-0.557756	0.497413	Unchange	Q8BYK6_N_175	-2.26693	0.0100619	Down	Glycoproteomics_Down_only
Q8C196	1.6021	0.152397	Unchange	Q8C196_N_135	4.41336	0.00793633	Up	Glycoproteomics_Up_only
Q8CAQ8	-1.2248	0.124671	Unchange	Q8CAQ8_N_601	3.08346	0.000430348	Up	Glycoproteomics_Up_only
Q8CC88	-0.586234	0.231199	Unchange	Q8CC88_N_1343	2.17443	0.00111728	Up	Glycoproteomics_Up_only
Q8CC88	-0.586234	0.231199	Unchange	Q8CC88_N_1413	1.91751	0.0323847	Up	Glycoproteomics_Up_only
Q8CDN6	0.570667	0.137621	Unchange	Q8CDN6_N_139	3.37678	0.00230298	Up	Glycoproteomics_Up_only
Q8CGC7	-0.102567	0.880984	Unchange	Q8CGC7_N_429	2.6883	0.00249781	Up	Glycoproteomics_Up_only
Q8CGC7	-0.102567	0.880984	Unchange	Q8CGC7_N_1247	2.78523	0.0339336	Up	Glycoproteomics_Up_only
Q8CHR6	-0.234708	0.55463	Unchange	Q8CHR6_N_713	1.6057	0.0241168	Up	Glycoproteomics_Up_only
Q8CIB5	-0.6201	0.171665	Unchange	Q8CIB5_N_433	3.31063	0.0145593	Up	Glycoproteomics_Up_only
Q8CIM7	0.937867	0.191042	Unchange	Q8CIM7_N_401	3.22143	0.0335529	Up	Glycoproteomics_Up_only
Q8K0E8	0.265167	0.518241	Unchange	Q8K0E8_N_384	-4.61098	0.000454632	Down	Glycoproteomics_Down_only
Q8K2C9	0.04046	0.946743	Unchange	Q8K2C9_N_79	2.73607	0.00251044	Up	Glycoproteomics_Up_only
Q8R3Q6	0.144199	0.824088	Unchange	Q8R3Q6_N_35	3.69478	0.000278259	Up	Glycoproteomics_Up_only
Q8VBT2	0.87565	0.157709	Unchange	Q8VBT2_N_89	3.00098	0.00474493	Up	Glycoproteomics_Up_only
Q8VBZ3	-1.61647	0.0518048	Unchange	Q8VBZ3_N_295	-3.25788	0.0159937	Down	Glycoproteomics_Down_only
Q8VCN5	0.921335	0.22716	Unchange	Q8VCN5_N_369	4.29327	0.0287237	Up	Glycoproteomics_Up_only
Q8VCU1	2.50275	0.133533	Unchange	Q8VCU1_N_311	-4.70209	0.00356582	Down	Glycoproteomics_Down_only
Q8VCX1	1.0146	0.222141	Unchange	Q8VCX1_N_2	2.78628	0.00108931	Up	Glycoproteomics_Up_only
Q8VEK3	0.0178	0.944845	Unchange	Q8VEK3_N_56	2.00496	0.0358724	Up	Glycoproteomics_Up_only
Q91V41	0.247166	0.599402	Unchange	Q91V41_N_111	3.04436	0.000166521	Up	Glycoproteomics_Up_only
Q91V92	0.811934	0.143826	Unchange	Q91V92_N_75	3.3056	0.00538282	Up	Glycoproteomics_Up_only
Q91VA0	0.9402	0.178682	Unchange	Q91VA0_N_469	6.02862	0.000196925	Up	Glycoproteomics_Up_only
Q91VD9	-0.2729	0.763924	Unchange	Q91VD9_N_365	2.96222	0.0117182	Up	Glycoproteomics_Up_only
Q91VR5	0.244667	0.596675	Unchange	Q91VR5_N_360	2.81714	0.0303893	Up	Glycoproteomics_Up_only
Q91X52	0.22355	0.513444	Unchange	Q91X52_N_133	2.47342	0.0120929	Up	Glycoproteomics_Up_only
Q91YT0	-0.3769	0.682508	Unchange	Q91YT0_N_277	-2.39271	0.000123572	Down	Glycoproteomics_Down_only
Q91ZA3	-0.0106996	0.981473	Unchange	Q91ZA3_N_620	3.51675	0.00290603	Up	Glycoproteomics_Up_only
Q91ZX7	0.364933	0.705846	Unchange	Q91ZX7_N_3827	2.37191	0.0168931	Up	Glycoproteomics_Up_only
Q921G7	-0.214101	0.627252	Unchange	Q921G7_N_548	-5.03394	0.000779489	Down	Glycoproteomics_Down_only
Q921I1	0.398167	0.205274	Unchange	Q921I1_N_513	-5.85148	0.0132575	Down	Glycoproteomics_Down_only
Q921I1	0.398167	0.205274	Unchange	Q921I1_N_636	6.87729	0.00853238	Up	Glycoproteomics_Up_only
Q924Z4	0.125976	0.673663	Unchange	Q924Z4_N_19	-2.64746	0.0232745	Down	Glycoproteomics_Down_only
Q99JT9	0.175287	0.725591	Unchange	Q99JT9_N_60	3.15187	0.00364578	Up	Glycoproteomics_Up_only
Q99JW2	-0.52236	0.379602	Unchange	Q99JW2_N_335	-3.54972	0.000675445	Down	Glycoproteomics_Down_only
Q99K67	0.251744	0.430232	Unchange	Q99K67_N_452	-4.36787	0.000199908	Down	Glycoproteomics_Down_only
Q99K67	0.251744	0.430232	Unchange	Q99K67_N_190	2.0808	0.033233	Up	Glycoproteomics_Up_only
Q99KC8	-0.552767	0.17354	Unchange	Q99KC8_N_542	2.80882	4.34e-05	Up	Glycoproteomics_Up_only
Q99KC8	-0.552767	0.17354	Unchange	Q99KC8_N_300	2.12472	0.0140802	Up	Glycoproteomics_Up_only
Q99KI0	-0.618967	0.466713	Unchange	Q99KI0_N_755	-4.97603	0.00100656	Down	Glycoproteomics_Down_only
Q99KI0	-0.618967	0.466713	Unchange	Q99KI0_N_446	0.673073	0.00402689	Up	Glycoproteomics_Up_only
Q99KP6	-0.555116	0.187386	Unchange	Q99KP6_N_295	3.29792	0.00280459	Up	Glycoproteomics_Up_only
Q99L04	0.929822	0.0920746	Unchange	Q99L04_N_247	2.795	0.00387186	Up	Glycoproteomics_Up_only
Q99LF4	0.158733	0.837638	Unchange	Q99LF4_N_337	3.00735	0.0279222	Up	Glycoproteomics_Up_only
Q99MN9	-0.0871665	0.825128	Unchange	Q99MN9_N_161	3.61324	0.00122419	Up	Glycoproteomics_Up_only
Q99PL5	0.860934	0.323024	Unchange	Q99PL5_N_91	-3.42436	0.00803841	Down	Glycoproteomics_Down_only
Q99PT1	0.0380955	0.876593	Unchange	Q99PT1_N_195	2.18686	0.00189657	Up	Glycoproteomics_Up_only
Q9CQA3	-0.509168	0.0794292	Unchange	Q9CQA3_N_250	2.89038	0.0287621	Up	Glycoproteomics_Up_only
Q9CQR4	0.273196	0.274269	Unchange	Q9CQR4_N_87	3.44646	0.00230632	Up	Glycoproteomics_Up_only
Q9CXN7	0.536633	0.211092	Unchange	Q9CXN7_N_43	3.93985	0.0187586	Up	Glycoproteomics_Up_only
Q9CXW4	1.22373	0.227885	Unchange	Q9CXW4_N_98	3.17352	0.00608429	Up	Glycoproteomics_Up_only
Q9CZ42	-0.316678	0.56328	Unchange	Q9CZ42_N_236	2.1899	0.0168947	Up	Glycoproteomics_Up_only
Q9CZN7	0.749867	0.167563	Unchange	Q9CZN7_N_78	2.77856	0.0181343	Up	Glycoproteomics_Up_only
Q9D0F9	0.327567	0.480314	Unchange	Q9D0F9_N_265	2.77694	0.00465618	Up	Glycoproteomics_Up_only
Q9D5J6	-0.727433	0.368483	Unchange	Q9D5J6_N_68	2.38608	2.52e-05	Up	Glycoproteomics_Up_only
Q9D6R2	-1.05664	0.270729	Unchange	Q9D6R2_N_67	2.78788	0.00164596	Up	Glycoproteomics_Up_only
Q9D7X3	0.465606	0.627638	Unchange	Q9D7X3_N_41	2.45414	0.00814836	Up	Glycoproteomics_Up_only
Q9DAW9	0.0607141	0.816853	Unchange	Q9DAW9_N_74	3.55189	0.0219457	Up	Glycoproteomics_Up_only
Q9DB77	-0.463167	0.550899	Unchange	Q9DB77_N_303	2.66543	0.0295747	Up	Glycoproteomics_Up_only
Q9DB77	-0.463167	0.550899	Unchange	Q9DB77_N_365	1.82723	0.032895	Up	Glycoproteomics_Up_only
Q9DBA8	0.5032	0.381659	Unchange	Q9DBA8_N_395	3.58084	0.00600302	Up	Glycoproteomics_Up_only
Q9DBB8	0.448844	0.627135	Unchange	Q9DBB8_N_280	2.16829	0.0240503	Up	Glycoproteomics_Up_only
Q9DBC0	-1.2283	0.256288	Unchange	Q9DBC0_N_368	2.30362	0.0155848	Up	Glycoproteomics_Up_only
Q9DBF1	1.31007	0.104914	Unchange	Q9DBF1_N_56	-4.90209	0.00033005	Down	Glycoproteomics_Down_only
Q9DBJ1	0.526733	0.374209	Unchange	Q9DBJ1_N_135	4.54614	0.00092306	Up	Glycoproteomics_Up_only
Q9DBK0	-1.1272	0.161869	Unchange	Q9DBK0_N_465	2.32021	0.00031356	Up	Glycoproteomics_Up_only
Q9DCG6	0.7501	0.362558	Unchange	Q9DCG6_N_98	4.20991	0.00145935	Up	Glycoproteomics_Up_only
Q9DCG6	0.7501	0.362558	Unchange	Q9DCG6_N_43	3.98261	0.0125667	Up	Glycoproteomics_Up_only
Q9DCN1	-0.585608	0.375881	Unchange	Q9DCN1_N_315	2.54614	0.0420243	Up	Glycoproteomics_Up_only
Q9DCN2	0.931234	0.179347	Unchange	Q9DCN2_N_210	3.8751	0.00114409	Up	Glycoproteomics_Up_only
Q9DCY0	0.0584189	0.916978	Unchange	Q9DCY0_N_268	2.74273	0.0180397	Up	Glycoproteomics_Up_only
Q9EPU0	-0.716293	0.304381	Unchange	Q9EPU0_N_145	2.28911	0.00243624	Up	Glycoproteomics_Up_only
Q9EQF5	0.808503	0.141221	Unchange	Q9EQF5_N_454	4.43124	0.00103093	Up	Glycoproteomics_Up_only
Q9EQK5	0.145566	0.761278	Unchange	Q9EQK5_N_24	2.91914	0.0114652	Up	Glycoproteomics_Up_only
Q9ET01	1.18147	0.128106	Unchange	Q9ET01_N_275	4.90708	0.00322255	Up	Glycoproteomics_Up_only
Q9JHW2	1.28343	0.0585868	Unchange	Q9JHW2_N_95	3.97001	0.0164915	Up	Glycoproteomics_Up_only
Q9JHW4	-0.718979	0.259171	Unchange	Q9JHW4_N_427	1.87924	0.0102202	Up	Glycoproteomics_Up_only
Q9JJU8	-0.335833	0.519212	Unchange	Q9JJU8_N_71	2.38511	0.00906025	Up	Glycoproteomics_Up_only
Q9JKR6	1.406	0.13727	Unchange	Q9JKR6_N_931	-3.39017	0.0158807	Down	Glycoproteomics_Down_only
Q9JMD3	1.25674	0.186832	Unchange	Q9JMD3_N_44	3.08289	0.00222849	Up	Glycoproteomics_Up_only
Q9R092	1.21549	0.179046	Unchange	Q9R092_N_260	2.7182	0.0233453	Up	Glycoproteomics_Up_only
Q9R0H0	1.3156	0.112699	Unchange	Q9R0H0_N_557	3.25044	0.00338735	Up	Glycoproteomics_Up_only
Q9R0P3	1.27647	0.243982	Unchange	Q9R0P3_N_108	2.94383	0.00382842	Up	Glycoproteomics_Up_only
Q9R1P0	0.385466	0.0912053	Unchange	Q9R1P0_N_166	3.12631	0.000579269	Up	Glycoproteomics_Up_only
Q9R1P3	-0.384834	0.66478	Unchange	Q9R1P3_N_71	-1.47813	0.0123342	Down	Glycoproteomics_Down_only
Q9R1P3	-0.384834	0.66478	Unchange	Q9R1P3_N_82	-2.59656	0.00138226	Down	Glycoproteomics_Down_only
Q9WU79	0.414348	0.633811	Unchange	Q9WU79_N_421	2.17662	0.0144188	Up	Glycoproteomics_Up_only
Q9WUU7	0.417	0.279962	Unchange	Q9WUU7_N_170	1.02514	0.0339602	Up	Glycoproteomics_Up_only
Q9WUU7	0.417	0.279962	Unchange	Q9WUU7_N_158	2.38085	0.00819294	Up	Glycoproteomics_Up_only
Q9WV54	-0.564723	0.136612	Unchange	Q9WV54_N_258	-2.9195	0.0108288	Down	Glycoproteomics_Down_only
Q9Z0X1	0.289267	0.54141	Unchange	Q9Z0X1_N_349	3.22726	0.0047252	Up	Glycoproteomics_Up_only
Q9Z2W0	0.445201	0.568548	Unchange	Q9Z2W0_N_407	-3.16296	0.000181247	Down	Glycoproteomics_Down_only
F8VQC1	-0.468044	0.536912	Unchange	F8VQC1_N_150	2.03917	0.0208147	Up	Glycoproteomics_Up_only
K7N6C2	-0.190127	0.862205	Unchange	K7N6C2_N_217	4.39588	0.0295345	Up	Glycoproteomics_Up_only
