# Supplementary material for: Signatures of proteomics and glycoproteomics revealed liraglutide ameliorates MASLD by regulating specific metabolic homeostasis in mice
Source: J Pharm Anal. 2025 Mar 19;15(11):101273. doi: 10.1016/j.jpha.2025.101273 (PMC12688686; doi:10.1016/j.jpha.2025.101273)
Supplement: Multimedia component 5 [file mmc5.xlsx]

## Sheet: DEPs InDESs GO
	ONTOLOGY	ID	Description	GeneRatio	BgRatio	pvalue	p.adjust	qvalue	geneID	Count
GO:0044282	BP	GO:0044282	small molecule catabolic process	42/352	353/28891	6.81005e-29	2.50678e-25	1.9319e-25	Aldh1a7/Ada/Fabp1/Uox/Scp2/Pfkm/Crat/Arg1/Acaa2/Hibadh/Lonp2/Aldh6a1/Decr2/Faah/Pex5/Hgd/Gcat/Got2/Gapdh/Glud1/Hal/Hpd/Shmt1/Cpt2/Dbt/Abcd3/Agxt2/Hadh/Aldh5a1/Dpyd/Sds/Akr1d1/Dcxr/Etfdh/Aass/Shmt2/Amdhd1/Dhdh/Hsd17b6/Acox1/Esd/Prodh	42
GO:0006520	BP	GO:0006520	amino acid metabolic process	35/352	272/28891	2.21891e-25	4.0839e-22	3.14735e-22	Bhmt/Comt/Pcmt1/Gmps/Arg1/Pm20d1/Hibadh/Aldh6a1/Txnrd1/Mecp2/Gclm/Hgd/Gcat/Got2/Glud1/Hal/Hpd/Shmt1/Dbt/Gclc/Agxt2/Spr/Iars2/Aldh5a1/Cps1/Sds/Cth/Adi1/Acy1/Aass/Shmt2/Amdhd1/Dpys/Nit2/Prodh	35
GO:0016054	BP	GO:0016054	organic acid catabolic process	33/352	241/28891	7.24186e-25	6.66432e-22	5.136e-22	Fabp1/Scp2/Crat/Arg1/Acaa2/Hibadh/Lonp2/Aldh6a1/Decr2/Faah/Pex5/Hgd/Gcat/Got2/Glud1/Hal/Hpd/Shmt1/Cpt2/Dbt/Abcd3/Agxt2/Hadh/Aldh5a1/Sds/Akr1d1/Dcxr/Etfdh/Aass/Shmt2/Amdhd1/Acox1/Prodh	33
GO:0046395	BP	GO:0046395	carboxylic acid catabolic process	33/352	241/28891	7.24186e-25	6.66432e-22	5.136e-22	Fabp1/Scp2/Crat/Arg1/Acaa2/Hibadh/Lonp2/Aldh6a1/Decr2/Faah/Pex5/Hgd/Gcat/Got2/Glud1/Hal/Hpd/Shmt1/Cpt2/Dbt/Abcd3/Agxt2/Hadh/Aldh5a1/Sds/Akr1d1/Dcxr/Etfdh/Aass/Shmt2/Amdhd1/Acox1/Prodh	33
GO:1901605	BP	GO:1901605	alpha-amino acid metabolic process	29/352	194/28891	4.37187e-23	3.21857e-20	2.48046e-20	Bhmt/Comt/Pcmt1/Gmps/Arg1/Hibadh/Aldh6a1/Txnrd1/Mecp2/Gclm/Hgd/Gcat/Got2/Glud1/Hpd/Shmt1/Gclc/Agxt2/Spr/Aldh5a1/Cps1/Sds/Cth/Adi1/Aass/Shmt2/Amdhd1/Nit2/Prodh	29
GO:0006091	BP	GO:0006091	generation of precursor metabolites and energy	40/352	484/28891	1.40367e-21	8.61155e-19	6.63667e-19	Dhtkd1/Slc4a1/Gpd1/Pfkm/Pfkfb1/Coq7/Uqcrh/Mybbp1a/Ndufs2/Pgls/Uqcrq/Ndufb4/Prps1/Ndufa11/Chchd10/Phb2/Eif6/Mdh1/Gapdh/Cat/Aco1/Tkt/Pklr/Hmgb1/Vcp/Acly/Ndufs1/Ndufv1/Etfdh/Aass/Aco2/Sdhb/Shmt2/Pgm1/Shpk/Idh3a/Uqcrc2/Pgam1/Pygl/Acox1	40
GO:0006631	BP	GO:0006631	fatty acid metabolic process	38/352	463/28891	1.93746e-20	1.01883e-17	7.85182e-18	Acnat1/Mgll/Cyp4a14/Cyp4a10/Cyp2d9/Fabp1/Scp2/Aldh3a2/Crat/Cyb5a/Acaa2/Pecr/Lonp2/Decr2/Faah/Pex5/Ech1/Cyp2j5/Eif6/Gpx1/Fasn/Acsl1/Hsd17b8/Cpt2/Abcd3/Cyp2a12/Fabp5/Hadh/Cyp2c29/Cyp2d26/Hacd3/Acly/Acsm1/Etfdh/Acot12/Acox1/Asah1/Cyp2c68	38
GO:0072521	BP	GO:0072521	purine-containing compound metabolic process	37/352	479/28891	4.8192e-19	2.21743e-16	1.70891e-16	Acnat1/Ada/Gpd1/Pcmt1/Uox/Nme2/Gmps/Pdhx/Acaa2/Ndufs2/Macrod1/Pgls/Ndufb4/Prps1/Ndufa11/Txnrd1/Ttr/Mdh1/Fasn/Tkt/Acsl1/Shmt1/Fmo5/Vcp/Vdac1/Dpyd/Acly/Acsm1/Ndufs1/Dcxr/Ndufv1/Sdhb/Shmt2/Shpk/Idh3a/Acot12/Nudt12	37
GO:0002181	BP	GO:0002181	cytoplasmic translation	22/352	148/28891	9.53459e-18	3.89965e-15	3.00535e-15	Rpl27a/Rplp0/Rpl12/Rplp1/Rps6/Rps25/Rpl19/Rpl17/Rps19/Rpl4/Eif3a/Rpl18/Rpl5/Rpl37a/Rps15a/Rps4x/Rpl23a/Rpl30/Rplp2/Hnrnpu/Rpl11/Sh3bgrl	22
GO:0009063	BP	GO:0009063	amino acid catabolic process	18/352	97/28891	1.59014e-16	5.85332e-14	4.51099e-14	Arg1/Hibadh/Aldh6a1/Hgd/Gcat/Got2/Glud1/Hal/Hpd/Shmt1/Dbt/Agxt2/Aldh5a1/Sds/Aass/Shmt2/Amdhd1/Prodh	18
GO:0009117	BP	GO:0009117	nucleotide metabolic process	34/352	497/28891	5.46816e-16	1.82985e-13	1.41021e-13	Acnat1/Ada/Gpd1/Uox/Nme2/Gmps/Pdhx/Acaa2/Ndufs2/Pgls/Ndufb4/Prps1/Ndufa11/Txnrd1/Mdh1/Fasn/Tkt/Acsl1/Shmt1/Fmo5/Vcp/Vdac1/Dpyd/Acly/Acsm1/Ndufs1/Dcxr/Ndufv1/Sdhb/Shpk/Idh3a/Acot12/Nudt12/Dpys	34
GO:0046394	BP	GO:0046394	carboxylic acid biosynthetic process	27/352	321/28891	4.26047e-15	1.3069e-12	1.00719e-12	Bhmt/Mgll/Cyp4a14/Cyp4a10/Gulo/Pecr/Decr2/Rdh9/Eif6/Got2/Fasn/Akr1b1/Hsd17b8/Shmt1/Pklr/Abcd3/Fabp5/Agxt2/Hacd3/Sds/Cth/Akr1d1/Acly/Acsm1/Adi1/Aass/Shmt2	27
GO:0016053	BP	GO:0016053	organic acid biosynthetic process	27/352	324/28891	5.35664e-15	1.51675e-12	1.16892e-12	Bhmt/Mgll/Cyp4a14/Cyp4a10/Gulo/Pecr/Decr2/Rdh9/Eif6/Got2/Fasn/Akr1b1/Hsd17b8/Shmt1/Pklr/Abcd3/Fabp5/Agxt2/Hacd3/Sds/Cth/Akr1d1/Acly/Acsm1/Adi1/Aass/Shmt2	27
GO:0006163	BP	GO:0006163	purine nucleotide metabolic process	31/352	444/28891	6.47727e-15	1.70306e-12	1.3125e-12	Acnat1/Ada/Gpd1/Uox/Nme2/Gmps/Pdhx/Acaa2/Ndufs2/Pgls/Ndufb4/Prps1/Ndufa11/Txnrd1/Mdh1/Fasn/Tkt/Acsl1/Fmo5/Vcp/Vdac1/Acly/Acsm1/Ndufs1/Dcxr/Ndufv1/Sdhb/Shpk/Idh3a/Acot12/Nudt12	31
GO:0015980	BP	GO:0015980	energy derivation by oxidation of organic compounds	26/352	350/28891	2.55809e-13	6.27756e-11	4.83794e-11	Dhtkd1/Gpd1/Pfkm/Coq7/Uqcrh/Mybbp1a/Ndufs2/Uqcrq/Ndufb4/Ndufa11/Chchd10/Mdh1/Cat/Aco1/Hmgb1/Vcp/Acly/Ndufs1/Ndufv1/Aco2/Sdhb/Shmt2/Pgm1/Idh3a/Uqcrc2/Pygl	26
GO:0009060	BP	GO:0009060	aerobic respiration	20/352	196/28891	4.57811e-13	1.05325e-10	8.1171e-11	Dhtkd1/Coq7/Uqcrh/Ndufs2/Uqcrq/Ndufb4/Ndufa11/Chchd10/Mdh1/Cat/Aco1/Vcp/Acly/Ndufs1/Ndufv1/Aco2/Sdhb/Shmt2/Idh3a/Uqcrc2	20
GO:1901606	BP	GO:1901606	alpha-amino acid catabolic process	14/352	78/28891	6.21724e-13	1.34622e-10	1.03749e-10	Arg1/Hibadh/Aldh6a1/Hgd/Gcat/Got2/Glud1/Hpd/Shmt1/Agxt2/Sds/Aass/Shmt2/Prodh	14
GO:0045333	BP	GO:0045333	cellular respiration	22/352	254/28891	8.69983e-13	1.77912e-10	1.37111e-10	Dhtkd1/Gpd1/Coq7/Uqcrh/Mybbp1a/Ndufs2/Uqcrq/Ndufb4/Ndufa11/Chchd10/Mdh1/Cat/Aco1/Vcp/Acly/Ndufs1/Ndufv1/Aco2/Sdhb/Shmt2/Idh3a/Uqcrc2	22
GO:0016042	BP	GO:0016042	lipid catabolic process	24/352	345/28891	8.73843e-12	1.63442e-09	1.2596e-09	Mgll/Fabp1/Scp2/Crat/Nceh1/Acaa2/Plbd1/Iah1/Lonp2/Decr2/Prdx6/Faah/Pex5/Cpt2/Abcd3/Hadh/Cps1/Akr1d1/Pcca/Lrp1/Etfdh/Hsd17b6/Acox1/Asah1	24
GO:0043648	BP	GO:0043648	dicarboxylic acid metabolic process	14/352	94/28891	8.88033e-12	1.63442e-09	1.2596e-09	Gclm/Got2/Mdh1/Glud1/Shmt1/Gclc/Aldh5a1/Acly/Sdhb/Shmt2/Idh3a/Amdhd1/Nit2/Prodh	14
GO:0009112	BP	GO:0009112	nucleobase metabolic process	10/352	36/28891	1.21753e-11	2.13416e-09	1.64474e-09	Ada/Uox/Prps1/Aldh6a1/Ttr/Shmt1/Cps1/Dpyd/Shmt2/Dpys	10
GO:0072329	BP	GO:0072329	monocarboxylic acid catabolic process	16/352	138/28891	1.46426e-11	2.44997e-09	1.88812e-09	Fabp1/Scp2/Crat/Acaa2/Lonp2/Decr2/Faah/Pex5/Cpt2/Abcd3/Agxt2/Hadh/Akr1d1/Dcxr/Etfdh/Acox1	16
GO:0009064	BP	GO:0009064	glutamine family amino acid metabolic process	12/352	69/28891	4.19776e-11	6.71823e-09	5.17755e-09	Gmps/Arg1/Mecp2/Gclm/Got2/Glud1/Gclc/Aldh5a1/Cps1/Amdhd1/Nit2/Prodh	12
GO:0019693	BP	GO:0019693	ribose phosphate metabolic process	24/352	373/28891	4.4476e-11	6.82151e-09	5.25715e-09	Acnat1/Ada/Uox/Nme2/Gmps/Pdhx/Acaa2/Ndufs2/Ndufb4/Prps1/Ndufa11/Fasn/Acsl1/Vcp/Vdac1/Dpyd/Acly/Acsm1/Ndufs1/Ndufv1/Sdhb/Acot12/Dpys/Pygl	24
GO:0044242	BP	GO:0044242	cellular lipid catabolic process	19/352	234/28891	9.82846e-11	1.44714e-08	1.11527e-08	Mgll/Fabp1/Scp2/Crat/Acaa2/Plbd1/Lonp2/Decr2/Prdx6/Faah/Pex5/Cpt2/Abcd3/Hadh/Cps1/Lrp1/Etfdh/Acox1/Asah1	19
GO:0140236	BP	GO:0140236	translation at presynapse	10/352	47/28891	2.20235e-10	3.11802e-08	2.40297e-08	Rpl27a/Rpl12/Rpl17/Rpl4/Rpl5/Rpl37a/Rps15a/Rpl23a/Rplp2/Rpl35	10
GO:0140241	BP	GO:0140241	translation at synapse	10/352	48/28891	2.75204e-10	3.61795e-08	2.78825e-08	Rpl27a/Rpl12/Rpl17/Rpl4/Rpl5/Rpl37a/Rps15a/Rpl23a/Rplp2/Rpl35	10
GO:0140242	BP	GO:0140242	translation at postsynapse	10/352	48/28891	2.75204e-10	3.61795e-08	2.78825e-08	Rpl27a/Rpl12/Rpl17/Rpl4/Rpl5/Rpl37a/Rps15a/Rpl23a/Rplp2/Rpl35	10
GO:0046496	BP	GO:0046496	nicotinamide nucleotide metabolic process	12/352	81/28891	2.9549e-10	3.75068e-08	2.89055e-08	Gpd1/Pgls/Prps1/Txnrd1/Mdh1/Tkt/Fmo5/Vcp/Dcxr/Shpk/Idh3a/Nudt12	12
GO:0019362	BP	GO:0019362	pyridine nucleotide metabolic process	12/352	83/28891	3.95924e-10	4.85798e-08	3.74391e-08	Gpd1/Pgls/Prps1/Txnrd1/Mdh1/Tkt/Fmo5/Vcp/Dcxr/Shpk/Idh3a/Nudt12	12
GO:0120254	BP	GO:0120254	olefinic compound metabolic process	16/352	173/28891	4.47803e-10	5.3173e-08	4.09789e-08	Mgll/Cyp4a14/Cyp4a10/Cyp2d9/Scp2/Dhrs7/Rdh9/Cyp2j5/Rdh7/Gpx1/Cyp2a12/Hsd3b5/Cyp2c29/Cyp2d26/Hsd17b6/Cyp2c68	16
GO:1901361	BP	GO:1901361	organic cyclic compound catabolic process	26/352	491/28891	4.75772e-10	5.47286e-08	4.21778e-08	Comt/Ada/Ptbp1/Uox/Pabpc1/Caprin1/Ago2/Aldh6a1/Ugt2b1/Hgd/Vim/Hpd/Eif3e/Elavl1/Vcp/Lrpprc/Snd1/Ythdf3/Dpyd/Akr1d1/Hnrnpu/Nudt12/Upf1/Dpys/Hsd17b6/Aifm1	26
GO:0006805	BP	GO:0006805	xenobiotic metabolic process	14/352	129/28891	6.77255e-10	7.55447e-08	5.82201e-08	Cyp2d9/Cyp3a11/Nceh1/Ugt2b1/Cyp2j5/Tpmt/Gstm1/Acsl1/Cbr1/Cyp2a12/Fmo5/Cyp2c29/Cyp2d26/Cyp2c68	14
GO:0009062	BP	GO:0009062	fatty acid catabolic process	13/352	109/28891	8.53915e-10	9.24489e-08	7.12477e-08	Fabp1/Scp2/Crat/Acaa2/Lonp2/Decr2/Faah/Pex5/Cpt2/Abcd3/Hadh/Etfdh/Acox1	13
GO:0009259	BP	GO:0009259	ribonucleotide metabolic process	22/352	364/28891	9.46735e-10	9.95695e-08	7.67354e-08	Acnat1/Ada/Uox/Nme2/Gmps/Pdhx/Acaa2/Ndufs2/Ndufb4/Ndufa11/Fasn/Acsl1/Vcp/Vdac1/Dpyd/Acly/Acsm1/Ndufs1/Ndufv1/Sdhb/Acot12/Dpys	22
GO:0072524	BP	GO:0072524	pyridine-containing compound metabolic process	12/352	92/28891	1.34467e-09	1.37493e-07	1.05962e-07	Gpd1/Pgls/Prps1/Txnrd1/Mdh1/Tkt/Fmo5/Vcp/Dcxr/Shpk/Idh3a/Nudt12	12
GO:0009410	BP	GO:0009410	response to xenobiotic stimulus	21/352	346/28891	2.13032e-09	2.11938e-07	1.63335e-07	Cyp2d9/Cyp3a11/Nceh1/Mgst1/Ugt2b1/Gclm/Cyp2j5/Tpmt/Gstm1/Gpx1/Acsl1/Cbr1/Cyp2a12/Ywhaz/Gclc/Fmo5/Hadh/Cyp2c29/Dpyd/Cyp2d26/Cyp2c68	21
GO:0016052	BP	GO:0016052	carbohydrate catabolic process	15/352	167/28891	2.36789e-09	2.2454e-07	1.73047e-07	Dhtkd1/Aldh1a7/Slc4a1/Gpd1/Pfkm/Pfkfb1/Man2b1/Eif6/Gapdh/Pklr/Hmgb1/Pgm1/Dhdh/Pgam1/Pygl	15
GO:0006417	BP	GO:0006417	regulation of translation	23/352	418/28891	2.37899e-09	2.2454e-07	1.73047e-07	Ptbp1/Pabpc1/Rplp1/Caprin1/Eif2s1/Ago2/Eif3b/Eif6/Gapdh/Vim/Aco1/Rpl5/Eif1/Shmt1/Eif3e/Elavl1/Lrpprc/Ythdf3/Hnrnpu/Shmt2/Upf1/Eefsec/Sh3bgrl	23
GO:0006635	BP	GO:0006635	fatty acid beta-oxidation	11/352	77/28891	2.45076e-09	2.25532e-07	1.73811e-07	Fabp1/Scp2/Crat/Acaa2/Lonp2/Pex5/Cpt2/Abcd3/Hadh/Etfdh/Acox1	11
GO:0006979	BP	GO:0006979	response to oxidative stress	22/352	389/28891	3.23291e-09	2.90252e-07	2.23689e-07	Slc4a1/Fabp1/Prdx1/Aldh3a2/Ppp2cb/Coq7/Eif2s1/Mgst1/Ndufs2/Camk2g/Ndufb4/Txnrd1/Prdx6/Pex5/Gclm/Gpx1/Cat/Akr1b1/Gsr/Gclc/Etfdh/Aifm1	22
GO:0140694	BP	GO:0140694	non-membrane-bounded organelle assembly	22/352	402/28891	5.88947e-09	5.1617e-07	3.97798e-07	Krt8/Rplp0/Xrcc5/Csrp3/Rps6/Rps25/Caprin1/Eif2s1/Rcc1/Cds2/Rps19/Eif6/Wdr1/Rpl5/Rpl23a/Actg1/Dbnl/Cltc/Flna/Ythdf3/Hnrnpu/Rpl11	22
GO:0001676	BP	GO:0001676	long-chain fatty acid metabolic process	13/352	128/28891	6.28223e-09	5.37788e-07	4.14458e-07	Mgll/Cyp4a14/Cyp4a10/Cyp2d9/Cyp2j5/Gpx1/Acsl1/Cpt2/Abcd3/Cyp2a12/Cyp2c29/Cyp2d26/Cyp2c68	13
GO:0034248	BP	GO:0034248	regulation of amide metabolic process	24/352	482/28891	7.48228e-09	6.2596e-07	4.8241e-07	Ptbp1/Pabpc1/Rplp1/Caprin1/Eif2s1/Ago2/Eif3b/Eif6/Gapdh/Vim/Aco1/Rpl5/Eif1/Shmt1/Eif3e/Elavl1/Lrpprc/Picalm/Ythdf3/Hnrnpu/Shmt2/Upf1/Eefsec/Sh3bgrl	24
GO:0006144	BP	GO:0006144	purine nucleobase metabolic process	7/352	23/28891	7.78433e-09	6.36758e-07	4.90731e-07	Ada/Uox/Prps1/Ttr/Shmt1/Dpyd/Shmt2	7
GO:0072522	BP	GO:0072522	purine-containing compound biosynthetic process	17/352	241/28891	8.14497e-09	6.51774e-07	5.02304e-07	Ada/Nme2/Gmps/Pdhx/Ndufs2/Ndufb4/Prps1/Ndufa11/Acsl1/Shmt1/Vcp/Vdac1/Acly/Ndufs1/Ndufv1/Sdhb/Shmt2	17
GO:0006739	BP	GO:0006739	NADP metabolic process	9/352	50/28891	8.62251e-09	6.75308e-07	5.20441e-07	Pgls/Prps1/Txnrd1/Mdh1/Tkt/Fmo5/Dcxr/Shpk/Nudt12	9
GO:0009069	BP	GO:0009069	serine family amino acid metabolic process	8/352	36/28891	1.00809e-08	7.73083e-07	5.95793e-07	Txnrd1/Gclm/Shmt1/Gclc/Agxt2/Sds/Cth/Shmt2	8
GO:0009150	BP	GO:0009150	purine ribonucleotide metabolic process	20/352	345/28891	1.12329e-08	8.43843e-07	6.50326e-07	Acnat1/Ada/Uox/Nme2/Gmps/Pdhx/Acaa2/Ndufs2/Ndufb4/Ndufa11/Fasn/Acsl1/Vcp/Vdac1/Acly/Acsm1/Ndufs1/Ndufv1/Sdhb/Acot12	20
GO:0046390	BP	GO:0046390	ribose phosphate biosynthetic process	16/352	218/28891	1.28402e-08	9.45293e-07	7.28511e-07	Ada/Nme2/Gmps/Pdhx/Ndufs2/Ndufb4/Prps1/Ndufa11/Acsl1/Vcp/Vdac1/Acly/Ndufs1/Ndufv1/Sdhb/Pygl	16
GO:0006066	BP	GO:0006066	alcohol metabolic process	20/352	354/28891	1.72746e-08	1.24682e-06	9.60888e-07	Gpd1/Scp2/Aldh3a2/Pecr/Dhrs7/Mecp2/Rdh9/Rdh7/Cat/Akr1b1/Fmo5/Spr/Akr1d1/Lrp1/Aco2/Shpk/Idh3a/Cyb5r3/Hsd17b6/Asah1	20
GO:0005996	BP	GO:0005996	monosaccharide metabolic process	18/352	287/28891	1.84664e-08	1.29153e-06	9.95348e-07	Aldh1a7/Gpd1/Pfkm/Gulo/Pfkfb1/Fggy/Man2b1/Mdh1/Gapdh/Akr1b1/Hmgb1/Gclc/Fabp5/Sds/Dcxr/Pgm1/Dhdh/Pgam1	18
GO:0033559	BP	GO:0033559	unsaturated fatty acid metabolic process	13/352	140/28891	1.86783e-08	1.29153e-06	9.95348e-07	Mgll/Cyp4a14/Cyp4a10/Cyp2d9/Decr2/Cyp2j5/Gpx1/Cyp2a12/Fabp5/Cyp2c29/Cyp2d26/Acox1/Cyp2c68	13
GO:0019439	BP	GO:0019439	aromatic compound catabolic process	23/352	467/28891	1.89467e-08	1.29153e-06	9.95348e-07	Comt/Ada/Ptbp1/Uox/Pabpc1/Caprin1/Ago2/Ugt2b1/Hgd/Vim/Hpd/Eif3e/Elavl1/Vcp/Lrpprc/Snd1/Ythdf3/Dpyd/Hnrnpu/Nudt12/Upf1/Dpys/Aifm1	23
GO:0008202	BP	GO:0008202	steroid metabolic process	20/352	358/28891	2.08237e-08	1.39368e-06	1.07407e-06	Cyp3a25/Comt/Scp2/Cyp3a11/Mecp2/Rdh9/Ugt2b1/Rdh7/Cat/Cbr1/Hsd17b8/Abcd3/Fmo5/Hsd3b5/Bdh1/Akr1d1/Lrp1/Cyb5r3/Hsd17b6/Asah1	20
GO:0006790	BP	GO:0006790	sulfur compound metabolic process	18/352	298/28891	3.28631e-08	2.16016e-06	1.66477e-06	Acnat1/Bhmt/Comt/Pcmt1/Pdhx/Acaa2/Gclm/Fasn/Hspa9/Acsl1/Gclc/Vdac1/Cps1/Cth/Acly/Acsm1/Adi1/Acot12	18
GO:0006119	BP	GO:0006119	oxidative phosphorylation	13/352	147/28891	3.35618e-08	2.16739e-06	1.67034e-06	Coq7/Uqcrh/Ndufs2/Uqcrq/Ndufb4/Ndufa11/Chchd10/Vcp/Ndufs1/Ndufv1/Sdhb/Shmt2/Uqcrc2	13
GO:1901607	BP	GO:1901607	alpha-amino acid biosynthetic process	9/352	59/28891	3.92727e-08	2.49246e-06	1.92087e-06	Bhmt/Got2/Shmt1/Agxt2/Sds/Cth/Adi1/Aass/Shmt2	9
GO:0019369	BP	GO:0019369	arachidonic acid metabolic process	10/352	81/28891	5.53642e-08	3.45416e-06	2.66202e-06	Mgll/Cyp4a14/Cyp4a10/Cyp2d9/Cyp2j5/Gpx1/Cyp2a12/Cyp2c29/Cyp2d26/Cyp2c68	10
GO:0006536	BP	GO:0006536	glutamate metabolic process	7/352	31/28891	7.67821e-08	4.71058e-06	3.63031e-06	Gclm/Got2/Glud1/Gclc/Aldh5a1/Amdhd1/Prodh	7
GO:0000096	BP	GO:0000096	sulfur amino acid metabolic process	7/352	32/28891	9.72574e-08	5.86893e-06	4.52301e-06	Bhmt/Comt/Gclm/Gclc/Cps1/Cth/Adi1	7
GO:0071466	BP	GO:0071466	cellular response to xenobiotic stimulus	14/352	191/28891	1.06617e-07	6.27154e-06	4.8333e-06	Cyp2d9/Cyp3a11/Nceh1/Ugt2b1/Cyp2j5/Tpmt/Gstm1/Acsl1/Cbr1/Cyp2a12/Fmo5/Cyp2c29/Cyp2d26/Cyp2c68	14
GO:0042255	BP	GO:0042255	ribosome assembly	9/352	66/28891	1.07337e-07	6.27154e-06	4.8333e-06	Rplp0/Xrcc5/Rps6/Rps25/Rps19/Eif6/Rpl5/Rpl23a/Rpl11	9
GO:0008652	BP	GO:0008652	amino acid biosynthetic process	9/352	67/28891	1.22674e-07	7.05565e-06	5.43759e-06	Bhmt/Got2/Shmt1/Agxt2/Sds/Cth/Adi1/Aass/Shmt2	9
GO:0006090	BP	GO:0006090	pyruvate metabolic process	12/352	137/28891	1.26237e-07	7.14889e-06	5.50944e-06	Dhtkd1/Slc4a1/Gpd1/Pfkm/Pfkfb1/Pdhx/Eif6/Gapdh/Pklr/Vdac1/Sds/Pgam1	12
GO:0072330	BP	GO:0072330	monocarboxylic acid biosynthetic process	15/352	227/28891	1.45952e-07	8.14012e-06	6.27336e-06	Mgll/Pecr/Decr2/Rdh9/Eif6/Fasn/Hsd17b8/Pklr/Abcd3/Fabp5/Hacd3/Sds/Akr1d1/Acly/Acsm1	15
GO:0009152	BP	GO:0009152	purine ribonucleotide biosynthetic process	14/352	198/28891	1.66376e-07	9.11503e-06	7.02469e-06	Ada/Nme2/Gmps/Pdhx/Ndufs2/Ndufb4/Ndufa11/Acsl1/Vcp/Vdac1/Acly/Ndufs1/Ndufv1/Sdhb	14
GO:0044270	BP	GO:0044270	cellular nitrogen compound catabolic process	21/352	446/28891	1.68384e-07	9.11503e-06	7.02469e-06	Ada/Ptbp1/Uox/Pabpc1/Caprin1/Cyp3a11/Ago2/Aldh6a1/Vim/Eif3e/Elavl1/Vcp/Lrpprc/Snd1/Ythdf3/Dpyd/Hnrnpu/Nudt12/Upf1/Dpys/Aifm1	21
GO:0006099	BP	GO:0006099	tricarboxylic acid cycle	7/352	35/28891	1.883e-07	9.93586e-06	7.65728e-06	Dhtkd1/Mdh1/Aco1/Acly/Aco2/Sdhb/Idh3a	7
GO:0022900	BP	GO:0022900	electron transport chain	11/352	116/28891	1.88946e-07	9.93586e-06	7.65728e-06	Gpd1/Coq7/Uqcrh/Mybbp1a/Ndufs2/Uqcrq/Ndufs1/Ndufv1/Etfdh/Sdhb/Uqcrc2	11
GO:0046166	BP	GO:0046166	glyceraldehyde-3-phosphate biosynthetic process	5/352	12/28891	1.92674e-07	9.98919e-06	7.69839e-06	Gpd1/Mdh1/Gapdh/Tkt/Pgam1	5
GO:0006164	BP	GO:0006164	purine nucleotide biosynthetic process	15/352	233/28891	2.04646e-07	1.0403e-05	8.01732e-06	Ada/Nme2/Gmps/Pdhx/Ndufs2/Ndufb4/Prps1/Ndufa11/Acsl1/Vcp/Vdac1/Acly/Ndufs1/Ndufv1/Sdhb	15
GO:0019395	BP	GO:0019395	fatty acid oxidation	11/352	117/28891	2.06308e-07	1.0403e-05	8.01732e-06	Fabp1/Scp2/Crat/Acaa2/Lonp2/Pex5/Cpt2/Abcd3/Hadh/Etfdh/Acox1	11
GO:0009165	BP	GO:0009165	nucleotide biosynthetic process	16/352	267/28891	2.13593e-07	1.06248e-05	8.18824e-06	Ada/Nme2/Gmps/Pdhx/Ndufs2/Ndufb4/Prps1/Ndufa11/Acsl1/Shmt1/Vcp/Vdac1/Acly/Ndufs1/Ndufv1/Sdhb	16
GO:1901293	BP	GO:1901293	nucleoside phosphate biosynthetic process	16/352	269/28891	2.36275e-07	1.15964e-05	8.93701e-06	Ada/Nme2/Gmps/Pdhx/Ndufs2/Ndufb4/Prps1/Ndufa11/Acsl1/Shmt1/Vcp/Vdac1/Acly/Ndufs1/Ndufv1/Sdhb	16
GO:0006690	BP	GO:0006690	icosanoid metabolic process	12/352	147/28891	2.73018e-07	1.32234e-05	1.01909e-05	Mgll/Cyp4a14/Cyp4a10/Cyp2d9/Cyp2j5/Gpx1/Cyp2a12/Fabp5/Cyp2c29/Cyp2d26/Acox1/Cyp2c68	12
GO:0009260	BP	GO:0009260	ribonucleotide biosynthetic process	14/352	210/28891	3.4182e-07	1.63408e-05	1.25934e-05	Ada/Nme2/Gmps/Pdhx/Ndufs2/Ndufb4/Ndufa11/Acsl1/Vcp/Vdac1/Acly/Ndufs1/Ndufv1/Sdhb	14
GO:0071826	BP	GO:0071826	protein-RNA complex organization	13/352	183/28891	4.36336e-07	2.0421e-05	1.57379e-05	Rplp0/Xrcc5/Rps6/Rps25/Ago2/Rps19/Eif6/Eif3a/Rpl5/Rpl23a/Vcp/Prpf19/Rpl11	13
GO:0034440	BP	GO:0034440	lipid oxidation	11/352	126/28891	4.38266e-07	2.0421e-05	1.57379e-05	Fabp1/Scp2/Crat/Acaa2/Lonp2/Pex5/Cpt2/Abcd3/Hadh/Etfdh/Acox1	11
GO:0009066	BP	GO:0009066	aspartate family amino acid metabolic process	7/352	40/28891	4.95452e-07	2.2797e-05	1.7569e-05	Bhmt/Gcat/Got2/Sds/Adi1/Aass/Nit2	7
GO:0046700	BP	GO:0046700	heterocycle catabolic process	20/352	446/28891	7.13587e-07	3.22017e-05	2.4817e-05	Ada/Ptbp1/Uox/Pabpc1/Caprin1/Ago2/Aldh6a1/Vim/Eif3e/Elavl1/Vcp/Lrpprc/Snd1/Ythdf3/Dpyd/Hnrnpu/Nudt12/Upf1/Dpys/Aifm1	20
GO:0022904	BP	GO:0022904	respiratory electron transport chain	10/352	106/28891	7.17344e-07	3.22017e-05	2.4817e-05	Gpd1/Coq7/Uqcrh/Mybbp1a/Ndufs2/Uqcrq/Ndufs1/Ndufv1/Sdhb/Uqcrc2	10
GO:0034655	BP	GO:0034655	nucleobase-containing compound catabolic process	19/352	414/28891	9.61963e-07	4.26625e-05	3.28787e-05	Ada/Ptbp1/Uox/Pabpc1/Caprin1/Ago2/Vim/Eif3e/Elavl1/Vcp/Lrpprc/Snd1/Ythdf3/Dpyd/Hnrnpu/Nudt12/Upf1/Dpys/Aifm1	19
GO:0019682	BP	GO:0019682	glyceraldehyde-3-phosphate metabolic process	5/352	16/28891	1.0208e-06	4.4733e-05	3.44745e-05	Gpd1/Mdh1/Gapdh/Tkt/Pgam1	5
GO:0006749	BP	GO:0006749	glutathione metabolic process	8/352	64/28891	1.09601e-06	4.74637e-05	3.65789e-05	Gss/Mgst1/Gclm/Gstm1/Gpx1/Gsr/Gclc/Cth	8
GO:0006637	BP	GO:0006637	acyl-CoA metabolic process	9/352	88/28891	1.30979e-06	5.54176e-05	4.27087e-05	Acnat1/Pdhx/Acaa2/Fasn/Acsl1/Vdac1/Acly/Acsm1/Acot12	9
GO:0035383	BP	GO:0035383	thioester metabolic process	9/352	88/28891	1.30979e-06	5.54176e-05	4.27087e-05	Acnat1/Pdhx/Acaa2/Fasn/Acsl1/Vdac1/Acly/Acsm1/Acot12	9
GO:0009123	BP	GO:0009123	nucleoside monophosphate metabolic process	8/352	66/28891	1.39246e-06	5.79131e-05	4.4632e-05	Ada/Uox/Nme2/Gmps/Prps1/Shmt1/Dpyd/Dpys	8
GO:0006734	BP	GO:0006734	NADH metabolic process	5/352	17/28891	1.4317e-06	5.79131e-05	4.4632e-05	Gpd1/Mdh1/Vcp/Idh3a/Nudt12	5
GO:0046112	BP	GO:0046112	nucleobase biosynthetic process	5/352	17/28891	1.4317e-06	5.79131e-05	4.4632e-05	Ada/Prps1/Shmt1/Cps1/Shmt2	5
GO:0072350	BP	GO:0072350	tricarboxylic acid metabolic process	5/352	17/28891	1.4317e-06	5.79131e-05	4.4632e-05	Glud1/Aco1/Acly/Aco2/Idh3a	5
GO:0022618	BP	GO:0022618	protein-RNA complex assembly	12/352	175/28891	1.7602e-06	6.98855e-05	5.38588e-05	Rplp0/Xrcc5/Rps6/Rps25/Ago2/Rps19/Eif6/Eif3a/Rpl5/Rpl23a/Prpf19/Rpl11	12
GO:0009162	BP	GO:0009162	deoxyribonucleoside monophosphate metabolic process	6/352	31/28891	1.78463e-06	6.98855e-05	5.38588e-05	Ada/Uox/Nme2/Shmt1/Dpyd/Dpys	6
GO:0045454	BP	GO:0045454	cell redox homeostasis	6/352	31/28891	1.78463e-06	6.98855e-05	5.38588e-05	Prdx1/Txnrd1/Prdx6/Gpx1/Gsr/Gclc	6
GO:0022604	BP	GO:0022604	regulation of cell morphogenesis	15/352	277/28891	1.82346e-06	7.06543e-05	5.44513e-05	Ighm/Rhog/Myl12b/Caprin1/Pxn/Mecp2/Ilk/Wdr1/Fn1/Actr2/Dbnl/Picalm/Dlg1/Fermt2/Arhgdia	15
GO:0016101	BP	GO:0016101	diterpenoid metabolic process	8/352	71/28891	2.44652e-06	9.38086e-05	7.22956e-05	Aldh3a2/Cyp3a11/Pecr/Dhrs7/Rdh9/Rdh7/Akr1b1/Hsd17b6	8
GO:0006888	BP	GO:0006888	endoplasmic reticulum to Golgi vesicle-mediated transport	10/352	124/28891	3.02844e-06	0.000114925	8.85691e-05	P4hb/Copb1/Copg2/Tmed7/Pdcd6/Sec23a/Vcp/Arcn1/Mia3/Hyou1	10
GO:0007044	BP	GO:0007044	cell-substrate junction assembly	9/352	98/28891	3.24249e-06	0.000121792	9.38616e-05	Lamc1/Pxn/Fn1/Tln1/Actg1/Vcl/Fermt2/Lrp1/Dusp3	9
GO:0042180	BP	GO:0042180	cellular ketone metabolic process	14/352	255/28891	3.43056e-06	0.000127554	9.83026e-05	Comt/Fabp1/Gpd1/Scp2/Coq7/Coq6/Lonp2/Rdh9/Eif6/Akr1b1/Cbr1/Fabp5/Hsd3b5/Hsd17b6	14
GO:0072593	BP	GO:0072593	reactive oxygen species metabolic process	14/352	257/28891	3.75522e-06	0.00013823	0.00010653	Gnai2/Prdx1/Coq7/Txnrd1/Prdx6/Eif6/Gpx1/Cat/Cbr1/Hspd1/Vdac1/Ndufs1/Dcxr/Acox1	14
GO:0019318	BP	GO:0019318	hexose metabolic process	14/352	259/28891	4.10695e-06	0.00014968	0.000115354	Aldh1a7/Gpd1/Pfkm/Pfkfb1/Man2b1/Mdh1/Gapdh/Akr1b1/Hmgb1/Fabp5/Sds/Dcxr/Pgm1/Pgam1	14
GO:0006084	BP	GO:0006084	acetyl-CoA metabolic process	6/352	36/28891	4.48492e-06	0.000161853	0.000124735	Pdhx/Acaa2/Fasn/Vdac1/Acly/Acot12	6
GO:0006633	BP	GO:0006633	fatty acid biosynthetic process	11/352	161/28891	4.91893e-06	0.000175792	0.000135478	Mgll/Pecr/Decr2/Eif6/Fasn/Hsd17b8/Abcd3/Fabp5/Hacd3/Acly/Acsm1	11
GO:0006721	BP	GO:0006721	terpenoid metabolic process	8/352	78/28891	5.00737e-06	0.000177232	0.000136588	Aldh3a2/Cyp3a11/Pecr/Dhrs7/Rdh9/Rdh7/Akr1b1/Hsd17b6	8
GO:0006096	BP	GO:0006096	glycolytic process	9/352	104/28891	5.31035e-06	0.000186166	0.000143473	Dhtkd1/Slc4a1/Gpd1/Pfkm/Pfkfb1/Eif6/Gapdh/Pklr/Pgam1	9
GO:0150115	BP	GO:0150115	cell-substrate junction organization	9/352	105/28891	5.74663e-06	0.000199358	0.00015364	Lamc1/Pxn/Fn1/Tln1/Actg1/Vcl/Fermt2/Lrp1/Dusp3	9
GO:0006541	BP	GO:0006541	glutamine metabolic process	5/352	22/28891	5.79499e-06	0.000199358	0.00015364	Gmps/Mecp2/Glud1/Cps1/Nit2	5
GO:0006081	BP	GO:0006081	cellular aldehyde metabolic process	8/352	80/28891	6.06128e-06	0.000204693	0.000157751	Gpd1/Aldh3a2/Mdh1/Gapdh/Tkt/Agxt2/Pgam1/Esd	8
GO:0042775	BP	GO:0042775	mitochondrial ATP synthesis coupled electron transport	8/352	80/28891	6.06128e-06	0.000204693	0.000157751	Coq7/Uqcrh/Ndufs2/Uqcrq/Ndufs1/Ndufv1/Sdhb/Uqcrc2	8
GO:0075522	BP	GO:0075522	IRES-dependent viral translational initiation	4/352	11/28891	6.68174e-06	0.000223595	0.000172319	Ptbp1/Pcbp2/Eif3b/Eif3a	4
GO:0042773	BP	GO:0042773	ATP synthesis coupled electron transport	8/352	82/28891	7.29692e-06	0.000240938	0.000185684	Coq7/Uqcrh/Ndufs2/Uqcrq/Ndufs1/Ndufv1/Sdhb/Uqcrc2	8
GO:0043605	BP	GO:0043605	amide catabolic process	5/352	23/28891	7.33092e-06	0.000240938	0.000185684	Ada/Uox/Pm20d1/Amdhd1/Prodh	5
GO:0072659	BP	GO:0072659	protein localization to plasma membrane	15/352	315/28891	8.67677e-06	0.000282491	0.000217708	Pgrmc1/Slc4a1/Krt18/Cdh2/Scp2/Csrp3/Rhog/Camk2g/Sec23a/Csnk2a1/Cltc/Picalm/Dlg1/Flna/Lrp1	15
GO:0034250	BP	GO:0034250	positive regulation of amide metabolic process	11/352	171/28891	8.7487e-06	0.000282491	0.000217708	Ptbp1/Ago2/Eif6/Vim/Rpl5/Eif3e/Elavl1/Picalm/Ythdf3/Hnrnpu/Sh3bgrl	11
GO:0031647	BP	GO:0031647	regulation of protein stability	15/352	316/28891	9.01012e-06	0.000288402	0.000222263	Ddi2/Hsp90ab1/Isoc2a/Asph/Hypk/Phb2/Ctsa/Gapdh/Ctnnd1/Cct8/Rpl5/Hspd1/Cct7/Flna/Rpl11	15
GO:0045727	BP	GO:0045727	positive regulation of translation	10/352	141/28891	9.54825e-06	0.000302992	0.000233508	Ptbp1/Ago2/Eif6/Vim/Rpl5/Eif3e/Elavl1/Ythdf3/Hnrnpu/Sh3bgrl	10
GO:0006107	BP	GO:0006107	oxaloacetate metabolic process	4/352	12/28891	9.92628e-06	0.000309649	0.000238638	Got2/Mdh1/Acly/Nit2	4
GO:0009068	BP	GO:0009068	aspartate family amino acid catabolic process	4/352	12/28891	9.92628e-06	0.000309649	0.000238638	Gcat/Got2/Sds/Aass	4
GO:0030258	BP	GO:0030258	lipid modification	12/352	208/28891	1.04125e-05	0.000322089	0.000248225	Fabp1/Scp2/Crat/Cyp3a11/Acaa2/Lonp2/Pex5/Cpt2/Abcd3/Hadh/Etfdh/Acox1	12
GO:0035459	BP	GO:0035459	vesicle cargo loading	5/352	25/28891	1.13457e-05	0.000348028	0.000268216	Ap3d1/Ap3b1/Sec23a/Picalm/Mia3	5
GO:0042445	BP	GO:0042445	hormone metabolic process	13/352	246/28891	1.15247e-05	0.000350599	0.000270196	Comt/P4hb/Scp2/Ece1/Cyp3a11/Dhrs7/Rdh9/Ugt2b1/Rdh7/Hsd17b8/Hsd3b5/Akr1d1/Hsd17b6	13
GO:0019646	BP	GO:0019646	aerobic electron transport chain	7/352	64/28891	1.28504e-05	0.000381857	0.000294286	Uqcrh/Ndufs2/Uqcrq/Ndufs1/Ndufv1/Sdhb/Uqcrc2	7
GO:0033865	BP	GO:0033865	nucleoside bisphosphate metabolic process	9/352	116/28891	1.29671e-05	0.000381857	0.000294286	Acnat1/Pdhx/Acaa2/Fasn/Acsl1/Vdac1/Acly/Acsm1/Acot12	9
GO:0033875	BP	GO:0033875	ribonucleoside bisphosphate metabolic process	9/352	116/28891	1.29671e-05	0.000381857	0.000294286	Acnat1/Pdhx/Acaa2/Fasn/Acsl1/Vdac1/Acly/Acsm1/Acot12	9
GO:0034032	BP	GO:0034032	purine nucleoside bisphosphate metabolic process	9/352	116/28891	1.29671e-05	0.000381857	0.000294286	Acnat1/Pdhx/Acaa2/Fasn/Acsl1/Vdac1/Acly/Acsm1/Acot12	9
GO:0034308	BP	GO:0034308	primary alcohol metabolic process	8/352	89/28891	1.34298e-05	0.000392342	0.000302367	Gpd1/Aldh3a2/Pecr/Dhrs7/Rdh9/Rdh7/Akr1b1/Hsd17b6	8
GO:0031589	BP	GO:0031589	cell-substrate adhesion	16/352	368/28891	1.3597e-05	0.000394099	0.000303721	Lamc1/P4hb/Pxn/Bcam/Utrn/Ilk/Fn1/Plg/Actg1/Itga1/Vcl/Flna/Fermt2/Fgb/Lrp1/Dusp3	16
GO:0046073	BP	GO:0046073	dTMP metabolic process	4/352	13/28891	1.42002e-05	0.000408367	0.000314716	Nme2/Shmt1/Dpyd/Dpys	4
GO:0008637	BP	GO:0008637	apoptotic mitochondrial changes	9/352	120/28891	1.70446e-05	0.000476899	0.000367532	Ppp2cb/Acaa2/Chchd10/Gclm/Gpx1/Hspd1/Gclc/Ndufs1/Aifm1	9
GO:1903076	BP	GO:1903076	regulation of protein localization to plasma membrane	9/352	120/28891	1.70446e-05	0.000476899	0.000367532	Pgrmc1/Csrp3/Rhog/Camk2g/Csnk2a1/Cltc/Picalm/Dlg1/Lrp1	9
GO:0009394	BP	GO:0009394	2'-deoxyribonucleotide metabolic process	6/352	45/28891	1.71015e-05	0.000476899	0.000367532	Ada/Uox/Nme2/Shmt1/Dpyd/Dpys	6
GO:0019692	BP	GO:0019692	deoxyribose phosphate metabolic process	6/352	45/28891	1.71015e-05	0.000476899	0.000367532	Ada/Uox/Nme2/Shmt1/Dpyd/Dpys	6
GO:0006206	BP	GO:0006206	pyrimidine nucleobase metabolic process	4/352	14/28891	1.96893e-05	0.000544936	0.000419966	Aldh6a1/Cps1/Dpyd/Dpys	4
GO:0046184	BP	GO:0046184	aldehyde biosynthetic process	5/352	28/28891	2.03667e-05	0.000559476	0.000431172	Gpd1/Mdh1/Gapdh/Tkt/Pgam1	5
GO:0009262	BP	GO:0009262	deoxyribonucleotide metabolic process	6/352	47/28891	2.20877e-05	0.000602259	0.000464144	Ada/Uox/Nme2/Shmt1/Dpyd/Dpys	6
GO:0042744	BP	GO:0042744	hydrogen peroxide catabolic process	5/352	30/28891	2.89471e-05	0.000783486	0.000603811	Prdx1/Txnrd1/Prdx6/Gpx1/Cat	5
GO:0022613	BP	GO:0022613	ribonucleoprotein complex biogenesis	17/352	440/28891	3.31854e-05	0.000891646	0.000687166	Rplp0/Xrcc5/Fbl/Rps6/Rps25/Cul4a/Mybbp1a/Ago2/Rps19/Eif6/Eif3a/Rpl5/Rps15a/Rpl23a/Rpl35/Prpf19/Rpl11	17
GO:0007229	BP	GO:0007229	integrin-mediated signaling pathway	8/352	101/28891	3.38648e-05	0.000903306	0.000696152	Lamc1/Pxn/Ilk/Fn1/Tln1/Itga1/Flna/Fermt2	8
GO:0007160	BP	GO:0007160	cell-matrix adhesion	12/352	235/28891	3.49216e-05	0.000916721	0.000706491	Pxn/Bcam/Utrn/Ilk/Fn1/Actg1/Itga1/Vcl/Fermt2/Fgb/Lrp1/Dusp3	12
GO:0009070	BP	GO:0009070	serine family amino acid biosynthetic process	4/352	16/28891	3.51148e-05	0.000916721	0.000706491	Shmt1/Agxt2/Cth/Shmt2	4
GO:0009176	BP	GO:0009176	pyrimidine deoxyribonucleoside monophosphate metabolic process	4/352	16/28891	3.51148e-05	0.000916721	0.000706491	Nme2/Shmt1/Dpyd/Dpys	4
GO:0050821	BP	GO:0050821	protein stabilization	11/352	202/28891	4.12168e-05	0.00106844	0.000823418	Hsp90ab1/Hypk/Phb2/Gapdh/Ctnnd1/Cct8/Rpl5/Hspd1/Cct7/Flna/Rpl11	11
GO:0009161	BP	GO:0009161	ribonucleoside monophosphate metabolic process	6/352	53/28891	4.44127e-05	0.0011353	0.000874942	Ada/Uox/Gmps/Prps1/Dpyd/Dpys	6
GO:1990748	BP	GO:1990748	cellular detoxification	6/352	53/28891	4.44127e-05	0.0011353	0.000874942	Aldh1a7/Prdx1/Prdx6/Cat/Gsr/Esd	6
GO:0098761	BP	GO:0098761	cellular response to interleukin-7	4/352	17/28891	4.54789e-05	0.00115454	0.000889768	P4hb/Hdgf/Hspd1/Hmgb1	4
GO:0048193	BP	GO:0048193	Golgi vesicle transport	13/352	281/28891	4.62672e-05	0.0011665	0.000898991	Ap3d1/Krt18/P4hb/Copb1/Copg2/Tmed7/Pdcd6/Sec23a/Vcp/Arcn1/Mia3/Rab14/Hyou1	13
GO:0042254	BP	GO:0042254	ribosome biogenesis	14/352	322/28891	4.67623e-05	0.00117097	0.00090243	Rplp0/Xrcc5/Fbl/Rps6/Rps25/Cul4a/Mybbp1a/Rps19/Eif6/Rpl5/Rps15a/Rpl23a/Rpl35/Rpl11	14
GO:0006720	BP	GO:0006720	isoprenoid metabolic process	8/352	106/28891	4.79442e-05	0.00119245	0.000918988	Aldh3a2/Cyp3a11/Pecr/Dhrs7/Rdh9/Rdh7/Akr1b1/Hsd17b6	8
GO:0051402	BP	GO:0051402	neuron apoptotic process	15/352	369/28891	5.42932e-05	0.00133271	0.00102709	Hsp90ab1/Hdgf/Mecp2/Gclm/Ilk/Lgmn/Gpx1/Gapdh/Hspd1/Gclc/Itga1/Lrp1/Hyou1/Prodh/Aifm1	15
GO:0071353	BP	GO:0071353	cellular response to interleukin-4	5/352	34/28891	5.43078e-05	0.00133271	0.00102709	Hsp90ab1/Rplp0/Hspa5/Fasn/Shpk	5
GO:0003018	BP	GO:0003018	vascular process in circulatory system	12/352	247/28891	5.65484e-05	0.00137851	0.00106238	Mgll/Ece1/Faah/Gclm/Cyp2j5/Gpx1/Gclc/Itga1/Cps1/Fermt2/Fgb/Lrp1	12
GO:0042407	BP	GO:0042407	cristae formation	4/352	18/28891	5.79121e-05	0.0013933	0.00107377	Chchd3/Apoo/Chchd10/Immt	4
GO:0098760	BP	GO:0098760	response to interleukin-7	4/352	18/28891	5.79121e-05	0.0013933	0.00107377	P4hb/Hdgf/Hspd1/Hmgb1	4
GO:0046364	BP	GO:0046364	monosaccharide biosynthetic process	8/352	109/28891	5.85203e-05	0.00139879	0.00107801	Gpd1/Gulo/Pfkfb1/Mdh1/Gapdh/Akr1b1/Sds/Pgam1	8
GO:0006402	BP	GO:0006402	mRNA catabolic process	12/352	249/28891	6.10976e-05	0.00145097	0.00111822	Ptbp1/Pabpc1/Caprin1/Ago2/Vim/Eif3e/Elavl1/Snd1/Ythdf3/Hnrnpu/Nudt12/Upf1	12
GO:0000038	BP	GO:0000038	very long-chain fatty acid metabolic process	5/352	35/28891	6.27298e-05	0.00148018	0.00114073	Pex5/Acsl1/Abcd3/Hacd3/Acox1	5
GO:0007006	BP	GO:0007006	mitochondrial membrane organization	8/352	111/28891	6.65962e-05	0.00156141	0.00120333	Acaa2/Chchd3/Apoo/Ap3b1/Chchd10/Pex5/Gclc/Immt	8
GO:0046434	BP	GO:0046434	organophosphate catabolic process	9/352	143/28891	6.80369e-05	0.00158509	0.00122158	Ada/Gpd1/Uox/Plbd1/Prdx6/Vcp/Dpyd/Nudt12/Dpys	9
GO:0032607	BP	GO:0032607	interferon-alpha production	5/352	36/28891	7.21242e-05	0.00165931	0.00127878	Ap3d1/Rigi/Ap3b1/Hspd1/Hmgb1	5
GO:0070670	BP	GO:0070670	response to interleukin-4	5/352	36/28891	7.21242e-05	0.00165931	0.00127878	Hsp90ab1/Rplp0/Hspa5/Fasn/Shpk	5
GO:0019081	BP	GO:0019081	viral translation	4/352	19/28891	7.26521e-05	0.00166107	0.00128014	Ptbp1/Pcbp2/Eif3b/Eif3a	4
GO:0042743	BP	GO:0042743	hydrogen peroxide metabolic process	6/352	58/28891	7.44012e-05	0.00169056	0.00130287	Prdx1/Txnrd1/Prdx6/Gpx1/Cat/Acox1	6
GO:0009206	BP	GO:0009206	purine ribonucleoside triphosphate biosynthetic process	8/352	113/28891	7.55772e-05	0.00170675	0.00131534	Nme2/Ndufs2/Ndufb4/Ndufa11/Vcp/Ndufs1/Ndufv1/Sdhb	8
GO:0009145	BP	GO:0009145	purine nucleoside triphosphate biosynthetic process	8/352	114/28891	8.04311e-05	0.00180529	0.00139128	Nme2/Ndufs2/Ndufb4/Ndufa11/Vcp/Ndufs1/Ndufv1/Sdhb	8
GO:0006401	BP	GO:0006401	RNA catabolic process	13/352	297/28891	8.11406e-05	0.00181017	0.00139505	Ptbp1/Pabpc1/Caprin1/Ago2/Vim/Eif3e/Elavl1/Lrpprc/Snd1/Ythdf3/Hnrnpu/Nudt12/Upf1	13
GO:0006098	BP	GO:0006098	pentose-phosphate shunt	4/352	20/28891	8.99449e-05	0.0019756	0.00152254	Pgls/Prps1/Tkt/Shpk	4
GO:0009159	BP	GO:0009159	deoxyribonucleoside monophosphate catabolic process	4/352	20/28891	8.99449e-05	0.0019756	0.00152254	Ada/Uox/Dpyd/Dpys	4
GO:0097237	BP	GO:0097237	cellular response to toxic substance	6/352	60/28891	9.01661e-05	0.0019756	0.00152254	Aldh1a7/Prdx1/Prdx6/Cat/Gsr/Esd	6
GO:0007031	BP	GO:0007031	peroxisome organization	5/352	38/28891	9.41321e-05	0.00203824	0.00157081	Lonp2/Pex11a/Pex5/Abcd3/Acox1	5
GO:0019674	BP	GO:0019674	NAD metabolic process	5/352	38/28891	9.41321e-05	0.00203824	0.00157081	Gpd1/Mdh1/Vcp/Idh3a/Nudt12	5
GO:0072527	BP	GO:0072527	pyrimidine-containing compound metabolic process	6/352	61/28891	9.89866e-05	0.00212163	0.00163508	Nme2/Aldh6a1/Shmt1/Cps1/Dpyd/Dpys	6
GO:0006605	BP	GO:0006605	protein targeting	13/352	303/28891	9.91364e-05	0.00212163	0.00163508	Ap3d1/Hspa5/Hgs/Lonp2/Ap3b1/Pex5/Ywhag/Hspd1/Ywhaz/Ywhaq/Rpl11/Aifm1/Srp72	13
GO:0035296	BP	GO:0035296	regulation of tube diameter	10/352	186/28891	0.000101997	0.00214397	0.0016523	Mgll/Ece1/Faah/Gclm/Cyp2j5/Gpx1/Gclc/Itga1/Cps1/Fgb	10
GO:0097746	BP	GO:0097746	blood vessel diameter maintenance	10/352	186/28891	0.000101997	0.00214397	0.0016523	Mgll/Ece1/Faah/Gclm/Cyp2j5/Gpx1/Gclc/Itga1/Cps1/Fgb	10
GO:1903311	BP	GO:1903311	regulation of mRNA metabolic process	13/352	304/28891	0.000102449	0.00214397	0.0016523	Hnrnpa2b1/Ptbp1/Pabpc1/Caprin1/Ago2/Prdx6/Vim/Elavl1/Srsf2/Ythdf3/Hnrnpu/Prpf19/Upf1	13
GO:0009201	BP	GO:0009201	ribonucleoside triphosphate biosynthetic process	8/352	118/28891	0.00010251	0.00214397	0.0016523	Nme2/Ndufs2/Ndufb4/Ndufa11/Vcp/Ndufs1/Ndufv1/Sdhb	8
GO:0035150	BP	GO:0035150	regulation of tube size	10/352	187/28891	0.000106615	0.00221723	0.00170875	Mgll/Ece1/Faah/Gclm/Cyp2j5/Gpx1/Gclc/Itga1/Cps1/Fgb	10
GO:0006006	BP	GO:0006006	glucose metabolic process	11/352	225/28891	0.000108468	0.00223797	0.00172474	Gpd1/Pfkm/Pfkfb1/Mdh1/Gapdh/Hmgb1/Fabp5/Sds/Dcxr/Pgm1/Pgam1	11
GO:0000028	BP	GO:0000028	ribosomal small subunit assembly	4/352	21/28891	0.000110044	0.00223797	0.00172474	Xrcc5/Rps6/Rps25/Rps19	4
GO:0009067	BP	GO:0009067	aspartate family amino acid biosynthetic process	4/352	21/28891	0.000110044	0.00223797	0.00172474	Bhmt/Got2/Adi1/Aass	4
GO:0009219	BP	GO:0009219	pyrimidine deoxyribonucleotide metabolic process	4/352	21/28891	0.000110044	0.00223797	0.00172474	Nme2/Shmt1/Dpyd/Dpys	4
GO:0010810	BP	GO:0010810	regulation of cell-substrate adhesion	11/352	228/28891	0.000121905	0.00246557	0.00190015	P4hb/Utrn/Ilk/Fn1/Plg/Actg1/Vcl/Flna/Fermt2/Lrp1/Dusp3	11
GO:0043523	BP	GO:0043523	regulation of neuron apoptotic process	13/352	310/28891	0.000124403	0.00250234	0.00192848	Hsp90ab1/Hdgf/Mecp2/Gclm/Ilk/Lgmn/Hspd1/Gclc/Itga1/Lrp1/Hyou1/Prodh/Aifm1	13
GO:1904375	BP	GO:1904375	regulation of protein localization to cell periphery	9/352	156/28891	0.000132566	0.00260824	0.00201009	Pgrmc1/Csrp3/Rhog/Camk2g/Csnk2a1/Cltc/Picalm/Dlg1/Lrp1	9
GO:1990778	BP	GO:1990778	protein localization to cell periphery	15/352	400/28891	0.000132818	0.00260824	0.00201009	Pgrmc1/Slc4a1/Krt18/Cdh2/Scp2/Csrp3/Rhog/Camk2g/Sec23a/Csnk2a1/Cltc/Picalm/Dlg1/Flna/Lrp1	15
GO:0009129	BP	GO:0009129	pyrimidine nucleoside monophosphate metabolic process	4/352	22/28891	0.000133211	0.00260824	0.00201009	Nme2/Shmt1/Dpyd/Dpys	4
GO:0009158	BP	GO:0009158	ribonucleoside monophosphate catabolic process	4/352	22/28891	0.000133211	0.00260824	0.00201009	Ada/Uox/Dpyd/Dpys	4
GO:0045056	BP	GO:0045056	transcytosis	4/352	22/28891	0.000133211	0.00260824	0.00201009	Pigr/Cltc/Picalm/Lrp1	4
GO:0006413	BP	GO:0006413	translational initiation	8/352	123/28891	0.000136935	0.00266698	0.00205537	Eif2s1/Ago2/Eif3b/Eif6/Eif3a/Eif1/Eif3e/Sh3bgrl	8
GO:0042776	BP	GO:0042776	proton motive force-driven mitochondrial ATP synthesis	6/352	65/28891	0.000141362	0.00273871	0.00211064	Ndufs2/Ndufb4/Ndufa11/Ndufs1/Ndufv1/Sdhb	6
GO:0009142	BP	GO:0009142	nucleoside triphosphate biosynthetic process	8/352	124/28891	0.000144851	0.0027916	0.00215141	Nme2/Ndufs2/Ndufb4/Ndufa11/Vcp/Ndufs1/Ndufv1/Sdhb	8
GO:0000302	BP	GO:0000302	response to reactive oxygen species	10/352	195/28891	0.000150343	0.00288237	0.00222136	Slc4a1/Fabp1/Prdx1/Aldh3a2/Ppp2cb/Prdx6/Pex5/Gpx1/Cat/Akr1b1	10
GO:0052548	BP	GO:0052548	regulation of endopeptidase activity	14/352	360/28891	0.000152043	0.00289984	0.00223482	Fabp1/Asph/Psma3/Lgmn/Serpina3k/Gpx1/Pdcd6/Gapdh/Hspd1/Hmgb1/Vcp/A2m/Picalm/Aifm1	14
GO:0072594	BP	GO:0072594	establishment of protein localization to organelle	16/352	452/28891	0.000154929	0.00293966	0.00226551	Ap3d1/Hsp90ab1/Hspa5/Hgs/Lonp2/Ap3b1/Pex5/Phb2/Cct8/Hspd1/Ywhaz/Elavl1/Cct7/Flna/Aifm1/Srp72	16
GO:0006740	BP	GO:0006740	NADPH regeneration	4/352	23/28891	0.000159712	0.00299948	0.00231162	Pgls/Prps1/Tkt/Shpk	4
GO:0009065	BP	GO:0009065	glutamine family amino acid catabolic process	4/352	23/28891	0.000159712	0.00299948	0.00231162	Arg1/Got2/Glud1/Prodh	4
GO:0010038	BP	GO:0010038	response to metal ion	13/352	320/28891	0.000170038	0.0031772	0.00244858	Gss/Ppp2cb/Stim1/Asph/Tfr2/Mecp2/Tcirg1/Lgmn/Fn1/Pdcd6/Glud1/Aco1/Fgb	13
GO:0009124	BP	GO:0009124	nucleoside monophosphate biosynthetic process	5/352	43/28891	0.000171747	0.00319293	0.0024607	Ada/Nme2/Gmps/Prps1/Shmt1	5
GO:0009081	BP	GO:0009081	branched-chain amino acid metabolic process	4/352	24/28891	0.00018982	0.0035112	0.00270598	Hibadh/Aldh6a1/Dbt/Sds	4
GO:0001523	BP	GO:0001523	retinoid metabolic process	6/352	69/28891	0.000196964	0.00360855	0.00278101	Cyp3a11/Dhrs7/Rdh9/Rdh7/Akr1b1/Hsd17b6	6
GO:0006766	BP	GO:0006766	vitamin metabolic process	7/352	98/28891	0.000201008	0.00360855	0.00278101	Gulo/Rdh9/Akr1b1/Cbr1/Shmt1/Gclc/Shmt2	7
GO:0019319	BP	GO:0019319	hexose biosynthetic process	7/352	98/28891	0.000201008	0.00360855	0.00278101	Gpd1/Pfkfb1/Mdh1/Gapdh/Akr1b1/Sds/Pgam1	7
GO:0006563	BP	GO:0006563	L-serine metabolic process	3/352	10/28891	0.000201945	0.00360855	0.00278101	Shmt1/Sds/Shmt2	3
GO:0019852	BP	GO:0019852	L-ascorbic acid metabolic process	3/352	10/28891	0.000201945	0.00360855	0.00278101	Gulo/Akr1b1/Gclc	3
GO:0045898	BP	GO:0045898	regulation of RNA polymerase II transcription preinitiation complex assembly	3/352	10/28891	0.000201945	0.00360855	0.00278101	Psmc6/Hmgb1/Cand1	3
GO:1901334	BP	GO:1901334	lactone metabolic process	3/352	10/28891	0.000201945	0.00360855	0.00278101	Gulo/Akr1b1/Gclc	3
GO:0043488	BP	GO:0043488	regulation of mRNA stability	9/352	166/28891	0.000211612	0.00376301	0.00290005	Ptbp1/Pabpc1/Caprin1/Ago2/Vim/Elavl1/Ythdf3/Hnrnpu/Upf1	9
GO:0015986	BP	GO:0015986	proton motive force-driven ATP synthesis	6/352	70/28891	0.000213245	0.00377382	0.00290838	Ndufs2/Ndufb4/Ndufa11/Ndufs1/Ndufv1/Sdhb	6
GO:0009125	BP	GO:0009125	nucleoside monophosphate catabolic process	4/352	25/28891	0.000223816	0.00394194	0.00303794	Ada/Uox/Dpyd/Dpys	4
GO:0098754	BP	GO:0098754	detoxification	6/352	71/28891	0.000230568	0.00404153	0.00311469	Aldh1a7/Prdx1/Prdx6/Cat/Gsr/Esd	6
GO:0009144	BP	GO:0009144	purine nucleoside triphosphate metabolic process	9/352	169/28891	0.000241818	0.00420636	0.00324172	Ada/Nme2/Ndufs2/Ndufb4/Ndufa11/Vcp/Ndufs1/Ndufv1/Sdhb	9
GO:0006754	BP	GO:0006754	ATP biosynthetic process	7/352	101/28891	0.000242257	0.00420636	0.00324172	Ndufs2/Ndufb4/Ndufa11/Vcp/Ndufs1/Ndufv1/Sdhb	7
GO:0009166	BP	GO:0009166	nucleotide catabolic process	6/352	72/28891	0.00024898	0.0043028	0.00331605	Ada/Uox/Vcp/Dpyd/Nudt12/Dpys	6
GO:0034446	BP	GO:0034446	substrate adhesion-dependent cell spreading	7/352	102/28891	0.000257428	0.00442363	0.00340917	Lamc1/P4hb/Pxn/Ilk/Fn1/Flna/Fermt2	7
GO:0000027	BP	GO:0000027	ribosomal large subunit assembly	4/352	26/28891	0.000261981	0.00442363	0.00340917	Rplp0/Rpl5/Rpl23a/Rpl11	4
GO:0005980	BP	GO:0005980	glycogen catabolic process	4/352	26/28891	0.000261981	0.00442363	0.00340917	Pfkm/Hmgb1/Pgm1/Pygl	4
GO:0046386	BP	GO:0046386	deoxyribose phosphate catabolic process	4/352	26/28891	0.000261981	0.00442363	0.00340917	Ada/Uox/Dpyd/Dpys	4
GO:0061615	BP	GO:0061615	glycolytic process through fructose-6-phosphate	4/352	26/28891	0.000261981	0.00442363	0.00340917	Slc4a1/Pfkm/Pfkfb1/Gapdh	4
GO:0043524	BP	GO:0043524	negative regulation of neuron apoptotic process	10/352	210/28891	0.000273425	0.00454214	0.0035005	Hsp90ab1/Hdgf/Mecp2/Gclm/Ilk/Lgmn/Hspd1/Gclc/Lrp1/Hyou1	10
GO:0006534	BP	GO:0006534	cysteine metabolic process	3/352	11/28891	0.000275169	0.00454214	0.0035005	Gclm/Gclc/Cth	3
GO:0006558	BP	GO:0006558	L-phenylalanine metabolic process	3/352	11/28891	0.000275169	0.00454214	0.0035005	Hgd/Hpd/Spr	3
GO:1900147	BP	GO:1900147	regulation of Schwann cell migration	3/352	11/28891	0.000275169	0.00454214	0.0035005	Vim/Lrp1/Cers2	3
GO:1902221	BP	GO:1902221	erythrose 4-phosphate/phosphoenolpyruvate family amino acid metabolic process	3/352	11/28891	0.000275169	0.00454214	0.0035005	Hgd/Hpd/Spr	3
GO:1990138	BP	GO:1990138	neuron projection extension	10/352	211/28891	0.000283985	0.00466674	0.00359653	Mgll/Hsp90ab1/Rpl4/Mecp2/Ilk/Fn1/Dbnl/Vcl/Picalm/Lrp1	10
GO:0006767	BP	GO:0006767	water-soluble vitamin metabolic process	5/352	48/28891	0.000290681	0.00475554	0.00366496	Gulo/Akr1b1/Shmt1/Gclc/Shmt2	5
GO:1905475	BP	GO:1905475	regulation of protein localization to membrane	10/352	212/28891	0.000294885	0.00480297	0.00370151	Pgrmc1/Cdh2/Csrp3/Rhog/Camk2g/Csnk2a1/Cltc/Picalm/Dlg1/Lrp1	10
GO:0009251	BP	GO:0009251	glucan catabolic process	4/352	27/28891	0.000304604	0.00491775	0.00378997	Pfkm/Hmgb1/Pgm1/Pygl	4
GO:0009264	BP	GO:0009264	deoxyribonucleotide catabolic process	4/352	27/28891	0.000304604	0.00491775	0.00378997	Ada/Uox/Dpyd/Dpys	4
GO:0034329	BP	GO:0034329	cell junction assembly	16/352	481/28891	0.000310369	0.00498894	0.00384483	Lamc1/Cdh2/Rps6/Pxn/Mecp2/Wdr1/Fn1/Tln1/Ctnnd1/Actg1/Dbnl/Vcl/Dlg1/Fermt2/Lrp1/Dusp3	16
GO:0042273	BP	GO:0042273	ribosomal large subunit biogenesis	6/352	76/28891	0.000334488	0.00533008	0.00410774	Rplp0/Eif6/Rpl5/Rpl23a/Rpl35/Rpl11	6
GO:1901657	BP	GO:1901657	glycosyl compound metabolic process	6/352	76/28891	0.000334488	0.00533008	0.00410774	Ada/Pcmt1/Uox/Macrod1/Akr1b1/Dpyd	6
GO:0016051	BP	GO:0016051	carbohydrate biosynthetic process	10/352	216/28891	0.000342044	0.005427	0.00418244	Gpd1/Gulo/Pfkfb1/Mdh1/Gapdh/Akr1b1/Cltc/Sds/Pgm1/Pgam1	10
GO:0035384	BP	GO:0035384	thioester biosynthetic process	4/352	28/28891	0.000351977	0.00552307	0.00425648	Pdhx/Acsl1/Vdac1/Acly	4
GO:0071616	BP	GO:0071616	acyl-CoA biosynthetic process	4/352	28/28891	0.000351977	0.00552307	0.00425648	Pdhx/Acsl1/Vdac1/Acly	4
GO:0009116	BP	GO:0009116	nucleoside metabolic process	5/352	50/28891	0.000352601	0.00552307	0.00425648	Ada/Pcmt1/Uox/Macrod1/Dpyd	5
GO:0036135	BP	GO:0036135	Schwann cell migration	3/352	12/28891	0.000363584	0.00567098	0.00437046	Vim/Lrp1/Cers2	3
GO:0008360	BP	GO:0008360	regulation of cell shape	8/352	142/28891	0.00036544	0.00567589	0.00437425	Rhog/Myl12b/Pxn/Wdr1/Fn1/Dlg1/Fermt2/Arhgdia	8
GO:0048675	BP	GO:0048675	axon extension	8/352	143/28891	0.000383064	0.00592462	0.00456594	Mgll/Hsp90ab1/Rpl4/Ilk/Fn1/Dbnl/Vcl/Lrp1	8
GO:0017148	BP	GO:0017148	negative regulation of translation	10/352	220/28891	0.000395335	0.00608881	0.00469248	Pabpc1/Caprin1/Eif2s1/Ago2/Eif6/Gapdh/Shmt1/Ythdf3/Hnrnpu/Upf1	10
GO:0042558	BP	GO:0042558	pteridine-containing compound metabolic process	4/352	29/28891	0.000404395	0.00620241	0.00478002	Dmgdh/Shmt1/Spr/Shmt2	4
GO:0043487	BP	GO:0043487	regulation of RNA stability	9/352	182/28891	0.000417134	0.00637125	0.00491014	Ptbp1/Pabpc1/Caprin1/Ago2/Vim/Elavl1/Ythdf3/Hnrnpu/Upf1	9
GO:1903313	BP	GO:1903313	positive regulation of mRNA metabolic process	8/352	145/28891	0.000420388	0.00639441	0.00492799	Pabpc1/Caprin1/Ago2/Prdx6/Ythdf3/Hnrnpu/Prpf19/Upf1	8
GO:1901292	BP	GO:1901292	nucleoside phosphate catabolic process	6/352	80/28891	0.000441438	0.00665956	0.00513233	Ada/Uox/Vcp/Dpyd/Nudt12/Dpys	6
GO:1903036	BP	GO:1903036	positive regulation of response to wounding	6/352	80/28891	0.000441438	0.00665956	0.00513233	Plg/Hmgb1/Actg1/Flna/Fermt2/Lrp1	6
GO:0009141	BP	GO:0009141	nucleoside triphosphate metabolic process	9/352	184/28891	0.000451628	0.00678547	0.00522937	Ada/Nme2/Ndufs2/Ndufb4/Ndufa11/Vcp/Ndufs1/Ndufv1/Sdhb	9
GO:0000272	BP	GO:0000272	polysaccharide catabolic process	4/352	30/28891	0.000462156	0.00685966	0.00528655	Pfkm/Hmgb1/Pgm1/Pygl	4
GO:0051156	BP	GO:0051156	glucose 6-phosphate metabolic process	4/352	30/28891	0.000462156	0.00685966	0.00528655	Pgls/Prps1/Tkt/Shpk	4
GO:0098869	BP	GO:0098869	cellular oxidant detoxification	4/352	30/28891	0.000462156	0.00685966	0.00528655	Prdx1/Prdx6/Cat/Gsr	4
GO:0006122	BP	GO:0006122	mitochondrial electron transport, ubiquinol to cytochrome c	3/352	13/28891	0.000468399	0.00686923	0.00529392	Uqcrh/Uqcrq/Uqcrc2	3
GO:0035999	BP	GO:0035999	tetrahydrofolate interconversion	3/352	13/28891	0.000468399	0.00686923	0.00529392	Dmgdh/Shmt1/Shmt2	3
GO:0050667	BP	GO:0050667	homocysteine metabolic process	3/352	13/28891	0.000468399	0.00686923	0.00529392	Comt/Cps1/Cth	3
GO:0061013	BP	GO:0061013	regulation of mRNA catabolic process	9/352	186/28891	0.000488432	0.0071346	0.00549843	Ptbp1/Pabpc1/Caprin1/Ago2/Vim/Elavl1/Ythdf3/Hnrnpu/Upf1	9
GO:0090277	BP	GO:0090277	positive regulation of peptide hormone secretion	8/352	149/28891	0.000503907	0.00733012	0.00564912	Ptbp1/Pfkm/Stim1/Mcu/Tfr2/Glud1/Fgb/Lrp1	8
GO:0045773	BP	GO:0045773	positive regulation of axon extension	5/352	54/28891	0.0005058	0.00733012	0.00564912	Rpl4/Ilk/Fn1/Dbnl/Lrp1	5
GO:0042178	BP	GO:0042178	xenobiotic catabolic process	4/352	31/28891	0.000525561	0.00758663	0.0058468	Cyp3a11/Ugt2b1/Gstm1/Acsl1	4
GO:0051702	BP	GO:0051702	biological process involved in interaction with symbiont	7/352	115/28891	0.000533931	0.00767735	0.00591672	Arg1/Fn1/Gpx1/Gapdh/Fasn/Plg/Hspd1	7
GO:0052547	BP	GO:0052547	regulation of peptidase activity	15/352	457/28891	0.000544747	0.00780239	0.00601308	Fabp1/Asph/Psma3/Lgmn/Serpina3k/Gpx1/Pdcd6/Gapdh/Mug1/Hspd1/Hmgb1/Vcp/A2m/Picalm/Aifm1	15
GO:1904951	BP	GO:1904951	positive regulation of establishment of protein localization	13/352	362/28891	0.000552242	0.00787908	0.00607218	Hsp90ab1/Ptbp1/Pfkm/Stim1/Mcu/Asph/Glud1/Cct8/Eif3e/Cct7/Flna/Fgb/Lrp1	13
GO:0006000	BP	GO:0006000	fructose metabolic process	3/352	14/28891	0.000590774	0.00826368	0.00636859	Aldh1a7/Pfkfb1/Akr1b1	3
GO:0006750	BP	GO:0006750	glutathione biosynthetic process	3/352	14/28891	0.000590774	0.00826368	0.00636859	Gss/Gclm/Gclc	3
GO:0009071	BP	GO:0009071	serine family amino acid catabolic process	3/352	14/28891	0.000590774	0.00826368	0.00636859	Shmt1/Sds/Shmt2	3
GO:0009120	BP	GO:0009120	deoxyribonucleoside metabolic process	3/352	14/28891	0.000590774	0.00826368	0.00636859	Ada/Uox/Dpyd	3
GO:0070508	BP	GO:0070508	cholesterol import	3/352	14/28891	0.000590774	0.00826368	0.00636859	Scp2/Stard5/Lrp1	3
GO:0042572	BP	GO:0042572	retinol metabolic process	4/352	32/28891	0.000594913	0.00826368	0.00636859	Dhrs7/Rdh9/Rdh7/Hsd17b6	4
GO:1901185	BP	GO:1901185	negative regulation of ERBB signaling pathway	4/352	32/28891	0.000594913	0.00826368	0.00636859	Lgmn/Itga1/Dusp3/Mvp	4
GO:0002793	BP	GO:0002793	positive regulation of peptide secretion	8/352	153/28891	0.000600389	0.0083084	0.00640304	Ptbp1/Pfkm/Stim1/Mcu/Tfr2/Glud1/Fgb/Lrp1	8
GO:0044272	BP	GO:0044272	sulfur compound biosynthetic process	7/352	119/28891	0.000655029	0.00903057	0.0069596	Bhmt/Pdhx/Acsl1/Vdac1/Cth/Acly/Adi1	7
GO:0046887	BP	GO:0046887	positive regulation of hormone secretion	9/352	194/28891	0.000661149	0.00908094	0.00699842	Ptbp1/Pfkm/Stim1/Mcu/Tfr2/Cyp2j5/Glud1/Fgb/Lrp1	9
GO:0048041	BP	GO:0048041	focal adhesion assembly	6/352	87/28891	0.000690908	0.00941938	0.00725925	Pxn/Actg1/Vcl/Fermt2/Lrp1/Dusp3	6
GO:0051262	BP	GO:0051262	protein tetramerization	6/352	87/28891	0.000690908	0.00941938	0.00725925	Pex5/Hsd17b8/Shmt1/Cth/Acot13/Shmt2	6
GO:0006544	BP	GO:0006544	glycine metabolic process	3/352	15/28891	0.00073182	0.0098675	0.0076046	Shmt1/Agxt2/Shmt2	3
GO:0019321	BP	GO:0019321	pentose metabolic process	3/352	15/28891	0.00073182	0.0098675	0.0076046	Fggy/Dcxr/Dhdh	3
GO:0060392	BP	GO:0060392	negative regulation of SMAD protein signal transduction	3/352	15/28891	0.00073182	0.0098675	0.0076046	Lrp1/Pbld2/Pbld1	3
GO:0042278	BP	GO:0042278	purine nucleoside metabolic process	4/352	34/28891	0.000752678	0.0101117	0.00779281	Ada/Pcmt1/Uox/Macrod1	4
GO:1904356	BP	GO:1904356	regulation of telomere maintenance via telomere lengthening	5/352	59/28891	0.000761961	0.0101992	0.00786022	Hnrnpa2b1/Xrcc5/Cct8/Cct7/Hnrnpu	5
GO:0050769	BP	GO:0050769	positive regulation of neurogenesis	12/352	329/28891	0.000780417	0.0104084	0.00802145	Xrcc5/Caprin1/Rpl4/Mecp2/Ilk/Fn1/Vim/Actr2/Dbnl/Picalm/Lrp1/Prpf19	12
GO:0009205	BP	GO:0009205	purine ribonucleoside triphosphate metabolic process	8/352	160/28891	0.000804802	0.0106949	0.00824222	Nme2/Ndufs2/Ndufb4/Ndufa11/Vcp/Ndufs1/Ndufv1/Sdhb	8
GO:0043467	BP	GO:0043467	regulation of generation of precursor metabolites and energy	8/352	161/28891	0.000838086	0.0110971	0.00855222	Slc4a1/Gpd1/Pfkfb1/Phb2/Eif6/Hmgb1/Vcp/Shmt2	8
GO:0007007	BP	GO:0007007	inner mitochondrial membrane organization	4/352	35/28891	0.000841704	0.0111051	0.00855836	Chchd3/Apoo/Chchd10/Immt	4
GO:0034249	BP	GO:0034249	negative regulation of amide metabolic process	10/352	243/28891	0.000853514	0.0112207	0.00864744	Pabpc1/Caprin1/Eif2s1/Ago2/Eif6/Gapdh/Shmt1/Ythdf3/Hnrnpu/Upf1	10
GO:0046486	BP	GO:0046486	glycerolipid metabolic process	13/352	380/28891	0.000863485	0.0113113	0.00871733	Mgll/Gpd1/Acp6/Cds2/Mecp2/Prdx6/Faah/Phb2/Gpx1/Cat/Acsl1/Fabp5/Cps1	13
GO:1902652	BP	GO:1902652	secondary alcohol metabolic process	8/352	162/28891	0.000872465	0.0113885	0.00877676	Scp2/Cat/Fmo5/Akr1d1/Lrp1/Aco2/Idh3a/Cyb5r3	8
GO:0000956	BP	GO:0000956	nuclear-transcribed mRNA catabolic process	7/352	125/28891	0.000876465	0.0114002	0.00878584	Ptbp1/Pabpc1/Caprin1/Ago2/Eif3e/Hnrnpu/Upf1	7
GO:0097479	BP	GO:0097479	synaptic vesicle localization	5/352	61/28891	0.00088768	0.0114085	0.00879222	Ap3d1/Cdh2/Ap3b1/Dpysl2/Picalm	5
GO:0000097	BP	GO:0000097	sulfur amino acid biosynthetic process	3/352	16/28891	0.000892598	0.0114085	0.00879222	Bhmt/Cth/Adi1	3
GO:0006577	BP	GO:0006577	amino-acid betaine metabolic process	3/352	16/28891	0.000892598	0.0114085	0.00879222	Bhmt/Crat/Cpt2	3
GO:0019184	BP	GO:0019184	nonribosomal peptide biosynthetic process	3/352	16/28891	0.000892598	0.0114085	0.00879222	Gss/Gclm/Gclc	3
GO:0110096	BP	GO:0110096	cellular response to aldehyde	3/352	16/28891	0.000892598	0.0114085	0.00879222	Aldh1a7/Akr1b1/Esd	3
GO:0042542	BP	GO:0042542	response to hydrogen peroxide	6/352	92/28891	0.000927362	0.0118118	0.00910304	Slc4a1/Fabp1/Ppp2cb/Gpx1/Cat/Akr1b1	6
GO:0043094	BP	GO:0043094	cellular metabolic compound salvage	4/352	36/28891	0.000937902	0.0119049	0.00917475	Bhmt/Ada/Gmps/Adi1	4
GO:0001952	BP	GO:0001952	regulation of cell-matrix adhesion	7/352	128/28891	0.00100734	0.0127423	0.00982014	Utrn/Ilk/Actg1/Vcl/Fermt2/Lrp1/Dusp3	7
GO:0006094	BP	GO:0006094	gluconeogenesis	6/352	94/28891	0.00103766	0.0129968	0.0100163	Gpd1/Pfkfb1/Mdh1/Gapdh/Sds/Pgam1	6
GO:0008210	BP	GO:0008210	estrogen metabolic process	4/352	37/28891	0.00104158	0.0129968	0.0100163	Comt/Cyp3a11/Ugt2b1/Hsd17b8	4
GO:0019373	BP	GO:0019373	epoxygenase P450 pathway	4/352	37/28891	0.00104158	0.0129968	0.0100163	Cyp2j5/Cyp2a12/Cyp2c29/Cyp2c68	4
GO:1904358	BP	GO:1904358	positive regulation of telomere maintenance via telomere lengthening	4/352	37/28891	0.00104158	0.0129968	0.0100163	Hnrnpa2b1/Xrcc5/Cct8/Cct7	4
GO:0006575	BP	GO:0006575	cellular modified amino acid metabolic process	7/352	129/28891	0.00105422	0.0131101	0.0101035	Bhmt/Pcmt1/Crat/Dmgdh/Shmt1/Cpt2/Shmt2	7
GO:0009199	BP	GO:0009199	ribonucleoside triphosphate metabolic process	8/352	167/28891	0.00106173	0.0131591	0.0101413	Nme2/Ndufs2/Ndufb4/Ndufa11/Vcp/Ndufs1/Ndufv1/Sdhb	8
GO:0062012	BP	GO:0062012	regulation of small molecule metabolic process	13/352	389/28891	0.0010675	0.0131861	0.0101621	Comt/Slc4a1/Fabp1/Gpd1/Scp2/Pfkfb1/Lonp2/Rdh9/Eif6/Hmgb1/Fmo5/Vcp/Fabp5	13
GO:0046653	BP	GO:0046653	tetrahydrofolate metabolic process	3/352	17/28891	0.00107412	0.0132236	0.010191	Dmgdh/Shmt1/Shmt2	3
GO:0060395	BP	GO:0060395	SMAD protein signal transduction	6/352	95/28891	0.00109645	0.0133723	0.0103056	Nceh1/Lgals9/Vim/Lrp1/Pbld2/Pbld1	6
GO:0045824	BP	GO:0045824	negative regulation of innate immune response	7/352	130/28891	0.00110279	0.0133723	0.0103056	Arg1/Pcbp2/Rps19/Lgals9/Ywhaz/A2m/Ythdf3	7
GO:0006446	BP	GO:0006446	regulation of translational initiation	5/352	64/28891	0.00110437	0.0133723	0.0103056	Eif2s1/Ago2/Eif3b/Eif1/Sh3bgrl	5
GO:0051893	BP	GO:0051893	regulation of focal adhesion assembly	5/352	64/28891	0.00110437	0.0133723	0.0103056	Actg1/Vcl/Fermt2/Lrp1/Dusp3	5
GO:0090109	BP	GO:0090109	regulation of cell-substrate junction assembly	5/352	64/28891	0.00110437	0.0133723	0.0103056	Actg1/Vcl/Fermt2/Lrp1/Dusp3	5
GO:0070372	BP	GO:0070372	regulation of ERK1 and ERK2 cascade	12/352	343/28891	0.00111646	0.0134744	0.0103843	Gnai2/Ece1/Phb2/Fn1/Eif3a/Ywhaz/Hmgb1/Dlg1/Fermt2/Fgb/Lrp1/Dusp3	12
GO:0010950	BP	GO:0010950	positive regulation of endopeptidase activity	8/352	169/28891	0.00114606	0.0137864	0.0106248	Asph/Lgmn/Pdcd6/Hspd1/Hmgb1/Vcp/Picalm/Aifm1	8
GO:0032204	BP	GO:0032204	regulation of telomere maintenance	6/352	96/28891	0.00115776	0.0138818	0.0106983	Hnrnpa2b1/Xrcc5/Cct8/Cct7/Hnrnpu/Upf1	6
GO:0010257	BP	GO:0010257	NADH dehydrogenase complex assembly	5/352	65/28891	0.00118462	0.0141119	0.0108756	Ndufs2/Ndufb4/Ndufa11/Ndufs1/Aifm1	5
GO:0032981	BP	GO:0032981	mitochondrial respiratory chain complex I assembly	5/352	65/28891	0.00118462	0.0141119	0.0108756	Ndufs2/Ndufb4/Ndufa11/Ndufs1/Aifm1	5
GO:0045931	BP	GO:0045931	positive regulation of mitotic cell cycle	7/352	132/28891	0.00120521	0.0143109	0.011029	Cul4a/Rpl17/Mecp2/Phb2/Lgmn/Hmgb1/Dusp3	7
GO:0061157	BP	GO:0061157	mRNA destabilization	6/352	97/28891	0.00122166	0.0144596	0.0111436	Pabpc1/Caprin1/Ago2/Ythdf3/Hnrnpu/Upf1	6
GO:1901661	BP	GO:1901661	quinone metabolic process	4/352	39/28891	0.0012726	0.0150143	0.0115711	Coq7/Coq6/Akr1b1/Cbr1	4
GO:0051648	BP	GO:0051648	vesicle localization	9/352	214/28891	0.00131833	0.015504	0.0119485	Ap3d1/Cdh2/Hgs/Ap3b1/Mecp2/Tcirg1/Dpysl2/Pdcd6/Picalm	9
GO:0006457	BP	GO:0006457	protein folding	8/352	173/28891	0.00133071	0.0155998	0.0120223	P4hb/Hsp90ab1/Hspa5/Hspa9/Cct8/Hspd1/Cct7/Ahsa1	8
GO:0032956	BP	GO:0032956	regulation of actin cytoskeleton organization	12/352	351/28891	0.00135727	0.0158606	0.0122233	Sptb/Rhog/Pxn/Ilk/Wdr1/Sptan1/Actg1/Dbnl/Dlg1/Flna/Fermt2/Lrp1	12
GO:0046034	BP	GO:0046034	ATP metabolic process	7/352	135/28891	0.00137264	0.0159895	0.0123227	Ndufs2/Ndufb4/Ndufa11/Vcp/Ndufs1/Ndufv1/Sdhb	7
GO:1903034	BP	GO:1903034	regulation of response to wounding	8/352	174/28891	0.00138038	0.016029	0.0123531	Plg/Hmgb1/Actg1/Flna/Fermt2/Fgb/Lrp1/Cers2	8
GO:0033866	BP	GO:0033866	nucleoside bisphosphate biosynthetic process	4/352	40/28891	0.00140056	0.0161108	0.0124162	Pdhx/Acsl1/Vdac1/Acly	4
GO:0034030	BP	GO:0034030	ribonucleoside bisphosphate biosynthetic process	4/352	40/28891	0.00140056	0.0161108	0.0124162	Pdhx/Acsl1/Vdac1/Acly	4
GO:0034033	BP	GO:0034033	purine nucleoside bisphosphate biosynthetic process	4/352	40/28891	0.00140056	0.0161108	0.0124162	Pdhx/Acsl1/Vdac1/Acly	4
GO:0032970	BP	GO:0032970	regulation of actin filament-based process	13/352	402/28891	0.00143217	0.0163737	0.0126187	Sptb/Csrp3/Rhog/Pxn/Ilk/Wdr1/Sptan1/Actg1/Dbnl/Dlg1/Flna/Fermt2/Lrp1	13
GO:0009636	BP	GO:0009636	response to toxic substance	7/352	136/28891	0.00143231	0.0163737	0.0126187	Aldh1a7/Prdx1/Prdx6/Gpx1/Cat/Gsr/Esd	7
GO:0048268	BP	GO:0048268	clathrin coat assembly	3/352	19/28891	0.00150325	0.0170942	0.013174	Clint1/Cltc/Picalm	3
GO:0050772	BP	GO:0050772	positive regulation of axonogenesis	6/352	101/28891	0.00150462	0.0170942	0.013174	Rpl4/Ilk/Fn1/Dbnl/Picalm/Lrp1	6
GO:1900026	BP	GO:1900026	positive regulation of substrate adhesion-dependent cell spreading	4/352	41/28891	0.00153723	0.0174109	0.0134181	P4hb/Ilk/Flna/Fermt2	4
GO:0150116	BP	GO:0150116	regulation of cell-substrate junction organization	5/352	69/28891	0.0015493	0.0174938	0.013482	Actg1/Vcl/Fermt2/Lrp1/Dusp3	5
GO:0050779	BP	GO:0050779	RNA destabilization	6/352	102/28891	0.00158257	0.0177605	0.0136875	Pabpc1/Caprin1/Ago2/Ythdf3/Hnrnpu/Upf1	6
GO:0061014	BP	GO:0061014	positive regulation of mRNA catabolic process	6/352	102/28891	0.00158257	0.0177605	0.0136875	Pabpc1/Caprin1/Ago2/Ythdf3/Hnrnpu/Upf1	6
GO:0090276	BP	GO:0090276	regulation of peptide hormone secretion	10/352	264/28891	0.00158846	0.0177724	0.0136967	Ptbp1/Pfkm/Stim1/Mcu/Tfr2/Tcirg1/Glud1/Hadh/Fgb/Lrp1	10
GO:0048639	BP	GO:0048639	positive regulation of developmental growth	9/352	221/28891	0.00164522	0.0183517	0.0141431	Rpl4/Mecp2/Pex5/Ilk/Fn1/Dbnl/Picalm/Dlg1/Lrp1	9
GO:0016485	BP	GO:0016485	protein processing	10/352	266/28891	0.00167926	0.0186185	0.0143488	Ddi2/P4hb/Ece1/Asph/Rnpep/Lonp2/Lgmn/Ctnnd1/Fgb/Ctsz	10
GO:0034976	BP	GO:0034976	response to endoplasmic reticulum stress	10/352	266/28891	0.00167926	0.0186185	0.0143488	P4hb/Hspa5/Ppp2cb/Ecpas/Eif2s1/Ccdc47/Psmc6/Vcp/Hyou1/Aifm1	10
GO:0032535	BP	GO:0032535	regulation of cellular component size	13/352	411/28891	0.00174097	0.0190311	0.0146667	Mgll/Hsp90ab1/Sptb/Rpl4/Pex11a/Ilk/Wdr1/Fn1/Sptan1/Dbnl/Picalm/Dlg1/Lrp1	13
GO:0033108	BP	GO:0033108	mitochondrial respiratory chain complex assembly	6/352	104/28891	0.00174765	0.0190311	0.0146667	Tfam/Ndufs2/Ndufb4/Ndufa11/Ndufs1/Aifm1	6
GO:0042274	BP	GO:0042274	ribosomal small subunit biogenesis	6/352	104/28891	0.00174765	0.0190311	0.0146667	Xrcc5/Fbl/Rps6/Rps25/Rps19/Rps15a	6
GO:0045185	BP	GO:0045185	maintenance of protein location	6/352	104/28891	0.00174765	0.0190311	0.0146667	Hspa5/Chchd10/Lgals9/Ctnnd1/Flna/Hnrnpu	6
GO:0006085	BP	GO:0006085	acetyl-CoA biosynthetic process	3/352	20/28891	0.00175266	0.0190311	0.0146667	Pdhx/Vdac1/Acly	3
GO:0009083	BP	GO:0009083	branched-chain amino acid catabolic process	3/352	20/28891	0.00175266	0.0190311	0.0146667	Hibadh/Aldh6a1/Dbt	3
GO:0072376	BP	GO:0072376	protein activation cascade	3/352	20/28891	0.00175266	0.0190311	0.0146667	Flna/Fgb/Mvp	3
GO:0034470	BP	GO:0034470	ncRNA processing	13/352	413/28891	0.00181659	0.0196672	0.015157	Hnrnpa2b1/Fbl/Rps6/Rps25/Ago2/Rps19/Mecp2/Eif6/Rpl5/Rpl35/Ddx1/Rtcb/Rpl11	13
GO:0002791	BP	GO:0002791	regulation of peptide secretion	10/352	269/28891	0.00182331	0.0196821	0.0151684	Ptbp1/Pfkm/Stim1/Mcu/Tfr2/Tcirg1/Glud1/Hadh/Fgb/Lrp1	10
GO:0006220	BP	GO:0006220	pyrimidine nucleotide metabolic process	4/352	43/28891	0.0018379	0.0197816	0.0152451	Nme2/Shmt1/Dpyd/Dpys	4
GO:0043470	BP	GO:0043470	regulation of carbohydrate catabolic process	5/352	72/28891	0.00187251	0.0200954	0.0154869	Slc4a1/Gpd1/Pfkfb1/Eif6/Hmgb1	5
GO:0090087	BP	GO:0090087	regulation of peptide transport	10/352	271/28891	0.00192477	0.0205962	0.0158729	Ptbp1/Pfkm/Stim1/Mcu/Tfr2/Tcirg1/Glud1/Hadh/Fgb/Lrp1	10
GO:0070371	BP	GO:0070371	ERK1 and ERK2 cascade	12/352	367/28891	0.00196842	0.0210022	0.0161858	Gnai2/Ece1/Phb2/Fn1/Eif3a/Ywhaz/Hmgb1/Dlg1/Fermt2/Fgb/Lrp1/Dusp3	12
GO:0001667	BP	GO:0001667	ameboidal-type cell migration	14/352	471/28891	0.00209032	0.0222062	0.0171137	Cdh2/Ago2/Pxn/Mecp2/Ilk/Lgmn/Fn1/Gpx1/Pdcd6/Plg/Cap1/Hmgb1/Mia3/Ythdf3	14
GO:0050770	BP	GO:0050770	regulation of axonogenesis	8/352	186/28891	0.00209937	0.0222062	0.0171137	Cdh2/Rpl4/Ilk/Fn1/Vim/Dbnl/Picalm/Lrp1	8
GO:0062013	BP	GO:0062013	positive regulation of small molecule metabolic process	8/352	186/28891	0.00209937	0.0222062	0.0171137	Comt/Fabp1/Gpd1/Scp2/Pfkfb1/Rdh9/Hmgb1/Vcp	8
GO:0019751	BP	GO:0019751	polyol metabolic process	6/352	108/28891	0.00211664	0.0223248	0.0172051	Scp2/Mecp2/Akr1b1/Spr/Shpk/Asah1	6
GO:0046365	BP	GO:0046365	monosaccharide catabolic process	4/352	45/28891	0.00217702	0.022896	0.0176453	Aldh1a7/Pfkm/Gapdh/Dhdh	4
GO:0045216	BP	GO:0045216	cell-cell junction organization	9/352	231/28891	0.00222181	0.0233005	0.017957	Cdh2/Rps6/Wdr1/Ctnnd1/Actg1/Vcl/Dlg1/Flna/Fermt2	9
GO:0010833	BP	GO:0010833	telomere maintenance via telomere lengthening	5/352	75/28891	0.00224248	0.023384	0.0180214	Hnrnpa2b1/Xrcc5/Cct8/Cct7/Hnrnpu	5
GO:0043113	BP	GO:0043113	receptor clustering	5/352	75/28891	0.00224248	0.023384	0.0180214	Cdh2/Lgals9/Pigr/Dlg1/Flna	5
GO:2001056	BP	GO:2001056	positive regulation of cysteine-type endopeptidase activity	7/352	148/28891	0.00231816	0.0241049	0.018577	Asph/Lgmn/Pdcd6/Hspd1/Hmgb1/Vcp/Aifm1	7
GO:0009164	BP	GO:0009164	nucleoside catabolic process	3/352	22/28891	0.00232535	0.0241116	0.0185821	Ada/Uox/Dpyd	3
GO:0001666	BP	GO:0001666	response to hypoxia	9/352	233/28891	0.00235438	0.0242838	0.0187148	Ada/P4hb/Fabp1/Ece1/Acaa2/Camk2g/Mecp2/Cat/Hyou1	9
GO:0048489	BP	GO:0048489	synaptic vesicle transport	4/352	46/28891	0.00236175	0.0242838	0.0187148	Ap3d1/Ap3b1/Dpysl2/Picalm	4
GO:0060390	BP	GO:0060390	regulation of SMAD protein signal transduction	4/352	46/28891	0.00236175	0.0242838	0.0187148	Lgals9/Lrp1/Pbld2/Pbld1	4
GO:0006900	BP	GO:0006900	vesicle budding from membrane	5/352	77/28891	0.00251696	0.0258076	0.0198892	Ap3d1/Pdcd6/Sec23a/Picalm/Mia3	5
GO:0010952	BP	GO:0010952	positive regulation of peptidase activity	8/352	193/28891	0.002638	0.0268989	0.0207302	Asph/Lgmn/Pdcd6/Hspd1/Hmgb1/Vcp/Picalm/Aifm1	8
GO:0051650	BP	GO:0051650	establishment of vesicle localization	8/352	193/28891	0.002638	0.0268989	0.0207302	Ap3d1/Hgs/Ap3b1/Mecp2/Tcirg1/Dpysl2/Pdcd6/Picalm	8
GO:0072529	BP	GO:0072529	pyrimidine-containing compound catabolic process	3/352	23/28891	0.0026502	0.026945	0.0207657	Aldh6a1/Dpyd/Dpys	3
GO:0030516	BP	GO:0030516	regulation of axon extension	6/352	113/28891	0.00265717	0.026945	0.0207657	Mgll/Rpl4/Ilk/Fn1/Dbnl/Lrp1	6
GO:0007051	BP	GO:0007051	spindle organization	8/352	194/28891	0.00272303	0.027537	0.021222	Rcc1/Mecp2/Vcp/Cltc/Ppp2r1a/Dlg1/Flna/Hnrnpu	8
GO:0048024	BP	GO:0048024	regulation of mRNA splicing, via spliceosome	6/352	114/28891	0.00277664	0.0280022	0.0215805	Hnrnpa2b1/Ptbp1/Prdx6/Srsf2/Hnrnpu/Prpf19	6
GO:2000116	BP	GO:2000116	regulation of cysteine-type endopeptidase activity	9/352	240/28891	0.00286866	0.0288512	0.0222348	Fabp1/Asph/Lgmn/Gpx1/Pdcd6/Hspd1/Hmgb1/Vcp/Aifm1	9
GO:0032024	BP	GO:0032024	positive regulation of insulin secretion	6/352	115/28891	0.00290009	0.0290878	0.0224172	Ptbp1/Pfkm/Stim1/Mcu/Glud1/Lrp1	6
GO:0006760	BP	GO:0006760	folic acid-containing compound metabolic process	3/352	24/28891	0.00300168	0.0296225	0.0228292	Dmgdh/Shmt1/Shmt2	3
GO:0042026	BP	GO:0042026	protein refolding	3/352	24/28891	0.00300168	0.0296225	0.0228292	Hspa5/Hspa9/Hspd1	3
GO:0043574	BP	GO:0043574	peroxisomal transport	3/352	24/28891	0.00300168	0.0296225	0.0228292	Lonp2/Pex5/Abcd3	3
GO:0046037	BP	GO:0046037	GMP metabolic process	3/352	24/28891	0.00300168	0.0296225	0.0228292	Ada/Uox/Gmps	3
GO:0150105	BP	GO:0150105	protein localization to cell-cell junction	3/352	24/28891	0.00300168	0.0296225	0.0228292	Actg1/Vcl/Flna	3
GO:1901028	BP	GO:1901028	regulation of mitochondrial outer membrane permeabilization involved in apoptotic signaling pathway	3/352	24/28891	0.00300168	0.0296225	0.0228292	Acaa2/Chchd10/Gclc	3
GO:0046883	BP	GO:0046883	regulation of hormone secretion	11/352	337/28891	0.00302917	0.0298138	0.0229767	Ptbp1/Pfkm/Stim1/Mcu/Tfr2/Tcirg1/Cyp2j5/Glud1/Hadh/Fgb/Lrp1	11
GO:0034599	BP	GO:0034599	cellular response to oxidative stress	9/352	243/28891	0.00311455	0.0305725	0.0235613	Fabp1/Prdx1/Coq7/Eif2s1/Mgst1/Pex5/Cat/Akr1b1/Gsr	9
GO:0032210	BP	GO:0032210	regulation of telomere maintenance via telomerase	4/352	50/28891	0.0032086	0.0312809	0.0241073	Xrcc5/Cct8/Cct7/Hnrnpu	4
GO:0045214	BP	GO:0045214	sarcomere organization	4/352	50/28891	0.0032086	0.0312809	0.0241073	Krt8/Csrp3/Wdr1/Actg1	4
GO:0048588	BP	GO:0048588	developmental cell growth	10/352	291/28891	0.00321222	0.0312809	0.0241073	Mgll/Hsp90ab1/Rpl4/Mecp2/Ilk/Fn1/Dbnl/Vcl/Picalm/Lrp1	10
GO:0060560	BP	GO:0060560	developmental growth involved in morphogenesis	10/352	292/28891	0.00329117	0.0318986	0.0245834	Mgll/Hsp90ab1/Rpl4/Mecp2/Ilk/Fn1/Dbnl/Vcl/Picalm/Lrp1	10
GO:0051962	BP	GO:0051962	positive regulation of nervous system development	12/352	391/28891	0.00329299	0.0318986	0.0245834	Xrcc5/Caprin1/Rpl4/Mecp2/Ilk/Fn1/Vim/Actr2/Dbnl/Picalm/Lrp1/Prpf19	12
GO:0009261	BP	GO:0009261	ribonucleotide catabolic process	4/352	51/28891	0.00344873	0.0333196	0.0256785	Ada/Uox/Dpyd/Dpys	4
GO:0030433	BP	GO:0030433	ubiquitin-dependent ERAD pathway	5/352	83/28891	0.0034865	0.0335964	0.0258918	Hspa5/Ecpas/Ccdc47/Psmc6/Vcp	5
GO:0051222	BP	GO:0051222	positive regulation of protein transport	11/352	346/28891	0.00369449	0.0354755	0.02734	Hsp90ab1/Ptbp1/Pfkm/Stim1/Mcu/Asph/Glud1/Eif3e/Flna/Fgb/Lrp1	11
GO:0034605	BP	GO:0034605	cellular response to heat	4/352	52/28891	0.00370079	0.0354755	0.02734	Hsp90ab1/Eif2s1/Pdcd6/Vcp	4
GO:0051791	BP	GO:0051791	medium-chain fatty acid metabolic process	3/352	26/28891	0.00378724	0.0360228	0.0277618	Cyp4a14/Cyp4a10/Crat	3
GO:1900151	BP	GO:1900151	regulation of nuclear-transcribed mRNA catabolic process, deadenylation-dependent decay	3/352	26/28891	0.00378724	0.0360228	0.0277618	Pabpc1/Ago2/Hnrnpu	3
GO:1903975	BP	GO:1903975	regulation of glial cell migration	3/352	26/28891	0.00378724	0.0360228	0.0277618	Vim/Lrp1/Cers2	3
GO:0043161	BP	GO:0043161	proteasome-mediated ubiquitin-dependent protein catabolic process	13/352	451/28891	0.00385362	0.0365598	0.0281756	Hspa5/Ppp2cb/Cul4a/Pcbp2/Ecpas/Psmd6/Ccdc47/Psmc1/Psmc6/Gclc/Vcp/Rpl11/Sh3bgrl	13
GO:0071346	BP	GO:0071346	cellular response to type II interferon	6/352	122/28891	0.00388253	0.0367393	0.0283139	Arg1/Gapdh/Vim/Actr2/Actg1/Flnb	6
GO:0009895	BP	GO:0009895	negative regulation of catabolic process	11/352	349/28891	0.00394056	0.0370977	0.0285901	Slc4a1/Hsp90ab1/Ptbp1/Pfkfb1/Ctsa/Rpl5/Elavl1/Lrpprc/Flna/Hnrnpu/Rpl11	11
GO:0031331	BP	GO:0031331	positive regulation of cellular catabolic process	11/352	349/28891	0.00394056	0.0370977	0.0285901	Fabp1/Gpd1/Pabpc1/Pfkfb1/Caprin1/Ago2/Hmgb1/Vdac1/Ythdf3/Hnrnpu/Upf1	11
GO:0030865	BP	GO:0030865	cortical cytoskeleton organization	4/352	53/28891	0.00396505	0.0371383	0.0286214	Rhog/Wdr1/Tln1/Dlg1	4
GO:0032392	BP	GO:0032392	DNA geometric change	4/352	53/28891	0.00396505	0.0371383	0.0286214	Hnrnpa2b1/Hmgb1/Ddx1/Upf1	4
GO:0046879	BP	GO:0046879	hormone secretion	12/352	403/28891	0.00418474	0.0389556	0.030022	Ptbp1/Pfkm/Stim1/Mcu/Tfr2/Tcirg1/Cyp2j5/Glud1/Ywhaz/Hadh/Fgb/Lrp1	12
GO:0033622	BP	GO:0033622	integrin activation	3/352	27/28891	0.00422257	0.0389556	0.030022	Fn1/Tln1/Fermt2	3
GO:0034656	BP	GO:0034656	nucleobase-containing small molecule catabolic process	3/352	27/28891	0.00422257	0.0389556	0.030022	Ada/Uox/Dpyd	3
GO:0035809	BP	GO:0035809	regulation of urine volume	3/352	27/28891	0.00422257	0.0389556	0.030022	Slc4a1/Gnai2/Akr1b1	3
GO:0046685	BP	GO:0046685	response to arsenic-containing substance	3/352	27/28891	0.00422257	0.0389556	0.030022	Slc4a1/Gclc/Vcp	3
GO:0046716	BP	GO:0046716	muscle cell cellular homeostasis	3/352	27/28891	0.00422257	0.0389556	0.030022	Pfkm/Csrp3/Plg	3
GO:0051289	BP	GO:0051289	protein homotetramerization	4/352	54/28891	0.00424179	0.0390351	0.0300832	Shmt1/Cth/Acot13/Shmt2	4
GO:0048638	BP	GO:0048638	regulation of developmental growth	12/352	405/28891	0.00435062	0.0399367	0.0307781	Mgll/Rpl4/Mecp2/Pex5/Ilk/Lgmn/Fn1/Dbnl/Spr/Picalm/Dlg1/Lrp1	12
GO:0007043	BP	GO:0007043	cell-cell junction assembly	7/352	168/28891	0.00466692	0.0424951	0.0327498	Cdh2/Rps6/Wdr1/Ctnnd1/Actg1/Vcl/Dlg1	7
GO:2000377	BP	GO:2000377	regulation of reactive oxygen species metabolic process	7/352	168/28891	0.00466692	0.0424951	0.0327498	Gnai2/Coq7/Eif6/Cbr1/Hspd1/Vdac1/Dcxr	7
GO:0008209	BP	GO:0008209	androgen metabolic process	3/352	28/28891	0.00468704	0.0424951	0.0327498	Ugt2b1/Hsd17b8/Akr1d1	3
GO:0032727	BP	GO:0032727	positive regulation of interferon-alpha production	3/352	28/28891	0.00468704	0.0424951	0.0327498	Rigi/Hspd1/Hmgb1	3
GO:0046128	BP	GO:0046128	purine ribonucleoside metabolic process	3/352	28/28891	0.00468704	0.0424951	0.0327498	Ada/Pcmt1/Uox	3
GO:0022411	BP	GO:0022411	cellular component disassembly	13/352	462/28891	0.00470428	0.0425465	0.0327894	Lamc1/Sptb/Asph/Pex5/Phb2/Wdr1/Sptan1/Plg/Vcp/Vdac1/Dusp3/Upf1/Aifm1	13
GO:0007052	BP	GO:0007052	mitotic spindle organization	6/352	127/28891	0.00472175	0.0425999	0.0328305	Rcc1/Mecp2/Vcp/Cltc/Flna/Hnrnpu	6
GO:0065002	BP	GO:0065002	intracellular protein transmembrane transport	4/352	56/28891	0.00483376	0.0435039	0.0335272	Hspa5/Pex5/Hspd1/Aifm1	4
GO:0009914	BP	GO:0009914	hormone transport	12/352	411/28891	0.00488012	0.0438139	0.0337661	Ptbp1/Pfkm/Stim1/Mcu/Tfr2/Tcirg1/Cyp2j5/Glud1/Ywhaz/Hadh/Fgb/Lrp1	12
GO:0009408	BP	GO:0009408	response to heat	5/352	90/28891	0.00492667	0.0441243	0.0340053	Hsp90ab1/Eif2s1/Pdcd6/Gclc/Vcp	5
GO:0006364	BP	GO:0006364	rRNA processing	8/352	215/28891	0.00505647	0.0450675	0.0347322	Fbl/Rps6/Rps25/Rps19/Eif6/Rpl5/Rpl35/Rpl11	8
GO:0031047	BP	GO:0031047	regulatory ncRNA-mediated gene silencing	8/352	215/28891	0.00505647	0.0450675	0.0347322	Hnrnpa2b1/Pabpc1/Fbl/Ago2/Mecp2/Eif6/Elavl1/Snd1	8
GO:0061387	BP	GO:0061387	regulation of extent of cell growth	6/352	129/28891	0.00509224	0.0452766	0.0348934	Mgll/Rpl4/Ilk/Fn1/Dbnl/Lrp1	6
GO:0002888	BP	GO:0002888	positive regulation of myeloid leukocyte mediated immunity	4/352	57/28891	0.00514951	0.0456267	0.0351632	Arg1/Rigi/Ighg1/Ddx1	4
GO:0045861	BP	GO:0045861	negative regulation of proteolysis	11/352	362/28891	0.00516221	0.0456267	0.0351632	Hsp90ab1/Fabp1/Serpina3k/Gpx1/Gapdh/Mug1/Rpl5/A2m/Picalm/Rpl11/Ctsz	11
GO:0006120	BP	GO:0006120	mitochondrial electron transport, NADH to ubiquinone	3/352	29/28891	0.0051812	0.0456267	0.0351632	Ndufs2/Ndufs1/Ndufv1	3
GO:0042059	BP	GO:0042059	negative regulation of epidermal growth factor receptor signaling pathway	3/352	29/28891	0.0051812	0.0456267	0.0351632	Itga1/Dusp3/Mvp	3
GO:0036293	BP	GO:0036293	response to decreased oxygen levels	9/352	264/28891	0.00533499	0.0467574	0.0360346	Ada/P4hb/Fabp1/Ece1/Acaa2/Camk2g/Mecp2/Cat/Hyou1	9
GO:0044403	BP	GO:0044403	biological process involved in symbiotic interaction	9/352	264/28891	0.00533499	0.0467574	0.0360346	P4hb/Arg1/Fn1/Gpx1/Gapdh/Fasn/Plg/Hspd1/Hmgb1	9
GO:1990845	BP	GO:1990845	adaptive thermogenesis	7/352	173/28891	0.00546521	0.0477849	0.0368265	Pm20d1/Acsl1/Cpt2/Fabp5/Hadh/Hnrnpu/Acot13	7
GO:0006110	BP	GO:0006110	regulation of glycolytic process	4/352	58/28891	0.00547879	0.0477901	0.0368305	Slc4a1/Gpd1/Pfkfb1/Eif6	4
GO:0007015	BP	GO:0007015	actin filament organization	13/352	471/28891	0.00550742	0.0479263	0.0369354	Sptb/Rhog/Pxn/Wdr1/Sptan1/Cap1/Actr2/Actg1/Dbnl/Dlg1/Flna/Fermt2/Cnn3	13
GO:0051896	BP	GO:0051896	regulation of phosphatidylinositol 3-kinase/protein kinase B signal transduction	9/352	266/28891	0.00559771	0.0485971	0.0374524	Hsp90ab1/Ilk/Fn1/Gpx1/Pdcd6/Cat/Ppp2r1a/Dlg1/Fermt2	9
GO:0062197	BP	GO:0062197	cellular response to chemical stress	10/352	316/28891	0.00569673	0.0490703	0.037817	Fabp1/Xrcc5/Prdx1/Coq7/Eif2s1/Mgst1/Pex5/Cat/Akr1b1/Gsr	10
GO:0009218	BP	GO:0009218	pyrimidine ribonucleotide metabolic process	3/352	30/28891	0.00570553	0.0490703	0.037817	Nme2/Dpyd/Dpys	3
GO:0061003	BP	GO:0061003	positive regulation of dendritic spine morphogenesis	3/352	30/28891	0.00570553	0.0490703	0.037817	Caprin1/Actr2/Dbnl	3
GO:1901658	BP	GO:1901658	glycosyl compound catabolic process	3/352	30/28891	0.00570553	0.0490703	0.037817	Ada/Uox/Dpyd	3
GO:0045088	BP	GO:0045088	regulation of innate immune response	13/352	474/28891	0.00579829	0.0497517	0.0383423	Xrcc5/Arg1/Pcbp2/Rigi/Rps19/Ap3b1/Lgals9/Phb2/Hspd1/Ywhaz/Hmgb1/A2m/Ythdf3	13
GO:1900024	BP	GO:1900024	regulation of substrate adhesion-dependent cell spreading	4/352	59/28891	0.00582183	0.0498376	0.0384084	P4hb/Ilk/Flna/Fermt2	4
GO:0005777	CC	GO:0005777	peroxisome	24/354	151/28573	8.69251e-20	1.34528e-17	9.10095e-18	Acnat1/Fabp1/Uox/Scp2/Prdx1/Aldh3a2/Crat/Mgst1/Pecr/Lonp2/Decr2/Pex11a/Pex5/Ech1/Vim/Cat/Tkt/Acsl1/Abcd3/Hspd1/Hsdl2/Vwa8/Nudt12/Acox1	24
GO:0042579	CC	GO:0042579	microbody	24/354	151/28573	8.69251e-20	1.34528e-17	9.10095e-18	Acnat1/Fabp1/Uox/Scp2/Prdx1/Aldh3a2/Crat/Mgst1/Pecr/Lonp2/Decr2/Pex11a/Pex5/Ech1/Vim/Cat/Tkt/Acsl1/Abcd3/Hspd1/Hsdl2/Vwa8/Nudt12/Acox1	24
GO:0043209	CC	GO:0043209	myelin sheath	27/354	208/28573	9.67825e-20	1.34528e-17	9.10095e-18	Hspa5/Prdx1/Nme2/Dpysl2/Wdr1/Got2/Gstm1/Mdh1/Sptan1/Gapdh/Hspa9/Tkt/Akr1b1/Ywhag/Hspd1/Actg1/Vcp/Vdac1/Gdi2/Cltc/Dlg1/Immt/Ndufs1/Aco2/Idh3a/Uqcrc2/Pgam1	27
GO:0022626	CC	GO:0022626	cytosolic ribosome	20/354	142/28573	1.20912e-15	1.26051e-13	8.52749e-14	Rpl27a/Rplp0/Rpl12/Rplp1/Rps6/Rps25/Rpl19/Rpl17/Rps19/Rpl4/Rpl18/Rpl5/Rpl37a/Rps15a/Rps4x/Rpl23a/Rpl30/Rplp2/Rpl35/Rpl11	20
GO:1990204	CC	GO:1990204	oxidoreductase complex	18/354	127/28573	2.94244e-14	2.454e-12	1.66016e-12	P4hb/Gpd1/Uqcrh/Pdhx/Ndufs2/Uqcrq/Ndufb4/Ndufa11/Cat/Hsd17b8/Dbt/Ndufs1/Ndufv1/Etfdh/Sdhb/Idh3a/Uqcrc2/Cyb5r3	18
GO:0022625	CC	GO:0022625	cytosolic large ribosomal subunit	15/354	79/28573	4.86951e-14	3.38431e-12	2.28953e-12	Rpl27a/Rplp0/Rpl12/Rplp1/Rpl19/Rpl17/Rpl4/Rpl18/Rpl5/Rpl37a/Rpl23a/Rpl30/Rplp2/Rpl35/Rpl11	15
GO:0005759	CC	GO:0005759	mitochondrial matrix	24/354	304/28573	8.37073e-13	4.98656e-11	3.37347e-11	Prdx1/Tfam/Pdhx/Acaa2/Lrrc59/Mccc1/Dmgdh/Got2/Glud1/Hspa9/Hsd17b8/Dbt/Hspd1/Vdac1/Lrpprc/Cps1/Acsm1/Pcca/Etfdh/Aco2/Pccb/Acot13/Shmt2/Idh3a	24
GO:0044391	CC	GO:0044391	ribosomal subunit	20/354	215/28573	3.4972e-12	1.82291e-10	1.23322e-10	Rpl27a/Rplp0/Rpl12/Rplp1/Rps6/Rps25/Rpl19/Rpl17/Rps19/Rpl4/Rpl18/Rpl5/Rpl37a/Rps15a/Rps4x/Rpl23a/Rpl30/Rplp2/Rpl35/Rpl11	20
GO:0005840	CC	GO:0005840	ribosome	20/354	267/28573	1.78244e-10	7.64587e-09	5.17252e-09	Rpl27a/Rplp0/Rpl12/Rplp1/Rps6/Rps25/Rpl19/Rpl17/Rps19/Rpl4/Rpl18/Rpl5/Rpl37a/Rps15a/Rps4x/Rpl23a/Rpl30/Rplp2/Rpl35/Rpl11	20
GO:0015934	CC	GO:0015934	large ribosomal subunit	15/354	137/28573	1.83354e-10	7.64587e-09	5.17252e-09	Rpl27a/Rplp0/Rpl12/Rplp1/Rpl19/Rpl17/Rpl4/Rpl18/Rpl5/Rpl37a/Rpl23a/Rpl30/Rplp2/Rpl35/Rpl11	15
GO:0098798	CC	GO:0098798	mitochondrial protein-containing complex	21/354	303/28573	2.60473e-10	9.8743e-09	6.68008e-09	Uqcrh/Mcu/Pdhx/Ndufs2/Mccc1/Uqcrq/Ndufb4/Chchd3/Ndufa11/Apoo/Chchd10/Phb2/Dbt/Vdac1/Immt/Ndufs1/Ndufv1/Etfdh/Sdhb/Idh3a/Uqcrc2	21
GO:0098800	CC	GO:0098800	inner mitochondrial membrane protein complex	15/354	154/28573	9.59901e-10	3.33566e-08	2.25661e-08	Uqcrh/Mcu/Ndufs2/Uqcrq/Ndufb4/Chchd3/Ndufa11/Apoo/Chchd10/Phb2/Immt/Ndufs1/Ndufv1/Sdhb/Uqcrc2	15
GO:0014069	CC	GO:0014069	postsynaptic density	22/354	384/28573	3.45153e-09	1.10714e-07	7.48995e-08	Hnrnpa2b1/Rplp0/Cdh2/Rpl12/Rps25/Pcbp2/Camk2g/Rps19/Rpl4/Phb2/Gapdh/Eif3a/Ctnnd1/Rpl5/Eif3e/Pcbp1/Rpl30/Fabp5/Vdac1/Dbnl/Picalm/Dlg1	22
GO:0005778	CC	GO:0005778	peroxisomal membrane	9/354	47/28573	5.59412e-09	1.55516e-07	1.05209e-07	Mgst1/Pecr/Decr2/Pex11a/Pex5/Cat/Acsl1/Abcd3/Acox1	9
GO:0031903	CC	GO:0031903	microbody membrane	9/354	47/28573	5.59412e-09	1.55516e-07	1.05209e-07	Mgst1/Pecr/Decr2/Pex11a/Pex5/Cat/Acsl1/Abcd3/Acox1	9
GO:0099572	CC	GO:0099572	postsynaptic specialization	23/354	436/28573	7.19993e-09	1.80098e-07	1.21839e-07	Hnrnpa2b1/Rplp0/Cdh2/Rpl12/Rps25/Pcbp2/Camk2g/Rps19/Rpl4/Phb2/Gapdh/Eif3a/Ctnnd1/Rpl5/Eif3e/Pcbp1/Rpl30/Ywhaz/Fabp5/Vdac1/Dbnl/Picalm/Dlg1	23
GO:0000502	CC	GO:0000502	proteasome complex	10/354	65/28573	7.34214e-09	1.80098e-07	1.21839e-07	Ecpas/Psmd6/Psma3/Psmd3/Psmc1/Psmc6/Vcp/Txnl1/Psma4/Psmb2	10
GO:0032279	CC	GO:0032279	asymmetric synapse	22/354	407/28573	9.93288e-09	2.30112e-07	1.55673e-07	Hnrnpa2b1/Rplp0/Cdh2/Rpl12/Rps25/Pcbp2/Camk2g/Rps19/Rpl4/Phb2/Gapdh/Eif3a/Ctnnd1/Rpl5/Eif3e/Pcbp1/Rpl30/Fabp5/Vdac1/Dbnl/Picalm/Dlg1	22
GO:0098984	CC	GO:0098984	neuron to neuron synapse	23/354	448/28573	1.19416e-08	2.62086e-07	1.77304e-07	Hnrnpa2b1/Rplp0/Cdh2/Rpl12/Rps25/Pcbp2/Camk2g/Rps19/Rpl4/Phb2/Gapdh/Eif3a/Ctnnd1/Rpl5/Eif3e/Pcbp1/Rpl30/Ywhaz/Fabp5/Vdac1/Dbnl/Picalm/Dlg1	23
GO:0036464	CC	GO:0036464	cytoplasmic ribonucleoprotein granule	17/354	246/28573	1.41092e-08	2.94178e-07	1.99014e-07	Hnrnpa2b1/Rplp0/Pabpc1/Rps6/Caprin1/Eif2s1/Ago2/Eif3b/Pcbp1/Rps4x/Elavl1/Vcp/Ddx3y/Ythdf3/Hnrnpu/Ddx1/Psma4	17
GO:0035770	CC	GO:0035770	ribonucleoprotein granule	17/354	264/28573	3.98586e-08	7.91477e-07	5.35443e-07	Hnrnpa2b1/Rplp0/Pabpc1/Rps6/Caprin1/Eif2s1/Ago2/Eif3b/Pcbp1/Rps4x/Elavl1/Vcp/Ddx3y/Ythdf3/Hnrnpu/Ddx1/Psma4	17
GO:0005782	CC	GO:0005782	peroxisomal matrix	7/354	29/28573	5.21346e-08	9.45223e-07	6.39454e-07	Fabp1/Scp2/Prdx1/Lonp2/Pex5/Abcd3/Hspd1	7
GO:0031907	CC	GO:0031907	microbody lumen	7/354	29/28573	5.21346e-08	9.45223e-07	6.39454e-07	Fabp1/Scp2/Prdx1/Lonp2/Pex5/Abcd3/Hspd1	7
GO:1905369	CC	GO:1905369	endopeptidase complex	10/354	85/28573	1.03073e-07	1.7909e-06	1.21156e-06	Ecpas/Psmd6/Psma3/Psmd3/Psmc1/Psmc6/Vcp/Txnl1/Psma4/Psmb2	10
GO:0009295	CC	GO:0009295	nucleoid	8/354	48/28573	1.25689e-07	2.01585e-06	1.36375e-06	Tfam/Lrrc59/Hspa9/Dbt/Vdac1/Lrpprc/Cps1/Shmt2	8
GO:0042645	CC	GO:0042645	mitochondrial nucleoid	8/354	48/28573	1.25689e-07	2.01585e-06	1.36375e-06	Tfam/Lrrc59/Hspa9/Dbt/Vdac1/Lrpprc/Cps1/Shmt2	8
GO:0030135	CC	GO:0030135	coated vesicle	14/354	205/28573	3.11199e-07	4.8063e-06	3.25151e-06	Ece1/Ecpas/Clint1/Copb1/Copg2/Tmed7/Pdcd6/Hspd1/Sec23a/Arcn1/Cltc/Picalm/Rab14/Lrp1	14
GO:0030117	CC	GO:0030117	membrane coat	10/354	98/28573	4.00132e-07	5.75362e-06	3.89239e-06	Ap3d1/Clint1/Copb1/Copg2/Ap3b1/Pdcd6/Sec23a/Arcn1/Cltc/Picalm	10
GO:0048475	CC	GO:0048475	coated membrane	10/354	98/28573	4.00132e-07	5.75362e-06	3.89239e-06	Ap3d1/Clint1/Copb1/Copg2/Ap3b1/Pdcd6/Sec23a/Arcn1/Cltc/Picalm	10
GO:0005938	CC	GO:0005938	cell cortex	16/354	306/28573	1.62287e-06	2.25579e-05	1.52607e-05	Slc4a1/Fabp1/Cdh2/Sptb/Stim1/Myl12b/Asph/Wdr1/Sptan1/Ctnnd1/Cap1/Actr2/Dbnl/Flna/Fgb/Ctsz	16
GO:1905368	CC	GO:1905368	peptidase complex	10/354	121/28573	2.81098e-06	3.7302e-05	2.52353e-05	Ecpas/Psmd6/Psma3/Psmd3/Psmc1/Psmc6/Vcp/Txnl1/Psma4/Psmb2	10
GO:0005746	CC	GO:0005746	mitochondrial respirasome	9/354	95/28573	2.86251e-06	3.7302e-05	2.52353e-05	Uqcrh/Ndufs2/Uqcrq/Ndufb4/Ndufa11/Ndufs1/Ndufv1/Sdhb/Uqcrc2	9
GO:0098803	CC	GO:0098803	respiratory chain complex	9/354	96/28573	3.12455e-06	3.9483e-05	2.67107e-05	Uqcrh/Ndufs2/Uqcrq/Ndufb4/Ndufa11/Ndufs1/Ndufv1/Sdhb/Uqcrc2	9
GO:0070469	CC	GO:0070469	respirasome	9/354	103/28573	5.60613e-06	6.73799e-05	4.55833e-05	Uqcrh/Ndufs2/Uqcrq/Ndufb4/Ndufa11/Ndufs1/Ndufv1/Sdhb/Uqcrc2	9
GO:0005844	CC	GO:0005844	polysome	8/354	78/28573	5.65539e-06	6.73799e-05	4.55833e-05	Rps6/Rpl19/Ago2/Vim/Rpl18/Rps4x/Rpl30/Rpl11	8
GO:0030016	CC	GO:0030016	myofibril	13/354	228/28573	6.08099e-06	7.04381e-05	4.76522e-05	Slc4a1/Krt8/Csrp3/Myl12b/Rpl17/Rpl4/Ilk/Sptan1/Des/Actg1/Vcl/Flna/Pgm1	13
GO:0010494	CC	GO:0010494	cytoplasmic stress granule	8/354	84/28573	9.85921e-06	0.000111116	7.51712e-05	Pabpc1/Caprin1/Eif2s1/Eif3b/Elavl1/Vcp/Ythdf3/Ddx1	8
GO:0043292	CC	GO:0043292	contractile fiber	13/354	241/28573	1.10383e-05	0.000121131	8.19465e-05	Slc4a1/Krt8/Csrp3/Myl12b/Rpl17/Rpl4/Ilk/Sptan1/Des/Actg1/Vcl/Flna/Pgm1	13
GO:0030120	CC	GO:0030120	vesicle coat	7/354	62/28573	1.15686e-05	0.000123695	8.3681e-05	Clint1/Copb1/Copg2/Pdcd6/Sec23a/Arcn1/Cltc	7
GO:0005916	CC	GO:0005916	fascia adherens	4/354	13/28573	1.51623e-05	0.000158067	0.000106934	Cdh2/Sptan1/Des/Vcl	4
GO:0030863	CC	GO:0030863	cortical cytoskeleton	9/354	119/28573	1.81685e-05	0.000184787	0.000125011	Slc4a1/Cdh2/Sptb/Wdr1/Sptan1/Cap1/Actr2/Dbnl/Flna	9
GO:0030018	CC	GO:0030018	Z disc	9/354	133/28573	4.39347e-05	0.000436209	0.0002951	Slc4a1/Krt8/Csrp3/Myl12b/Sptan1/Des/Vcl/Flna/Pgm1	9
GO:0030017	CC	GO:0030017	sarcomere	11/354	202/28573	4.78757e-05	0.000464283	0.000314093	Slc4a1/Krt8/Csrp3/Myl12b/Rpl17/Rpl4/Sptan1/Des/Vcl/Flna/Pgm1	11
GO:0030864	CC	GO:0030864	cortical actin cytoskeleton	7/354	84/28573	8.44211e-05	0.000800081	0.000541264	Cdh2/Sptb/Wdr1/Sptan1/Cap1/Actr2/Dbnl	7
GO:0031674	CC	GO:0031674	I band	9/354	147/28573	9.55056e-05	0.000869618	0.000588306	Slc4a1/Krt8/Csrp3/Myl12b/Sptan1/Des/Vcl/Flna/Pgm1	9
GO:0043034	CC	GO:0043034	costamere	4/354	20/28573	9.59291e-05	0.000869618	0.000588306	Krt8/Ilk/Actg1/Vcl	4
GO:0005838	CC	GO:0005838	proteasome regulatory particle	4/354	23/28573	0.000170254	0.00149146	0.00100899	Psmd6/Psmd3/Psmc1/Psmc6	4
GO:0030662	CC	GO:0030662	coated vesicle membrane	7/354	94/28573	0.000171678	0.00149146	0.00100899	Clint1/Copb1/Copg2/Pdcd6/Sec23a/Arcn1/Cltc	7
GO:0032432	CC	GO:0032432	actin filament bundle	7/354	98/28573	0.000222456	0.00189315	0.00128074	Myl12b/Pxn/Ilk/Vcl/Flnb/Flna/Fermt2	7
GO:0022627	CC	GO:0022627	cytosolic small ribosomal subunit	5/354	45/28573	0.000230805	0.00192491	0.00130223	Rps6/Rps25/Rps19/Rps15a/Rps4x	5
GO:0022624	CC	GO:0022624	proteasome accessory complex	4/354	25/28573	0.000238513	0.00195019	0.00131933	Psmd6/Psmd3/Psmc1/Psmc6	4
GO:0042383	CC	GO:0042383	sarcolemma	9/354	170/28573	0.000285448	0.00228908	0.00154859	Krt8/Cdh2/Col6a3/Utrn/Got2/Des/Vcl/Cltc/Dlg1	9
GO:0070062	CC	GO:0070062	extracellular exosome	7/354	104/28573	0.00032068	0.00252308	0.00170689	Bhmt/Hnrnpa2b1/Ago2/Fn1/Hspd1/Actg1/Acy1	7
GO:0032040	CC	GO:0032040	small-subunit processome	6/354	75/28573	0.00034009	0.00262625	0.00177669	Xrcc5/Fbl/Rps6/Rps19/Rps15a/Rps4x	6
GO:0030126	CC	GO:0030126	COPI vesicle coat	3/354	12/28573	0.000381791	0.00284298	0.00192331	Copb1/Copg2/Arcn1	3
GO:0034663	CC	GO:0034663	endoplasmic reticulum chaperone complex	3/354	12/28573	0.000381791	0.00284298	0.00192331	P4hb/Hspa5/Hyou1	3
GO:0005750	CC	GO:0005750	mitochondrial respiratory chain complex III	3/354	13/28573	0.00049178	0.00353573	0.00239196	Uqcrh/Uqcrq/Uqcrc2	3
GO:0045275	CC	GO:0045275	respiratory chain complex III	3/354	13/28573	0.00049178	0.00353573	0.00239196	Uqcrh/Uqcrq/Uqcrc2	3
GO:0030684	CC	GO:0030684	preribosome	7/354	112/28573	0.000502755	0.00355337	0.0024039	Xrcc5/Fbl/Rps6/Rps19/Eif6/Rps15a/Rps4x	7
GO:0005747	CC	GO:0005747	mitochondrial respiratory chain complex I	5/354	55/28573	0.000594016	0.00399523	0.00270282	Ndufs2/Ndufb4/Ndufa11/Ndufs1/Ndufv1	5
GO:0030964	CC	GO:0030964	NADH dehydrogenase complex	5/354	55/28573	0.000594016	0.00399523	0.00270282	Ndufs2/Ndufb4/Ndufa11/Ndufs1/Ndufv1	5
GO:0045271	CC	GO:0045271	respiratory chain complex I	5/354	55/28573	0.000594016	0.00399523	0.00270282	Ndufs2/Ndufb4/Ndufa11/Ndufs1/Ndufv1	5
GO:0019867	CC	GO:0019867	outer membrane	10/354	229/28573	0.000614848	0.00400612	0.00271019	Pgrmc1/Cyb5a/Arg1/Mgst1/Ugt2b1/Phb2/Acsl1/Vdac1/Cyb5r3/Aifm1	10
GO:0031968	CC	GO:0031968	organelle outer membrane	10/354	229/28573	0.000614848	0.00400612	0.00271019	Pgrmc1/Cyb5a/Arg1/Mgst1/Ugt2b1/Phb2/Acsl1/Vdac1/Cyb5r3/Aifm1	10
GO:1903561	CC	GO:1903561	extracellular vesicle	7/354	118/28573	0.000686976	0.00440722	0.00298153	Bhmt/Hnrnpa2b1/Ago2/Fn1/Hspd1/Actg1/Acy1	7
GO:0031252	CC	GO:0031252	cell leading edge	14/354	415/28573	0.000744943	0.00470668	0.00318413	P4hb/Cdh2/Pabpc1/Nme2/Caprin1/Rigi/Pxn/Ilk/Vim/Tln1/Ctnnd1/Actr2/Ywhaz/Dbnl	14
GO:0008180	CC	GO:0008180	COP9 signalosome	4/354	34/28573	0.000800938	0.00498494	0.00337237	Cops4/Hsp90ab1/Hspa5/Gps1	4
GO:0001725	CC	GO:0001725	stress fiber	6/354	89/28573	0.000849302	0.00513274	0.00347236	Myl12b/Pxn/Ilk/Vcl/Flnb/Fermt2	6
GO:0097517	CC	GO:0097517	contractile actin filament bundle	6/354	89/28573	0.000849302	0.00513274	0.00347236	Myl12b/Pxn/Ilk/Vcl/Flnb/Fermt2	6
GO:0005852	CC	GO:0005852	eukaryotic translation initiation factor 3 complex	3/354	16/28573	0.000936724	0.0055802	0.00377507	Eif3b/Eif3a/Eif3e	3
GO:0005741	CC	GO:0005741	mitochondrial outer membrane	9/354	202/28573	0.00098958	0.00581204	0.00393191	Pgrmc1/Cyb5a/Arg1/Mgst1/Phb2/Acsl1/Vdac1/Cyb5r3/Aifm1	9
GO:0043230	CC	GO:0043230	extracellular organelle	7/354	127/28573	0.00105945	0.00605193	0.0040942	Bhmt/Hnrnpa2b1/Ago2/Fn1/Hspd1/Actg1/Acy1	7
GO:0065010	CC	GO:0065010	extracellular membrane-bounded organelle	7/354	127/28573	0.00105945	0.00605193	0.0040942	Bhmt/Hnrnpa2b1/Ago2/Fn1/Hspd1/Actg1/Acy1	7
GO:0042788	CC	GO:0042788	polysomal ribosome	4/354	37/28573	0.00110783	0.00615952	0.00416698	Rpl19/Rpl18/Rpl30/Rpl11	4
GO:0101031	CC	GO:0101031	protein folding chaperone complex	4/354	37/28573	0.00110783	0.00615952	0.00416698	Hsp90ab1/Ccdc47/Cct8/Cct7	4
GO:0030663	CC	GO:0030663	COPI-coated vesicle membrane	3/354	17/28573	0.00112705	0.00618396	0.00418352	Copb1/Copg2/Arcn1	3
GO:0042641	CC	GO:0042641	actomyosin	6/354	98/28573	0.00140218	0.00759364	0.00513718	Myl12b/Pxn/Ilk/Vcl/Flnb/Fermt2	6
GO:0062023	CC	GO:0062023	collagen-containing extracellular matrix	13/354	396/28573	0.00145265	0.00771375	0.00521844	Lamc1/Col4a2/Hspg2/Col6a3/Lgals9/Serpina3k/Fn1/Plg/Anxa4/Dlg1/Fgb/Vwa5a/Ctsz	13
GO:0014704	CC	GO:0014704	intercalated disc	5/354	67/28573	0.00146136	0.00771375	0.00521844	Slc4a1/Cdh2/Sptan1/Des/Vcl	5
GO:0005839	CC	GO:0005839	proteasome core complex	3/354	19/28573	0.00157684	0.0082193	0.00556045	Psma3/Psma4/Psmb2	3
GO:0030427	CC	GO:0030427	site of polarized growth	9/354	221/28573	0.00184221	0.00948396	0.00641601	Hsp90ab1/Stim1/Copg2/Dpysl2/Ctnnd1/Dbnl/Flna/Lrp1/Ctsz	9
GO:0030027	CC	GO:0030027	lamellipodium	8/354	181/28573	0.00196396	0.00998745	0.00675662	P4hb/Cdh2/Nme2/Pxn/Ilk/Ctnnd1/Actr2/Dbnl	8
GO:0045239	CC	GO:0045239	tricarboxylic acid cycle enzyme complex	3/354	21/28573	0.00212499	0.0106761	0.00722253	Pdhx/Dbt/Idh3a	3
GO:0005874	CC	GO:0005874	microtubule	14/354	467/28573	0.00225072	0.0111732	0.00755882	Stim1/Dync1li1/Rmdn1/Dpysl2/Eif3a/Cct8/Tuba1c/Cct7/Cltc/Lrpprc/Dlg1/Hnrnpu/Dcxr/Keg1	14
GO:0030660	CC	GO:0030660	Golgi-associated vesicle membrane	4/354	46/28573	0.00250835	0.0123057	0.00832493	Copb1/Copg2/Arcn1/Cltc	4
GO:0005758	CC	GO:0005758	mitochondrial intermembrane space	5/354	77/28573	0.00270417	0.0131121	0.00887048	Chchd10/Hsd3b5/Immt/Ndufs1/Aifm1	5
GO:0042571	CC	GO:0042571	immunoglobulin complex, circulating	3/354	23/28573	0.00277826	0.0133165	0.00900876	Ighm/Pigr/Ighg1	3
GO:0005793	CC	GO:0005793	endoplasmic reticulum-Golgi intermediate compartment	5/354	81/28573	0.00336903	0.0159646	0.0108002	P4hb/Hspa5/Copg2/Tmed7/Fn1	5
GO:0090665	CC	GO:0090665	glycoprotein complex	3/354	25/28573	0.00354276	0.0165992	0.0112296	Krt8/Utrn/Flna	3
GO:0030118	CC	GO:0030118	clathrin coat	4/354	51/28573	0.0036599	0.0169575	0.011472	Clint1/Ap3b1/Cltc/Picalm	4
GO:0030136	CC	GO:0030136	clathrin-coated vesicle	6/354	119/28573	0.00372606	0.0169617	0.0114748	Ece1/Clint1/Cltc/Picalm/Rab14/Lrp1	6
GO:0015935	CC	GO:0015935	small ribosomal subunit	5/354	83/28573	0.00374215	0.0169617	0.0114748	Rps6/Rps25/Rps19/Rps15a/Rps4x	5
GO:0016327	CC	GO:0016327	apicolateral plasma membrane	3/354	27/28573	0.00442395	0.0198364	0.0134196	Krt8/Cdh2/Ctnnd1	3
GO:0030134	CC	GO:0030134	COPII-coated ER to Golgi transport vesicle	4/354	55/28573	0.00480569	0.0213189	0.0144225	Ecpas/Tmed7/Pdcd6/Sec23a	4
GO:0030426	CC	GO:0030426	growth cone	8/354	213/28573	0.00527742	0.0227067	0.0153613	Hsp90ab1/Stim1/Copg2/Dpysl2/Ctnnd1/Flna/Lrp1/Ctsz	8
GO:0031970	CC	GO:0031970	organelle envelope lumen	5/354	90/28573	0.00528189	0.0227067	0.0153613	Chchd10/Hsd3b5/Immt/Ndufs1/Aifm1	5
GO:0044291	CC	GO:0044291	cell-cell contact zone	5/354	90/28573	0.00528189	0.0227067	0.0153613	Slc4a1/Cdh2/Sptan1/Des/Vcl	5
GO:0030139	CC	GO:0030139	endocytic vesicle	8/354	214/28573	0.00542498	0.0228578	0.0154635	Ecpas/Dync1li1/Tcirg1/Vim/Actg1/Cltc/Flnb/Rab14	8
GO:0002102	CC	GO:0002102	podosome	3/354	29/28573	0.00542666	0.0228578	0.0154635	Actr2/Dbnl/Vcl	3
GO:0005925	CC	GO:0005925	focal adhesion	7/354	173/28573	0.00597125	0.0246688	0.0166887	Pxn/Ilk/Tln1/Itga1/Vcl/Flnb/Fermt2	7
GO:0030137	CC	GO:0030137	COPI-coated vesicle	3/354	30/28573	0.00597495	0.0246688	0.0166887	Copb1/Copg2/Arcn1	3
GO:0045111	CC	GO:0045111	intermediate filament cytoskeleton	7/354	175/28573	0.00634762	0.0259506	0.0175558	Krt18/Krt8/Nme2/Eif6/Vim/Des/Cct8	7
GO:0005832	CC	GO:0005832	chaperonin-containing T-complex	2/354	10/28573	0.00644973	0.026112	0.0176651	Cct8/Cct7	2
GO:0005798	CC	GO:0005798	Golgi-associated vesicle	5/354	97/28573	0.00722327	0.0289626	0.0195935	Copb1/Copg2/Arcn1/Cltc/Rab14	5
GO:0070971	CC	GO:0070971	endoplasmic reticulum exit site	3/354	33/28573	0.00781319	0.0306348	0.0207248	Pdcd6/Sec23a/Mia3	3
GO:0030062	CC	GO:0030062	mitochondrial tricarboxylic acid cycle enzyme complex	2/354	11/28573	0.00781879	0.0306348	0.0207248	Dbt/Idh3a	2
GO:0005882	CC	GO:0005882	intermediate filament	6/354	139/28573	0.00786072	0.0306348	0.0207248	Krt18/Krt8/Nme2/Eif6/Vim/Des	6
GO:0030055	CC	GO:0030055	cell-substrate junction	7/354	187/28573	0.0089877	0.0347025	0.0234766	Pxn/Ilk/Tln1/Itga1/Vcl/Flnb/Fermt2	7
GO:0008540	CC	GO:0008540	proteasome regulatory particle, base subcomplex	2/354	12/28573	0.00930618	0.0356026	0.0240855	Psmc1/Psmc6	2
GO:0005902	CC	GO:0005902	microvillus	5/354	107/28573	0.0107881	0.0408967	0.0276671	Akr1b1/Cbr1/Dlg1/Dcxr/Stard10	5
GO:0030123	CC	GO:0030123	AP-3 adaptor complex	2/354	13/28573	0.0109088	0.0409817	0.0277246	Ap3d1/Ap3b1	2
GO:0150034	CC	GO:0150034	distal axon	11/354	397/28573	0.0111872	0.0416524	0.0281783	Ap3d1/Hsp90ab1/Stim1/Copg2/Dpysl2/Ilk/Ctnnd1/Actg1/Flna/Lrp1/Ctsz	11
GO:0005905	CC	GO:0005905	clathrin-coated pit	4/354	72/28573	0.0123116	0.0446104	0.0301795	Hspd1/Cltc/Picalm/Lrp1	4
GO:0030315	CC	GO:0030315	T-tubule	4/354	72/28573	0.0123116	0.0446104	0.0301795	Cdh2/Got2/Cltc/Dlg1	4
GO:0005912	CC	GO:0005912	adherens junction	6/354	154/28573	0.0126172	0.0446104	0.0301795	Cdh2/Tln1/Ctnnd1/Vcl/Dlg1/Fermt2	6
GO:0045240	CC	GO:0045240	dihydrolipoyl dehydrogenase complex	2/354	14/28573	0.0126236	0.0446104	0.0301795	Pdhx/Dbt	2
GO:0098835	CC	GO:0098835	presynaptic endocytic zone membrane	2/354	14/28573	0.0126236	0.0446104	0.0301795	Cltc/Picalm	2
GO:1990498	CC	GO:1990498	mitotic spindle microtubule	2/354	14/28573	0.0126236	0.0446104	0.0301795	Cltc/Hnrnpu	2
GO:0005769	CC	GO:0005769	early endosome	10/354	353/28573	0.013199	0.046252	0.03129	Ap3d1/Ece1/Ecpas/Hgs/Ap3b1/Hspd1/Hmgb1/Picalm/Rab14/Lrp1	10
GO:0070069	CC	GO:0070069	cytochrome complex	3/354	41/28573	0.0141976	0.0489805	0.0331359	Uqcrh/Uqcrq/Uqcrc2	3
GO:0005604	CC	GO:0005604	basement membrane	5/354	115/28573	0.0143879	0.0489805	0.0331359	Lamc1/Col4a2/Hspg2/Fn1/Dlg1	5
GO:0045335	CC	GO:0045335	phagocytic vesicle	5/354	115/28573	0.0143879	0.0489805	0.0331359	Tcirg1/Vim/Actg1/Flnb/Rab14	5
GO:0030127	CC	GO:0030127	COPII vesicle coat	2/354	15/28573	0.0144475	0.0489805	0.0331359	Pdcd6/Sec23a	2
GO:0016614	MF	GO:0016614	oxidoreductase activity, acting on CH-OH group of donors	23/353	158/28407	4.20649e-18	2.58279e-15	1.6516e-15	Cyp4a14/Gpd1/Aldh3a2/Gulo/Hibadh/Dhrs7/Rdh9/Rdh7/Mdh1/Fasn/Akr1b1/Cbr1/Hsd17b8/Hadh/Hsd3b5/Spr/Bdh1/Akr1d1/Dcxr/Dhrs1/Idh3a/Dhdh/Hsd17b6	23
GO:0016616	MF	GO:0016616	oxidoreductase activity, acting on the CH-OH group of donors, NAD or NADP as acceptor	21/353	149/28407	2.41464e-16	7.41295e-14	4.74032e-14	Cyp4a14/Gpd1/Hibadh/Dhrs7/Rdh9/Rdh7/Mdh1/Fasn/Akr1b1/Cbr1/Hsd17b8/Hadh/Hsd3b5/Spr/Bdh1/Akr1d1/Dcxr/Dhrs1/Idh3a/Dhdh/Hsd17b6	21
GO:0003735	MF	GO:0003735	structural constituent of ribosome	20/353	178/28407	1.04995e-13	2.1489e-11	1.37415e-11	Rpl27a/Rplp0/Rpl12/Rplp1/Rps6/Rps25/Rpl19/Rpl17/Rps19/Rpl4/Rpl18/Rpl5/Rpl37a/Rps15a/Rps4x/Rpl23a/Rpl30/Rplp2/Rpl35/Rpl11	20
GO:0031406	MF	GO:0031406	carboxylic acid binding	20/353	218/28407	4.76104e-12	7.30819e-10	4.67333e-10	Cyp4a14/Fabp1/Scp2/Gss/Nme2/Dmgdh/Got2/Glud1/Shmt1/Dbt/Gclc/Fabp5/Aldh5a1/Cps1/Arhgdia/Shmt2/Dpys/Pygl/Acox1/Prodh	20
GO:0043177	MF	GO:0043177	organic acid binding	20/353	234/28407	1.74669e-11	2.14494e-09	1.37161e-09	Cyp4a14/Fabp1/Scp2/Gss/Nme2/Dmgdh/Got2/Glud1/Shmt1/Dbt/Gclc/Fabp5/Aldh5a1/Cps1/Arhgdia/Shmt2/Dpys/Pygl/Acox1/Prodh	20
GO:0051287	MF	GO:0051287	NAD binding	12/353	65/28407	2.51091e-11	2.5695e-09	1.6431e-09	Gpd1/Ndufs2/Hibadh/Mdh1/Gapdh/Glud1/Hsd17b8/Hadh/Aldh5a1/Ndufv1/Idh3a/Cyb5r3	12
GO:0019843	MF	GO:0019843	rRNA binding	11/353	75/28407	2.25049e-09	1.974e-07	1.26231e-07	Rplp0/Rpl12/Rpl19/Rpl17/Rpl4/Rpl5/Tst/Rps4x/Rpl23a/Hmgb1/Rpl11	11
GO:0016627	MF	GO:0016627	oxidoreductase activity, acting on the CH-CH group of donors	10/353	62/28407	4.68652e-09	3.44623e-07	2.20375e-07	Crat/Pecr/Decr2/Fasn/Akr1b1/Dpyd/Akr1d1/Sdhb/Dhdh/Acox1	10
GO:0016705	MF	GO:0016705	oxidoreductase activity, acting on paired donors, with incorporation or reduction of molecular oxygen	17/353	229/28407	5.05148e-09	3.44623e-07	2.20375e-07	Cyp3a25/Cyp4a14/Cyp4a10/P4hb/Cyp2d9/Cyb5a/Coq7/Cyp3a11/Asph/Coq6/Cyp2j5/Cyp2a12/Fmo5/Cyp2c29/Cyp2d26/Akr1d1/Cyp2c68	17
GO:0004497	MF	GO:0004497	monooxygenase activity	14/353	153/28407	8.17287e-09	5.01814e-07	3.20893e-07	Cyp3a25/Cyp4a14/Cyp4a10/Cyp2d9/Coq7/Cyp3a11/Coq6/Cyp2j5/Cyp2a12/Fmo5/Cyp2c29/Cyp2d26/Akr1d1/Cyp2c68	14
GO:0016903	MF	GO:0016903	oxidoreductase activity, acting on the aldehyde or oxo group of donors	10/353	68/28407	1.18637e-08	6.62209e-07	4.2346e-07	Dhtkd1/Aldh1a7/Aldh3a2/Pdhx/Aldh6a1/Gapdh/Akr1b1/Fmo5/Aldh5a1/Aldh7a1	10
GO:0030170	MF	GO:0030170	pyridoxal phosphate binding	9/353	53/28407	1.74785e-08	7.96144e-07	5.09106e-07	Gcat/Got2/Shmt1/Agxt2/Etnppl/Sds/Cth/Shmt2/Pygl	9
GO:0050660	MF	GO:0050660	flavin adenine dinucleotide binding	11/353	91/28407	1.82166e-08	7.96144e-07	5.09106e-07	Gulo/Coq6/Dmgdh/Txnrd1/Gsr/Fmo5/Dpyd/Cyb5r3/Acox1/Prodh/Aifm1	11
GO:0020037	MF	GO:0020037	heme binding	14/353	164/28407	1.9931e-08	7.96144e-07	5.09106e-07	Cyp3a25/Cyp4a14/Pgrmc1/Cyp4a10/Cyp2d9/Prdx1/Cyb5a/Cyp3a11/Cyp2j5/Cat/Cyp2a12/Cyp2c29/Cyp2d26/Cyp2c68	14
GO:0003729	MF	GO:0003729	mRNA binding	21/353	386/28407	2.03452e-08	7.96144e-07	5.09106e-07	Hnrnpa2b1/Ptbp1/Pabpc1/Rps6/Caprin1/Pcbp2/Ago2/Mecp2/Eif3a/Aco1/Rpl5/Shmt1/Pcbp1/Rpl30/Elavl1/Lrpprc/Rpl35/Ythdf3/Hnrnpu/Shmt2/Eefsec	21
GO:0070279	MF	GO:0070279	vitamin B6 binding	9/353	54/28407	2.07464e-08	7.96144e-07	5.09106e-07	Gcat/Got2/Shmt1/Agxt2/Etnppl/Sds/Cth/Shmt2/Pygl	9
GO:0140662	MF	GO:0140662	ATP-dependent protein folding chaperone	7/353	26/28407	2.31495e-08	8.26964e-07	5.28815e-07	Hsp90ab1/Hspa5/Hspa9/Cct8/Hspd1/Cct7/Hyou1	7
GO:0044183	MF	GO:0044183	protein folding chaperone	9/353	55/28407	2.45361e-08	8.26964e-07	5.28815e-07	Hsp90ab1/Hspa5/Hypk/Ccdc47/Hspa9/Cct8/Hspd1/Cct7/Hyou1	9
GO:0019842	MF	GO:0019842	vitamin binding	13/353	141/28407	2.55901e-08	8.26964e-07	5.28815e-07	Dhtkd1/Dmgdh/Gcat/Got2/Fasn/Tkt/Shmt1/Agxt2/Etnppl/Sds/Cth/Shmt2/Pygl	13
GO:0051539	MF	GO:0051539	4 iron, 4 sulfur cluster binding	8/353	40/28407	2.85658e-08	8.39332e-07	5.36724e-07	Ndufs2/Aco1/Dpyd/Ndufs1/Ndufv1/Etfdh/Aco2/Sdhb	8
GO:0044389	MF	GO:0044389	ubiquitin-like protein ligase binding	20/353	358/28407	2.87068e-08	8.39332e-07	5.36724e-07	Hsp90ab1/Hspa5/Xrcc5/Cul4a/Pcbp2/Rigi/Ndufs2/Hgs/Prdx6/Psma3/Hspa9/Rpl5/Dbt/Hspd1/Ywhaz/Actg1/Vcp/Vcl/Lrpprc/Rpl11	20
GO:0046906	MF	GO:0046906	tetrapyrrole binding	14/353	173/28407	3.92613e-08	1.09575e-06	7.00693e-07	Cyp3a25/Cyp4a14/Pgrmc1/Cyp4a10/Cyp2d9/Prdx1/Cyb5a/Cyp3a11/Cyp2j5/Cat/Cyp2a12/Cyp2c29/Cyp2d26/Cyp2c68	14
GO:0031625	MF	GO:0031625	ubiquitin protein ligase binding	19/353	338/28407	5.80751e-08	1.5063e-06	9.63224e-07	Hsp90ab1/Hspa5/Xrcc5/Cul4a/Pcbp2/Rigi/Ndufs2/Prdx6/Psma3/Hspa9/Rpl5/Dbt/Hspd1/Ywhaz/Actg1/Vcp/Vcl/Lrpprc/Rpl11	19
GO:0016712	MF	GO:0016712	oxidoreductase activity, acting on paired donors, with incorporation or reduction of molecular oxygen, reduced flavin or flavoprotein as one donor, and incorporation of one atom of oxygen	10/353	80/28407	5.8878e-08	1.5063e-06	9.63224e-07	Cyp3a25/Cyp4a14/Cyp4a10/Cyp2d9/Cyp3a11/Cyp2j5/Cyp2a12/Cyp2c29/Cyp2d26/Cyp2c68	10
GO:0003725	MF	GO:0003725	double-stranded RNA binding	10/353	82/28407	7.48369e-08	1.79124e-06	1.14544e-06	Hsp90ab1/Rigi/Ago2/Vim/Hspd1/Hmgb1/Elavl1/Cltc/Hnrnpu/Ddx1	10
GO:0071949	MF	GO:0071949	FAD binding	8/353	45/28407	7.58506e-08	1.79124e-06	1.14544e-06	Gulo/Coq6/Txnrd1/Dpyd/Cyb5r3/Acox1/Prodh/Aifm1	8
GO:0016790	MF	GO:0016790	thiolester hydrolase activity	8/353	48/28407	1.28547e-07	2.92325e-06	1.86932e-06	Acnat1/Acaa2/Aldh6a1/Fasn/Abcd3/Acot13/Acot12/Esd	8
GO:0016628	MF	GO:0016628	oxidoreductase activity, acting on the CH-CH group of donors, NAD or NADP as acceptor	7/353	33/28407	1.3951e-07	3.05926e-06	1.95629e-06	Pecr/Decr2/Fasn/Akr1b1/Dpyd/Akr1d1/Dhdh	7
GO:0016597	MF	GO:0016597	amino acid binding	9/353	68/28407	1.65011e-07	3.4601e-06	2.21261e-06	Gss/Got2/Glud1/Shmt1/Gclc/Cps1/Shmt2/Dpys/Prodh	9
GO:0016829	MF	GO:0016829	lyase activity	14/353	195/28407	1.74696e-07	3.4601e-06	2.21261e-06	Xrcc5/Pm20d1/Apmap/Fasn/Aco1/Hal/Shmt1/Hmgb1/Etnppl/Hacd3/Sds/Cth/Aco2/Shmt2	14
GO:0043021	MF	GO:0043021	ribonucleoprotein complex binding	14/353	195/28407	1.74696e-07	3.4601e-06	2.21261e-06	Hspa5/Rplp1/Eif2s1/Ccdc47/Eif6/Eif1/Rplp2/Csnk2a1/Rpl35/Snd1/Ythdf3/Hnrnpu/Eefsec/Srp72	14
GO:0016651	MF	GO:0016651	oxidoreductase activity, acting on NAD(P)H	9/353	71/28407	2.41344e-07	4.63079e-06	2.96123e-06	Ndufs2/Txnrd1/Cbr1/Fmo5/Ndufs1/Dcxr/Ndufv1/Cyb5r3/Aifm1	9
GO:0005506	MF	GO:0005506	iron ion binding	13/353	174/28407	3.04791e-07	5.67097e-06	3.62639e-06	Cyp3a25/Cyp4a14/Cyp4a10/Cyp2d9/Cyp3a11/Cyp2j5/Hpd/Cyp2a12/Rplp2/Cyp2c29/Dpyd/Cyp2d26/Aco2	13
GO:0070330	MF	GO:0070330	aromatase activity	7/353	38/28407	3.90715e-07	7.05584e-06	4.51197e-06	Cyp3a25/Cyp2d9/Cyp3a11/Cyp2j5/Cyp2a12/Cyp2c29/Cyp2d26	7
GO:0016620	MF	GO:0016620	oxidoreductase activity, acting on the aldehyde or oxo group of donors, NAD or NADP as acceptor	8/353	56/28407	4.43832e-07	7.78607e-06	4.97892e-06	Aldh1a7/Aldh3a2/Pdhx/Aldh6a1/Gapdh/Akr1b1/Aldh5a1/Aldh7a1	8
GO:0008097	MF	GO:0008097	5S rRNA binding	5/353	14/28407	5.2594e-07	8.9702e-06	5.73613e-06	Rpl4/Rpl5/Tst/Hmgb1/Rpl11	5
GO:0005504	MF	GO:0005504	fatty acid binding	8/353	62/28407	9.9016e-07	1.64313e-05	1.05072e-05	Cyp4a14/Fabp1/Scp2/Nme2/Dbt/Fabp5/Arhgdia/Acox1	8
GO:0016874	MF	GO:0016874	ligase activity	12/353	163/28407	1.01868e-06	1.64597e-05	1.05254e-05	Gss/Gmps/Mccc1/Gclm/Acsl1/Gclc/Iars2/Cps1/Acsm1/Pcca/Rtcb/Pccb	12
GO:0090079	MF	GO:0090079	translation regulator activity, nucleic acid binding	10/353	109/28407	1.10887e-06	1.74576e-05	1.11635e-05	Eif2s1/Eif3b/Eif6/Eif3a/Eif1/Shmt1/Eif3e/Pcbp1/Shmt2/Eefsec	10
GO:0052689	MF	GO:0052689	carboxylic ester hydrolase activity	12/353	167/28407	1.31693e-06	2.02149e-05	1.29267e-05	Mgll/Siae/Nceh1/Ldah/Pgls/Apmap/Prdx6/Faah/Iars2/Ces3b/Acot12/Esd	12
GO:0016810	MF	GO:0016810	hydrolase activity, acting on carbon-nitrogen (but not peptide) bonds	11/353	141/28407	1.62974e-06	2.44064e-05	1.5607e-05	Ada/Arg1/Pm20d1/Dpysl2/Faah/Cat/Acy1/Amdhd1/Dpys/Nit2/Asah1	11
GO:0016209	MF	GO:0016209	antioxidant activity	9/353	89/28407	1.69304e-06	2.47507e-05	1.58272e-05	Fabp1/Prdx1/Mgst1/Txnrd1/Prdx6/Gpx1/Cat/Gsr/Hp	9
GO:0033293	MF	GO:0033293	monocarboxylic acid binding	9/353	90/28407	1.86079e-06	2.65704e-05	1.69909e-05	Cyp4a14/Fabp1/Scp2/Nme2/Dbt/Fabp5/Arhgdia/Pygl/Acox1	9
GO:0051536	MF	GO:0051536	iron-sulfur cluster binding	8/353	70/28407	2.53606e-06	3.46031e-05	2.21275e-05	Ndufs2/Aco1/Dpyd/Ndufs1/Ndufv1/Etfdh/Aco2/Sdhb	8
GO:0051540	MF	GO:0051540	metal cluster binding	8/353	70/28407	2.53606e-06	3.46031e-05	2.21275e-05	Ndufs2/Aco1/Dpyd/Ndufs1/Ndufv1/Etfdh/Aco2/Sdhb	8
GO:0009055	MF	GO:0009055	electron transfer activity	7/353	50/28407	2.72103e-06	3.63199e-05	2.32253e-05	Uqcrh/Ndufs2/Ndufs1/Ndufv1/Etfdh/Sdhb/Aifm1	7
GO:0005200	MF	GO:0005200	structural constituent of cytoskeleton	8/353	73/28407	3.49618e-06	4.56736e-05	2.92066e-05	Sptb/Vim/Tln1/Des/Actr2/Actg1/Tuba1c/Dbnl	8
GO:0004090	MF	GO:0004090	carbonyl reductase (NADPH) activity	4/353	10/28407	4.64072e-06	5.93626e-05	3.79603e-05	Dhrs7/Cbr1/Dcxr/Dhrs1	4
GO:0045182	MF	GO:0045182	translation regulator activity	10/353	144/28407	1.36056e-05	0.000170487	0.000109021	Eif2s1/Eif3b/Eif6/Eif3a/Eif1/Shmt1/Eif3e/Pcbp1/Shmt2/Eefsec	10
GO:0016887	MF	GO:0016887	ATP hydrolysis activity	14/353	283/28407	1.40174e-05	0.000172134	0.000110074	Hsp90ab1/Hspa5/Xrcc5/Rigi/Lonp2/Hspa9/Cct8/Abcd3/Psmc1/Psmc6/Cct7/Vcp/Vwa8/Upf1	14
GO:0003779	MF	GO:0003779	actin binding	18/353	448/28407	1.50648e-05	0.000181135	0.000115829	Slc4a1/P4hb/Sptb/Csrp3/Hdgf/Utrn/Wdr1/Sptan1/Tln1/Cap1/Actr2/Dbnl/Vcl/Flnb/Flna/Fermt2/Hnrnpu/Cnn3	18
GO:0017166	MF	GO:0017166	vinculin binding	4/353	13/28407	1.53404e-05	0.000181135	0.000115829	Pxn/Utrn/Tln1/Rtcb	4
GO:0050661	MF	GO:0050661	NADP binding	6/353	47/28407	2.46582e-05	0.000285663	0.000182672	Hibadh/Gapdh/Cat/Gsr/Fmo5/Dpyd	6
GO:0016645	MF	GO:0016645	oxidoreductase activity, acting on the CH-NH group of donors	5/353	29/28407	2.67644e-05	0.000298788	0.000191064	Dmgdh/Etfdh/Aass/Prodh/Aifm1	5
GO:0047617	MF	GO:0047617	acyl-CoA hydrolase activity	5/353	29/28407	2.67644e-05	0.000298788	0.000191064	Acnat1/Acaa2/Abcd3/Acot13/Acot12	5
GO:0008392	MF	GO:0008392	arachidonic acid epoxygenase activity	6/353	48/28407	2.78881e-05	0.000305773	0.000195531	Cyp4a14/Cyp4a10/Cyp2j5/Cyp2a12/Cyp2c29/Cyp2c68	6
GO:0016289	MF	GO:0016289	CoA hydrolase activity	5/353	30/28407	3.17914e-05	0.000342455	0.000218988	Acnat1/Acaa2/Abcd3/Acot13/Acot12	5
GO:0016229	MF	GO:0016229	steroid dehydrogenase activity	6/353	50/28407	3.5367e-05	0.000374402	0.000239417	Rdh9/Rdh7/Hsd17b8/Hsd3b5/Akr1d1/Hsd17b6	6
GO:0016747	MF	GO:0016747	acyltransferase activity, transferring groups other than amino-acyl groups	12/353	233/28407	3.8819e-05	0.00040398	0.000258331	Acnat1/Scp2/Crat/Acaa2/Prdx6/Gcat/Fasn/Cpt2/Dbt/Acsm1/Cers2/Keg1	12
GO:0008391	MF	GO:0008391	arachidonic acid monooxygenase activity	6/353	51/28407	3.96665e-05	0.000405921	0.000259572	Cyp4a14/Cyp4a10/Cyp2j5/Cyp2a12/Cyp2c29/Cyp2c68	6
GO:0016667	MF	GO:0016667	oxidoreductase activity, acting on a sulfur group of donors	6/353	52/28407	4.4375e-05	0.00044666	0.000285624	P4hb/Selenbp1/Selenbp2/Txnrd1/Gsr/Txnl1	6
GO:0043295	MF	GO:0043295	glutathione binding	4/353	18/28407	6.25019e-05	0.000618971	0.00039581	Gss/Mgst1/Gstm1/Gsr	4
GO:0016208	MF	GO:0016208	AMP binding	4/353	20/28407	9.70363e-05	0.000945719	0.000604754	Pfkm/Prps1/Cyb5r3/Pygl	4
GO:0051015	MF	GO:0051015	actin filament binding	11/353	219/28407	0.000101417	0.00097297	0.00062218	Sptb/Wdr1/Sptan1/Tln1/Actr2/Dbnl/Vcl/Flnb/Flna/Fermt2/Cnn3	11
GO:0016655	MF	GO:0016655	oxidoreductase activity, acting on NAD(P)H, quinone or similar compound as acceptor	5/353	38/28407	0.000103217	0.000975007	0.000623483	Ndufs2/Cbr1/Ndufs1/Dcxr/Ndufv1	5
GO:0003743	MF	GO:0003743	translation initiation factor activity	6/353	61/28407	0.000110192	0.00100982	0.000645747	Eif2s1/Eif3b/Eif6/Eif3a/Eif1/Eif3e	6
GO:0004601	MF	GO:0004601	peroxidase activity	6/353	61/28407	0.000110192	0.00100982	0.000645747	Prdx1/Mgst1/Txnrd1/Prdx6/Gpx1/Cat	6
GO:0016684	MF	GO:0016684	oxidoreductase activity, acting on peroxide as acceptor	6/353	63/28407	0.000132063	0.00115116	0.000736125	Prdx1/Mgst1/Txnrd1/Prdx6/Gpx1/Cat	6
GO:0005178	MF	GO:0005178	integrin binding	9/353	153/28407	0.000132505	0.00115116	0.000736125	P4hb/Pxn/Utrn/Ilk/Fn1/Tln1/Hmgb1/Itga1/Fermt2	9
GO:0050839	MF	GO:0050839	cell adhesion molecule binding	13/353	306/28407	0.000132676	0.00115116	0.000736125	P4hb/Cdh2/Pxn/Bcam/Utrn/Ilk/Fn1/Tln1/Ctnnd1/Hmgb1/Itga1/Fermt2/Fgb	13
GO:0008135	MF	GO:0008135	translation factor activity, RNA binding	7/353	90/28407	0.000133114	0.00115116	0.000736125	Eif2s1/Eif3b/Eif6/Eif3a/Eif1/Eif3e/Eefsec	7
GO:0016408	MF	GO:0016408	C-acyltransferase activity	4/353	22/28407	0.000143658	0.00122508	0.000783399	Scp2/Acaa2/Gcat/Acsm1	4
GO:0003697	MF	GO:0003697	single-stranded DNA binding	8/353	124/28407	0.000165559	0.00139251	0.000890459	Hnrnpa2b1/Ighm/Ptbp1/Pcbp2/Pcbp1/Hmgb1/Lrpprc/Hnrnpu	8
GO:0043531	MF	GO:0043531	ADP binding	5/353	42/28407	0.000167958	0.0013936	0.000891158	Prps1/Glud1/Gclc/Vcp/Cyb5r3	5
GO:0002020	MF	GO:0002020	protease binding	10/353	195/28407	0.000176075	0.00144147	0.000921769	Stim1/Hspg2/Lonp2/Fn1/Plg/Mug1/Vcp/A2m/Cltc/Lrp1	10
GO:0016174	MF	GO:0016174	NAD(P)H oxidase H2O2-forming activity	3/353	10/28407	0.000213993	0.00168451	0.00107719	Txnrd1/Fmo5/Aifm1	3
GO:0043878	MF	GO:0043878	glyceraldehyde-3-phosphate dehydrogenase (NAD+) (non-phosphorylating) activity	3/353	10/28407	0.000213993	0.00168451	0.00107719	Aldh1a7/Aldh3a2/Aldh7a1	3
GO:0047044	MF	GO:0047044	androstan-3-alpha,17-beta-diol dehydrogenase activity	3/353	10/28407	0.000213993	0.00168451	0.00107719	Rdh9/Rdh7/Hsd17b6	3
GO:0048027	MF	GO:0048027	mRNA 5'-UTR binding	4/353	26/28407	0.000282311	0.00219417	0.00140309	Aco1/Rpl5/Shmt1/Shmt2	4
GO:0033764	MF	GO:0033764	steroid dehydrogenase activity, acting on the CH-OH group of donors, NAD or NADP as acceptor	5/353	47/28407	0.000287876	0.00220945	0.00141286	Rdh9/Rdh7/Hsd17b8/Hsd3b5/Hsd17b6	5
GO:0016853	MF	GO:0016853	isomerase activity	9/353	172/28407	0.000317943	0.00238192	0.00152316	P4hb/Ech1/Cyp2j5/Hspd1/Hsd3b5/Pbld2/Pgm1/Pgam1/Pbld1	9
GO:0016879	MF	GO:0016879	ligase activity, forming carbon-nitrogen bonds	5/353	48/28407	0.000318107	0.00238192	0.00152316	Gss/Gmps/Gclm/Gclc/Cps1	5
GO:0000287	MF	GO:0000287	magnesium ion binding	10/353	214/28407	0.000370632	0.00274178	0.00175327	Comt/Gss/Prps1/Pdcd6/Tkt/Pklr/Gclc/Pgm1/Idh3a/Nudt12	10
GO:0016769	MF	GO:0016769	transferase activity, transferring nitrogenous groups	4/353	28/28407	0.000379147	0.00277138	0.0017722	Got2/Gapdh/Agxt2/Etnppl	4
GO:0016670	MF	GO:0016670	oxidoreductase activity, acting on a sulfur group of donors, oxygen as acceptor	3/353	12/28407	0.000385136	0.00278204	0.00177902	P4hb/Selenbp1/Selenbp2	3
GO:0016835	MF	GO:0016835	carbon-oxygen lyase activity	6/353	77/28407	0.000398444	0.00284471	0.00181909	Xrcc5/Fasn/Aco1/Etnppl/Hacd3/Aco2	6
GO:0016840	MF	GO:0016840	carbon-nitrogen lyase activity	3/353	13/28407	0.000496074	0.00350103	0.00223879	Apmap/Hal/Sds	3
GO:0016811	MF	GO:0016811	hydrolase activity, acting on carbon-nitrogen (but not peptide) bonds, in linear amides	6/353	83/28407	0.000596062	0.00415335	0.00265592	Pm20d1/Faah/Cat/Acy1/Nit2/Asah1	6
GO:0016709	MF	GO:0016709	oxidoreductase activity, acting on paired donors, with incorporation or reduction of molecular oxygen, NAD(P)H as one donor, and incorporation of one atom of oxygen	5/353	55/28407	0.000602033	0.00415335	0.00265592	Cyp2d9/Coq6/Fmo5/Cyp2d26/Akr1d1	5
GO:0043022	MF	GO:0043022	ribosome binding	7/353	118/28407	0.000699007	0.00476878	0.00304947	Hspa5/Eif2s1/Ccdc47/Eif6/Eif1/Ythdf3/Srp72	7
GO:0003730	MF	GO:0003730	mRNA 3'-UTR binding	7/353	119/28407	0.000734919	0.00495868	0.0031709	Hnrnpa2b1/Pabpc1/Ago2/Rpl5/Elavl1/Lrpprc/Hnrnpu	7
GO:0016812	MF	GO:0016812	hydrolase activity, acting on carbon-nitrogen (but not peptide) bonds, in cyclic amides	3/353	15/28407	0.00077478	0.00511522	0.003271	Dpysl2/Amdhd1/Dpys	3
GO:0050664	MF	GO:0050664	oxidoreductase activity, acting on NAD(P)H, oxygen as acceptor	3/353	15/28407	0.00077478	0.00511522	0.003271	Txnrd1/Fmo5/Aifm1	3
GO:0015453	MF	GO:0015453	oxidoreduction-driven active transmembrane transporter activity	4/353	34/28407	0.000809855	0.0052899	0.00338271	Uqcrh/Ndufs2/Ndufs1/Ndufv1	4
GO:0019902	MF	GO:0019902	phosphatase binding	10/353	243/28407	0.000989593	0.0063959	0.00408995	Cdh2/Pxn/Chchd3/Ap3b1/Vim/Ctnnd1/Vcp/Itga1/Dlg1/Mvp	10
GO:0048029	MF	GO:0048029	monosaccharide binding	6/353	92/28407	0.00102593	0.0065617	0.00419598	Pfkm/Pgls/Man2b1/Tkt/Pklr/Pygl	6
GO:0072341	MF	GO:0072341	modified amino acid binding	6/353	93/28407	0.00108541	0.00687053	0.00439347	Cavin2/Dmgdh/Fasn/Tln1/Hmgb1/Cps1	6
GO:0004029	MF	GO:0004029	aldehyde dehydrogenase (NAD+) activity	3/353	17/28407	0.00113677	0.00712221	0.0045544	Aldh1a7/Aldh3a2/Aldh7a1	3
GO:0019001	MF	GO:0019001	guanyl nucleotide binding	13/353	387/28407	0.00121509	0.00746064	0.00477082	Gnai2/Hsp90ab1/Rhog/Nme2/Rigi/Dync1li1/Prps1/Glud1/Tuba1c/Rab14/Acsm1/Rtcb/Eefsec	13
GO:0032561	MF	GO:0032561	guanyl ribonucleotide binding	13/353	387/28407	0.00121509	0.00746064	0.00477082	Gnai2/Hsp90ab1/Rhog/Nme2/Rigi/Dync1li1/Prps1/Glud1/Tuba1c/Rab14/Acsm1/Rtcb/Eefsec	13
GO:0036002	MF	GO:0036002	pre-mRNA binding	4/353	38/28407	0.00123969	0.00753635	0.00481924	Hnrnpa2b1/Ptbp1/Srsf2/Hnrnpu	4
GO:0044325	MF	GO:0044325	transmembrane transporter binding	8/353	169/28407	0.00129782	0.00781235	0.00499572	Hsp90ab1/Ppp2cb/Eif3e/Ywhaz/Ywhaq/Vdac1/Dlg1/Flna	8
GO:0008137	MF	GO:0008137	NADH dehydrogenase (ubiquinone) activity	3/353	18/28407	0.00135162	0.00782921	0.00500651	Ndufs2/Ndufs1/Ndufv1	3
GO:0034987	MF	GO:0034987	immunoglobulin receptor binding	3/353	18/28407	0.00135162	0.00782921	0.00500651	Ighm/Ighg1/Flna	3
GO:0047023	MF	GO:0047023	androsterone dehydrogenase activity	3/353	18/28407	0.00135162	0.00782921	0.00500651	Rdh9/Rdh7/Hsd17b6	3
GO:0101020	MF	GO:0101020	estrogen 16-alpha-hydroxylase activity	3/353	18/28407	0.00135162	0.00782921	0.00500651	Cyp3a25/Cyp3a11/Cyp2c29	3
GO:0005543	MF	GO:0005543	phospholipid binding	15/353	492/28407	0.0013891	0.00797111	0.00509725	Ighm/Fabp1/Cavin2/Clint1/Hgs/Faah/Got2/Tln1/Hmgb1/Anxa4/Vdac1/Picalm/Bdh1/Cps1/Fermt2	15
GO:0004030	MF	GO:0004030	aldehyde dehydrogenase [NAD(P)+] activity	3/353	19/28407	0.00159035	0.00887706	0.00567657	Aldh1a7/Aldh3a2/Aldh7a1	3
GO:0005324	MF	GO:0005324	long-chain fatty acid transporter activity	3/353	19/28407	0.00159035	0.00887706	0.00567657	Fabp1/Abcd3/Fabp5	3
GO:0050136	MF	GO:0050136	NADH dehydrogenase (quinone) activity	3/353	19/28407	0.00159035	0.00887706	0.00567657	Ndufs2/Ndufs1/Ndufv1	3
GO:0003727	MF	GO:0003727	single-stranded RNA binding	6/353	101/28407	0.00166158	0.00919106	0.00587736	Pabpc1/Rigi/Ago2/Hmgb1/Hnrnpu/Ddx1	6
GO:0008395	MF	GO:0008395	steroid hydroxylase activity	4/353	42/28407	0.00180801	0.00991177	0.00633823	Cyp3a25/Cyp3a11/Cyp2a12/Cyp2c29	4
GO:0008401	MF	GO:0008401	retinoic acid 4-hydroxylase activity	3/353	20/28407	0.00185388	0.00998493	0.00638501	Cyp3a25/Cyp3a11/Cyp2c29	3
GO:0034185	MF	GO:0034185	apolipoprotein binding	3/353	20/28407	0.00185388	0.00998493	0.00638501	Plg/Hspd1/Lrp1	3
GO:0033218	MF	GO:0033218	amide binding	14/353	457/28407	0.00189782	0.0101327	0.00647951	Hsp90ab1/Rplp0/Scp2/Gss/Rnpep/Dmgdh/Pex5/Phb2/Fasn/Hmgb1/Gclc/Vdac1/Cltc/Cps1	14
GO:0003954	MF	GO:0003954	NADH dehydrogenase activity	3/353	21/28407	0.00214308	0.0111513	0.00713084	Ndufs2/Ndufs1/Ndufv1	3
GO:0019200	MF	GO:0019200	carbohydrate kinase activity	3/353	21/28407	0.00214308	0.0111513	0.00713084	Pfkm/Pfkfb1/Fggy	3
GO:0036041	MF	GO:0036041	long-chain fatty acid binding	3/353	21/28407	0.00214308	0.0111513	0.00713084	Cyp4a14/Fabp1/Scp2	3
GO:0005201	MF	GO:0005201	extracellular matrix structural constituent	7/353	145/28407	0.0023049	0.0118925	0.00760484	Lamc1/Col4a2/Hspg2/Col6a3/Fn1/Fgb/Vwa5a	7
GO:0003955	MF	GO:0003955	NAD(P)H dehydrogenase (quinone) activity	3/353	22/28407	0.00245877	0.0124768	0.00797845	Ndufs2/Ndufs1/Ndufv1	3
GO:0016881	MF	GO:0016881	acid-amino acid ligase activity	3/353	22/28407	0.00245877	0.0124768	0.00797845	Gss/Gclm/Gclc	3
GO:0019903	MF	GO:0019903	protein phosphatase binding	8/353	191/28407	0.00278931	0.013986	0.00894357	Cdh2/Pxn/Ap3b1/Vim/Ctnnd1/Vcp/Itga1/Mvp	8
GO:0030506	MF	GO:0030506	ankyrin binding	3/353	23/28407	0.00280176	0.013986	0.00894357	Slc4a1/Sptb/Cltc	3
GO:0031072	MF	GO:0031072	heat shock protein binding	7/353	152/28407	0.0030002	0.0148558	0.0094998	Hsp90ab1/Hspa5/Tfam/Hspa9/Cltc/Ahsa1/Arhgdia	7
GO:0070182	MF	GO:0070182	DNA polymerase binding	3/353	24/28407	0.00317278	0.0155847	0.00996586	Hnrnpa2b1/Hsp90ab1/Hmgb1	3
GO:0008483	MF	GO:0008483	transaminase activity	3/353	25/28407	0.00357254	0.017409	0.0111325	Got2/Agxt2/Etnppl	3
GO:0061980	MF	GO:0061980	regulatory RNA binding	4/353	51/28407	0.00369885	0.0178826	0.0114353	Hnrnpa2b1/Ago2/Mecp2/Elavl1	4
GO:0004745	MF	GO:0004745	NAD-retinol dehydrogenase activity	3/353	26/28407	0.00400169	0.0190468	0.0121798	Rdh9/Rdh7/Hsd17b6	3
GO:0016702	MF	GO:0016702	oxidoreductase activity, acting on single donors with incorporation of molecular oxygen, incorporation of two atoms of oxygen	3/353	26/28407	0.00400169	0.0190468	0.0121798	Hgd/Hpd/Adi1	3
GO:0050997	MF	GO:0050997	quaternary ammonium group binding	4/353	53/28407	0.00425104	0.020078	0.0128392	Dhtkd1/Ighm/Tkt/Vdac1	4
GO:0005496	MF	GO:0005496	steroid binding	6/353	123/28407	0.00444295	0.0204402	0.0130708	Pgrmc1/Scp2/Stard5/Gstm1/Vdac1/Hsd3b5	6
GO:0004602	MF	GO:0004602	glutathione peroxidase activity	3/353	27/28407	0.00446088	0.0204402	0.0130708	Mgst1/Prdx6/Gpx1	3
GO:0016701	MF	GO:0016701	oxidoreductase activity, acting on single donors with incorporation of molecular oxygen	3/353	27/28407	0.00446088	0.0204402	0.0130708	Hgd/Hpd/Adi1	3
GO:0099186	MF	GO:0099186	structural constituent of postsynapse	3/353	27/28407	0.00446088	0.0204402	0.0130708	Actg1/Dbnl/Dlg1	3
GO:0051082	MF	GO:0051082	unfolded protein binding	5/353	88/28407	0.00486326	0.0221188	0.0141442	Hsp90ab1/Hspa5/Hspa9/Cct8/Cct7	5
GO:0016741	MF	GO:0016741	transferase activity, transferring one-carbon groups	8/353	212/28407	0.00522304	0.0235805	0.0150789	Bhmt/Comt/Pcmt1/Fbl/Tmt1a/Tpmt/Shmt1/Shmt2	8
GO:1990782	MF	GO:1990782	protein tyrosine kinase binding	6/353	128/28407	0.0053873	0.0241446	0.0154396	Cdh2/Vim/Eif3a/Ctnnd1/Ywhag/Dusp3	6
GO:0046625	MF	GO:0046625	sphingolipid binding	3/353	30/28407	0.00602434	0.026804	0.0171402	Lamc1/Phb2/Vdac1	3
GO:0016836	MF	GO:0016836	hydro-lyase activity	4/353	59/28407	0.00623479	0.0274699	0.017566	Fasn/Aco1/Hacd3/Aco2	4
GO:0051213	MF	GO:0051213	dioxygenase activity	5/353	94/28407	0.00641716	0.0274699	0.017566	P4hb/Asph/Hgd/Hpd/Adi1	5
GO:0004028	MF	GO:0004028	3-chloroallyl aldehyde dehydrogenase activity	2/353	10/28407	0.00648719	0.0274699	0.017566	Aldh1a7/Aldh3a2	2
GO:0008172	MF	GO:0008172	S-methyltransferase activity	2/353	10/28407	0.00648719	0.0274699	0.017566	Bhmt/Tpmt	2
GO:0016742	MF	GO:0016742	hydroxymethyl-, formyl- and related transferase activity	2/353	10/28407	0.00648719	0.0274699	0.017566	Shmt1/Shmt2	2
GO:0032050	MF	GO:0032050	clathrin heavy chain binding	2/353	10/28407	0.00648719	0.0274699	0.017566	Picalm/Lrp1	2
GO:1990948	MF	GO:1990948	ubiquitin ligase inhibitor activity	2/353	10/28407	0.00648719	0.0274699	0.017566	Rpl5/Rpl11	2
GO:0140693	MF	GO:0140693	molecular condensate scaffold activity	3/353	31/28407	0.00660919	0.0277948	0.0177738	Hnrnpa2b1/Caprin1/Mecp2	3
GO:0140296	MF	GO:0140296	general transcription initiation factor binding	4/353	61/28407	0.00701222	0.0292892	0.0187294	Fbl/Psmc1/Cand1/Hnrnpu	4
GO:0008013	MF	GO:0008013	beta-catenin binding	5/353	97/28407	0.00731179	0.030334	0.0193976	Cdh2/Pxn/Ctnnd1/Csnk2a1/Vcl	5
GO:0005080	MF	GO:0005080	protein kinase C binding	4/353	62/28407	0.00742387	0.0305923	0.0195627	Cavin2/Ywhag/Srsf2/Flna	4
GO:0016634	MF	GO:0016634	oxidoreductase activity, acting on the CH-CH group of donors, oxygen as acceptor	2/353	11/28407	0.00786401	0.0308062	0.0196995	Crat/Acox1	2
GO:0016668	MF	GO:0016668	oxidoreductase activity, acting on a sulfur group of donors, NAD(P) as acceptor	2/353	11/28407	0.00786401	0.0308062	0.0196995	Txnrd1/Gsr	2
GO:0018685	MF	GO:0018685	alkane 1-monooxygenase activity	2/353	11/28407	0.00786401	0.0308062	0.0196995	Cyp4a14/Cyp4a10	2
GO:0032052	MF	GO:0032052	bile acid binding	2/353	11/28407	0.00786401	0.0308062	0.0196995	Fabp1/Pygl	2
GO:0035197	MF	GO:0035197	siRNA binding	2/353	11/28407	0.00786401	0.0308062	0.0196995	Ago2/Mecp2	2
GO:1990247	MF	GO:1990247	N6-methyladenosine-containing RNA binding	2/353	11/28407	0.00786401	0.0308062	0.0196995	Hnrnpa2b1/Ythdf3	2
GO:0008106	MF	GO:0008106	alcohol dehydrogenase (NADP+) activity	3/353	33/28407	0.00787716	0.0308062	0.0196995	Dhrs7/Akr1b1/Akr1d1	3
GO:0008143	MF	GO:0008143	poly(A) binding	3/353	33/28407	0.00787716	0.0308062	0.0196995	Pabpc1/Hnrnpu/Ddx1	3
GO:0008238	MF	GO:0008238	exopeptidase activity	5/353	99/28407	0.00795436	0.0309112	0.0197667	Rnpep/Ctsa/Scrn3/Ctsz/Dnpep	5
GO:0140098	MF	GO:0140098	catalytic activity, acting on RNA	11/353	380/28407	0.00842042	0.0325166	0.0207932	Fbl/Rigi/Ago2/Tmt1a/Ddx3y/Snd1/Iars2/Ddx1/Rtcb/Nudt12/Upf1	11
GO:0015036	MF	GO:0015036	disulfide oxidoreductase activity	3/353	34/28407	0.00856109	0.0328532	0.0210085	P4hb/Gsr/Txnl1	3
GO:0016407	MF	GO:0016407	acetyltransferase activity	5/353	103/28407	0.00935515	0.0348297	0.0222724	Crat/Acaa2/Gcat/Fasn/Dbt	5
GO:0008404	MF	GO:0008404	arachidonic acid 14,15-epoxygenase activity	2/353	12/28407	0.00935978	0.0348297	0.0222724	Cyp2j5/Cyp2c29	2
GO:0045294	MF	GO:0045294	alpha-catenin binding	2/353	12/28407	0.00935978	0.0348297	0.0222724	Cdh2/Vcl	2
GO:0050815	MF	GO:0050815	phosphoserine residue binding	2/353	12/28407	0.00935978	0.0348297	0.0222724	Ywhag/Ywhaz	2
GO:1990405	MF	GO:1990405	protein antigen binding	2/353	12/28407	0.00935978	0.0348297	0.0222724	Plg/Ppp2r1a	2
GO:0097718	MF	GO:0097718	disordered domain specific binding	3/353	36/28407	0.0100306	0.0371012	0.0237249	Hsp90ab1/Gapdh/Cltc	3
GO:0004033	MF	GO:0004033	aldo-keto reductase (NADP) activity	3/353	37/28407	0.0108169	0.0380589	0.0243373	Dhrs7/Akr1b1/Akr1d1	3
GO:0035198	MF	GO:0035198	miRNA binding	3/353	37/28407	0.0108169	0.0380589	0.0243373	Hnrnpa2b1/Ago2/Elavl1	3
GO:0098918	MF	GO:0098918	structural constituent of synapse	3/353	37/28407	0.0108169	0.0380589	0.0243373	Actg1/Dbnl/Dlg1	3
GO:0000900	MF	GO:0000900	mRNA regulatory element binding translation repressor activity	2/353	13/28407	0.0109714	0.0380589	0.0243373	Shmt1/Shmt2	2
GO:0016661	MF	GO:0016661	oxidoreductase activity, acting on other nitrogenous compounds as donors	2/353	13/28407	0.0109714	0.0380589	0.0243373	Uox/Cyb5r3	2
GO:0016832	MF	GO:0016832	aldehyde-lyase activity	2/353	13/28407	0.0109714	0.0380589	0.0243373	Shmt1/Shmt2	2
GO:0030492	MF	GO:0030492	hemoglobin binding	2/353	13/28407	0.0109714	0.0380589	0.0243373	Slc4a1/Hp	2
GO:0030955	MF	GO:0030955	potassium ion binding	2/353	13/28407	0.0109714	0.0380589	0.0243373	Pklr/Cps1	2
GO:0050051	MF	GO:0050051	leukotriene-B4 20-monooxygenase activity	2/353	13/28407	0.0109714	0.0380589	0.0243373	Cyp4a14/Cyp4a10	2
GO:0062187	MF	GO:0062187	anandamide 8,9 epoxidase activity	2/353	13/28407	0.0109714	0.0380589	0.0243373	Cyp2d9/Cyp2d26	2
GO:0062188	MF	GO:0062188	anandamide 11,12 epoxidase activity	2/353	13/28407	0.0109714	0.0380589	0.0243373	Cyp2d9/Cyp2d26	2
GO:0030276	MF	GO:0030276	clathrin binding	4/353	70/28407	0.0112977	0.0389709	0.0249205	Clint1/Cltc/Picalm/Lrp1	4
GO:0042162	MF	GO:0042162	telomeric DNA binding	3/353	38/28407	0.0116378	0.0399194	0.0255271	Hnrnpa2b1/Xrcc5/Upf1	3
GO:0003724	MF	GO:0003724	RNA helicase activity	4/353	72/28407	0.0124353	0.0416852	0.0266562	Rigi/Ddx3y/Ddx1/Upf1	4
GO:0016595	MF	GO:0016595	glutamate binding	2/353	14/28407	0.0126957	0.0416852	0.0266562	Gclc/Cps1	2
GO:0019215	MF	GO:0019215	intermediate filament binding	2/353	14/28407	0.0126957	0.0416852	0.0266562	Nme2/Vim	2
GO:0047372	MF	GO:0047372	acylglycerol lipase activity	2/353	14/28407	0.0126957	0.0416852	0.0266562	Mgll/Faah	2
GO:0052650	MF	GO:0052650	NADP-retinol dehydrogenase activity	2/353	14/28407	0.0126957	0.0416852	0.0266562	Dhrs7/Akr1b1	2
GO:0055105	MF	GO:0055105	ubiquitin-protein transferase inhibitor activity	2/353	14/28407	0.0126957	0.0416852	0.0266562	Rpl5/Rpl11	2
GO:0062186	MF	GO:0062186	anandamide epoxidase activity	2/353	14/28407	0.0126957	0.0416852	0.0266562	Cyp2d9/Cyp2d26	2
GO:0062189	MF	GO:0062189	anandamide 14,15 epoxidase activity	2/353	14/28407	0.0126957	0.0416852	0.0266562	Cyp2d9/Cyp2d26	2
GO:1901681	MF	GO:1901681	sulfur compound binding	9/353	301/28407	0.0135051	0.044107	0.0282049	Dhtkd1/Scp2/Hdgf/Rcc1/Tpmt/Fn1/Tkt/Dbt/Hmgb1	9
GO:0008186	MF	GO:0008186	ATP-dependent activity, acting on RNA	4/353	74/28407	0.0136436	0.0443238	0.0283435	Rigi/Ddx3y/Ddx1/Upf1	4
GO:0070717	MF	GO:0070717	poly-purine tract binding	3/353	41/28407	0.0143108	0.0462238	0.0295585	Pabpc1/Hnrnpu/Ddx1	3
GO:0004467	MF	GO:0004467	long-chain fatty acid-CoA ligase activity	2/353	15/28407	0.0145296	0.0462238	0.0295585	Acsl1/Acsm1	2
GO:0098847	MF	GO:0098847	sequence-specific single stranded DNA binding	2/353	15/28407	0.0145296	0.0462238	0.0295585	Hnrnpa2b1/Pcbp1	2
GO:0102991	MF	GO:0102991	myristoyl-CoA hydrolase activity	2/353	15/28407	0.0145296	0.0462238	0.0295585	Acaa2/Acot13	2

## Sheet: DEPs InDESs KEGG
	category	subcategory	ID	Description	GeneRatio	BgRatio	pvalue	p.adjust	qvalue	geneID	Count
mmu01200	Metabolism	Global and overview maps	mmu01200	Carbon metabolism - Mus musculus (house mouse)	24/261	122/9773	9.92758e-15	2.54146e-12	1.99597e-12	Pfkm/Pgls/Prps1/Aldh6a1/Got2/Mdh1/Gapdh/Cat/Glud1/Aco1/Tkt/Shmt1/Pklr/Cps1/Sds/Pcca/Aco2/Pccb/Sdhb/Shmt2/Idh3a/Pgam1/Acox1/Esd	24
mmu01230	Metabolism	Global and overview maps	mmu01230	Biosynthesis of amino acids - Mus musculus (house mouse)	17/261	79/9773	1.93153e-11	2.47235e-09	1.94169e-09	Pfkm/Arg1/Prps1/Got2/Gapdh/Aco1/Tkt/Shmt1/Pklr/Cps1/Sds/Cth/Acy1/Aco2/Shmt2/Idh3a/Pgam1	17
mmu04146	Cellular Processes	Transport and catabolism	mmu04146	Peroxisome - Mus musculus (house mouse)	14/261	87/9773	6.28449e-08	4.16015e-06	3.26722e-06	Acnat1/Scp2/Prdx1/Crat/Pecr/Decr2/Pex11a/Pex5/Ech1/Cat/Acsl1/Abcd3/Nudt12/Acox1	14
mmu00260	Metabolism	Amino acid metabolism	mmu00260	Glycine, serine and threonine metabolism - Mus musculus (house mouse)	10/261	40/9773	6.50024e-08	4.16015e-06	3.26722e-06	Bhmt/Dmgdh/Gcat/Shmt1/Agxt2/Sds/Cth/Shmt2/Aldh7a1/Pgam1	10
mmu00270	Metabolism	Amino acid metabolism	mmu00270	Cysteine and methionine metabolism - Mus musculus (house mouse)	11/261	55/9773	1.68738e-07	8.63941e-06	6.78506e-06	Bhmt/Gss/Gclm/Got2/Mdh1/Tst/Gclc/Agxt2/Sds/Cth/Adi1	11
mmu00280	Metabolism	Amino acid metabolism	mmu00280	Valine, leucine and isoleucine degradation - Mus musculus (house mouse)	11/261	57/9773	2.48173e-07	1.05887e-05	8.31597e-06	Aldh3a2/Acaa2/Hibadh/Mccc1/Aldh6a1/Dbt/Agxt2/Hadh/Pcca/Pccb/Aldh7a1	11
mmu00630	Metabolism	Carbohydrate metabolism	mmu00630	Glyoxylate and dicarboxylate metabolism - Mus musculus (house mouse)	8/261	32/9773	1.40215e-06	3.98834e-05	3.13229e-05	Mdh1/Cat/Aco1/Shmt1/Pcca/Aco2/Pccb/Shmt2	8
mmu00071	Metabolism	Lipid metabolism	mmu00071	Fatty acid degradation - Mus musculus (house mouse)	9/261	52/9773	8.10763e-06	0.000172963	0.000135838	Cyp4a14/Cyp4a10/Aldh3a2/Acaa2/Acsl1/Cpt2/Hadh/Aldh7a1/Acox1	9
mmu00140	Metabolism	Lipid metabolism	mmu00140	Steroid hormone biosynthesis - Mus musculus (house mouse)	12/261	99/9773	1.19895e-05	0.000236101	0.000185425	Cyp3a25/Comt/Cyp2d9/Cyp3a11/Ugt2b1/Hsd17b8/Hsd3b5/Cyp2c29/Cyp2d26/Akr1d1/Hsd17b6/Cyp2c68	12
mmu00830	Metabolism	Metabolism of cofactors and vitamins	mmu00830	Retinol metabolism - Mus musculus (house mouse)	12/261	102/9773	1.63215e-05	0.000298451	0.000234392	Cyp3a25/Cyp4a14/Aldh1a7/Cyp4a10/Cyp3a11/Rdh9/Ugt2b1/Rdh7/Cyp2a12/Cyp2c29/Hsd17b6/Cyp2c68	12
mmu03010	Genetic Information Processing	Translation	mmu03010	Ribosome - Mus musculus (house mouse)	20/261	265/9773	2.70572e-05	0.000461776	0.000362661	Rpl27a/Rplp0/Rpl12/Rplp1/Rps6/Rps25/Rpl19/Rpl17/Rps19/Rpl4/Rpl18/Rpl5/Rpl37a/Rps15a/Rps4x/Rpl23a/Rpl30/Rplp2/Rpl35/Rpl11	20
mmu01212	Metabolism	Global and overview maps	mmu01212	Fatty acid metabolism - Mus musculus (house mouse)	9/261	62/9773	3.54107e-05	0.000533244	0.000418789	Scp2/Acaa2/Fasn/Acsl1/Hsd17b8/Cpt2/Hadh/Hacd3/Acox1	9
mmu01240	Metabolism	Global and overview maps	mmu01240	Biosynthesis of cofactors - Mus musculus (house mouse)	14/261	152/9773	5.37022e-05	0.000763765	0.000599832	Aldh3a2/Gss/Gulo/Coq7/Nme2/Coq6/Ugt2b1/Gclm/Hpd/Shmt1/Gclc/Spr/Shmt2/Hsd17b6	14
mmu00020	Metabolism	Carbohydrate metabolism	mmu00020	Citrate cycle (TCA cycle) - Mus musculus (house mouse)	6/261	32/9773	0.000173052	0.00210958	0.00165679	Mdh1/Aco1/Acly/Aco2/Sdhb/Idh3a	6
mmu00410	Metabolism	Metabolism of other amino acids	mmu00410	beta-Alanine metabolism - Mus musculus (house mouse)	6/261	32/9773	0.000173052	0.00210958	0.00165679	Aldh3a2/Aldh6a1/Dpyd/Aldh7a1/Dpys/Acox1	6
mmu00220	Metabolism	Amino acid metabolism	mmu00220	Arginine biosynthesis - Mus musculus (house mouse)	5/261	21/9773	0.000187297	0.00217945	0.00171166	Arg1/Got2/Glud1/Cps1/Acy1	5
mmu03050	Genetic Information Processing	Folding, sorting and degradation	mmu03050	Proteasome - Mus musculus (house mouse)	7/261	47/9773	0.000225445	0.0025093	0.00197071	Psmd6/Psma3/Psmd3/Psmc1/Psmc6/Psma4/Psmb2	7
mmu00030	Metabolism	Carbohydrate metabolism	mmu00030	Pentose phosphate pathway - Mus musculus (house mouse)	6/261	34/9773	0.000245589	0.00261961	0.00205734	Pfkm/Pgls/Prps1/Tkt/Pgm1/Shpk	6
mmu00250	Metabolism	Amino acid metabolism	mmu00250	Alanine, aspartate and glutamate metabolism - Mus musculus (house mouse)	6/261	39/9773	0.000532802	0.00505175	0.00396745	Got2/Glud1/Agxt2/Aldh5a1/Cps1/Nit2	6
mmu03320	Organismal Systems	Endocrine system	mmu03320	PPAR signaling pathway - Mus musculus (house mouse)	9/261	89/9773	0.000592777	0.00541968	0.00425641	Cyp4a14/Cyp4a10/Fabp1/Scp2/Ilk/Acsl1/Cpt2/Fabp5/Acox1	9
mmu00480	Metabolism	Metabolism of other amino acids	mmu00480	Glutathione metabolism - Mus musculus (house mouse)	8/261	73/9773	0.000696237	0.00599247	0.00470626	Gss/Mgst1/Prdx6/Gclm/Gstm1/Gpx1/Gsr/Gclc	8
mmu04216	Cellular Processes	Cell growth and death	mmu04216	Ferroptosis - Mus musculus (house mouse)	6/261	41/9773	0.000702243	0.00599247	0.00470626	Gss/Pcbp2/Gclm/Acsl1/Pcbp1/Gclc	6
mmu00640	Metabolism	Carbohydrate metabolism	mmu00640	Propanoate metabolism - Mus musculus (house mouse)	5/261	31/9773	0.00125738	0.010059	0.00789996	Aldh6a1/Dbt/Pcca/Pccb/Acox1	5
mmu00010	Metabolism	Carbohydrate metabolism	mmu00010	Glycolysis / Gluconeogenesis - Mus musculus (house mouse)	7/261	67/9773	0.00198183	0.0152793	0.0119997	Aldh3a2/Pfkm/Gapdh/Pklr/Pgm1/Aldh7a1/Pgam1	7
mmu00040	Metabolism	Carbohydrate metabolism	mmu00040	Pentose and glucuronate interconversions - Mus musculus (house mouse)	5/261	36/9773	0.00250283	0.0183064	0.0143772	Ugt2b1/Fggy/Akr1b1/Dcxr/Dhdh	5
mmu00130	Metabolism	Metabolism of cofactors and vitamins	mmu00130	Ubiquinone and other terpenoid-quinone biosynthesis - Mus musculus (house mouse)	3/261	11/9773	0.00265008	0.0183357	0.0144002	Coq7/Coq6/Hpd	3
mmu00920	Metabolism	Energy metabolism	mmu00920	Sulfur metabolism - Mus musculus (house mouse)	3/261	11/9773	0.00265008	0.0183357	0.0144002	Selenbp1/Selenbp2/Tst	3
mmu04510	Cellular Processes	Cellular community - eukaryotes	mmu04510	Focal adhesion - Mus musculus (house mouse)	13/261	202/9773	0.00296844	0.0194852	0.0153029	Lamc1/Col4a2/Myl12b/Pxn/Col6a3/Ilk/Fn1/Tln1/Actg1/Itga1/Vcl/Flnb/Flna	13
mmu00983	Metabolism	Xenobiotics biodegradation and metabolism	mmu00983	Drug metabolism - other enzymes - Mus musculus (house mouse)	8/261	95/9773	0.00380859	0.0237804	0.0186763	Nme2/Gmps/Mgst1/Ugt2b1/Tpmt/Gstm1/Dpyd/Dpys	8
mmu00190	Metabolism	Energy metabolism	mmu00190	Oxidative phosphorylation - Mus musculus (house mouse)	10/261	141/9773	0.00446772	0.0265985	0.0208894	Uqcrh/Ndufs2/Uqcrq/Ndufb4/Ndufa11/Tcirg1/Ndufs1/Ndufv1/Sdhb/Uqcrc2	10
mmu00340	Metabolism	Amino acid metabolism	mmu00340	Histidine metabolism - Mus musculus (house mouse)	4/261	26/9773	0.00467641	0.0266369	0.0209196	Aldh3a2/Hal/Amdhd1/Aldh7a1	4
mmu04714	Organismal Systems	Environmental adaptation	mmu04714	Thermogenesis - Mus musculus (house mouse)	14/261	238/9773	0.00468226	0.0266369	0.0209196	Mgll/Rps6/Uqcrh/Ndufs2/Uqcrq/Ndufb4/Ndufa11/Acsl1/Cpt2/Actg1/Ndufs1/Ndufv1/Sdhb/Uqcrc2	14
mmu00650	Metabolism	Carbohydrate metabolism	mmu00650	Butanoate metabolism - Mus musculus (house mouse)	4/261	27/9773	0.00537634	0.0299205	0.0234984	Hadh/Bdh1/Aldh5a1/Acsm1	4
mmu00620	Metabolism	Carbohydrate metabolism	mmu00620	Pyruvate metabolism - Mus musculus (house mouse)	5/261	44/9773	0.00606501	0.0330349	0.0259444	Aldh3a2/Mdh1/Pklr/Aldh7a1/Acot12	5
mmu00053	Metabolism	Carbohydrate metabolism	mmu00053	Ascorbate and aldarate metabolism - Mus musculus (house mouse)	4/261	31/9773	0.00886906	0.0473016	0.0371489	Aldh3a2/Gulo/Ugt2b1/Aldh7a1	4
mmu04142	Cellular Processes	Transport and catabolism	mmu04142	Lysosome - Mus musculus (house mouse)	9/261	135/9773	0.0101174	0.0528583	0.0415129	Ap3d1/Ap3b1/Tcirg1/Man2b1/Lgmn/Ctsa/Cltc/Ctsz/Asah1	9
mmu00120	Metabolism	Lipid metabolism	mmu00120	Primary bile acid biosynthesis - Mus musculus (house mouse)	3/261	18/9773	0.0114164	0.058452	0.045906	Acnat1/Scp2/Akr1d1	3
mmu00380	Metabolism	Amino acid metabolism	mmu00380	Tryptophan metabolism - Mus musculus (house mouse)	5/261	52/9773	0.0122213	0.0604715	0.047492	Dhtkd1/Aldh3a2/Cat/Hadh/Aldh7a1	5
mmu01040	Metabolism	Lipid metabolism	mmu01040	Biosynthesis of unsaturated fatty acids - Mus musculus (house mouse)	4/261	34/9773	0.0122833	0.0604715	0.047492	Acnat1/Scp2/Hacd3/Acox1	4
mmu00061	Metabolism	Lipid metabolism	mmu00061	Fatty acid biosynthesis - Mus musculus (house mouse)	3/261	19/9773	0.0132938	0.0618764	0.0485954	Fasn/Acsl1/Hsd17b8	3
mmu00785	Metabolism	Metabolism of cofactors and vitamins	mmu00785	Lipoic acid metabolism - Mus musculus (house mouse)	3/261	19/9773	0.0132938	0.0618764	0.0485954	Dhtkd1/Dbt/Acsm1	3
mmu00330	Metabolism	Amino acid metabolism	mmu00330	Arginine and proline metabolism - Mus musculus (house mouse)	5/261	54/9773	0.0142478	0.0651327	0.0511527	Aldh3a2/Arg1/Got2/Aldh7a1/Prodh	5
mmu00591	Metabolism	Lipid metabolism	mmu00591	Linoleic acid metabolism - Mus musculus (house mouse)	5/261	55/9773	0.0153408	0.0688991	0.0541108	Cyp3a25/Cyp3a11/Cyp2j5/Cyp2c29/Cyp2c68	5
mmu00770	Metabolism	Metabolism of cofactors and vitamins	mmu00770	Pantothenate and CoA biosynthesis - Mus musculus (house mouse)	3/261	21/9773	0.0175461	0.077445	0.0608223	Aldh3a2/Dpyd/Dpys	3
mmu00350	Metabolism	Amino acid metabolism	mmu00350	Tyrosine metabolism - Mus musculus (house mouse)	4/261	40/9773	0.0213846	0.0927874	0.0728717	Comt/Hgd/Got2/Hpd	4
mmu00310	Metabolism	Amino acid metabolism	mmu00310	Lysine degradation - Mus musculus (house mouse)	5/261	64/9773	0.0277546	0.116478	0.0914778	Dhtkd1/Aldh3a2/Hadh/Aass/Aldh7a1	5
mmu00790	Metabolism	Metabolism of cofactors and vitamins	mmu00790	Folate biosynthesis - Mus musculus (house mouse)	3/261	26/9773	0.0311193	0.126189	0.0991038	Akr1b1/Cbr1/Spr	3
mmu00590	Metabolism	Lipid metabolism	mmu00590	Arachidonic acid metabolism - Mus musculus (house mouse)	6/261	89/9773	0.0315472	0.126189	0.0991038	Cyp4a14/Cyp4a10/Cyp2j5/Cbr1/Cyp2c29/Cyp2c68	6
mmu04512	Environmental Information Processing	Signaling molecules and interaction	mmu04512	ECM-receptor interaction - Mus musculus (house mouse)	6/261	89/9773	0.0315472	0.126189	0.0991038	Lamc1/Col4a2/Hspg2/Col6a3/Fn1/Itga1	6
mmu00062	Metabolism	Lipid metabolism	mmu00062	Fatty acid elongation - Mus musculus (house mouse)	3/261	29/9773	0.0412675	0.162531	0.127645	Acaa2/Hadh/Hacd3	3
mmu00980	Metabolism	Xenobiotics biodegradation and metabolism	mmu00980	Metabolism of xenobiotics by cytochrome P450 - Mus musculus (house mouse)	5/261	76/9773	0.0521866	0.198714	0.156062	Mgst1/Ugt2b1/Gstm1/Cbr1/Dhdh	5
mmu04723	Organismal Systems	Nervous system	mmu04723	Retrograde endocannabinoid signaling - Mus musculus (house mouse)	8/261	153/9773	0.0524993	0.198714	0.156062	Mgll/Gnai2/Ndufs2/Ndufb4/Ndufa11/Faah/Ndufs1/Ndufv1	8
mmu00052	Metabolism	Carbohydrate metabolism	mmu00052	Galactose metabolism - Mus musculus (house mouse)	3/261	32/9773	0.0528711	0.198714	0.156062	Pfkm/Akr1b1/Pgm1	3
mmu04152	Environmental Information Processing	Signal transduction	mmu04152	AMPK signaling pathway - Mus musculus (house mouse)	7/261	127/9773	0.0535597	0.198714	0.156062	Pfkm/Ppp2cb/Pfkfb1/Fasn/Elavl1/Ppp2r1a/Rab14	7
mmu00051	Metabolism	Carbohydrate metabolism	mmu00051	Fructose and mannose metabolism - Mus musculus (house mouse)	3/261	36/9773	0.0704923	0.254169	0.199615	Pfkm/Pfkfb1/Akr1b1	3
mmu00450	Metabolism	Metabolism of other amino acids	mmu00450	Selenocompound metabolism - Mus musculus (house mouse)	2/261	17/9773	0.0742687	0.260449	0.204547	Txnrd1/Cth	2
mmu00910	Metabolism	Energy metabolism	mmu00910	Nitrogen metabolism - Mus musculus (house mouse)	2/261	17/9773	0.0742687	0.260449	0.204547	Glud1/Cps1	2
mmu00561	Metabolism	Lipid metabolism	mmu00561	Glycerolipid metabolism - Mus musculus (house mouse)	4/261	63/9773	0.0873016	0.297989	0.23403	Mgll/Aldh3a2/Akr1b1/Aldh7a1	4
mmu00670	Metabolism	Metabolism of cofactors and vitamins	mmu00670	One carbon pool by folate - Mus musculus (house mouse)	2/261	19/9773	0.0902231	0.303909	0.238679	Shmt1/Shmt2	2
mmu04141	Genetic Information Processing	Folding, sorting and degradation	mmu04141	Protein processing in endoplasmic reticulum - Mus musculus (house mouse)	8/261	175/9773	0.0968168	0.321884	0.252796	P4hb/Hsp90ab1/Hspa5/Eif2s1/Sec23a/Vcp/Rrbp1/Hyou1	8
mmu04670	Organismal Systems	Immune system	mmu04670	Leukocyte transendothelial migration - Mus musculus (house mouse)	6/261	119/9773	0.0988657	0.322282	0.253108	Gnai2/Myl12b/Pxn/Ctnnd1/Actg1/Vcl	6
mmu04520	Cellular Processes	Cellular community - eukaryotes	mmu04520	Adherens junction - Mus musculus (house mouse)	5/261	92/9773	0.0994541	0.322282	0.253108	Myl12b/Ctnnd1/Actg1/Csnk2a1/Vcl	5
mmu00360	Metabolism	Amino acid metabolism	mmu00360	Phenylalanine metabolism - Mus musculus (house mouse)	2/261	21/9773	0.10707	0.342624	0.269084	Got2/Hpd	2
mmu04114	Cellular Processes	Cell growth and death	mmu04114	Oocyte meiosis - Mus musculus (house mouse)	6/261	123/9773	0.111212	0.351484	0.276042	Ppp2cb/Camk2g/Ywhag/Ywhaz/Ywhaq/Ppp2r1a	6
mmu00430	Metabolism	Metabolism of other amino acids	mmu00430	Taurine and hypotaurine metabolism - Mus musculus (house mouse)	2/261	22/9773	0.115784	0.357118	0.280467	Acnat1/Fmo5	2
mmu04964	Organismal Systems	Excretory system	mmu04964	Proximal tubule bicarbonate reclamation - Mus musculus (house mouse)	2/261	22/9773	0.115784	0.357118	0.280467	Mdh1/Glud1	2
mmu04611	Organismal Systems	Immune system	mmu04611	Platelet activation - Mus musculus (house mouse)	6/261	125/9773	0.117667	0.358605	0.281634	Gnai2/Stim1/Myl12b/Tln1/Actg1/Fgb	6
mmu00982	Metabolism	Xenobiotics biodegradation and metabolism	mmu00982	Drug metabolism - cytochrome P450 - Mus musculus (house mouse)	4/261	72/9773	0.125971	0.379396	0.297963	Mgst1/Ugt2b1/Gstm1/Fmo5	4
mmu04390	Environmental Information Processing	Signal transduction	mmu04390	Hippo signaling pathway - Mus musculus (house mouse)	7/261	158/9773	0.13029	0.387841	0.304596	Ppp2cb/Ywhag/Ywhaz/Actg1/Ywhaq/Ppp2r1a/Dlg1	7
mmu04137	Cellular Processes	Transport and catabolism	mmu04137	Mitophagy - animal - Mus musculus (house mouse)	5/261	101/9773	0.133024	0.389488	0.305889	Bcl2l13/Eif2s1/Phb2/Vcp/Csnk2a1	5
mmu04750	Organismal Systems	Sensory system	mmu04750	Inflammatory mediator regulation of TRP channels - Mus musculus (house mouse)	6/261	130/9773	0.134601	0.389488	0.305889	Cyp4a14/Cyp4a10/Camk2g/Cyp2j5/Cyp2c29/Cyp2c68	6
mmu04918	Organismal Systems	Endocrine system	mmu04918	Thyroid hormone synthesis - Mus musculus (house mouse)	4/261	74/9773	0.135408	0.389488	0.305889	Hspa5/Ttr/Gpx1/Gsr	4
mmu04922	Organismal Systems	Endocrine system	mmu04922	Glucagon signaling pathway - Mus musculus (house mouse)	5/261	104/9773	0.145219	0.413067	0.324407	Pfkm/Pfkfb1/Camk2g/Pgam1/Pygl	5
mmu04979	Organismal Systems	Digestive system	mmu04979	Cholesterol metabolism - Mus musculus (house mouse)	3/261	50/9773	0.148534	0.414424	0.325473	Nceh1/Vdac1/Lrp1	3
mmu00230	Metabolism	Nucleotide metabolism	mmu00230	Purine metabolism - Mus musculus (house mouse)	6/261	134/9773	0.148934	0.414424	0.325473	Ada/Uox/Nme2/Gmps/Prps1/Pgm1	6
mmu04210	Cellular Processes	Cell growth and death	mmu04210	Apoptosis - Mus musculus (house mouse)	6/261	135/9773	0.152621	0.420118	0.329945	Eif2s1/Sptan1/Actg1/Tuba1c/Ctsz/Aifm1	6
mmu04726	Organismal Systems	Nervous system	mmu04726	Serotonergic synapse - Mus musculus (house mouse)	6/261	136/9773	0.156349	0.425801	0.334408	Gnai2/Cyp2d9/Cyp2j5/Cyp2c29/Cyp2d26/Cyp2c68	6
mmu04966	Organismal Systems	Excretory system	mmu04966	Collecting duct acid secretion - Mus musculus (house mouse)	2/261	27/9773	0.161648	0.4356	0.342103	Slc4a1/Tcirg1	2
mmu04530	Cellular Processes	Cellular community - eukaryotes	mmu04530	Tight junction - Mus musculus (house mouse)	7/261	169/9773	0.166343	0.44358	0.348371	Ppp2cb/Myl12b/Actr2/Actg1/Tuba1c/Ppp2r1a/Dlg1	7
mmu03018	Genetic Information Processing	Folding, sorting and degradation	mmu03018	RNA degradation - Mus musculus (house mouse)	4/261	83/9773	0.18111	0.473103	0.371557	Pabpc1/Pfkm/Hspa9/Hspd1	4
mmu00240	Metabolism	Nucleotide metabolism	mmu00240	Pyrimidine metabolism - Mus musculus (house mouse)	3/261	56/9773	0.187908	0.485902	0.381609	Nme2/Dpyd/Dpys	3
mmu04217	Cellular Processes	Cell growth and death	mmu04217	Necroptosis - Mus musculus (house mouse)	7/261	177/9773	0.195052	0.499333	0.392157	Hsp90ab1/Camk2g/Glud1/Hmgb1/Vdac1/Pygl/Aifm1	7
mmu04260	Organismal Systems	Circulatory system	mmu04260	Cardiac muscle contraction - Mus musculus (house mouse)	4/261	89/9773	0.214049	0.530442	0.416589	Uqcrh/Asph/Uqcrq/Uqcrc2	4
mmu04730	Organismal Systems	Nervous system	mmu04730	Long-term depression - Mus musculus (house mouse)	3/261	60/9773	0.215492	0.530442	0.416589	Gnai2/Ppp2cb/Ppp2r1a	3
mmu00500	Metabolism	Carbohydrate metabolism	mmu00500	Starch and sucrose metabolism - Mus musculus (house mouse)	2/261	35/9773	0.239831	0.579213	0.454892	Pgm1/Pygl	2
mmu04610	Organismal Systems	Immune system	mmu04610	Complement and coagulation cascades - Mus musculus (house mouse)	4/261	94/9773	0.242659	0.580568	0.455956	Cfb/Plg/A2m/Fgb	4
mmu04071	Environmental Information Processing	Signal transduction	mmu04071	Sphingolipid signaling pathway - Mus musculus (house mouse)	5/261	126/9773	0.246916	0.585283	0.459659	Gnai2/Ppp2cb/Ppp2r1a/Cers2/Asah1	5
mmu04151	Environmental Information Processing	Signal transduction	mmu04151	PI3K-Akt signaling pathway - Mus musculus (house mouse)	12/261	367/9773	0.276356	0.649055	0.509743	Lamc1/Col4a2/Hsp90ab1/Ppp2cb/Rps6/Col6a3/Fn1/Ywhag/Ywhaz/Ywhaq/Itga1/Ppp2r1a	12
mmu03450	Genetic Information Processing	Replication and repair	mmu03450	Non-homologous end-joining - Mus musculus (house mouse)	1/261	13/9773	0.296805	0.681562	0.535273	Xrcc5	1
mmu04728	Organismal Systems	Nervous system	mmu04728	Dopaminergic synapse - Mus musculus (house mouse)	5/261	136/9773	0.298183	0.681562	0.535273	Comt/Gnai2/Ppp2cb/Camk2g/Ppp2r1a	5
mmu03015	Genetic Information Processing	Translation	mmu03015	mRNA surveillance pathway - Mus musculus (house mouse)	4/261	104/9773	0.302058	0.68191	0.535546	Pabpc1/Ppp2cb/Ppp2r1a/Upf1	4
mmu03060	Genetic Information Processing	Folding, sorting and degradation	mmu03060	Protein export - Mus musculus (house mouse)	2/261	42/9773	0.309555	0.689097	0.54119	Hspa5/Srp72	2
mmu04975	Organismal Systems	Digestive system	mmu04975	Fat digestion and absorption - Mus musculus (house mouse)	2/261	43/9773	0.319452	0.70392	0.552832	Fabp1/Got2	2
mmu04971	Organismal Systems	Digestive system	mmu04971	Gastric acid secretion - Mus musculus (house mouse)	3/261	75/9773	0.324095	0.70392	0.552832	Gnai2/Camk2g/Actg1	3
mmu04962	Organismal Systems	Excretory system	mmu04962	Vasopressin-regulated water reabsorption - Mus musculus (house mouse)	2/261	44/9773	0.329315	0.708442	0.556384	Dync1li1/Arhgdia	2
mmu04066	Environmental Information Processing	Signal transduction	mmu04066	HIF-1 signaling pathway - Mus musculus (house mouse)	4/261	116/9773	0.375075	0.787042	0.618113	Pfkm/Rps6/Camk2g/Gapdh	4
mmu00511	Metabolism	Glycan biosynthesis and metabolism	mmu00511	Other glycan degradation - Mus musculus (house mouse)	1/261	18/9773	0.385949	0.803277	0.630863	Man2b1	1
mmu01232	Metabolism	Global and overview maps	mmu01232	Nucleotide metabolism - Mus musculus (house mouse)	3/261	84/9773	0.390002	0.805165	0.632346	Ada/Nme2/Gmps	3
mmu00520	Metabolism	Carbohydrate metabolism	mmu00520	Amino sugar and nucleotide sugar metabolism - Mus musculus (house mouse)	2/261	52/9773	0.406425	0.816965	0.641613	Pgm1/Cyb5r3	2
mmu04110	Cellular Processes	Cell growth and death	mmu04110	Cell cycle - Mus musculus (house mouse)	5/261	157/9773	0.40955	0.816965	0.641613	Ppp2cb/Ywhag/Ywhaz/Ywhaq/Ppp2r1a	5
mmu04612	Organismal Systems	Immune system	mmu04612	Antigen processing and presentation - Mus musculus (house mouse)	3/261	87/9773	0.411674	0.816965	0.641613	Hsp90ab1/Hspa5/Lgmn	3
mmu04810	Cellular Processes	Cell motility	mmu04810	Regulation of actin cytoskeleton - Mus musculus (house mouse)	7/261	232/9773	0.425864	0.838625	0.658624	Myl12b/Pxn/Fn1/Actr2/Actg1/Itga1/Vcl	7
mmu00600	Metabolism	Lipid metabolism	mmu00600	Sphingolipid metabolism - Mus musculus (house mouse)	2/261	55/9773	0.434264	0.848637	0.666487	Cers2/Asah1	2
mmu04923	Organismal Systems	Endocrine system	mmu04923	Regulation of lipolysis in adipocytes - Mus musculus (house mouse)	2/261	57/9773	0.452431	0.877441	0.689109	Mgll/Gnai2	2
mmu00592	Metabolism	Lipid metabolism	mmu00592	alpha-Linolenic acid metabolism - Mus musculus (house mouse)	1/261	25/9773	0.492154	0.931795	0.731796	Acox1	1
mmu00564	Metabolism	Lipid metabolism	mmu00564	Glycerophospholipid metabolism - Mus musculus (house mouse)	3/261	101/9773	0.508902	0.931795	0.731796	Gpd1/Cds2/Etnppl	3
mmu04976	Organismal Systems	Digestive system	mmu04976	Bile secretion - Mus musculus (house mouse)	3/261	101/9773	0.508902	0.931795	0.731796	Acnat1/Nceh1/Ugt2b1	3
mmu04913	Organismal Systems	Endocrine system	mmu04913	Ovarian steroidogenesis - Mus musculus (house mouse)	2/261	64/9773	0.51328	0.931795	0.731796	Cyp2j5/Hsd3b5	2
mmu04910	Organismal Systems	Endocrine system	mmu04910	Insulin signaling pathway - Mus musculus (house mouse)	4/261	140/9773	0.517083	0.931795	0.731796	Rps6/Fasn/Pklr/Pygl	4
mmu04360	Organismal Systems	Development and regeneration	mmu04360	Axon guidance - Mus musculus (house mouse)	5/261	181/9773	0.533311	0.94157	0.739474	Gnai2/Myl12b/Camk2g/Dpysl2/Ilk	5
mmu04145	Cellular Processes	Transport and catabolism	mmu04145	Phagosome - Mus musculus (house mouse)	5/261	183/9773	0.543138	0.952352	0.747941	Dync1li1/Hgs/Tcirg1/Actg1/Tuba1c	5
mmu04350	Environmental Information Processing	Signal transduction	mmu04350	TGF-beta signaling pathway - Mus musculus (house mouse)	3/261	110/9773	0.566805	0.973839	0.764816	Ppp2cb/Tfr2/Ppp2r1a	3
mmu04927	Organismal Systems	Endocrine system	mmu04927	Cortisol synthesis and secretion - Mus musculus (house mouse)	2/261	72/9773	0.577165	0.976922	0.767237	Nceh1/Hsd3b5	2
mmu04136	Cellular Processes	Transport and catabolism	mmu04136	Autophagy - other - Mus musculus (house mouse)	1/261	32/9773	0.580048	0.976922	0.767237	Ppp2cb	1
mmu04261	Organismal Systems	Circulatory system	mmu04261	Adrenergic signaling in cardiomyocytes - Mus musculus (house mouse)	4/261	156/9773	0.602994	0.99976	0.785173	Gnai2/Ppp2cb/Camk2g/Ppp2r1a	4
mmu04721	Organismal Systems	Nervous system	mmu04721	Synaptic vesicle cycle - Mus musculus (house mouse)	2/261	77/9773	0.613885	0.99976	0.785173	Tcirg1/Cltc	2
mmu04614	Organismal Systems	Endocrine system	mmu04614	Renin-angiotensin system - Mus musculus (house mouse)	1/261	37/9773	0.633384	0.99976	0.785173	Ctsa	1
mmu04660	Organismal Systems	Immune system	mmu04660	T cell receptor signaling pathway - Mus musculus (house mouse)	3/261	122/9773	0.637178	0.99976	0.785173	Ppp2cb/Ppp2r1a/Dlg1	3
mmu01250	Metabolism	Global and overview maps	mmu01250	Biosynthesis of nucleotide sugars - Mus musculus (house mouse)	1/261	38/9773	0.643212	0.99976	0.785173	Pgm1	1
mmu04623	Organismal Systems	Immune system	mmu04623	Cytosolic DNA-sensing pathway - Mus musculus (house mouse)	2/261	82/9773	0.648125	0.99976	0.785173	Rigi/Pcbp1	2
mmu03008	Genetic Information Processing	Translation	mmu03008	Ribosome biogenesis in eukaryotes - Mus musculus (house mouse)	3/261	125/9773	0.653476	0.99976	0.785173	Fbl/Eif6/Csnk2a1	3
mmu04540	Cellular Processes	Cellular community - eukaryotes	mmu04540	Gap junction - Mus musculus (house mouse)	2/261	86/9773	0.673754	0.99976	0.785173	Gnai2/Tuba1c	2
mmu00760	Metabolism	Metabolism of cofactors and vitamins	mmu00760	Nicotinate and nicotinamide metabolism - Mus musculus (house mouse)	1/261	43/9773	0.688552	0.99976	0.785173	Nudt12	1
mmu04672	Organismal Systems	Immune system	mmu04672	Intestinal immune network for IgA production - Mus musculus (house mouse)	1/261	43/9773	0.688552	0.99976	0.785173	Pigr	1
mmu04915	Organismal Systems	Endocrine system	mmu04915	Estrogen signaling pathway - Mus musculus (house mouse)	3/261	134/9773	0.699203	0.99976	0.785173	Krt18/Gnai2/Hsp90ab1	3
mmu04657	Organismal Systems	Immune system	mmu04657	IL-17 signaling pathway - Mus musculus (house mouse)	2/261	93/9773	0.714947	0.99976	0.785173	Hsp90ab1/Elavl1	2
mmu04914	Organismal Systems	Endocrine system	mmu04914	Progesterone-mediated oocyte maturation - Mus musculus (house mouse)	2/261	93/9773	0.714947	0.99976	0.785173	Gnai2/Hsp90ab1	2
mmu00860	Metabolism	Metabolism of cofactors and vitamins	mmu00860	Porphyrin metabolism - Mus musculus (house mouse)	1/261	47/9773	0.720654	0.99976	0.785173	Ugt2b1	1
mmu03410	Genetic Information Processing	Replication and repair	mmu03410	Base excision repair - Mus musculus (house mouse)	1/261	47/9773	0.720654	0.99976	0.785173	Hmgb1	1
mmu04371	Environmental Information Processing	Signal transduction	mmu04371	Apelin signaling pathway - Mus musculus (house mouse)	3/261	139/9773	0.722565	0.99976	0.785173	Gnai2/Tfam/Rps6	3
mmu04713	Organismal Systems	Environmental adaptation	mmu04713	Circadian entrainment - Mus musculus (house mouse)	2/261	99/9773	0.746711	0.99976	0.785173	Gnai2/Camk2g	2
mmu04916	Organismal Systems	Endocrine system	mmu04916	Melanogenesis - Mus musculus (house mouse)	2/261	100/9773	0.7517	0.99976	0.785173	Gnai2/Camk2g	2
mmu02010	Environmental Information Processing	Membrane transport	mmu02010	ABC transporters - Mus musculus (house mouse)	1/261	52/9773	0.756184	0.99976	0.785173	Abcd3	1
mmu04925	Organismal Systems	Endocrine system	mmu04925	Aldosterone synthesis and secretion - Mus musculus (house mouse)	2/261	103/9773	0.766166	0.99976	0.785173	Camk2g/Hsd3b5	2
mmu04814	Cellular Processes	Cell motility	mmu04814	Motor proteins - Mus musculus (house mouse)	4/261	198/9773	0.779821	0.99976	0.785173	Myl12b/Dync1li1/Actg1/Tuba1c	4
mmu04921	Organismal Systems	Endocrine system	mmu04921	Oxytocin signaling pathway - Mus musculus (house mouse)	3/261	153/9773	0.780476	0.99976	0.785173	Gnai2/Camk2g/Actg1	3
mmu04064	Environmental Information Processing	Signal transduction	mmu04064	NF-kappa B signaling pathway - Mus musculus (house mouse)	2/261	107/9773	0.784313	0.99976	0.785173	Rigi/Csnk2a1	2
mmu04974	Organismal Systems	Digestive system	mmu04974	Protein digestion and absorption - Mus musculus (house mouse)	2/261	108/9773	0.788653	0.99976	0.785173	Col4a2/Col6a3	2
mmu03420	Genetic Information Processing	Replication and repair	mmu03420	Nucleotide excision repair - Mus musculus (house mouse)	1/261	58/9773	0.792926	0.99976	0.785173	Cul4a	1
mmu04370	Environmental Information Processing	Signal transduction	mmu04370	VEGF signaling pathway - Mus musculus (house mouse)	1/261	58/9773	0.792926	0.99976	0.785173	Pxn	1
mmu04213	Organismal Systems	Aging	mmu04213	Longevity regulating pathway - multiple species - Mus musculus (house mouse)	1/261	61/9773	0.809173	0.99976	0.785173	Cat	1
mmu04961	Organismal Systems	Excretory system	mmu04961	Endocrine and other factor-regulated calcium reabsorption - Mus musculus (house mouse)	1/261	61/9773	0.809173	0.99976	0.785173	Cltc	1
mmu04725	Organismal Systems	Nervous system	mmu04725	Cholinergic synapse - Mus musculus (house mouse)	2/261	113/9773	0.80922	0.99976	0.785173	Gnai2/Camk2g	2
mmu04020	Environmental Information Processing	Signal transduction	mmu04020	Calcium signaling pathway - Mus musculus (house mouse)	5/261	254/9773	0.813696	0.99976	0.785173	Stim1/Mcu/Asph/Camk2g/Vdac1	5
mmu04613	Organismal Systems	Immune system	mmu04613	Neutrophil extracellular trap formation - Mus musculus (house mouse)	4/261	209/9773	0.814196	0.99976	0.785173	Hmgb1/Actg1/Vdac1/Fgb	4
mmu03250	Genetic Information Processing	Information processing in viruses	mmu03250	Viral life cycle - HIV-1 - Mus musculus (house mouse)	1/261	63/9773	0.819292	0.99976	0.785173	Hgs	1
mmu04140	Cellular Processes	Transport and catabolism	mmu04140	Autophagy - animal - Mus musculus (house mouse)	3/261	167/9773	0.828088	0.99976	0.785173	Ppp2cb/Eif2s1/Hmgb1	3
mmu04015	Environmental Information Processing	Signal transduction	mmu04015	Rap1 signaling pathway - Mus musculus (house mouse)	4/261	214/9773	0.828311	0.99976	0.785173	Gnai2/Tln1/Ctnnd1/Actg1	4
mmu00970	Genetic Information Processing	Translation	mmu00970	Aminoacyl-tRNA biosynthesis - Mus musculus (house mouse)	1/261	66/9773	0.833478	0.99976	0.785173	Iars2	1
mmu04919	Organismal Systems	Endocrine system	mmu04919	Thyroid hormone signaling pathway - Mus musculus (house mouse)	2/261	120/9773	0.835023	0.99976	0.785173	Pfkm/Actg1	2
mmu04720	Organismal Systems	Nervous system	mmu04720	Long-term potentiation - Mus musculus (house mouse)	1/261	67/9773	0.837955	0.99976	0.785173	Camk2g	1
mmu04722	Organismal Systems	Nervous system	mmu04722	Neurotrophin signaling pathway - Mus musculus (house mouse)	2/261	121/9773	0.838441	0.99976	0.785173	Camk2g/Arhgdia	2
mmu00562	Metabolism	Carbohydrate metabolism	mmu00562	Inositol phosphate metabolism - Mus musculus (house mouse)	1/261	72/9773	0.858606	0.99976	0.785173	Aldh6a1	1
mmu04920	Organismal Systems	Endocrine system	mmu04920	Adipocytokine signaling pathway - Mus musculus (house mouse)	1/261	72/9773	0.858606	0.99976	0.785173	Acsl1	1
mmu04622	Organismal Systems	Immune system	mmu04622	RIG-I-like receptor signaling pathway - Mus musculus (house mouse)	1/261	73/9773	0.86241	0.99976	0.785173	Rigi	1
mmu04926	Organismal Systems	Endocrine system	mmu04926	Relaxin signaling pathway - Mus musculus (house mouse)	2/261	130/9773	0.866441	0.99976	0.785173	Col4a2/Gnai2	2
mmu04924	Organismal Systems	Endocrine system	mmu04924	Renin secretion - Mus musculus (house mouse)	1/261	76/9773	0.873221	0.99976	0.785173	Gnai2	1
mmu04012	Environmental Information Processing	Signal transduction	mmu04012	ErbB signaling pathway - Mus musculus (house mouse)	1/261	84/9773	0.89809	0.99976	0.785173	Camk2g	1
mmu04270	Organismal Systems	Circulatory system	mmu04270	Vascular smooth muscle contraction - Mus musculus (house mouse)	2/261	144/9773	0.901277	0.99976	0.785173	Cyp4a14/Cyp4a10	2
mmu04911	Organismal Systems	Endocrine system	mmu04911	Insulin secretion - Mus musculus (house mouse)	1/261	86/9773	0.903507	0.99976	0.785173	Camk2g	1
mmu04211	Organismal Systems	Aging	mmu04211	Longevity regulating pathway - Mus musculus (house mouse)	1/261	90/9773	0.913495	0.99976	0.785173	Cat	1
mmu04727	Organismal Systems	Nervous system	mmu04727	GABAergic synapse - Mus musculus (house mouse)	1/261	90/9773	0.913495	0.99976	0.785173	Gnai2	1
mmu04912	Organismal Systems	Endocrine system	mmu04912	GnRH signaling pathway - Mus musculus (house mouse)	1/261	90/9773	0.913495	0.99976	0.785173	Camk2g	1
mmu04120	Genetic Information Processing	Folding, sorting and degradation	mmu04120	Ubiquitin mediated proteolysis - Mus musculus (house mouse)	2/261	154/9773	0.92077	0.99976	0.785173	Cul4a/Prpf19	2
mmu03040	Genetic Information Processing	Transcription	mmu03040	Spliceosome - Mus musculus (house mouse)	4/261	260/9773	0.920879	0.99976	0.785173	Pcbp1/Srsf2/Hnrnpu/Prpf19	4
mmu04640	Organismal Systems	Immune system	mmu04640	Hematopoietic cell lineage - Mus musculus (house mouse)	1/261	94/9773	0.922453	0.99976	0.785173	Itga1	1
mmu04666	Organismal Systems	Immune system	mmu04666	Fc gamma R-mediated phagocytosis - Mus musculus (house mouse)	1/261	94/9773	0.922453	0.99976	0.785173	Actr2	1
mmu04070	Environmental Information Processing	Signal transduction	mmu04070	Phosphatidylinositol signaling system - Mus musculus (house mouse)	1/261	96/9773	0.926579	0.99976	0.785173	Cds2	1
mmu04621	Organismal Systems	Immune system	mmu04621	NOD-like receptor signaling pathway - Mus musculus (house mouse)	3/261	216/9773	0.931619	0.99976	0.785173	Hsp90ab1/Mcu/Vdac1	3
mmu04024	Environmental Information Processing	Signal transduction	mmu04024	cAMP signaling pathway - Mus musculus (house mouse)	3/261	224/9773	0.941653	0.99976	0.785173	Gnai2/Camk2g/Acox1	3
mmu04659	Organismal Systems	Immune system	mmu04659	Th17 cell differentiation - Mus musculus (house mouse)	1/261	105/9773	0.942601	0.99976	0.785173	Hsp90ab1	1
mmu04022	Environmental Information Processing	Signal transduction	mmu04022	cGMP-PKG signaling pathway - Mus musculus (house mouse)	2/261	172/9773	0.947073	0.99976	0.785173	Gnai2/Vdac1	2
mmu04310	Environmental Information Processing	Signal transduction	mmu04310	Wnt signaling pathway - Mus musculus (house mouse)	2/261	175/9773	0.950556	0.99976	0.785173	Camk2g/Csnk2a1	2
mmu04724	Organismal Systems	Nervous system	mmu04724	Glutamatergic synapse - Mus musculus (house mouse)	1/261	116/9773	0.957528	0.99976	0.785173	Gnai2	1
mmu04928	Organismal Systems	Endocrine system	mmu04928	Parathyroid hormone synthesis, secretion and action - Mus musculus (house mouse)	1/261	116/9773	0.957528	0.99976	0.785173	Gnai2	1
mmu04218	Cellular Processes	Cell growth and death	mmu04218	Cellular senescence - Mus musculus (house mouse)	2/261	182/9773	0.957857	0.99976	0.785173	Mcu/Vdac1	2
mmu04935	Organismal Systems	Endocrine system	mmu04935	Growth hormone synthesis, secretion and action - Mus musculus (house mouse)	1/261	117/9773	0.958676	0.99976	0.785173	Gnai2	1
mmu03013	Genetic Information Processing	Translation	mmu03013	Nucleocytoplasmic transport - Mus musculus (house mouse)	1/261	118/9773	0.959793	0.99976	0.785173	Upf1	1
mmu04062	Organismal Systems	Immune system	mmu04062	Chemokine signaling pathway - Mus musculus (house mouse)	2/261	193/9773	0.967289	0.99976	0.785173	Gnai2/Pxn	2
mmu04068	Environmental Information Processing	Signal transduction	mmu04068	FoxO signaling pathway - Mus musculus (house mouse)	1/261	133/9773	0.973353	0.99976	0.785173	Cat	1
mmu03082	Genetic Information Processing	Chromosome	mmu03082	ATP-dependent chromatin remodeling - Mus musculus (house mouse)	1/261	136/9773	0.97546	0.99976	0.785173	Actg1	1
mmu04144	Cellular Processes	Transport and catabolism	mmu04144	Endocytosis - Mus musculus (house mouse)	3/261	270/9773	0.977386	0.99976	0.785173	Hgs/Actr2/Cltc	3
mmu04150	Environmental Information Processing	Signal transduction	mmu04150	mTOR signaling pathway - Mus musculus (house mouse)	1/261	158/9773	0.986595	0.99976	0.785173	Rps6	1
mmu04514	Environmental Information Processing	Signaling molecules and interaction	mmu04514	Cell adhesion molecules - Mus musculus (house mouse)	1/261	179/9773	0.992484	0.99976	0.785173	Cdh2	1
mmu04010	Environmental Information Processing	Signal transduction	mmu04010	MAPK signaling pathway - Mus musculus (house mouse)	2/261	299/9773	0.997454	0.99976	0.785173	Flna/Dusp3	2
mmu04080	Environmental Information Processing	Signaling molecules and interaction	mmu04080	Neuroactive ligand-receptor interaction - Mus musculus (house mouse)	2/261	390/9773	0.999746	0.99976	0.785173	Pgrmc1/Plg	2

## Sheet: DEPs GO
	ONTOLOGY	ID	Description	GeneRatio	BgRatio	pvalue	p.adjust	qvalue	geneID	Count
GO:0072521	BP	GO:0072521	purine-containing compound metabolic process	16/151	479/28891	5.01578e-09	7.43967e-06	6.19783e-06	Acnat1/Ada/Gpd1/Pcmt1/Uox/Nme2/Gmps/Pdhx/Acaa2/Ndufs2/Macrod1/Pgls/Ndufb4/Prps1/Ndufa11/Txnrd1	16
GO:0002181	BP	GO:0002181	cytoplasmic translation	10/151	148/28891	6.19457e-09	7.43967e-06	6.19783e-06	Rpl27a/Rplp0/Rpl12/Rplp1/Rps6/Rps25/Rpl19/Rpl17/Rps19/Rpl4	10
GO:0006091	BP	GO:0006091	generation of precursor metabolites and energy	15/151	484/28891	4.1632e-08	2.86946e-05	2.39048e-05	Dhtkd1/Slc4a1/Gpd1/Pfkm/Pfkfb1/Coq7/Uqcrh/Mybbp1a/Ndufs2/Pgls/Uqcrq/Ndufb4/Prps1/Ndufa11/Chchd10	15
GO:0044282	BP	GO:0044282	small molecule catabolic process	13/151	353/28891	4.77845e-08	2.86946e-05	2.39048e-05	Aldh1a7/Ada/Fabp1/Uox/Scp2/Pfkm/Crat/Arg1/Acaa2/Hibadh/Lonp2/Aldh6a1/Decr2	13
GO:0006163	BP	GO:0006163	purine nucleotide metabolic process	14/151	444/28891	9.74592e-08	4.68194e-05	3.90042e-05	Acnat1/Ada/Gpd1/Uox/Nme2/Gmps/Pdhx/Acaa2/Ndufs2/Pgls/Ndufb4/Prps1/Ndufa11/Txnrd1	14
GO:0006631	BP	GO:0006631	fatty acid metabolic process	14/151	463/28891	1.62385e-07	6.5008e-05	5.41567e-05	Acnat1/Mgll/Cyp4a14/Cyp4a10/Cyp2d9/Fabp1/Scp2/Aldh3a2/Crat/Cyb5a/Acaa2/Pecr/Lonp2/Decr2	14
GO:0009117	BP	GO:0009117	nucleotide metabolic process	14/151	497/28891	3.81531e-07	0.00013092	0.000109066	Acnat1/Ada/Gpd1/Uox/Nme2/Gmps/Pdhx/Acaa2/Ndufs2/Pgls/Ndufb4/Prps1/Ndufa11/Txnrd1	14
GO:1901605	BP	GO:1901605	alpha-amino acid metabolic process	9/151	194/28891	8.94951e-07	0.000251441	0.00020947	Bhmt/Comt/Pcmt1/Gmps/Arg1/Hibadh/Aldh6a1/Txnrd1/Mecp2	9
GO:0045333	BP	GO:0045333	cellular respiration	10/151	254/28891	9.77983e-07	0.000251441	0.00020947	Dhtkd1/Gpd1/Coq7/Uqcrh/Mybbp1a/Ndufs2/Uqcrq/Ndufb4/Ndufa11/Chchd10	10
GO:0006979	BP	GO:0006979	response to oxidative stress	12/151	389/28891	1.0468e-06	0.000251441	0.00020947	Slc4a1/Fabp1/Prdx1/Aldh3a2/Ppp2cb/Coq7/Eif2s1/Mgst1/Ndufs2/Camk2g/Ndufb4/Txnrd1	12
GO:0006520	BP	GO:0006520	amino acid metabolic process	10/151	272/28891	1.81221e-06	0.000395721	0.000329667	Bhmt/Comt/Pcmt1/Gmps/Arg1/Pm20d1/Hibadh/Aldh6a1/Txnrd1/Mecp2	10
GO:0015980	BP	GO:0015980	energy derivation by oxidation of organic compounds	11/151	350/28891	2.50254e-06	0.000500925	0.000417309	Dhtkd1/Gpd1/Pfkm/Coq7/Uqcrh/Mybbp1a/Ndufs2/Uqcrq/Ndufb4/Ndufa11/Chchd10	11
GO:0000028	BP	GO:0000028	ribosomal small subunit assembly	4/151	21/28891	4.00439e-06	0.000739889	0.000616385	Xrcc5/Rps6/Rps25/Rps19	4
GO:0019693	BP	GO:0019693	ribose phosphate metabolic process	11/151	373/28891	4.59504e-06	0.000788377	0.000656779	Acnat1/Ada/Uox/Nme2/Gmps/Pdhx/Acaa2/Ndufs2/Ndufb4/Prps1/Ndufa11	11
GO:0016054	BP	GO:0016054	organic acid catabolic process	9/151	241/28891	5.31726e-06	0.000798253	0.000665007	Fabp1/Scp2/Crat/Arg1/Acaa2/Hibadh/Lonp2/Aldh6a1/Decr2	9
GO:0046395	BP	GO:0046395	carboxylic acid catabolic process	9/151	241/28891	5.31726e-06	0.000798253	0.000665007	Fabp1/Scp2/Crat/Arg1/Acaa2/Hibadh/Lonp2/Aldh6a1/Decr2	9
GO:0140694	BP	GO:0140694	non-membrane-bounded organelle assembly	11/151	402/28891	9.30408e-06	0.00125898	0.00104882	Krt8/Rplp0/Xrcc5/Csrp3/Rps6/Rps25/Caprin1/Eif2s1/Rcc1/Cds2/Rps19	11
GO:0009060	BP	GO:0009060	aerobic respiration	8/151	196/28891	9.43445e-06	0.00125898	0.00104882	Dhtkd1/Coq7/Uqcrh/Ndufs2/Uqcrq/Ndufb4/Ndufa11/Chchd10	8
GO:0006119	BP	GO:0006119	oxidative phosphorylation	7/151	147/28891	1.28028e-05	0.00161855	0.00134838	Coq7/Uqcrh/Ndufs2/Uqcrq/Ndufb4/Ndufa11/Chchd10	7
GO:0009150	BP	GO:0009150	purine ribonucleotide metabolic process	10/151	345/28891	1.46431e-05	0.0016749	0.00139532	Acnat1/Ada/Uox/Nme2/Gmps/Pdhx/Acaa2/Ndufs2/Ndufb4/Ndufa11	10
GO:0016042	BP	GO:0016042	lipid catabolic process	10/151	345/28891	1.46431e-05	0.0016749	0.00139532	Mgll/Fabp1/Scp2/Crat/Nceh1/Acaa2/Plbd1/Iah1/Lonp2/Decr2	10
GO:0046390	BP	GO:0046390	ribose phosphate biosynthetic process	8/151	218/28891	2.03629e-05	0.0021377	0.00178087	Ada/Nme2/Gmps/Pdhx/Ndufs2/Ndufb4/Prps1/Ndufa11	8
GO:0022904	BP	GO:0022904	respiratory electron transport chain	6/151	106/28891	2.04693e-05	0.0021377	0.00178087	Gpd1/Coq7/Uqcrh/Mybbp1a/Ndufs2/Uqcrq	6
GO:0075522	BP	GO:0075522	IRES-dependent viral translational initiation	3/151	11/28891	2.2394e-05	0.00216406	0.00180283	Ptbp1/Pcbp2/Eif3b	3
GO:0009259	BP	GO:0009259	ribonucleotide metabolic process	10/151	364/28891	2.31685e-05	0.00216406	0.00180283	Acnat1/Ada/Uox/Nme2/Gmps/Pdhx/Acaa2/Ndufs2/Ndufb4/Ndufa11	10
GO:0009062	BP	GO:0009062	fatty acid catabolic process	6/151	109/28891	2.39881e-05	0.00216406	0.00180283	Fabp1/Scp2/Crat/Acaa2/Lonp2/Decr2	6
GO:0009123	BP	GO:0009123	nucleoside monophosphate metabolic process	5/151	66/28891	2.52264e-05	0.00216406	0.00180283	Ada/Uox/Nme2/Gmps/Prps1	5
GO:0042255	BP	GO:0042255	ribosome assembly	5/151	66/28891	2.52264e-05	0.00216406	0.00180283	Rplp0/Xrcc5/Rps6/Rps25/Rps19	5
GO:0042278	BP	GO:0042278	purine nucleoside metabolic process	4/151	34/28891	2.94314e-05	0.00243773	0.00203082	Ada/Pcmt1/Uox/Macrod1	4
GO:0006164	BP	GO:0006164	purine nucleotide biosynthetic process	8/151	233/28891	3.2746e-05	0.00254476	0.00211998	Ada/Nme2/Gmps/Pdhx/Ndufs2/Ndufb4/Prps1/Ndufa11	8
GO:0044242	BP	GO:0044242	cellular lipid catabolic process	8/151	234/28891	3.3757e-05	0.00254476	0.00211998	Mgll/Fabp1/Scp2/Crat/Acaa2/Plbd1/Lonp2/Decr2	8
GO:0022900	BP	GO:0022900	electron transport chain	6/151	116/28891	3.4111e-05	0.00254476	0.00211998	Gpd1/Coq7/Uqcrh/Mybbp1a/Ndufs2/Uqcrq	6
GO:0016101	BP	GO:0016101	diterpenoid metabolic process	5/151	71/28891	3.59885e-05	0.00254476	0.00211998	Aldh3a2/Cyp3a11/Pecr/Dhrs7/Rdh9	5
GO:0120254	BP	GO:0120254	olefinic compound metabolic process	7/151	173/28891	3.6556e-05	0.00254476	0.00211998	Mgll/Cyp4a14/Cyp4a10/Cyp2d9/Scp2/Dhrs7/Rdh9	7
GO:0009112	BP	GO:0009112	nucleobase metabolic process	4/151	36/28891	3.70802e-05	0.00254476	0.00211998	Ada/Uox/Prps1/Aldh6a1	4
GO:0072522	BP	GO:0072522	purine-containing compound biosynthetic process	8/151	241/28891	4.15909e-05	0.00277504	0.00231182	Ada/Nme2/Gmps/Pdhx/Ndufs2/Ndufb4/Prps1/Ndufa11	8
GO:0042445	BP	GO:0042445	hormone metabolic process	8/151	246/28891	4.80706e-05	0.00312069	0.00259978	Comt/P4hb/Scp2/Ece1/Cyp3a11/Dhrs7/Rdh9/Ugt2b1	8
GO:0006635	BP	GO:0006635	fatty acid beta-oxidation	5/151	77/28891	5.3256e-05	0.00336634	0.00280442	Fabp1/Scp2/Crat/Acaa2/Lonp2	5
GO:0006721	BP	GO:0006721	terpenoid metabolic process	5/151	78/28891	5.66657e-05	0.00349002	0.00290746	Aldh3a2/Cyp3a11/Pecr/Dhrs7/Rdh9	5
GO:0042180	BP	GO:0042180	cellular ketone metabolic process	8/151	255/28891	6.18567e-05	0.0037145	0.00309447	Comt/Fabp1/Gpd1/Scp2/Coq7/Coq6/Lonp2/Rdh9	8
GO:0009124	BP	GO:0009124	nucleoside monophosphate biosynthetic process	4/151	43/28891	7.55095e-05	0.00442375	0.00368533	Ada/Nme2/Gmps/Prps1	4
GO:0009165	BP	GO:0009165	nucleotide biosynthetic process	8/151	267/28891	8.52181e-05	0.00469442	0.00391082	Ada/Nme2/Gmps/Pdhx/Ndufs2/Ndufb4/Prps1/Ndufa11	8
GO:0009152	BP	GO:0009152	purine ribonucleotide biosynthetic process	7/151	198/28891	8.57078e-05	0.00469442	0.00391082	Ada/Nme2/Gmps/Pdhx/Ndufs2/Ndufb4/Ndufa11	7
GO:0006090	BP	GO:0006090	pyruvate metabolic process	6/151	137/28891	8.63611e-05	0.00469442	0.00391082	Dhtkd1/Slc4a1/Gpd1/Pfkm/Pfkfb1/Pdhx	6
GO:1901293	BP	GO:1901293	nucleoside phosphate biosynthetic process	8/151	269/28891	8.97438e-05	0.00469442	0.00391082	Ada/Nme2/Gmps/Pdhx/Ndufs2/Ndufb4/Prps1/Ndufa11	8
GO:0072329	BP	GO:0072329	monocarboxylic acid catabolic process	6/151	138/28891	8.99015e-05	0.00469442	0.00391082	Fabp1/Scp2/Crat/Acaa2/Lonp2/Decr2	6
GO:0034308	BP	GO:0034308	primary alcohol metabolic process	5/151	89/28891	0.000106396	0.00528494	0.00440277	Gpd1/Aldh3a2/Pecr/Dhrs7/Rdh9	5
GO:0140236	BP	GO:0140236	translation at presynapse	4/151	47/28891	0.000107378	0.00528494	0.00440277	Rpl27a/Rpl12/Rpl17/Rpl4	4
GO:0042407	BP	GO:0042407	cristae formation	3/151	18/28891	0.000107811	0.00528494	0.00440277	Chchd3/Apoo/Chchd10	3
GO:0140241	BP	GO:0140241	translation at synapse	4/151	48/28891	0.000116666	0.00549474	0.00457754	Rpl27a/Rpl12/Rpl17/Rpl4	4
GO:0140242	BP	GO:0140242	translation at postsynapse	4/151	48/28891	0.000116666	0.00549474	0.00457754	Rpl27a/Rpl12/Rpl17/Rpl4	4
GO:0009260	BP	GO:0009260	ribonucleotide biosynthetic process	7/151	210/28891	0.000123597	0.00570923	0.00475623	Ada/Nme2/Gmps/Pdhx/Ndufs2/Ndufb4/Ndufa11	7
GO:0019081	BP	GO:0019081	viral translation	3/151	19/28891	0.000127535	0.00578	0.00481519	Ptbp1/Pcbp2/Eif3b	3
GO:0009116	BP	GO:0009116	nucleoside metabolic process	4/151	50/28891	0.000136968	0.00609254	0.00507556	Ada/Pcmt1/Uox/Macrod1	4
GO:0009161	BP	GO:0009161	ribonucleoside monophosphate metabolic process	4/151	53/28891	0.00017205	0.0075139	0.00625966	Ada/Uox/Gmps/Prps1	4
GO:0006096	BP	GO:0006096	glycolytic process	5/151	104/28891	0.000221388	0.00932935	0.00777207	Dhtkd1/Slc4a1/Gpd1/Pfkm/Pfkfb1	5
GO:0042274	BP	GO:0042274	ribosomal small subunit biogenesis	5/151	104/28891	0.000221388	0.00932935	0.00777207	Xrcc5/Fbl/Rps6/Rps25/Rps19	5
GO:0006144	BP	GO:0006144	purine nucleobase metabolic process	3/151	23/28891	0.000229543	0.00934514	0.00778523	Ada/Uox/Prps1	3
GO:0043605	BP	GO:0043605	amide catabolic process	3/151	23/28891	0.000229543	0.00934514	0.00778523	Ada/Uox/Pm20d1	3
GO:0001666	BP	GO:0001666	response to hypoxia	7/151	233/28891	0.000233936	0.00936524	0.00780197	Ada/P4hb/Fabp1/Ece1/Acaa2/Camk2g/Mecp2	7
GO:0006720	BP	GO:0006720	isoprenoid metabolic process	5/151	106/28891	0.000241934	0.00952664	0.00793643	Aldh3a2/Cyp3a11/Pecr/Dhrs7/Rdh9	5
GO:0016052	BP	GO:0016052	carbohydrate catabolic process	6/151	167/28891	0.000254338	0.00985353	0.00820876	Dhtkd1/Aldh1a7/Slc4a1/Gpd1/Pfkm/Pfkfb1	6
GO:0046037	BP	GO:0046037	GMP metabolic process	3/151	24/28891	0.000261332	0.00989125	0.00824018	Ada/Uox/Gmps	3
GO:0072659	BP	GO:0072659	protein localization to plasma membrane	8/151	315/28891	0.000263547	0.00989125	0.00824018	Pgrmc1/Slc4a1/Krt18/Cdh2/Scp2/Csrp3/Rhog/Camk2g	8
GO:0046394	BP	GO:0046394	carboxylic acid biosynthetic process	8/151	321/28891	0.000299067	0.0109053	0.00908493	Bhmt/Mgll/Cyp4a14/Cyp4a10/Gulo/Pecr/Decr2/Rdh9	8
GO:0007006	BP	GO:0007006	mitochondrial membrane organization	5/151	111/28891	0.000299645	0.0109053	0.00908493	Acaa2/Chchd3/Apoo/Ap3b1/Chchd10	5
GO:0042254	BP	GO:0042254	ribosome biogenesis	8/151	322/28891	0.00030535	0.010947	0.00911973	Rplp0/Xrcc5/Fbl/Rps6/Rps25/Cul4a/Mybbp1a/Rps19	8
GO:0016053	BP	GO:0016053	organic acid biosynthetic process	8/151	324/28891	0.000318241	0.0110785	0.00922923	Bhmt/Mgll/Cyp4a14/Cyp4a10/Gulo/Pecr/Decr2/Rdh9	8
GO:0070482	BP	GO:0070482	response to oxygen levels	8/151	324/28891	0.000318241	0.0110785	0.00922923	Ada/P4hb/Fabp1/Ece1/Acaa2/Ndufs2/Camk2g/Mecp2	8
GO:0022618	BP	GO:0022618	protein-RNA complex assembly	6/151	175/28891	0.000326848	0.011114	0.00925879	Rplp0/Xrcc5/Rps6/Rps25/Ago2/Rps19	6
GO:0051791	BP	GO:0051791	medium-chain fatty acid metabolic process	3/151	26/28891	0.000333141	0.011114	0.00925879	Cyp4a14/Cyp4a10/Crat	3
GO:0061615	BP	GO:0061615	glycolytic process through fructose-6-phosphate	3/151	26/28891	0.000333141	0.011114	0.00925879	Slc4a1/Pfkm/Pfkfb1	3
GO:0019395	BP	GO:0019395	fatty acid oxidation	5/151	117/28891	0.000382033	0.0125704	0.0104722	Fabp1/Scp2/Crat/Acaa2/Lonp2	5
GO:0071826	BP	GO:0071826	protein-RNA complex organization	6/151	183/28891	0.000414648	0.0133409	0.011114	Rplp0/Xrcc5/Rps6/Rps25/Ago2/Rps19	6
GO:0046128	BP	GO:0046128	purine ribonucleoside metabolic process	3/151	28/28891	0.000416556	0.0133409	0.011114	Ada/Pcmt1/Uox	3
GO:0062013	BP	GO:0062013	positive regulation of small molecule metabolic process	6/151	186/28891	0.000451945	0.0142838	0.0118996	Comt/Fabp1/Gpd1/Scp2/Pfkfb1/Rdh9	6
GO:0036293	BP	GO:0036293	response to decreased oxygen levels	7/151	264/28891	0.000495814	0.0154668	0.0128851	Ada/P4hb/Fabp1/Ece1/Acaa2/Camk2g/Mecp2	7
GO:0022613	BP	GO:0022613	ribonucleoprotein complex biogenesis	9/151	440/28891	0.000534303	0.0163072	0.0135852	Rplp0/Xrcc5/Fbl/Rps6/Rps25/Cul4a/Mybbp1a/Ago2/Rps19	9
GO:0034440	BP	GO:0034440	lipid oxidation	5/151	126/28891	0.000536332	0.0163072	0.0135852	Fabp1/Scp2/Crat/Acaa2/Lonp2	5
GO:0009162	BP	GO:0009162	deoxyribonucleoside monophosphate metabolic process	3/151	31/28891	0.000565032	0.0169651	0.0141332	Ada/Uox/Nme2	3
GO:0009156	BP	GO:0009156	ribonucleoside monophosphate biosynthetic process	3/151	33/28891	0.000680607	0.0201204	0.0167618	Ada/Gmps/Prps1	3
GO:1901657	BP	GO:1901657	glycosyl compound metabolic process	4/151	76/28891	0.000686874	0.0201204	0.0167618	Ada/Pcmt1/Uox/Macrod1	4
GO:0009119	BP	GO:0009119	ribonucleoside metabolic process	3/151	34/28891	0.000743624	0.0212641	0.0177147	Ada/Pcmt1/Uox	3
GO:0071353	BP	GO:0071353	cellular response to interleukin-4	3/151	34/28891	0.000743624	0.0212641	0.0177147	Hsp90ab1/Rplp0/Hspa5	3
GO:0007007	BP	GO:0007007	inner mitochondrial membrane organization	3/151	35/28891	0.000810236	0.0226765	0.0188913	Chchd3/Apoo/Chchd10	3
GO:0030258	BP	GO:0030258	lipid modification	6/151	208/28891	0.000811896	0.0226765	0.0188913	Fabp1/Scp2/Crat/Cyp3a11/Acaa2/Lonp2	6
GO:0042775	BP	GO:0042775	mitochondrial ATP synthesis coupled electron transport	4/151	80/28891	0.000833183	0.0227421	0.0189459	Coq7/Uqcrh/Ndufs2/Uqcrq	4
GO:0033559	BP	GO:0033559	unsaturated fatty acid metabolic process	5/151	140/28891	0.000863792	0.0227421	0.0189459	Mgll/Cyp4a14/Cyp4a10/Cyp2d9/Decr2	5
GO:0019369	BP	GO:0019369	arachidonic acid metabolic process	4/151	81/28891	0.000872938	0.0227421	0.0189459	Mgll/Cyp4a14/Cyp4a10/Cyp2d9	4
GO:0046496	BP	GO:0046496	nicotinamide nucleotide metabolic process	4/151	81/28891	0.000872938	0.0227421	0.0189459	Gpd1/Pgls/Prps1/Txnrd1	4
GO:0032607	BP	GO:0032607	interferon-alpha production	3/151	36/28891	0.000880523	0.0227421	0.0189459	Ap3d1/Rigi/Ap3b1	3
GO:0043094	BP	GO:0043094	cellular metabolic compound salvage	3/151	36/28891	0.000880523	0.0227421	0.0189459	Bhmt/Ada/Gmps	3
GO:0070670	BP	GO:0070670	response to interleukin-4	3/151	36/28891	0.000880523	0.0227421	0.0189459	Hsp90ab1/Rplp0/Hspa5	3
GO:0042773	BP	GO:0042773	ATP synthesis coupled electron transport	4/151	82/28891	0.00091401	0.0233559	0.0194573	Coq7/Uqcrh/Ndufs2/Uqcrq	4
GO:0051648	BP	GO:0051648	vesicle localization	6/151	214/28891	0.000940631	0.0234422	0.0195292	Ap3d1/Cdh2/Hgs/Ap3b1/Mecp2/Tcirg1	6
GO:0008210	BP	GO:0008210	estrogen metabolic process	3/151	37/28891	0.000954563	0.0234422	0.0195292	Comt/Cyp3a11/Ugt2b1	3
GO:0019362	BP	GO:0019362	pyridine nucleotide metabolic process	4/151	83/28891	0.000956425	0.0234422	0.0195292	Gpd1/Pgls/Prps1/Txnrd1	4
GO:0070918	BP	GO:0070918	regulatory ncRNA processing	4/151	83/28891	0.000956425	0.0234422	0.0195292	Hnrnpa2b1/Fbl/Ago2/Mecp2	4
GO:0009167	BP	GO:0009167	purine ribonucleoside monophosphate metabolic process	3/151	38/28891	0.00103243	0.0250495	0.0208682	Ada/Uox/Gmps	3
GO:0062012	BP	GO:0062012	regulation of small molecule metabolic process	8/151	389/28891	0.00105023	0.0252265	0.0210157	Comt/Slc4a1/Fabp1/Gpd1/Scp2/Pfkfb1/Lonp2/Rdh9	8
GO:0090277	BP	GO:0090277	positive regulation of peptide hormone secretion	5/151	149/28891	0.00114116	0.0269537	0.0224546	Ptbp1/Pfkm/Stim1/Mcu/Tfr2	5
GO:1901361	BP	GO:1901361	organic cyclic compound catabolic process	9/151	491/28891	0.00115606	0.0269537	0.0224546	Comt/Ada/Ptbp1/Uox/Pabpc1/Caprin1/Ago2/Aldh6a1/Ugt2b1	9
GO:0006196	BP	GO:0006196	AMP catabolic process	2/151	10/28891	0.00118801	0.0269537	0.0224546	Ada/Uox	2
GO:0032263	BP	GO:0032263	GMP salvage	2/151	10/28891	0.00118801	0.0269537	0.0224546	Ada/Gmps	2
GO:0046130	BP	GO:0046130	purine ribonucleoside catabolic process	2/151	10/28891	0.00118801	0.0269537	0.0224546	Ada/Uox	2
GO:0072384	BP	GO:0072384	organelle transport along microtubule	4/151	88/28891	0.00118947	0.0269537	0.0224546	Ap3d1/Copg2/Ap3b1/Mecp2	4
GO:1990778	BP	GO:1990778	protein localization to cell periphery	8/151	400/28891	0.00125385	0.0281472	0.0234488	Pgrmc1/Slc4a1/Krt18/Cdh2/Scp2/Csrp3/Rhog/Camk2g	8
GO:0048872	BP	GO:0048872	homeostasis of number of cells	8/151	401/28891	0.00127382	0.0281636	0.0234625	Ada/Slc4a1/Cdh2/Prdx1/Rps6/Rps19/Ap3b1/Tcirg1	8
GO:0002793	BP	GO:0002793	positive regulation of peptide secretion	5/151	153/28891	0.00128358	0.0281636	0.0234625	Ptbp1/Pfkm/Stim1/Mcu/Tfr2	5
GO:0009126	BP	GO:0009126	purine nucleoside monophosphate metabolic process	3/151	41/28891	0.00128976	0.0281636	0.0234625	Ada/Uox/Gmps	3
GO:0072524	BP	GO:0072524	pyridine-containing compound metabolic process	4/151	92/28891	0.00140248	0.0303493	0.0252833	Gpd1/Pgls/Prps1/Txnrd1	4
GO:0000338	BP	GO:0000338	protein deneddylation	2/151	11/28891	0.00144704	0.0304893	0.0254	Cops4/Gps1	2
GO:0009172	BP	GO:0009172	purine deoxyribonucleoside monophosphate catabolic process	2/151	11/28891	0.00144704	0.0304893	0.0254	Ada/Uox	2
GO:1901339	BP	GO:1901339	regulation of store-operated calcium channel activity	2/151	11/28891	0.00144704	0.0304893	0.0254	Stim1/Asph	2
GO:0006984	BP	GO:0006984	ER-nucleus signaling pathway	3/151	43/28891	0.00148179	0.0309502	0.0257839	Hspa5/Eif2s1/Ccdc47	3
GO:0010038	BP	GO:0010038	response to metal ion	7/151	320/28891	0.00151852	0.0314439	0.0261952	Gss/Ppp2cb/Stim1/Asph/Tfr2/Mecp2/Tcirg1	7
GO:0009394	BP	GO:0009394	2'-deoxyribonucleotide metabolic process	3/151	45/28891	0.00169086	0.0340709	0.0283837	Ada/Uox/Nme2	3
GO:0019692	BP	GO:0019692	deoxyribose phosphate metabolic process	3/151	45/28891	0.00169086	0.0340709	0.0283837	Ada/Uox/Nme2	3
GO:0035196	BP	GO:0035196	miRNA processing	3/151	45/28891	0.00169086	0.0340709	0.0283837	Hnrnpa2b1/Ago2/Mecp2	3
GO:0001973	BP	GO:0001973	G protein-coupled adenosine receptor signaling pathway	2/151	12/28891	0.0017305	0.0340709	0.0283837	Ada/Gnai2	2
GO:0006152	BP	GO:0006152	purine nucleoside catabolic process	2/151	12/28891	0.0017305	0.0340709	0.0283837	Ada/Uox	2
GO:0035588	BP	GO:0035588	G protein-coupled purinergic receptor signaling pathway	2/151	12/28891	0.0017305	0.0340709	0.0283837	Ada/Gnai2	2
GO:0006623	BP	GO:0006623	protein targeting to vacuole	3/151	47/28891	0.00191748	0.0371435	0.0309435	Ap3d1/Hgs/Ap3b1	3
GO:0009262	BP	GO:0009262	deoxyribonucleotide metabolic process	3/151	47/28891	0.00191748	0.0371435	0.0309435	Ada/Uox/Nme2	3
GO:0009144	BP	GO:0009144	purine nucleoside triphosphate metabolic process	5/151	169/28891	0.00198733	0.0373709	0.0311328	Ada/Nme2/Ndufs2/Ndufb4/Ndufa11	5
GO:0047496	BP	GO:0047496	vesicle transport along microtubule	3/151	48/28891	0.00203754	0.0373709	0.0311328	Ap3d1/Ap3b1/Mecp2	3
GO:0000255	BP	GO:0000255	allantoin metabolic process	2/151	13/28891	0.00203813	0.0373709	0.0311328	Ada/Uox	2
GO:0006122	BP	GO:0006122	mitochondrial electron transport, ubiquinol to cytochrome c	2/151	13/28891	0.00203813	0.0373709	0.0311328	Uqcrh/Uqcrq	2
GO:0006983	BP	GO:0006983	ER overload response	2/151	13/28891	0.00203813	0.0373709	0.0311328	Hspa5/Ccdc47	2
GO:0042402	BP	GO:0042402	cellular biogenic amine catabolic process	2/151	13/28891	0.00203813	0.0373709	0.0311328	Comt/Dmgdh	2
GO:0060213	BP	GO:0060213	positive regulation of nuclear-transcribed mRNA poly(A) tail shortening	2/151	13/28891	0.00203813	0.0373709	0.0311328	Pabpc1/Ago2	2
GO:0033108	BP	GO:0033108	mitochondrial respiratory chain complex assembly	4/151	104/28891	0.00219921	0.040019	0.0333389	Tfam/Ndufs2/Ndufb4/Ndufa11	4
GO:0006739	BP	GO:0006739	NADP metabolic process	3/151	50/28891	0.00229144	0.0413837	0.0344759	Pgls/Prps1/Txnrd1	3
GO:0006000	BP	GO:0006000	fructose metabolic process	2/151	14/28891	0.00236968	0.0415472	0.034612	Aldh1a7/Pfkfb1	2
GO:0009120	BP	GO:0009120	deoxyribonucleoside metabolic process	2/151	14/28891	0.00236968	0.0415472	0.034612	Ada/Uox	2
GO:0009310	BP	GO:0009310	amine catabolic process	2/151	14/28891	0.00236968	0.0415472	0.034612	Comt/Dmgdh	2
GO:0070508	BP	GO:0070508	cholesterol import	2/151	14/28891	0.00236968	0.0415472	0.034612	Scp2/Stard5	2
GO:0042181	BP	GO:0042181	ketone biosynthetic process	3/151	51/28891	0.0024254	0.0422161	0.0351693	Scp2/Coq7/Coq6	3
GO:0044270	BP	GO:0044270	cellular nitrogen compound catabolic process	8/151	446/28891	0.00247052	0.042692	0.0355658	Ada/Ptbp1/Uox/Pabpc1/Caprin1/Cyp3a11/Ago2/Aldh6a1	8
GO:0006066	BP	GO:0006066	alcohol metabolic process	7/151	354/28891	0.0026772	0.042779	0.0356382	Gpd1/Scp2/Aldh3a2/Pecr/Dhrs7/Mecp2/Rdh9	7
GO:0008089	BP	GO:0008089	anterograde axonal transport	3/151	53/28891	0.00270764	0.042779	0.0356382	Ap3d1/Ap3b1/Mecp2	3
GO:0046638	BP	GO:0046638	positive regulation of alpha-beta T cell differentiation	3/151	53/28891	0.00270764	0.042779	0.0356382	Ap3d1/Ada/Ap3b1	3
GO:0090276	BP	GO:0090276	regulation of peptide hormone secretion	6/151	264/28891	0.00271842	0.042779	0.0356382	Ptbp1/Pfkm/Stim1/Mcu/Tfr2/Tcirg1	6
GO:0001865	BP	GO:0001865	NK T cell differentiation	2/151	15/28891	0.00272489	0.042779	0.0356382	Ap3d1/Ap3b1	2
GO:0009155	BP	GO:0009155	purine deoxyribonucleotide catabolic process	2/151	15/28891	0.00272489	0.042779	0.0356382	Ada/Uox	2
GO:0009169	BP	GO:0009169	purine ribonucleoside monophosphate catabolic process	2/151	15/28891	0.00272489	0.042779	0.0356382	Ada/Uox	2
GO:0009170	BP	GO:0009170	purine deoxyribonucleoside monophosphate metabolic process	2/151	15/28891	0.00272489	0.042779	0.0356382	Ada/Uox	2
GO:0035590	BP	GO:0035590	purinergic nucleotide receptor signaling pathway	2/151	15/28891	0.00272489	0.042779	0.0356382	Ada/Gnai2	2
GO:0046085	BP	GO:0046085	adenosine metabolic process	2/151	15/28891	0.00272489	0.042779	0.0356382	Ada/Uox	2
GO:0052646	BP	GO:0052646	alditol phosphate metabolic process	2/151	15/28891	0.00272489	0.042779	0.0356382	Gpd1/Acp6	2
GO:0060211	BP	GO:0060211	regulation of nuclear-transcribed mRNA poly(A) tail shortening	2/151	15/28891	0.00272489	0.042779	0.0356382	Pabpc1/Ago2	2
GO:0070989	BP	GO:0070989	oxidative demethylation	2/151	15/28891	0.00272489	0.042779	0.0356382	Cyp3a25/Cyp3a11	2
GO:1900153	BP	GO:1900153	positive regulation of nuclear-transcribed mRNA catabolic process, deadenylation-dependent decay	2/151	15/28891	0.00272489	0.042779	0.0356382	Pabpc1/Ago2	2
GO:0016485	BP	GO:0016485	protein processing	6/151	266/28891	0.00282159	0.0437256	0.0364268	Ddi2/P4hb/Ece1/Asph/Rnpep/Lonp2	6
GO:0034976	BP	GO:0034976	response to endoplasmic reticulum stress	6/151	266/28891	0.00282159	0.0437256	0.0364268	P4hb/Hspa5/Ppp2cb/Ecpas/Eif2s1/Ccdc47	6
GO:0008202	BP	GO:0008202	steroid metabolic process	7/151	358/28891	0.00284886	0.0438651	0.0365431	Cyp3a25/Comt/Scp2/Cyp3a11/Mecp2/Rdh9/Ugt2b1	7
GO:0009141	BP	GO:0009141	nucleoside triphosphate metabolic process	5/151	184/28891	0.00287104	0.0439251	0.0365931	Ada/Nme2/Ndufs2/Ndufb4/Ndufa11	5
GO:0009206	BP	GO:0009206	purine ribonucleoside triphosphate biosynthetic process	4/151	113/28891	0.00297025	0.0441102	0.0367472	Nme2/Ndufs2/Ndufb4/Ndufa11	4
GO:0002791	BP	GO:0002791	regulation of peptide secretion	6/151	269/28891	0.00298183	0.0441102	0.0367472	Ptbp1/Pfkm/Stim1/Mcu/Tfr2/Tcirg1	6
GO:0061462	BP	GO:0061462	protein localization to lysosome	3/151	55/28891	0.00300933	0.0441102	0.0367472	Ap3d1/Hgs/Ap3b1	3
GO:0009145	BP	GO:0009145	purine nucleoside triphosphate biosynthetic process	4/151	114/28891	0.00306593	0.0441102	0.0367472	Nme2/Ndufs2/Ndufb4/Ndufa11	4
GO:0090087	BP	GO:0090087	regulation of peptide transport	6/151	271/28891	0.00309237	0.0441102	0.0367472	Ptbp1/Pfkm/Stim1/Mcu/Tfr2/Tcirg1	6
GO:0006177	BP	GO:0006177	GMP biosynthetic process	2/151	16/28891	0.00310351	0.0441102	0.0367472	Ada/Gmps	2
GO:0006577	BP	GO:0006577	amino-acid betaine metabolic process	2/151	16/28891	0.00310351	0.0441102	0.0367472	Bhmt/Crat	2
GO:0006744	BP	GO:0006744	ubiquinone biosynthetic process	2/151	16/28891	0.00310351	0.0441102	0.0367472	Coq7/Coq6	2
GO:0009128	BP	GO:0009128	purine nucleoside monophosphate catabolic process	2/151	16/28891	0.00310351	0.0441102	0.0367472	Ada/Uox	2
GO:0042454	BP	GO:0042454	ribonucleoside catabolic process	2/151	16/28891	0.00310351	0.0441102	0.0367472	Ada/Uox	2
GO:0046415	BP	GO:0046415	urate metabolic process	2/151	16/28891	0.00310351	0.0441102	0.0367472	Uox/Prps1	2
GO:0106380	BP	GO:0106380	purine ribonucleotide salvage	2/151	16/28891	0.00310351	0.0441102	0.0367472	Ada/Gmps	2
GO:0032024	BP	GO:0032024	positive regulation of insulin secretion	4/151	115/28891	0.0031637	0.0447012	0.0372396	Ptbp1/Pfkm/Stim1/Mcu	4
GO:0019439	BP	GO:0019439	aromatic compound catabolic process	8/151	467/28891	0.00326821	0.0459078	0.0382448	Comt/Ada/Ptbp1/Uox/Pabpc1/Caprin1/Ago2/Ugt2b1	8
GO:0022604	BP	GO:0022604	regulation of cell morphogenesis	6/151	277/28891	0.00344241	0.046986	0.039143	Ighm/Rhog/Myl12b/Caprin1/Pxn/Mecp2	6
GO:0032259	BP	GO:0032259	methylation	6/151	277/28891	0.00344241	0.046986	0.039143	Bhmt/Comt/Pcmt1/Fbl/Mecp2/Tmt1a	6
GO:0009201	BP	GO:0009201	ribonucleoside triphosphate biosynthetic process	4/151	118/28891	0.00346972	0.046986	0.039143	Nme2/Ndufs2/Ndufb4/Ndufa11	4
GO:0006110	BP	GO:0006110	regulation of glycolytic process	3/151	58/28891	0.00349926	0.046986	0.039143	Slc4a1/Gpd1/Pfkfb1	3
GO:0031053	BP	GO:0031053	primary miRNA processing	2/151	17/28891	0.00350528	0.046986	0.039143	Hnrnpa2b1/Mecp2	2
GO:0046112	BP	GO:0046112	nucleobase biosynthetic process	2/151	17/28891	0.00350528	0.046986	0.039143	Ada/Prps1	2
GO:0098761	BP	GO:0098761	cellular response to interleukin-7	2/151	17/28891	0.00350528	0.046986	0.039143	P4hb/Hdgf	2
GO:1901663	BP	GO:1901663	quinone biosynthetic process	2/151	17/28891	0.00350528	0.046986	0.039143	Coq7/Coq6	2
GO:0051650	BP	GO:0051650	establishment of vesicle localization	5/151	193/28891	0.00352102	0.046986	0.039143	Ap3d1/Hgs/Ap3b1/Mecp2/Tcirg1	5
GO:0046887	BP	GO:0046887	positive regulation of hormone secretion	5/151	194/28891	0.00359924	0.0477645	0.0397915	Ptbp1/Pfkm/Stim1/Mcu/Tfr2	5
GO:0000302	BP	GO:0000302	response to reactive oxygen species	5/151	195/28891	0.0036787	0.0481918	0.0401475	Slc4a1/Fabp1/Prdx1/Aldh3a2/Ppp2cb	5
GO:1903076	BP	GO:1903076	regulation of protein localization to plasma membrane	4/151	120/28891	0.00368456	0.0481918	0.0401475	Pgrmc1/Csrp3/Rhog/Camk2g	4
GO:0048193	BP	GO:0048193	Golgi vesicle transport	6/151	281/28891	0.00369163	0.0481918	0.0401475	Ap3d1/Krt18/P4hb/Copb1/Copg2/Tmed7	6
GO:0005777	CC	GO:0005777	peroxisome	12/151	151/28573	3.04144e-11	4.53174e-09	3.24953e-09	Acnat1/Fabp1/Uox/Scp2/Prdx1/Aldh3a2/Crat/Mgst1/Pecr/Lonp2/Decr2/Pex11a	12
GO:0042579	CC	GO:0042579	microbody	12/151	151/28573	3.04144e-11	4.53174e-09	3.24953e-09	Acnat1/Fabp1/Uox/Scp2/Prdx1/Aldh3a2/Crat/Mgst1/Pecr/Lonp2/Decr2/Pex11a	12
GO:0022626	CC	GO:0022626	cytosolic ribosome	10/151	142/28573	4.60525e-09	4.57455e-07	3.28023e-07	Rpl27a/Rplp0/Rpl12/Rplp1/Rps6/Rps25/Rpl19/Rpl17/Rps19/Rpl4	10
GO:0098800	CC	GO:0098800	inner mitochondrial membrane protein complex	9/151	154/28573	1.39511e-07	1.03935e-05	7.45281e-06	Uqcrh/Mcu/Ndufs2/Uqcrq/Ndufb4/Chchd3/Ndufa11/Apoo/Chchd10	9
GO:0022625	CC	GO:0022625	cytosolic large ribosomal subunit	7/151	79/28573	2.11041e-07	1.16668e-05	8.36581e-06	Rpl27a/Rplp0/Rpl12/Rplp1/Rpl19/Rpl17/Rpl4	7
GO:0044391	CC	GO:0044391	ribosomal subunit	10/151	215/28573	2.34902e-07	1.16668e-05	8.36581e-06	Rpl27a/Rplp0/Rpl12/Rplp1/Rps6/Rps25/Rpl19/Rpl17/Rps19/Rpl4	10
GO:1990204	CC	GO:1990204	oxidoreductase complex	8/151	127/28573	3.97908e-07	1.69395e-05	1.21467e-05	P4hb/Gpd1/Uqcrh/Pdhx/Ndufs2/Uqcrq/Ndufb4/Ndufa11	8
GO:0098798	CC	GO:0098798	mitochondrial protein-containing complex	11/151	303/28573	6.85625e-07	2.55395e-05	1.83134e-05	Uqcrh/Mcu/Pdhx/Ndufs2/Mccc1/Uqcrq/Ndufb4/Chchd3/Ndufa11/Apoo/Chchd10	11
GO:0005840	CC	GO:0005840	ribosome	10/151	267/28573	1.69215e-06	5.6029e-05	4.01762e-05	Rpl27a/Rplp0/Rpl12/Rplp1/Rps6/Rps25/Rpl19/Rpl17/Rps19/Rpl4	10
GO:0015934	CC	GO:0015934	large ribosomal subunit	7/151	137/28573	8.67452e-06	0.000258501	0.000185361	Rpl27a/Rplp0/Rpl12/Rplp1/Rpl19/Rpl17/Rpl4	7
GO:0005782	CC	GO:0005782	peroxisomal matrix	4/151	29/28573	1.60605e-05	0.000398835	0.000285989	Fabp1/Scp2/Prdx1/Lonp2	4
GO:0031907	CC	GO:0031907	microbody lumen	4/151	29/28573	1.60605e-05	0.000398835	0.000285989	Fabp1/Scp2/Prdx1/Lonp2	4
GO:0008180	CC	GO:0008180	COP9 signalosome	4/151	34/28573	3.07219e-05	0.000704241	0.000504984	Cops4/Hsp90ab1/Hspa5/Gps1	4
GO:0036464	CC	GO:0036464	cytoplasmic ribonucleoprotein granule	8/151	246/28573	5.19145e-05	0.00110504	0.000792379	Hnrnpa2b1/Rplp0/Pabpc1/Rps6/Caprin1/Eif2s1/Ago2/Eif3b	8
GO:0035770	CC	GO:0035770	ribonucleoprotein granule	8/151	264/28573	8.50114e-05	0.00168889	0.00121104	Hnrnpa2b1/Rplp0/Pabpc1/Rps6/Caprin1/Eif2s1/Ago2/Eif3b	8
GO:0005778	CC	GO:0005778	peroxisomal membrane	4/151	47/28573	0.000112021	0.00196366	0.00140807	Mgst1/Pecr/Decr2/Pex11a	4
GO:0031903	CC	GO:0031903	microbody membrane	4/151	47/28573	0.000112021	0.00196366	0.00140807	Mgst1/Pecr/Decr2/Pex11a	4
GO:0005746	CC	GO:0005746	mitochondrial respirasome	5/151	95/28573	0.000152434	0.00250337	0.00179507	Uqcrh/Ndufs2/Uqcrq/Ndufb4/Ndufa11	5
GO:0098803	CC	GO:0098803	respiratory chain complex	5/151	96/28573	0.000160131	0.00250337	0.00179507	Uqcrh/Ndufs2/Uqcrq/Ndufb4/Ndufa11	5
GO:0030117	CC	GO:0030117	membrane coat	5/151	98/28573	0.000176412	0.00250337	0.00179507	Ap3d1/Clint1/Copb1/Copg2/Ap3b1	5
GO:0048475	CC	GO:0048475	coated membrane	5/151	98/28573	0.000176412	0.00250337	0.00179507	Ap3d1/Clint1/Copb1/Copg2/Ap3b1	5
GO:0014069	CC	GO:0014069	postsynaptic density	9/151	384/28573	0.000215095	0.00288476	0.00206855	Hnrnpa2b1/Rplp0/Cdh2/Rpl12/Rps25/Pcbp2/Camk2g/Rps19/Rpl4	9
GO:0070469	CC	GO:0070469	respirasome	5/151	103/28573	0.000222649	0.00288476	0.00206855	Uqcrh/Ndufs2/Uqcrq/Ndufb4/Ndufa11	5
GO:0032279	CC	GO:0032279	asymmetric synapse	9/151	407/28573	0.000329544	0.00409184	0.0029341	Hnrnpa2b1/Rplp0/Cdh2/Rpl12/Rps25/Pcbp2/Camk2g/Rps19/Rpl4	9
GO:0099572	CC	GO:0099572	postsynaptic specialization	9/151	436/28573	0.000541465	0.00645426	0.0046281	Hnrnpa2b1/Rplp0/Cdh2/Rpl12/Rps25/Pcbp2/Camk2g/Rps19/Rpl4	9
GO:0098984	CC	GO:0098984	neuron to neuron synapse	9/151	448/28573	0.00065694	0.00751348	0.00538762	Hnrnpa2b1/Rplp0/Cdh2/Rpl12/Rps25/Pcbp2/Camk2g/Rps19/Rpl4	9
GO:0032040	CC	GO:0032040	small-subunit processome	4/151	75/28573	0.000680751	0.00751348	0.00538762	Xrcc5/Fbl/Rps6/Rps19	4
GO:0030017	CC	GO:0030017	sarcomere	6/151	202/28573	0.000738189	0.00785644	0.00563355	Slc4a1/Krt8/Csrp3/Myl12b/Rpl17/Rpl4	6
GO:0030135	CC	GO:0030135	coated vesicle	6/151	205/28573	0.000797004	0.0081899	0.00587266	Ece1/Ecpas/Clint1/Copb1/Copg2/Tmed7	6
GO:0005793	CC	GO:0005793	endoplasmic reticulum-Golgi intermediate compartment	4/151	81/28573	0.000909299	0.00903237	0.00647676	P4hb/Hspa5/Copg2/Tmed7	4
GO:0010494	CC	GO:0010494	cytoplasmic stress granule	4/151	84/28573	0.00104173	0.0100141	0.00718069	Pabpc1/Caprin1/Eif2s1/Eif3b	4
GO:0005759	CC	GO:0005759	mitochondrial matrix	7/151	304/28573	0.00120598	0.0112307	0.0080531	Prdx1/Tfam/Pdhx/Acaa2/Lrrc59/Mccc1/Dmgdh	7
GO:0005938	CC	GO:0005938	cell cortex	7/151	306/28573	0.00125225	0.0113082	0.00810867	Slc4a1/Fabp1/Cdh2/Sptb/Stim1/Myl12b/Asph	7
GO:0030016	CC	GO:0030016	myofibril	6/151	228/28573	0.00137688	0.012068	0.00865348	Slc4a1/Krt8/Csrp3/Myl12b/Rpl17/Rpl4	6
GO:0022627	CC	GO:0022627	cytosolic small ribosomal subunit	3/151	45/28573	0.00174483	0.014244	0.0102138	Rps6/Rps25/Rps19	3
GO:0030126	CC	GO:0030126	COPI vesicle coat	2/151	12/28573	0.00176855	0.014244	0.0102138	Copb1/Copg2	2
GO:0034663	CC	GO:0034663	endoplasmic reticulum chaperone complex	2/151	12/28573	0.00176855	0.014244	0.0102138	P4hb/Hspa5	2
GO:0043292	CC	GO:0043292	contractile fiber	6/151	241/28573	0.0018228	0.0142946	0.0102501	Slc4a1/Krt8/Csrp3/Myl12b/Rpl17/Rpl4	6
GO:0005750	CC	GO:0005750	mitochondrial respiratory chain complex III	2/151	13/28573	0.00208287	0.0151389	0.0108555	Uqcrh/Uqcrq	2
GO:0030123	CC	GO:0030123	AP-3 adaptor complex	2/151	13/28573	0.00208287	0.0151389	0.0108555	Ap3d1/Ap3b1	2
GO:0045275	CC	GO:0045275	respiratory chain complex III	2/151	13/28573	0.00208287	0.0151389	0.0108555	Uqcrh/Uqcrq	2
GO:0030684	CC	GO:0030684	preribosome	4/151	112/28573	0.00299235	0.0205559	0.0147399	Xrcc5/Fbl/Rps6/Rps19	4
GO:0005747	CC	GO:0005747	mitochondrial respiratory chain complex I	3/151	55/28573	0.00310408	0.0205559	0.0147399	Ndufs2/Ndufb4/Ndufa11	3
GO:0030964	CC	GO:0030964	NADH dehydrogenase complex	3/151	55/28573	0.00310408	0.0205559	0.0147399	Ndufs2/Ndufb4/Ndufa11	3
GO:0045271	CC	GO:0045271	respiratory chain complex I	3/151	55/28573	0.00310408	0.0205559	0.0147399	Ndufs2/Ndufb4/Ndufa11	3
GO:0030663	CC	GO:0030663	COPI-coated vesicle membrane	2/151	17/28573	0.00358169	0.0232031	0.0166381	Copb1/Copg2	2
GO:0030120	CC	GO:0030120	vesicle coat	3/151	62/28573	0.00435607	0.0276194	0.0198048	Clint1/Copb1/Copg2	3
GO:0016010	CC	GO:0016010	dystrophin-associated glycoprotein complex	2/151	20/28573	0.00495216	0.0307447	0.0220458	Krt8/Utrn	2
GO:0030018	CC	GO:0030018	Z disc	4/151	133/28573	0.0055126	0.0335256	0.0240399	Slc4a1/Krt8/Csrp3/Myl12b	4
GO:0031252	CC	GO:0031252	cell leading edge	7/151	415/28573	0.00670621	0.039969	0.0286602	P4hb/Cdh2/Pabpc1/Nme2/Caprin1/Rigi/Pxn	7
GO:0019867	CC	GO:0019867	outer membrane	5/151	229/28573	0.00752724	0.0430912	0.030899	Pgrmc1/Cyb5a/Arg1/Mgst1/Ugt2b1	5
GO:0031968	CC	GO:0031968	organelle outer membrane	5/151	229/28573	0.00752724	0.0430912	0.030899	Pgrmc1/Cyb5a/Arg1/Mgst1/Ugt2b1	5
GO:0090665	CC	GO:0090665	glycoprotein complex	2/151	25/28573	0.00768533	0.0430912	0.030899	Krt8/Utrn	2
GO:0031674	CC	GO:0031674	I band	4/151	147/28573	0.00780847	0.0430912	0.030899	Slc4a1/Krt8/Csrp3/Myl12b	4
GO:0016529	CC	GO:0016529	sarcoplasmic reticulum	3/151	77/28573	0.00795486	0.0431009	0.030906	Stim1/Asph/Camk2g	3
GO:0005844	CC	GO:0005844	polysome	3/151	78/28573	0.00824149	0.0438565	0.0314478	Rps6/Rpl19/Ago2	3
GO:0016327	CC	GO:0016327	apicolateral plasma membrane	2/151	27/28573	0.00893002	0.0466868	0.0334773	Krt8/Cdh2	2
GO:0001650	CC	GO:0001650	fibrillar center	4/151	154/28573	0.00916105	0.0470688	0.0337512	Selenbp1/Fbl/Selenbp2/Txnrd1	4
GO:0015935	CC	GO:0015935	small ribosomal subunit	3/151	83/28573	0.00976536	0.0493233	0.0353679	Rps6/Rps25/Rps19	3
GO:0003735	MF	GO:0003735	structural constituent of ribosome	10/150	178/28407	3.97467e-08	1.66141e-05	1.297e-05	Rpl27a/Rplp0/Rpl12/Rplp1/Rps6/Rps25/Rpl19/Rpl17/Rps19/Rpl4	10
GO:0016705	MF	GO:0016705	oxidoreductase activity, acting on paired donors, with incorporation or reduction of molecular oxygen	10/150	229/28407	4.16268e-07	8.69999e-05	6.79174e-05	Cyp3a25/Cyp4a14/Cyp4a10/P4hb/Cyp2d9/Cyb5a/Coq7/Cyp3a11/Asph/Coq6	10
GO:0020037	MF	GO:0020037	heme binding	8/150	164/28407	2.72935e-06	0.000380289	0.000296876	Cyp3a25/Cyp4a14/Pgrmc1/Cyp4a10/Cyp2d9/Prdx1/Cyb5a/Cyp3a11	8
GO:0046906	MF	GO:0046906	tetrapyrrole binding	8/150	173/28407	4.05807e-06	0.000424069	0.000331053	Cyp3a25/Cyp4a14/Pgrmc1/Cyp4a10/Cyp2d9/Prdx1/Cyb5a/Cyp3a11	8
GO:0004497	MF	GO:0004497	monooxygenase activity	7/150	153/28407	1.77052e-05	0.00148016	0.0011555	Cyp3a25/Cyp4a14/Cyp4a10/Cyp2d9/Coq7/Cyp3a11/Coq6	7
GO:0016614	MF	GO:0016614	oxidoreductase activity, acting on CH-OH group of donors	7/150	158/28407	2.17909e-05	0.0015181	0.00118512	Cyp4a14/Gpd1/Aldh3a2/Gulo/Hibadh/Dhrs7/Rdh9	7
GO:0016903	MF	GO:0016903	oxidoreductase activity, acting on the aldehyde or oxo group of donors	5/150	68/28407	3.06173e-05	0.00160188	0.00125053	Dhtkd1/Aldh1a7/Aldh3a2/Pdhx/Aldh6a1	5
GO:0016670	MF	GO:0016670	oxidoreductase activity, acting on a sulfur group of donors, oxygen as acceptor	3/150	12/28407	3.06581e-05	0.00160188	0.00125053	P4hb/Selenbp1/Selenbp2	3
GO:0019843	MF	GO:0019843	rRNA binding	5/150	75/28407	4.92123e-05	0.00228564	0.0017843	Rplp0/Rpl12/Rpl19/Rpl17/Rpl4	5
GO:0016712	MF	GO:0016712	oxidoreductase activity, acting on paired donors, with incorporation or reduction of molecular oxygen, reduced flavin or flavoprotein as one donor, and incorporation of one atom of oxygen	5/150	80/28407	6.71103e-05	0.00280521	0.00218991	Cyp3a25/Cyp4a14/Cyp4a10/Cyp2d9/Cyp3a11	5
GO:0016667	MF	GO:0016667	oxidoreductase activity, acting on a sulfur group of donors	4/150	52/28407	0.000166023	0.00623468	0.00486716	P4hb/Selenbp1/Selenbp2/Txnrd1	4
GO:0036041	MF	GO:0036041	long-chain fatty acid binding	3/150	21/28407	0.000178986	0.00623468	0.00486716	Cyp4a14/Fabp1/Scp2	3
GO:0044183	MF	GO:0044183	protein folding chaperone	4/150	55/28407	0.000206602	0.00661593	0.00516479	Hsp90ab1/Hspa5/Hypk/Ccdc47	4
GO:0016620	MF	GO:0016620	oxidoreductase activity, acting on the aldehyde or oxo group of donors, NAD or NADP as acceptor	4/150	56/28407	0.000221586	0.00661593	0.00516479	Aldh1a7/Aldh3a2/Pdhx/Aldh6a1	4
GO:0052689	MF	GO:0052689	carboxylic ester hydrolase activity	6/150	167/28407	0.000268427	0.00748017	0.00583947	Mgll/Siae/Nceh1/Ldah/Pgls/Apmap	6
GO:0005504	MF	GO:0005504	fatty acid binding	4/150	62/28407	0.000328395	0.00857931	0.00669752	Cyp4a14/Fabp1/Scp2/Nme2	4
GO:0140693	MF	GO:0140693	molecular condensate scaffold activity	3/150	31/28407	0.000581965	0.0143095	0.0111708	Hnrnpa2b1/Caprin1/Mecp2	3
GO:0044389	MF	GO:0044389	ubiquitin-like protein ligase binding	8/150	358/28407	0.000656301	0.0152408	0.0118979	Hsp90ab1/Hspa5/Xrcc5/Cul4a/Pcbp2/Rigi/Ndufs2/Hgs	8
GO:0070330	MF	GO:0070330	aromatase activity	3/150	38/28407	0.00106308	0.0211129	0.016482	Cyp3a25/Cyp2d9/Cyp3a11	3
GO:0003729	MF	GO:0003729	mRNA binding	8/150	386/28407	0.00106594	0.0211129	0.016482	Hnrnpa2b1/Ptbp1/Pabpc1/Rps6/Caprin1/Pcbp2/Ago2/Mecp2	8
GO:0031406	MF	GO:0031406	carboxylic acid binding	6/150	218/28407	0.00108978	0.0211129	0.016482	Cyp4a14/Fabp1/Scp2/Gss/Nme2/Dmgdh	6
GO:0016616	MF	GO:0016616	oxidoreductase activity, acting on the CH-OH group of donors, NAD or NADP as acceptor	5/150	149/28407	0.00119338	0.0211129	0.016482	Cyp4a14/Gpd1/Hibadh/Dhrs7/Rdh9	5
GO:0004028	MF	GO:0004028	3-chloroallyl aldehyde dehydrogenase activity	2/150	10/28407	0.00121222	0.0211129	0.016482	Aldh1a7/Aldh3a2	2
GO:0043878	MF	GO:0043878	glyceraldehyde-3-phosphate dehydrogenase (NAD+) (non-phosphorylating) activity	2/150	10/28407	0.00121222	0.0211129	0.016482	Aldh1a7/Aldh3a2	2
GO:0016209	MF	GO:0016209	antioxidant activity	4/150	89/28407	0.00128752	0.0212816	0.0166137	Fabp1/Prdx1/Mgst1/Txnrd1	4
GO:0033293	MF	GO:0033293	monocarboxylic acid binding	4/150	90/28407	0.00134194	0.0212816	0.0166137	Cyp4a14/Fabp1/Scp2/Nme2	4
GO:0050660	MF	GO:0050660	flavin adenine dinucleotide binding	4/150	91/28407	0.00139794	0.0212816	0.0166137	Gulo/Coq6/Dmgdh/Txnrd1	4
GO:0018685	MF	GO:0018685	alkane 1-monooxygenase activity	2/150	11/28407	0.00147648	0.0212816	0.0166137	Cyp4a14/Cyp4a10	2
GO:0035197	MF	GO:0035197	siRNA binding	2/150	11/28407	0.00147648	0.0212816	0.0166137	Ago2/Mecp2	2
GO:0043177	MF	GO:0043177	organic acid binding	6/150	234/28407	0.00156379	0.0217887	0.0170096	Cyp4a14/Fabp1/Scp2/Gss/Nme2/Dmgdh	6
GO:0071949	MF	GO:0071949	FAD binding	3/150	45/28407	0.00174059	0.0234699	0.018322	Gulo/Coq6/Txnrd1	3
GO:0017166	MF	GO:0017166	vinculin binding	2/150	13/28407	0.00207945	0.0257835	0.0201281	Pxn/Utrn	2
GO:0050051	MF	GO:0050051	leukotriene-B4 20-monooxygenase activity	2/150	13/28407	0.00207945	0.0257835	0.0201281	Cyp4a14/Cyp4a10	2
GO:0016790	MF	GO:0016790	thiolester hydrolase activity	3/150	48/28407	0.00209722	0.0257835	0.0201281	Acnat1/Acaa2/Aldh6a1	3
GO:0031625	MF	GO:0031625	ubiquitin protein ligase binding	7/150	338/28407	0.00218901	0.0261431	0.0204088	Hsp90ab1/Hspa5/Xrcc5/Cul4a/Pcbp2/Rigi/Ndufs2	7
GO:0005506	MF	GO:0005506	iron ion binding	5/150	174/28407	0.00235672	0.0273642	0.0213621	Cyp3a25/Cyp4a14/Cyp4a10/Cyp2d9/Cyp3a11	5
GO:0061980	MF	GO:0061980	regulatory RNA binding	3/150	51/28407	0.00249616	0.0281998	0.0220145	Hnrnpa2b1/Ago2/Mecp2	3
GO:0016713	MF	GO:0016713	oxidoreductase activity, acting on paired donors, with incorporation or reduction of molecular oxygen, reduced iron-sulfur protein as one donor, and incorporation of one atom of oxygen	2/150	16/28407	0.00316609	0.0330857	0.0258286	Cyp4a14/Cyp4a10	2
GO:0102033	MF	GO:0102033	long-chain fatty acid omega-hydroxylase activity	2/150	16/28407	0.00316609	0.0330857	0.0258286	Cyp4a14/Cyp4a10	2
GO:0120250	MF	GO:0120250	fatty acid omega-hydroxylase activity	2/150	16/28407	0.00316609	0.0330857	0.0258286	Cyp4a14/Cyp4a10	2
GO:0004029	MF	GO:0004029	aldehyde dehydrogenase (NAD+) activity	2/150	17/28407	0.00357584	0.0364562	0.0284599	Aldh1a7/Aldh3a2	2
GO:0043295	MF	GO:0043295	glutathione binding	2/150	18/28407	0.00400894	0.037725	0.0294504	Gss/Mgst1	2
GO:0101020	MF	GO:0101020	estrogen 16-alpha-hydroxylase activity	2/150	18/28407	0.00400894	0.037725	0.0294504	Cyp3a25/Cyp3a11	2
GO:0004601	MF	GO:0004601	peroxidase activity	3/150	61/28407	0.00415136	0.037725	0.0294504	Prdx1/Mgst1/Txnrd1	3
GO:0008168	MF	GO:0008168	methyltransferase activity	5/150	199/28407	0.00418402	0.037725	0.0294504	Bhmt/Comt/Pcmt1/Fbl/Tmt1a	5
GO:0003697	MF	GO:0003697	single-stranded DNA binding	4/150	124/28407	0.00429213	0.037725	0.0294504	Hnrnpa2b1/Ighm/Ptbp1/Pcbp2	4
GO:0016627	MF	GO:0016627	oxidoreductase activity, acting on the CH-CH group of donors	3/150	62/28407	0.00434575	0.037725	0.0294504	Crat/Pecr/Decr2	3
GO:0004030	MF	GO:0004030	aldehyde dehydrogenase [NAD(P)+] activity	2/150	19/28407	0.00446512	0.037725	0.0294504	Aldh1a7/Aldh3a2	2
GO:0016684	MF	GO:0016684	oxidoreductase activity, acting on peroxide as acceptor	3/150	63/28407	0.00454558	0.037725	0.0294504	Prdx1/Mgst1/Txnrd1	3
GO:0019001	MF	GO:0019001	guanyl nucleotide binding	7/150	387/28407	0.00460282	0.037725	0.0294504	Gnai2/Hsp90ab1/Rhog/Nme2/Rigi/Dync1li1/Prps1	7
GO:0032561	MF	GO:0032561	guanyl ribonucleotide binding	7/150	387/28407	0.00460282	0.037725	0.0294504	Gnai2/Hsp90ab1/Rhog/Nme2/Rigi/Dync1li1/Prps1	7
GO:0008401	MF	GO:0008401	retinoic acid 4-hydroxylase activity	2/150	20/28407	0.00494413	0.0384074	0.0299831	Cyp3a25/Cyp3a11	2
GO:0016208	MF	GO:0016208	AMP binding	2/150	20/28407	0.00494413	0.0384074	0.0299831	Pfkm/Prps1	2
GO:0051287	MF	GO:0051287	NAD binding	3/150	65/28407	0.00496172	0.0384074	0.0299831	Gpd1/Ndufs2/Hibadh	3
GO:0019200	MF	GO:0019200	carbohydrate kinase activity	2/150	21/28407	0.00544572	0.0400038	0.0312294	Pfkm/Pfkfb1	2
GO:0120020	MF	GO:0120020	cholesterol transfer activity	2/150	21/28407	0.00544572	0.0400038	0.0312294	Scp2/Stard5	2
GO:0016741	MF	GO:0016741	transferase activity, transferring one-carbon groups	5/150	212/28407	0.00545507	0.0400038	0.0312294	Bhmt/Comt/Pcmt1/Fbl/Tmt1a	5
GO:0016408	MF	GO:0016408	C-acyltransferase activity	2/150	22/28407	0.00596965	0.0422935	0.0330168	Scp2/Acaa2	2
GO:0120015	MF	GO:0120015	sterol transfer activity	2/150	22/28407	0.00596965	0.0422935	0.0330168	Scp2/Stard5	2
GO:0008171	MF	GO:0008171	O-methyltransferase activity	2/150	23/28407	0.00651566	0.0446483	0.0348552	Comt/Pcmt1	2
GO:0030506	MF	GO:0030506	ankyrin binding	2/150	23/28407	0.00651566	0.0446483	0.0348552	Slc4a1/Sptb	2
GO:0070182	MF	GO:0070182	DNA polymerase binding	2/150	24/28407	0.00708352	0.0477566	0.0372817	Hnrnpa2b1/Hsp90ab1	2
GO:0005201	MF	GO:0005201	extracellular matrix structural constituent	4/150	145/28407	0.00742558	0.0492681	0.0384617	Lamc1/Col4a2/Hspg2/Col6a3	4

## Sheet: DEPs KEGG
	category	subcategory	ID	Description	GeneRatio	BgRatio	pvalue	p.adjust	qvalue	geneID	Count
mmu00280	Metabolism	Amino acid metabolism	mmu00280	Valine, leucine and isoleucine degradation - Mus musculus (house mouse)	5/101	57/9771	0.00029215	0.0151187	0.0130698	Aldh3a2/Acaa2/Hibadh/Mccc1/Aldh6a1	5
mmu00260	Metabolism	Amino acid metabolism	mmu00260	Glycine, serine and threonine metabolism - Mus musculus (house mouse)	2/101	40/9771	0.064025	0.310005	0.267994	Bhmt/Dmgdh	2
mmu00380	Metabolism	Amino acid metabolism	mmu00380	Tryptophan metabolism - Mus musculus (house mouse)	2/101	52/9771	0.100626	0.443182	0.383122	Dhtkd1/Aldh3a2	2
mmu00330	Metabolism	Amino acid metabolism	mmu00330	Arginine and proline metabolism - Mus musculus (house mouse)	2/101	54/9771	0.107191	0.448565	0.387776	Aldh3a2/Arg1	2
mmu00270	Metabolism	Amino acid metabolism	mmu00270	Cysteine and methionine metabolism - Mus musculus (house mouse)	2/101	55/9771	0.110516	0.448565	0.387776	Bhmt/Gss	2
mmu00310	Metabolism	Amino acid metabolism	mmu00310	Lysine degradation - Mus musculus (house mouse)	2/101	64/9771	0.141555	0.488364	0.422181	Dhtkd1/Aldh3a2	2
mmu00220	Metabolism	Amino acid metabolism	mmu00220	Arginine biosynthesis - Mus musculus (house mouse)	1/101	21/9771	0.196217	0.50771	0.438905	Arg1	1
mmu00340	Metabolism	Amino acid metabolism	mmu00340	Histidine metabolism - Mus musculus (house mouse)	1/101	26/9771	0.237003	0.557496	0.481944	Aldh3a2	1
mmu00350	Metabolism	Amino acid metabolism	mmu00350	Tyrosine metabolism - Mus musculus (house mouse)	1/101	40/9771	0.340621	0.623969	0.539409	Comt	1
mmu00053	Metabolism	Carbohydrate metabolism	mmu00053	Ascorbate and aldarate metabolism - Mus musculus (house mouse)	3/101	31/9771	0.00390566	0.0621902	0.0537621	Aldh3a2/Gulo/Ugt2b1	3
mmu00030	Metabolism	Carbohydrate metabolism	mmu00030	Pentose phosphate pathway - Mus musculus (house mouse)	3/101	34/9771	0.00508442	0.0708413	0.0612409	Pfkm/Pgls/Prps1	3
mmu00051	Metabolism	Carbohydrate metabolism	mmu00051	Fructose and mannose metabolism - Mus musculus (house mouse)	2/101	36/9771	0.053093	0.281801	0.243612	Pfkm/Pfkfb1	2
mmu00010	Metabolism	Carbohydrate metabolism	mmu00010	Glycolysis / Gluconeogenesis - Mus musculus (house mouse)	2/101	67/9771	0.152281	0.498021	0.430529	Aldh3a2/Pfkm	2
mmu00640	Metabolism	Carbohydrate metabolism	mmu00640	Propanoate metabolism - Mus musculus (house mouse)	1/101	31/9771	0.275739	0.578709	0.500283	Aldh6a1	1
mmu00052	Metabolism	Carbohydrate metabolism	mmu00052	Galactose metabolism - Mus musculus (house mouse)	1/101	32/9771	0.28325	0.578709	0.500283	Pfkm	1
mmu00040	Metabolism	Carbohydrate metabolism	mmu00040	Pentose and glucuronate interconversions - Mus musculus (house mouse)	1/101	36/9771	0.312527	0.587479	0.507864	Ugt2b1	1
mmu00620	Metabolism	Carbohydrate metabolism	mmu00620	Pyruvate metabolism - Mus musculus (house mouse)	1/101	44/9771	0.367577	0.644817	0.557431	Aldh3a2	1
mmu00562	Metabolism	Carbohydrate metabolism	mmu00562	Inositol phosphate metabolism - Mus musculus (house mouse)	1/101	72/9771	0.52804	0.732611	0.633327	Aldh6a1	1
mmu04216	Cellular Processes	Cell growth and death	mmu04216	Ferroptosis - Mus musculus (house mouse)	2/101	41/9771	0.0668674	0.314581	0.271949	Gss/Pcbp2	2
mmu04114	Cellular Processes	Cell growth and death	mmu04114	Oocyte meiosis - Mus musculus (house mouse)	2/101	123/9771	0.364109	0.644817	0.557431	Ppp2cb/Camk2g	2
mmu04217	Cellular Processes	Cell growth and death	mmu04217	Necroptosis - Mus musculus (house mouse)	2/101	177/9771	0.549388	0.732611	0.633327	Hsp90ab1/Camk2g	2
mmu04210	Cellular Processes	Cell growth and death	mmu04210	Apoptosis - Mus musculus (house mouse)	1/101	135/9771	0.756461	0.815559	0.705035	Eif2s1	1
mmu04110	Cellular Processes	Cell growth and death	mmu04110	Cell cycle - Mus musculus (house mouse)	1/101	157/9771	0.806899	0.84999	0.734799	Ppp2cb	1
mmu04218	Cellular Processes	Cell growth and death	mmu04218	Cellular senescence - Mus musculus (house mouse)	1/101	182/9771	0.851757	0.877182	0.758307	Mcu	1
mmu04814	Cellular Processes	Cell motility	mmu04814	Motor proteins - Mus musculus (house mouse)	2/101	198/9771	0.610734	0.747223	0.64596	Myl12b/Dync1li1	2
mmu04810	Cellular Processes	Cell motility	mmu04810	Regulation of actin cytoskeleton - Mus musculus (house mouse)	2/101	232/9771	0.696375	0.78957	0.682568	Myl12b/Pxn	2
mmu04510	Cellular Processes	Cellular community - eukaryotes	mmu04510	Focal adhesion - Mus musculus (house mouse)	5/101	202/9771	0.0580128	0.292894	0.253201	Lamc1/Col4a2/Myl12b/Pxn/Col6a3	5
mmu04530	Cellular Processes	Cellular community - eukaryotes	mmu04530	Tight junction - Mus musculus (house mouse)	2/101	169/9771	0.524329	0.732611	0.633327	Ppp2cb/Myl12b	2
mmu04540	Cellular Processes	Cellular community - eukaryotes	mmu04540	Gap junction - Mus musculus (house mouse)	1/101	86/9771	0.592418	0.744099	0.643259	Gnai2	1
mmu04520	Cellular Processes	Cellular community - eukaryotes	mmu04520	Adherens junction - Mus musculus (house mouse)	1/101	92/9771	0.617271	0.747223	0.64596	Myl12b	1
mmu04260	Organismal Systems	Circulatory system	mmu04260	Cardiac muscle contraction - Mus musculus (house mouse)	3/101	89/9771	0.0643973	0.310005	0.267994	Uqcrh/Asph/Uqcrq	3
mmu04261	Organismal Systems	Circulatory system	mmu04261	Adrenergic signaling in cardiomyocytes - Mus musculus (house mouse)	3/101	156/9771	0.218515	0.53885	0.465825	Gnai2/Ppp2cb/Camk2g	3
mmu04270	Organismal Systems	Circulatory system	mmu04270	Vascular smooth muscle contraction - Mus musculus (house mouse)	2/101	144/9771	0.440365	0.699382	0.604602	Cyp4a14/Cyp4a10	2
mmu04360	Organismal Systems	Development and regeneration	mmu04360	Axon guidance - Mus musculus (house mouse)	3/101	181/9771	0.287896	0.578709	0.500283	Gnai2/Myl12b/Camk2g	3
mmu04976	Organismal Systems	Digestive system	mmu04976	Bile secretion - Mus musculus (house mouse)	3/101	101/9771	0.0866511	0.398595	0.344578	Acnat1/Nceh1/Ugt2b1	3
mmu04971	Organismal Systems	Digestive system	mmu04971	Gastric acid secretion - Mus musculus (house mouse)	2/101	75/9771	0.181592	0.501193	0.433271	Gnai2/Camk2g	2
mmu04974	Organismal Systems	Digestive system	mmu04974	Protein digestion and absorption - Mus musculus (house mouse)	2/101	108/9771	0.307391	0.587479	0.507864	Col4a2/Col6a3	2
mmu04975	Organismal Systems	Digestive system	mmu04975	Fat digestion and absorption - Mus musculus (house mouse)	1/101	43/9771	0.360942	0.644817	0.557431	Fabp1	1
mmu04979	Organismal Systems	Digestive system	mmu04979	Cholesterol metabolism - Mus musculus (house mouse)	1/101	50/9771	0.405978	0.676613	0.584918	Nceh1	1
mmu03320	Organismal Systems	Endocrine system	mmu03320	PPAR signaling pathway - Mus musculus (house mouse)	4/101	89/9771	0.0134351	0.130796	0.11307	Cyp4a14/Cyp4a10/Fabp1/Scp2	4
mmu04922	Organismal Systems	Endocrine system	mmu04922	Glucagon signaling pathway - Mus musculus (house mouse)	3/101	104/9771	0.0926643	0.41699	0.360479	Pfkm/Pfkfb1/Camk2g	3
mmu04923	Organismal Systems	Endocrine system	mmu04923	Regulation of lipolysis in adipocytes - Mus musculus (house mouse)	2/101	57/9771	0.117246	0.462224	0.399583	Mgll/Gnai2	2
mmu04915	Organismal Systems	Endocrine system	mmu04915	Estrogen signaling pathway - Mus musculus (house mouse)	3/101	134/9771	0.161099	0.498021	0.430529	Krt18/Gnai2/Hsp90ab1	3
mmu04914	Organismal Systems	Endocrine system	mmu04914	Progesterone-mediated oocyte maturation - Mus musculus (house mouse)	2/101	93/9771	0.249846	0.574645	0.496769	Gnai2/Hsp90ab1	2
mmu04916	Organismal Systems	Endocrine system	mmu04916	Melanogenesis - Mus musculus (house mouse)	2/101	100/9771	0.276728	0.578709	0.500283	Gnai2/Camk2g	2
mmu04926	Organismal Systems	Endocrine system	mmu04926	Relaxin signaling pathway - Mus musculus (house mouse)	2/101	130/9771	0.390015	0.661747	0.572067	Col4a2/Gnai2	2
mmu04921	Organismal Systems	Endocrine system	mmu04921	Oxytocin signaling pathway - Mus musculus (house mouse)	2/101	153/9771	0.471535	0.712465	0.615912	Gnai2/Camk2g	2
mmu04927	Organismal Systems	Endocrine system	mmu04927	Cortisol synthesis and secretion - Mus musculus (house mouse)	1/101	72/9771	0.52804	0.732611	0.633327	Nceh1	1
mmu04918	Organismal Systems	Endocrine system	mmu04918	Thyroid hormone synthesis - Mus musculus (house mouse)	1/101	74/9771	0.537819	0.732611	0.633327	Hspa5	1
mmu04924	Organismal Systems	Endocrine system	mmu04924	Renin secretion - Mus musculus (house mouse)	1/101	76/9771	0.547397	0.732611	0.633327	Gnai2	1
mmu04911	Organismal Systems	Endocrine system	mmu04911	Insulin secretion - Mus musculus (house mouse)	1/101	86/9771	0.592418	0.744099	0.643259	Camk2g	1
mmu04912	Organismal Systems	Endocrine system	mmu04912	GnRH signaling pathway - Mus musculus (house mouse)	1/101	90/9771	0.609158	0.747223	0.64596	Camk2g	1
mmu04925	Organismal Systems	Endocrine system	mmu04925	Aldosterone synthesis and secretion - Mus musculus (house mouse)	1/101	103/9771	0.659001	0.770697	0.666252	Camk2g	1
mmu04928	Organismal Systems	Endocrine system	mmu04928	Parathyroid hormone synthesis, secretion and action - Mus musculus (house mouse)	1/101	116/9771	0.702543	0.78957	0.682568	Gnai2	1
mmu04935	Organismal Systems	Endocrine system	mmu04935	Growth hormone synthesis, secretion and action - Mus musculus (house mouse)	1/101	117/9771	0.705655	0.78957	0.682568	Gnai2	1
mmu04919	Organismal Systems	Endocrine system	mmu04919	Thyroid hormone signaling pathway - Mus musculus (house mouse)	1/101	120/9771	0.714798	0.793576	0.686031	Pfkm	1
mmu04910	Organismal Systems	Endocrine system	mmu04910	Insulin signaling pathway - Mus musculus (house mouse)	1/101	140/9771	0.768962	0.824741	0.712972	Rps6	1
mmu00190	Metabolism	Energy metabolism	mmu00190	Oxidative phosphorylation - Mus musculus (house mouse)	6/101	141/9771	0.00334839	0.0611949	0.0529018	Uqcrh/Ndufs2/Uqcrq/Ndufb4/Ndufa11/Tcirg1	6
mmu00920	Metabolism	Energy metabolism	mmu00920	Sulfur metabolism - Mus musculus (house mouse)	2/101	11/9771	0.00547566	0.0708413	0.0612409	Selenbp1/Selenbp2	2
mmu04714	Organismal Systems	Environmental adaptation	mmu04714	Thermogenesis - Mus musculus (house mouse)	7/101	238/9771	0.0115331	0.130796	0.11307	Mgll/Rps6/Uqcrh/Ndufs2/Uqcrq/Ndufb4/Ndufa11	7
mmu04713	Organismal Systems	Environmental adaptation	mmu04713	Circadian entrainment - Mus musculus (house mouse)	2/101	99/9771	0.272888	0.578709	0.500283	Gnai2/Camk2g	2
mmu04966	Organismal Systems	Excretory system	mmu04966	Collecting duct acid secretion - Mus musculus (house mouse)	2/101	27/9771	0.031397	0.209651	0.181239	Slc4a1/Tcirg1	2
mmu04962	Organismal Systems	Excretory system	mmu04962	Vasopressin-regulated water reabsorption - Mus musculus (house mouse)	1/101	44/9771	0.367577	0.644817	0.557431	Dync1li1	1
mmu04141	Genetic Information Processing	Folding, sorting and degradation	mmu04141	Protein processing in endoplasmic reticulum - Mus musculus (house mouse)	4/101	175/9771	0.107382	0.448565	0.387776	P4hb/Hsp90ab1/Hspa5/Eif2s1	4
mmu03018	Genetic Information Processing	Folding, sorting and degradation	mmu03018	RNA degradation - Mus musculus (house mouse)	2/101	83/9771	0.211658	0.534307	0.461898	Pabpc1/Pfkm	2
mmu03060	Genetic Information Processing	Folding, sorting and degradation	mmu03060	Protein export - Mus musculus (house mouse)	1/101	42/9771	0.354238	0.643222	0.556052	Hspa5	1
mmu03050	Genetic Information Processing	Folding, sorting and degradation	mmu03050	Proteasome - Mus musculus (house mouse)	1/101	47/9771	0.387075	0.661747	0.572067	Psmd6	1
mmu04120	Genetic Information Processing	Folding, sorting and degradation	mmu04120	Ubiquitin mediated proteolysis - Mus musculus (house mouse)	1/101	154/9771	0.800684	0.84999	0.734799	Cul4a	1
mmu01240	Metabolism	Global and overview maps	mmu01240	Biosynthesis of cofactors - Mus musculus (house mouse)	7/101	152/9771	0.000973576	0.0251913	0.0217774	Aldh3a2/Gss/Gulo/Coq7/Nme2/Coq6/Ugt2b1	7
mmu01200	Metabolism	Global and overview maps	mmu01200	Carbon metabolism - Mus musculus (house mouse)	4/101	122/9771	0.0374296	0.242122	0.20931	Pfkm/Pgls/Prps1/Aldh6a1	4
mmu01230	Metabolism	Global and overview maps	mmu01230	Biosynthesis of amino acids - Mus musculus (house mouse)	3/101	79/9771	0.0482232	0.269789	0.233227	Pfkm/Arg1/Prps1	3
mmu01232	Metabolism	Global and overview maps	mmu01232	Nucleotide metabolism - Mus musculus (house mouse)	3/101	84/9771	0.0560286	0.289948	0.250654	Ada/Nme2/Gmps	3
mmu01212	Metabolism	Global and overview maps	mmu01212	Fatty acid metabolism - Mus musculus (house mouse)	2/101	62/9771	0.1345	0.488216	0.422053	Scp2/Acaa2	2
mmu04670	Organismal Systems	Immune system	mmu04670	Leukocyte transendothelial migration - Mus musculus (house mouse)	3/101	119/9771	0.125146	0.471404	0.407519	Gnai2/Myl12b/Pxn	3
mmu04611	Organismal Systems	Immune system	mmu04611	Platelet activation - Mus musculus (house mouse)	3/101	125/9771	0.139153	0.488216	0.422053	Gnai2/Stim1/Myl12b	3
mmu04612	Organismal Systems	Immune system	mmu04612	Antigen processing and presentation - Mus musculus (house mouse)	2/101	87/9771	0.226878	0.552515	0.477638	Hsp90ab1/Hspa5	2
mmu04622	Organismal Systems	Immune system	mmu04622	RIG-I-like receptor signaling pathway - Mus musculus (house mouse)	1/101	73/9771	0.532955	0.732611	0.633327	Rigi	1
mmu04623	Organismal Systems	Immune system	mmu04623	Cytosolic DNA-sensing pathway - Mus musculus (house mouse)	1/101	82/9771	0.574968	0.743865	0.643057	Rigi	1
mmu04062	Organismal Systems	Immune system	mmu04062	Chemokine signaling pathway - Mus musculus (house mouse)	2/101	193/9771	0.596717	0.744099	0.643259	Gnai2/Pxn	2
mmu04657	Organismal Systems	Immune system	mmu04657	IL-17 signaling pathway - Mus musculus (house mouse)	1/101	93/9771	0.621265	0.747686	0.646359	Hsp90ab1	1
mmu04621	Organismal Systems	Immune system	mmu04621	NOD-like receptor signaling pathway - Mus musculus (house mouse)	2/101	216/9771	0.658154	0.770697	0.666252	Hsp90ab1/Mcu	2
mmu04659	Organismal Systems	Immune system	mmu04659	Th17 cell differentiation - Mus musculus (house mouse)	1/101	105/9771	0.666089	0.774609	0.669634	Hsp90ab1	1
mmu04660	Organismal Systems	Immune system	mmu04660	T cell receptor signaling pathway - Mus musculus (house mouse)	1/101	122/9771	0.720736	0.793576	0.686031	Ppp2cb	1
mmu03250	Genetic Information Processing	Information processing in viruses	mmu03250	Viral life cycle - HIV-1 - Mus musculus (house mouse)	1/101	63/9771	0.481439	0.722159	0.624292	Hgs	1
mmu00071	Metabolism	Lipid metabolism	mmu00071	Fatty acid degradation - Mus musculus (house mouse)	4/101	52/9771	0.00199046	0.0412025	0.0356187	Cyp4a14/Cyp4a10/Aldh3a2/Acaa2	4
mmu00140	Metabolism	Lipid metabolism	mmu00140	Steroid hormone biosynthesis - Mus musculus (house mouse)	5/101	99/9771	0.00354753	0.0611949	0.0529018	Cyp3a25/Comt/Cyp2d9/Cyp3a11/Ugt2b1	5
mmu00120	Metabolism	Lipid metabolism	mmu00120	Primary bile acid biosynthesis - Mus musculus (house mouse)	2/101	18/9771	0.0145328	0.130796	0.11307	Acnat1/Scp2	2
mmu01040	Metabolism	Lipid metabolism	mmu01040	Biosynthesis of unsaturated fatty acids - Mus musculus (house mouse)	2/101	34/9771	0.0479065	0.269789	0.233227	Acnat1/Scp2	2
mmu00591	Metabolism	Lipid metabolism	mmu00591	Linoleic acid metabolism - Mus musculus (house mouse)	2/101	55/9771	0.110516	0.448565	0.387776	Cyp3a25/Cyp3a11	2
mmu00561	Metabolism	Lipid metabolism	mmu00561	Glycerolipid metabolism - Mus musculus (house mouse)	2/101	63/9771	0.138017	0.488216	0.422053	Mgll/Aldh3a2	2
mmu00590	Metabolism	Lipid metabolism	mmu00590	Arachidonic acid metabolism - Mus musculus (house mouse)	2/101	89/9771	0.23452	0.557496	0.481944	Cyp4a14/Cyp4a10	2
mmu00062	Metabolism	Lipid metabolism	mmu00062	Fatty acid elongation - Mus musculus (house mouse)	1/101	29/9771	0.260484	0.578709	0.500283	Acaa2	1
mmu00564	Metabolism	Lipid metabolism	mmu00564	Glycerophospholipid metabolism - Mus musculus (house mouse)	2/101	98/9771	0.269046	0.578709	0.500283	Gpd1/Cds2	2
mmu00830	Metabolism	Metabolism of cofactors and vitamins	mmu00830	Retinol metabolism - Mus musculus (house mouse)	7/101	102/9771	8.46e-05	0.00807462	0.00698035	Cyp3a25/Cyp4a14/Aldh1a7/Cyp4a10/Cyp3a11/Rdh9/Ugt2b1	7
mmu00130	Metabolism	Metabolism of cofactors and vitamins	mmu00130	Ubiquinone and other terpenoid-quinone biosynthesis - Mus musculus (house mouse)	2/101	11/9771	0.00547566	0.0708413	0.0612409	Coq7/Coq6	2
mmu00785	Metabolism	Metabolism of cofactors and vitamins	mmu00785	Lipoic acid metabolism - Mus musculus (house mouse)	1/101	19/9771	0.179304	0.501193	0.433271	Dhtkd1	1
mmu00770	Metabolism	Metabolism of cofactors and vitamins	mmu00770	Pantothenate and CoA biosynthesis - Mus musculus (house mouse)	1/101	21/9771	0.196217	0.50771	0.438905	Aldh3a2	1
mmu00860	Metabolism	Metabolism of cofactors and vitamins	mmu00860	Porphyrin metabolism - Mus musculus (house mouse)	1/101	47/9771	0.387075	0.661747	0.572067	Ugt2b1	1
mmu00410	Metabolism	Metabolism of other amino acids	mmu00410	beta-Alanine metabolism - Mus musculus (house mouse)	2/101	32/9771	0.0429199	0.261306	0.225894	Aldh3a2/Aldh6a1	2
mmu00450	Metabolism	Metabolism of other amino acids	mmu00450	Selenocompound metabolism - Mus musculus (house mouse)	1/101	17/9771	0.162039	0.498021	0.430529	Txnrd1	1
mmu00480	Metabolism	Metabolism of other amino acids	mmu00480	Glutathione metabolism - Mus musculus (house mouse)	2/101	73/9771	0.17418	0.500769	0.432904	Gss/Mgst1	2
mmu00430	Metabolism	Metabolism of other amino acids	mmu00430	Taurine and hypotaurine metabolism - Mus musculus (house mouse)	1/101	22/9771	0.204543	0.522721	0.451882	Acnat1	1
mmu04723	Organismal Systems	Nervous system	mmu04723	Retrograde endocannabinoid signaling - Mus musculus (house mouse)	5/101	153/9771	0.021008	0.173946	0.150373	Mgll/Gnai2/Ndufs2/Ndufb4/Ndufa11	5
mmu04728	Organismal Systems	Nervous system	mmu04728	Dopaminergic synapse - Mus musculus (house mouse)	4/101	136/9771	0.0521742	0.281801	0.243612	Comt/Gnai2/Ppp2cb/Camk2g	4
mmu04730	Organismal Systems	Nervous system	mmu04730	Long-term depression - Mus musculus (house mouse)	2/101	60/9771	0.12753	0.471404	0.407519	Gnai2/Ppp2cb	2
mmu04725	Organismal Systems	Nervous system	mmu04725	Cholinergic synapse - Mus musculus (house mouse)	2/101	113/9771	0.326443	0.603336	0.521572	Gnai2/Camk2g	2
mmu04726	Organismal Systems	Nervous system	mmu04726	Serotonergic synapse - Mus musculus (house mouse)	2/101	136/9771	0.411851	0.676613	0.584918	Gnai2/Cyp2d9	2
mmu04720	Organismal Systems	Nervous system	mmu04720	Long-term potentiation - Mus musculus (house mouse)	1/101	67/9771	0.502688	0.732611	0.633327	Camk2g	1
mmu04721	Organismal Systems	Nervous system	mmu04721	Synaptic vesicle cycle - Mus musculus (house mouse)	1/101	77/9771	0.552112	0.732611	0.633327	Tcirg1	1
mmu04727	Organismal Systems	Nervous system	mmu04727	GABAergic synapse - Mus musculus (house mouse)	1/101	90/9771	0.609158	0.747223	0.64596	Gnai2	1
mmu04724	Organismal Systems	Nervous system	mmu04724	Glutamatergic synapse - Mus musculus (house mouse)	1/101	115/9771	0.699399	0.78957	0.682568	Gnai2	1
mmu04722	Organismal Systems	Nervous system	mmu04722	Neurotrophin signaling pathway - Mus musculus (house mouse)	1/101	121/9771	0.717782	0.793576	0.686031	Camk2g	1
mmu00230	Metabolism	Nucleotide metabolism	mmu00230	Purine metabolism - Mus musculus (house mouse)	5/101	134/9771	0.0124876	0.130796	0.11307	Ada/Uox/Nme2/Gmps/Prps1	5
mmu00240	Metabolism	Nucleotide metabolism	mmu00240	Pyrimidine metabolism - Mus musculus (house mouse)	1/101	56/9771	0.442069	0.699382	0.604602	Nme2	1
mmu03450	Genetic Information Processing	Replication and repair	mmu03450	Non-homologous end-joining - Mus musculus (house mouse)	1/101	13/9771	0.126424	0.471404	0.407519	Xrcc5	1
mmu03420	Genetic Information Processing	Replication and repair	mmu03420	Nucleotide excision repair - Mus musculus (house mouse)	1/101	58/9771	0.453611	0.699382	0.604602	Cul4a	1
mmu04750	Organismal Systems	Sensory system	mmu04750	Inflammatory mediator regulation of TRP channels - Mus musculus (house mouse)	3/101	130/9771	0.151215	0.498021	0.430529	Cyp4a14/Cyp4a10/Camk2g	3
mmu04066	Environmental Information Processing	Signal transduction	mmu04066	HIF-1 signaling pathway - Mus musculus (house mouse)	3/101	116/9771	0.118347	0.462224	0.399583	Pfkm/Rps6/Camk2g	3
mmu04152	Environmental Information Processing	Signal transduction	mmu04152	AMPK signaling pathway - Mus musculus (house mouse)	3/101	127/9771	0.143938	0.488444	0.42225	Pfkm/Ppp2cb/Pfkfb1	3
mmu04371	Environmental Information Processing	Signal transduction	mmu04371	Apelin signaling pathway - Mus musculus (house mouse)	3/101	139/9771	0.173723	0.500769	0.432904	Gnai2/Tfam/Rps6	3
mmu04151	Environmental Information Processing	Signal transduction	mmu04151	PI3K-Akt signaling pathway - Mus musculus (house mouse)	6/101	367/9771	0.179083	0.501193	0.433271	Lamc1/Col4a2/Hsp90ab1/Ppp2cb/Rps6/Col6a3	6
mmu04020	Environmental Information Processing	Signal transduction	mmu04020	Calcium signaling pathway - Mus musculus (house mouse)	4/101	254/9771	0.268001	0.578709	0.500283	Stim1/Mcu/Asph/Camk2g	4
mmu04350	Environmental Information Processing	Signal transduction	mmu04350	TGF-beta signaling pathway - Mus musculus (house mouse)	2/101	110/9771	0.315025	0.587479	0.507864	Ppp2cb/Tfr2	2
mmu04071	Environmental Information Processing	Signal transduction	mmu04071	Sphingolipid signaling pathway - Mus musculus (house mouse)	2/101	126/9771	0.375264	0.652771	0.564307	Gnai2/Ppp2cb	2
mmu04370	Environmental Information Processing	Signal transduction	mmu04370	VEGF signaling pathway - Mus musculus (house mouse)	1/101	58/9771	0.453611	0.699382	0.604602	Pxn	1
mmu04012	Environmental Information Processing	Signal transduction	mmu04012	ErbB signaling pathway - Mus musculus (house mouse)	1/101	84/9771	0.583784	0.744099	0.643259	Camk2g	1
mmu04070	Environmental Information Processing	Signal transduction	mmu04070	Phosphatidylinositol signaling system - Mus musculus (house mouse)	1/101	96/9771	0.633001	0.757405	0.654762	Cds2	1
mmu04064	Environmental Information Processing	Signal transduction	mmu04064	NF-kappa B signaling pathway - Mus musculus (house mouse)	1/101	107/9771	0.673031	0.77831	0.672833	Rigi	1
mmu04024	Environmental Information Processing	Signal transduction	mmu04024	cAMP signaling pathway - Mus musculus (house mouse)	2/101	224/9771	0.677719	0.779377	0.673756	Gnai2/Camk2g	2
mmu04150	Environmental Information Processing	Signal transduction	mmu04150	mTOR signaling pathway - Mus musculus (house mouse)	1/101	158/9771	0.808928	0.84999	0.734799	Rps6	1
mmu04390	Environmental Information Processing	Signal transduction	mmu04390	Hippo signaling pathway - Mus musculus (house mouse)	1/101	158/9771	0.808928	0.84999	0.734799	Ppp2cb	1
mmu04022	Environmental Information Processing	Signal transduction	mmu04022	cGMP-PKG signaling pathway - Mus musculus (house mouse)	1/101	172/9771	0.835209	0.873173	0.75484	Gnai2	1
mmu04310	Environmental Information Processing	Signal transduction	mmu04310	Wnt signaling pathway - Mus musculus (house mouse)	1/101	175/9771	0.840356	0.874139	0.755676	Camk2g	1
mmu04015	Environmental Information Processing	Signal transduction	mmu04015	Rap1 signaling pathway - Mus musculus (house mouse)	1/101	214/9771	0.894421	0.912045	0.788445	Gnai2	1
mmu04512	Environmental Information Processing	Signaling molecules and interaction	mmu04512	ECM-receptor interaction - Mus musculus (house mouse)	4/101	89/9771	0.0134351	0.130796	0.11307	Lamc1/Col4a2/Hspg2/Col6a3	4
mmu04514	Environmental Information Processing	Signaling molecules and interaction	mmu04514	Cell adhesion molecules - Mus musculus (house mouse)	1/101	179/9771	0.846973	0.876617	0.757818	Cdh2	1
mmu04080	Environmental Information Processing	Signaling molecules and interaction	mmu04080	Neuroactive ligand-receptor interaction - Mus musculus (house mouse)	1/101	390/9771	0.984007	0.984007	0.850655	Pgrmc1	1
mmu03010	Genetic Information Processing	Translation	mmu03010	Ribosome - Mus musculus (house mouse)	10/101	265/9771	0.000398013	0.0164778	0.0142447	Rpl27a/Rplp0/Rpl12/Rplp1/Rps6/Rps25/Rpl19/Rpl17/Rps19/Rpl4	10
mmu03015	Genetic Information Processing	Translation	mmu03015	mRNA surveillance pathway - Mus musculus (house mouse)	2/101	104/9771	0.292079	0.578709	0.500283	Pabpc1/Ppp2cb	2
mmu03008	Genetic Information Processing	Translation	mmu03008	Ribosome biogenesis in eukaryotes - Mus musculus (house mouse)	1/101	125/9771	0.729415	0.798883	0.690618	Fbl	1
mmu04146	Cellular Processes	Transport and catabolism	mmu04146	Peroxisome - Mus musculus (house mouse)	7/101	87/9771	3.04e-05	0.00628955	0.00543719	Acnat1/Scp2/Prdx1/Crat/Pecr/Decr2/Pex11a	7
mmu04142	Cellular Processes	Transport and catabolism	mmu04142	Lysosome - Mus musculus (house mouse)	3/101	135/9771	0.163601	0.498021	0.430529	Ap3d1/Ap3b1/Tcirg1	3
mmu04137	Cellular Processes	Transport and catabolism	mmu04137	Mitophagy - animal - Mus musculus (house mouse)	2/101	101/9771	0.280568	0.578709	0.500283	Bcl2l13/Eif2s1	2
mmu04136	Cellular Processes	Transport and catabolism	mmu04136	Autophagy - other - Mus musculus (house mouse)	1/101	32/9771	0.28325	0.578709	0.500283	Ppp2cb	1
mmu04145	Cellular Processes	Transport and catabolism	mmu04145	Phagosome - Mus musculus (house mouse)	3/101	183/9771	0.293548	0.578709	0.500283	Dync1li1/Hgs/Tcirg1	3
mmu04140	Cellular Processes	Transport and catabolism	mmu04140	Autophagy - animal - Mus musculus (house mouse)	2/101	167/9771	0.517922	0.732611	0.633327	Ppp2cb/Eif2s1	2
mmu04144	Cellular Processes	Transport and catabolism	mmu04144	Endocytosis - Mus musculus (house mouse)	1/101	270/9771	0.941865	0.951054	0.822167	Hgs	1
mmu00983	Metabolism	Xenobiotics biodegradation and metabolism	mmu00983	Drug metabolism - other enzymes - Mus musculus (house mouse)	4/101	95/9771	0.0167186	0.144198	0.124656	Nme2/Gmps/Mgst1/Ugt2b1	4
mmu00982	Metabolism	Xenobiotics biodegradation and metabolism	mmu00982	Drug metabolism - cytochrome P450 - Mus musculus (house mouse)	2/101	72/9771	0.170494	0.500769	0.432904	Mgst1/Ugt2b1	2
mmu00980	Metabolism	Xenobiotics biodegradation and metabolism	mmu00980	Metabolism of xenobiotics by cytochrome P450 - Mus musculus (house mouse)	2/101	76/9771	0.185315	0.50171	0.433718	Mgst1/Ugt2b1	2

## Sheet: InDESs GO
	ONTOLOGY	ID	Description	GeneRatio	BgRatio	pvalue	p.adjust	qvalue	geneID	Count
GO:0044282	BP	GO:0044282	small molecule catabolic process	29/201	353/28891	1.32951e-22	3.7758e-19	2.95151e-19	Faah/Pex5/Hgd/Gcat/Got2/Gapdh/Glud1/Hal/Hpd/Shmt1/Cpt2/Dbt/Abcd3/Agxt2/Hadh/Aldh5a1/Dpyd/Sds/Akr1d1/Dcxr/Etfdh/Aass/Shmt2/Amdhd1/Dhdh/Hsd17b6/Acox1/Esd/Prodh	29
GO:0016054	BP	GO:0016054	organic acid catabolic process	24/201	241/28891	8.03612e-21	6.12649e-18	4.78901e-18	Faah/Pex5/Hgd/Gcat/Got2/Glud1/Hal/Hpd/Shmt1/Cpt2/Dbt/Abcd3/Agxt2/Hadh/Aldh5a1/Sds/Akr1d1/Dcxr/Etfdh/Aass/Shmt2/Amdhd1/Acox1/Prodh	24
GO:0046395	BP	GO:0046395	carboxylic acid catabolic process	24/201	241/28891	8.03612e-21	6.12649e-18	4.78901e-18	Faah/Pex5/Hgd/Gcat/Got2/Glud1/Hal/Hpd/Shmt1/Cpt2/Dbt/Abcd3/Agxt2/Hadh/Aldh5a1/Sds/Akr1d1/Dcxr/Etfdh/Aass/Shmt2/Amdhd1/Acox1/Prodh	24
GO:0006520	BP	GO:0006520	amino acid metabolic process	25/201	272/28891	8.62886e-21	6.12649e-18	4.78901e-18	Gclm/Hgd/Gcat/Got2/Glud1/Hal/Hpd/Shmt1/Dbt/Gclc/Agxt2/Spr/Iars2/Aldh5a1/Cps1/Sds/Cth/Adi1/Acy1/Aass/Shmt2/Amdhd1/Dpys/Nit2/Prodh	25
GO:1901605	BP	GO:1901605	alpha-amino acid metabolic process	20/201	194/28891	8.00402e-18	4.54628e-15	3.55378e-15	Gclm/Hgd/Gcat/Got2/Glud1/Hpd/Shmt1/Gclc/Agxt2/Spr/Aldh5a1/Cps1/Sds/Cth/Adi1/Aass/Shmt2/Amdhd1/Nit2/Prodh	20
GO:0009063	BP	GO:0009063	amino acid catabolic process	15/201	97/28891	2.39546e-16	1.13385e-13	8.86319e-14	Hgd/Gcat/Got2/Glud1/Hal/Hpd/Shmt1/Dbt/Agxt2/Aldh5a1/Sds/Aass/Shmt2/Amdhd1/Prodh	15
GO:0043648	BP	GO:0043648	dicarboxylic acid metabolic process	14/201	94/28891	4.21534e-15	1.71022e-12	1.33686e-12	Gclm/Got2/Mdh1/Glud1/Shmt1/Gclc/Aldh5a1/Acly/Sdhb/Shmt2/Idh3a/Amdhd1/Nit2/Prodh	14
GO:0006091	BP	GO:0006091	generation of precursor metabolites and energy	25/201	484/28891	7.3642e-15	2.61429e-12	2.04357e-12	Phb2/Eif6/Mdh1/Gapdh/Cat/Aco1/Tkt/Pklr/Hmgb1/Vcp/Acly/Ndufs1/Ndufv1/Etfdh/Aass/Aco2/Sdhb/Shmt2/Pgm1/Shpk/Idh3a/Uqcrc2/Pgam1/Pygl/Acox1	25
GO:0006631	BP	GO:0006631	fatty acid metabolic process	24/201	463/28891	2.44371e-14	7.71127e-12	6.02782e-12	Faah/Pex5/Ech1/Cyp2j5/Eif6/Gpx1/Fasn/Acsl1/Hsd17b8/Cpt2/Abcd3/Cyp2a12/Fabp5/Hadh/Cyp2c29/Cyp2d26/Hacd3/Acly/Acsm1/Etfdh/Acot12/Acox1/Asah1/Cyp2c68	24
GO:0046394	BP	GO:0046394	carboxylic acid biosynthetic process	19/201	321/28891	1.38104e-12	3.92214e-10	3.0659e-10	Eif6/Got2/Fasn/Akr1b1/Hsd17b8/Shmt1/Pklr/Abcd3/Fabp5/Agxt2/Hacd3/Sds/Cth/Akr1d1/Acly/Acsm1/Adi1/Aass/Shmt2	19
GO:0016053	BP	GO:0016053	organic acid biosynthetic process	19/201	324/28891	1.62677e-12	4.20004e-10	3.28313e-10	Eif6/Got2/Fasn/Akr1b1/Hsd17b8/Shmt1/Pklr/Abcd3/Fabp5/Agxt2/Hacd3/Sds/Cth/Akr1d1/Acly/Acsm1/Adi1/Aass/Shmt2	19
GO:1901606	BP	GO:1901606	alpha-amino acid catabolic process	11/201	78/28891	7.271e-12	1.7208e-09	1.34514e-09	Hgd/Gcat/Got2/Glud1/Hpd/Shmt1/Agxt2/Sds/Aass/Shmt2/Prodh	11
GO:0072521	BP	GO:0072521	purine-containing compound metabolic process	21/201	479/28891	2.61279e-11	5.70794e-09	4.46184e-09	Ttr/Mdh1/Fasn/Tkt/Acsl1/Shmt1/Fmo5/Vcp/Vdac1/Dpyd/Acly/Acsm1/Ndufs1/Dcxr/Ndufv1/Sdhb/Shmt2/Shpk/Idh3a/Acot12/Nudt12	21
GO:0009117	BP	GO:0009117	nucleotide metabolic process	20/201	497/28891	3.57965e-10	7.26158e-08	5.6763e-08	Mdh1/Fasn/Tkt/Acsl1/Shmt1/Fmo5/Vcp/Vdac1/Dpyd/Acly/Acsm1/Ndufs1/Dcxr/Ndufv1/Sdhb/Shpk/Idh3a/Acot12/Nudt12/Dpys	20
GO:0002181	BP	GO:0002181	cytoplasmic translation	12/201	148/28891	5.90118e-10	1.11729e-07	8.73375e-08	Eif3a/Rpl18/Rpl5/Rpl37a/Rps15a/Rps4x/Rpl23a/Rpl30/Rplp2/Hnrnpu/Rpl11/Sh3bgrl	12
GO:0009064	BP	GO:0009064	glutamine family amino acid metabolic process	9/201	69/28891	1.26089e-09	2.23809e-07	1.74949e-07	Gclm/Got2/Glud1/Gclc/Aldh5a1/Cps1/Amdhd1/Nit2/Prodh	9
GO:0006536	BP	GO:0006536	glutamate metabolic process	7/201	31/28891	1.62171e-09	2.70921e-07	2.11776e-07	Gclm/Got2/Glud1/Gclc/Aldh5a1/Amdhd1/Prodh	7
GO:0009410	BP	GO:0009410	response to xenobiotic stimulus	16/201	346/28891	3.14743e-09	4.96595e-07	3.88183e-07	Gclm/Cyp2j5/Tpmt/Gstm1/Gpx1/Acsl1/Cbr1/Cyp2a12/Ywhaz/Gclc/Fmo5/Hadh/Cyp2c29/Dpyd/Cyp2d26/Cyp2c68	16
GO:0009069	BP	GO:0009069	serine family amino acid metabolic process	7/201	36/28891	4.99891e-09	7.47206e-07	5.84084e-07	Gclm/Shmt1/Gclc/Agxt2/Sds/Cth/Shmt2	7
GO:1901607	BP	GO:1901607	alpha-amino acid biosynthetic process	8/201	59/28891	7.81052e-09	1.10909e-06	8.66967e-07	Got2/Shmt1/Agxt2/Sds/Cth/Adi1/Aass/Shmt2	8
GO:0009060	BP	GO:0009060	aerobic respiration	12/201	196/28891	1.4401e-08	1.94757e-06	1.5224e-06	Mdh1/Cat/Aco1/Vcp/Acly/Ndufs1/Ndufv1/Aco2/Sdhb/Shmt2/Idh3a/Uqcrc2	12
GO:0006163	BP	GO:0006163	purine nucleotide metabolic process	17/201	444/28891	1.65403e-08	2.1352e-06	1.66907e-06	Mdh1/Fasn/Tkt/Acsl1/Fmo5/Vcp/Vdac1/Acly/Acsm1/Ndufs1/Dcxr/Ndufv1/Sdhb/Shpk/Idh3a/Acot12/Nudt12	17
GO:0008652	BP	GO:0008652	amino acid biosynthetic process	8/201	67/28891	2.19069e-08	2.70502e-06	2.11449e-06	Got2/Shmt1/Agxt2/Sds/Cth/Adi1/Aass/Shmt2	8
GO:0006805	BP	GO:0006805	xenobiotic metabolic process	10/201	129/28891	2.54517e-08	3.01178e-06	2.35428e-06	Cyp2j5/Tpmt/Gstm1/Acsl1/Cbr1/Cyp2a12/Fmo5/Cyp2c29/Cyp2d26/Cyp2c68	10
GO:0015980	BP	GO:0015980	energy derivation by oxidation of organic compounds	15/201	350/28891	2.72728e-08	3.09819e-06	2.42182e-06	Mdh1/Cat/Aco1/Hmgb1/Vcp/Acly/Ndufs1/Ndufv1/Aco2/Sdhb/Shmt2/Pgm1/Idh3a/Uqcrc2/Pygl	15
GO:0006417	BP	GO:0006417	regulation of translation	16/201	418/28891	4.45154e-08	4.86245e-06	3.80093e-06	Eif6/Gapdh/Vim/Aco1/Rpl5/Eif1/Shmt1/Eif3e/Elavl1/Lrpprc/Ythdf3/Hnrnpu/Shmt2/Upf1/Eefsec/Sh3bgrl	16
GO:0072329	BP	GO:0072329	monocarboxylic acid catabolic process	10/201	138/28891	4.84707e-08	5.0984e-06	3.98537e-06	Faah/Pex5/Cpt2/Abcd3/Agxt2/Hadh/Akr1d1/Dcxr/Etfdh/Acox1	10
GO:0034248	BP	GO:0034248	regulation of amide metabolic process	17/201	482/28891	5.43834e-08	5.51603e-06	4.31183e-06	Eif6/Gapdh/Vim/Aco1/Rpl5/Eif1/Shmt1/Eif3e/Elavl1/Lrpprc/Picalm/Ythdf3/Hnrnpu/Shmt2/Upf1/Eefsec/Sh3bgrl	17
GO:1901361	BP	GO:1901361	organic cyclic compound catabolic process	17/201	491/28891	7.08983e-08	6.94315e-06	5.42739e-06	Hgd/Vim/Hpd/Eif3e/Elavl1/Vcp/Lrpprc/Snd1/Ythdf3/Dpyd/Akr1d1/Hnrnpu/Nudt12/Upf1/Dpys/Hsd17b6/Aifm1	17
GO:0072350	BP	GO:0072350	tricarboxylic acid metabolic process	5/201	17/28891	8.96537e-08	8.48722e-06	6.63437e-06	Glud1/Aco1/Acly/Aco2/Idh3a	5
GO:0046496	BP	GO:0046496	nicotinamide nucleotide metabolic process	8/201	81/28891	9.94117e-08	9.10739e-06	7.11916e-06	Mdh1/Tkt/Fmo5/Vcp/Dcxr/Shpk/Idh3a/Nudt12	8
GO:0019362	BP	GO:0019362	pyridine nucleotide metabolic process	8/201	83/28891	1.2047e-07	1.06917e-05	8.35762e-06	Mdh1/Tkt/Fmo5/Vcp/Dcxr/Shpk/Idh3a/Nudt12	8
GO:0005996	BP	GO:0005996	monosaccharide metabolic process	13/201	287/28891	1.2522e-07	1.07765e-05	8.42386e-06	Fggy/Man2b1/Mdh1/Gapdh/Akr1b1/Hmgb1/Gclc/Fabp5/Sds/Dcxr/Pgm1/Dhdh/Pgam1	13
GO:0006099	BP	GO:0006099	tricarboxylic acid cycle	6/201	35/28891	1.44372e-07	1.20593e-05	9.42664e-06	Mdh1/Aco1/Acly/Aco2/Sdhb/Idh3a	6
GO:0016042	BP	GO:0016042	lipid catabolic process	14/201	345/28891	1.56807e-07	1.27238e-05	9.94603e-06	Prdx6/Faah/Pex5/Cpt2/Abcd3/Hadh/Cps1/Akr1d1/Pcca/Lrp1/Etfdh/Hsd17b6/Acox1/Asah1	14
GO:0009112	BP	GO:0009112	nucleobase metabolic process	6/201	36/28891	1.72247e-07	1.35883e-05	1.06219e-05	Ttr/Shmt1/Cps1/Dpyd/Shmt2/Dpys	6
GO:0045333	BP	GO:0045333	cellular respiration	12/201	254/28891	2.46343e-07	1.89085e-05	1.47806e-05	Mdh1/Cat/Aco1/Vcp/Acly/Ndufs1/Ndufv1/Aco2/Sdhb/Shmt2/Idh3a/Uqcrc2	12
GO:0072524	BP	GO:0072524	pyridine-containing compound metabolic process	8/201	92/28891	2.69506e-07	2.0142e-05	1.57448e-05	Mdh1/Tkt/Fmo5/Vcp/Dcxr/Shpk/Idh3a/Nudt12	8
GO:0001676	BP	GO:0001676	long-chain fatty acid metabolic process	9/201	128/28891	2.9797e-07	2.16984e-05	1.69614e-05	Cyp2j5/Gpx1/Acsl1/Cpt2/Abcd3/Cyp2a12/Cyp2c29/Cyp2d26/Cyp2c68	9
GO:0009066	BP	GO:0009066	aspartate family amino acid metabolic process	6/201	40/28891	3.31669e-07	2.35485e-05	1.84076e-05	Gcat/Got2/Sds/Adi1/Aass/Nit2	6
GO:0072330	BP	GO:0072330	monocarboxylic acid biosynthetic process	11/201	227/28891	6.14129e-07	4.25397e-05	3.32528e-05	Eif6/Fasn/Hsd17b8/Pklr/Abcd3/Fabp5/Hacd3/Sds/Akr1d1/Acly/Acsm1	11
GO:0044242	BP	GO:0044242	cellular lipid catabolic process	11/201	234/28891	8.28453e-07	5.60192e-05	4.37897e-05	Prdx6/Faah/Pex5/Cpt2/Abcd3/Hadh/Cps1/Lrp1/Etfdh/Acox1/Asah1	11
GO:0140236	BP	GO:0140236	translation at presynapse	6/201	47/28891	8.91008e-07	5.88479e-05	4.60009e-05	Rpl5/Rpl37a/Rps15a/Rpl23a/Rplp2/Rpl35	6
GO:0071466	BP	GO:0071466	cellular response to xenobiotic stimulus	10/201	191/28891	9.99149e-07	6.22164e-05	4.8634e-05	Cyp2j5/Tpmt/Gstm1/Acsl1/Cbr1/Cyp2a12/Fmo5/Cyp2c29/Cyp2d26/Cyp2c68	10
GO:0140241	BP	GO:0140241	translation at synapse	6/201	48/28891	1.01242e-06	6.22164e-05	4.8634e-05	Rpl5/Rpl37a/Rps15a/Rpl23a/Rplp2/Rpl35	6
GO:0140242	BP	GO:0140242	translation at postsynapse	6/201	48/28891	1.01242e-06	6.22164e-05	4.8634e-05	Rpl5/Rpl37a/Rps15a/Rpl23a/Rplp2/Rpl35	6
GO:0006107	BP	GO:0006107	oxaloacetate metabolic process	4/201	12/28891	1.07745e-06	6.22164e-05	4.8634e-05	Got2/Mdh1/Acly/Nit2	4
GO:0009068	BP	GO:0009068	aspartate family amino acid catabolic process	4/201	12/28891	1.07745e-06	6.22164e-05	4.8634e-05	Gcat/Got2/Sds/Aass	4
GO:0046166	BP	GO:0046166	glyceraldehyde-3-phosphate biosynthetic process	4/201	12/28891	1.07745e-06	6.22164e-05	4.8634e-05	Mdh1/Gapdh/Tkt/Pgam1	4
GO:0019439	BP	GO:0019439	aromatic compound catabolic process	15/201	467/28891	1.09536e-06	6.22164e-05	4.8634e-05	Hgd/Vim/Hpd/Eif3e/Elavl1/Vcp/Lrpprc/Snd1/Ythdf3/Dpyd/Hnrnpu/Nudt12/Upf1/Dpys/Aifm1	15
GO:0006739	BP	GO:0006739	NADP metabolic process	6/201	50/28891	1.29595e-06	7.21077e-05	5.63659e-05	Mdh1/Tkt/Fmo5/Dcxr/Shpk/Nudt12	6
GO:0006790	BP	GO:0006790	sulfur compound metabolic process	12/201	298/28891	1.33582e-06	7.21077e-05	5.63659e-05	Gclm/Fasn/Hspa9/Acsl1/Gclc/Vdac1/Cps1/Cth/Acly/Acsm1/Adi1/Acot12	12
GO:0006066	BP	GO:0006066	alcohol metabolic process	13/201	354/28891	1.34567e-06	7.21077e-05	5.63659e-05	Rdh7/Cat/Akr1b1/Fmo5/Spr/Akr1d1/Lrp1/Aco2/Shpk/Idh3a/Cyb5r3/Hsd17b6/Asah1	13
GO:0008202	BP	GO:0008202	steroid metabolic process	13/201	358/28891	1.52388e-06	8.01449e-05	6.26485e-05	Rdh7/Cat/Cbr1/Hsd17b8/Abcd3/Fmo5/Hsd3b5/Bdh1/Akr1d1/Lrp1/Cyb5r3/Hsd17b6/Asah1	13
GO:0019693	BP	GO:0019693	ribose phosphate metabolic process	13/201	373/28891	2.39407e-06	0.000123621	9.66333e-05	Fasn/Acsl1/Vcp/Vdac1/Dpyd/Acly/Acsm1/Ndufs1/Ndufv1/Sdhb/Acot12/Dpys/Pygl	13
GO:0000096	BP	GO:0000096	sulfur amino acid metabolic process	5/201	32/28891	2.68028e-06	0.000135929	0.000106254	Gclm/Gclc/Cps1/Cth/Adi1	5
GO:0016052	BP	GO:0016052	carbohydrate catabolic process	9/201	167/28891	2.7686e-06	0.000137944	0.00010783	Man2b1/Eif6/Gapdh/Pklr/Hmgb1/Pgm1/Dhdh/Pgam1/Pygl	9
GO:0034250	BP	GO:0034250	positive regulation of amide metabolic process	9/201	171/28891	3.36261e-06	0.000164652	0.000128707	Eif6/Vim/Rpl5/Eif3e/Elavl1/Picalm/Ythdf3/Hnrnpu/Sh3bgrl	9
GO:0120254	BP	GO:0120254	olefinic compound metabolic process	9/201	173/28891	3.69859e-06	0.000178034	0.000139167	Cyp2j5/Rdh7/Gpx1/Cyp2a12/Hsd3b5/Cyp2c29/Cyp2d26/Hsd17b6/Cyp2c68	9
GO:0009070	BP	GO:0009070	serine family amino acid biosynthetic process	4/201	16/28891	3.87594e-06	0.000180453	0.000141059	Shmt1/Agxt2/Cth/Shmt2	4
GO:0019682	BP	GO:0019682	glyceraldehyde-3-phosphate metabolic process	4/201	16/28891	3.87594e-06	0.000180453	0.000141059	Mdh1/Gapdh/Tkt/Pgam1	4
GO:0000038	BP	GO:0000038	very long-chain fatty acid metabolic process	5/201	35/28891	4.2482e-06	0.000194595	0.000152113	Pex5/Acsl1/Abcd3/Hacd3/Acox1	5
GO:0006734	BP	GO:0006734	NADH metabolic process	4/201	17/28891	5.04095e-06	0.000227243	0.000177633	Mdh1/Vcp/Idh3a/Nudt12	4
GO:0006749	BP	GO:0006749	glutathione metabolic process	6/201	64/28891	5.63951e-06	0.000250253	0.000195621	Gclm/Gstm1/Gpx1/Gsr/Gclc/Cth	6
GO:0007044	BP	GO:0007044	cell-substrate junction assembly	7/201	98/28891	5.75693e-06	0.000251533	0.000196621	Fn1/Tln1/Actg1/Vcl/Fermt2/Lrp1/Dusp3	7
GO:0033559	BP	GO:0033559	unsaturated fatty acid metabolic process	8/201	140/28891	6.50453e-06	0.000279892	0.000218789	Cyp2j5/Gpx1/Cyp2a12/Fabp5/Cyp2c29/Cyp2d26/Acox1/Cyp2c68	8
GO:0045727	BP	GO:0045727	positive regulation of translation	8/201	141/28891	6.85509e-06	0.000290574	0.000227139	Eif6/Vim/Rpl5/Eif3e/Elavl1/Ythdf3/Hnrnpu/Sh3bgrl	8
GO:0034655	BP	GO:0034655	nucleobase-containing compound catabolic process	13/201	414/28891	7.40172e-06	0.000309131	0.000241644	Vim/Eif3e/Elavl1/Vcp/Lrpprc/Snd1/Ythdf3/Dpyd/Hnrnpu/Nudt12/Upf1/Dpys/Aifm1	13
GO:0150115	BP	GO:0150115	cell-substrate junction organization	7/201	105/28891	9.09101e-06	0.000372466	0.000291153	Fn1/Tln1/Actg1/Vcl/Fermt2/Lrp1/Dusp3	7
GO:0052548	BP	GO:0052548	regulation of endopeptidase activity	12/201	360/28891	9.22762e-06	0.000372466	0.000291153	Psma3/Lgmn/Serpina3k/Gpx1/Pdcd6/Gapdh/Hspd1/Hmgb1/Vcp/A2m/Picalm/Aifm1	12
GO:0006690	BP	GO:0006690	icosanoid metabolic process	8/201	147/28891	9.31165e-06	0.000372466	0.000291153	Cyp2j5/Gpx1/Cyp2a12/Fabp5/Cyp2c29/Cyp2d26/Acox1/Cyp2c68	8
GO:0003018	BP	GO:0003018	vascular process in circulatory system	10/201	247/28891	9.86857e-06	0.00038926	0.000304281	Faah/Gclm/Cyp2j5/Gpx1/Gclc/Itga1/Cps1/Fermt2/Fgb/Lrp1	10
GO:0009259	BP	GO:0009259	ribonucleotide metabolic process	12/201	364/28891	1.03058e-05	0.000400938	0.000313409	Fasn/Acsl1/Vcp/Vdac1/Dpyd/Acly/Acsm1/Ndufs1/Ndufv1/Sdhb/Acot12/Dpys	12
GO:0009062	BP	GO:0009062	fatty acid catabolic process	7/201	109/28891	1.16259e-05	0.000446183	0.000348777	Faah/Pex5/Cpt2/Abcd3/Hadh/Etfdh/Acox1	7
GO:0051402	BP	GO:0051402	neuron apoptotic process	12/201	369/28891	1.18076e-05	0.000447115	0.000349505	Gclm/Ilk/Lgmn/Gpx1/Gapdh/Hspd1/Gclc/Itga1/Lrp1/Hyou1/Prodh/Aifm1	12
GO:0050821	BP	GO:0050821	protein stabilization	9/201	202/28891	1.29439e-05	0.000483692	0.000378097	Phb2/Gapdh/Ctnnd1/Cct8/Rpl5/Hspd1/Cct7/Flna/Rpl11	9
GO:0072593	BP	GO:0072593	reactive oxygen species metabolic process	10/201	257/28891	1.39234e-05	0.000513538	0.000401427	Prdx6/Eif6/Gpx1/Cat/Cbr1/Hspd1/Vdac1/Ndufs1/Dcxr/Acox1	10
GO:0019318	BP	GO:0019318	hexose metabolic process	10/201	259/28891	1.4887e-05	0.000541997	0.000423674	Man2b1/Mdh1/Gapdh/Akr1b1/Hmgb1/Fabp5/Sds/Dcxr/Pgm1/Pgam1	10
GO:0045056	BP	GO:0045056	transcytosis	4/201	22/28891	1.50767e-05	0.000541997	0.000423674	Pigr/Cltc/Picalm/Lrp1	4
GO:0044270	BP	GO:0044270	cellular nitrogen compound catabolic process	13/201	446/28891	1.62772e-05	0.000570708	0.000446117	Vim/Eif3e/Elavl1/Vcp/Lrpprc/Snd1/Ythdf3/Dpyd/Hnrnpu/Nudt12/Upf1/Dpys/Aifm1	13
GO:0046700	BP	GO:0046700	heterocycle catabolic process	13/201	446/28891	1.62772e-05	0.000570708	0.000446117	Vim/Eif3e/Elavl1/Vcp/Lrpprc/Snd1/Ythdf3/Dpyd/Hnrnpu/Nudt12/Upf1/Dpys/Aifm1	13
GO:0006635	BP	GO:0006635	fatty acid beta-oxidation	6/201	77/28891	1.65457e-05	0.000573047	0.000447945	Pex5/Cpt2/Abcd3/Hadh/Etfdh/Acox1	6
GO:0006633	BP	GO:0006633	fatty acid biosynthetic process	8/201	161/28891	1.8054e-05	0.000613694	0.000479719	Eif6/Fasn/Hsd17b8/Abcd3/Fabp5/Hacd3/Acly/Acsm1	8
GO:0006144	BP	GO:0006144	purine nucleobase metabolic process	4/201	23/28891	1.81515e-05	0.000613694	0.000479719	Ttr/Shmt1/Dpyd/Shmt2	4
GO:0006081	BP	GO:0006081	cellular aldehyde metabolic process	6/201	80/28891	2.06111e-05	0.000680647	0.000532055	Mdh1/Gapdh/Tkt/Agxt2/Pgam1/Esd	6
GO:1903036	BP	GO:1903036	positive regulation of response to wounding	6/201	80/28891	2.06111e-05	0.000680647	0.000532055	Plg/Hmgb1/Actg1/Flna/Fermt2/Lrp1	6
GO:0052547	BP	GO:0052547	regulation of peptidase activity	13/201	457/28891	2.09944e-05	0.000685334	0.000535719	Psma3/Lgmn/Serpina3k/Gpx1/Pdcd6/Gapdh/Mug1/Hspd1/Hmgb1/Vcp/A2m/Picalm/Aifm1	13
GO:0019369	BP	GO:0019369	arachidonic acid metabolic process	6/201	81/28891	2.21322e-05	0.000714265	0.000558334	Cyp2j5/Gpx1/Cyp2a12/Cyp2c29/Cyp2d26/Cyp2c68	6
GO:1903034	BP	GO:1903034	regulation of response to wounding	8/201	174/28891	3.15365e-05	0.00100633	0.000786641	Plg/Hmgb1/Actg1/Flna/Fermt2/Fgb/Lrp1/Cers2	8
GO:0051262	BP	GO:0051262	protein tetramerization	6/201	87/28891	3.32677e-05	0.00104978	0.000820602	Pex5/Hsd17b8/Shmt1/Cth/Acot13/Shmt2	6
GO:0010810	BP	GO:0010810	regulation of cell-substrate adhesion	9/201	228/28891	3.36612e-05	0.00105052	0.000821185	Ilk/Fn1/Plg/Actg1/Vcl/Flna/Fermt2/Lrp1/Dusp3	9
GO:0006637	BP	GO:0006637	acyl-CoA metabolic process	6/201	88/28891	3.54969e-05	0.00108399	0.000847346	Fasn/Acsl1/Vdac1/Acly/Acsm1/Acot12	6
GO:0035383	BP	GO:0035383	thioester metabolic process	6/201	88/28891	3.54969e-05	0.00108399	0.000847346	Fasn/Acsl1/Vdac1/Acly/Acsm1/Acot12	6
GO:0006563	BP	GO:0006563	L-serine metabolic process	3/201	10/28891	3.8403e-05	0.00114805	0.000897417	Shmt1/Sds/Shmt2	3
GO:0045898	BP	GO:0045898	regulation of RNA polymerase II transcription preinitiation complex assembly	3/201	10/28891	3.8403e-05	0.00114805	0.000897417	Psmc6/Hmgb1/Cand1	3
GO:0046184	BP	GO:0046184	aldehyde biosynthetic process	4/201	28/28891	4.08432e-05	0.00120828	0.000944499	Mdh1/Gapdh/Tkt/Pgam1	4
GO:0007160	BP	GO:0007160	cell-matrix adhesion	9/201	235/28891	4.25919e-05	0.00124702	0.000974784	Ilk/Fn1/Actg1/Itga1/Vcl/Fermt2/Fgb/Lrp1/Dusp3	9
GO:0035296	BP	GO:0035296	regulation of tube diameter	8/201	186/28891	5.06276e-05	0.00142214	0.00111167	Faah/Gclm/Cyp2j5/Gpx1/Gclc/Itga1/Cps1/Fgb	8
GO:0097746	BP	GO:0097746	blood vessel diameter maintenance	8/201	186/28891	5.06276e-05	0.00142214	0.00111167	Faah/Gclm/Cyp2j5/Gpx1/Gclc/Itga1/Cps1/Fgb	8
GO:0072522	BP	GO:0072522	purine-containing compound biosynthetic process	9/201	241/28891	5.17682e-05	0.00142214	0.00111167	Acsl1/Shmt1/Vcp/Vdac1/Acly/Ndufs1/Ndufv1/Sdhb/Shmt2	9
GO:0006534	BP	GO:0006534	cysteine metabolic process	3/201	11/28891	5.25333e-05	0.00142214	0.00111167	Gclm/Gclc/Cth	3
GO:0006558	BP	GO:0006558	L-phenylalanine metabolic process	3/201	11/28891	5.25333e-05	0.00142214	0.00111167	Hgd/Hpd/Spr	3
GO:1900147	BP	GO:1900147	regulation of Schwann cell migration	3/201	11/28891	5.25333e-05	0.00142214	0.00111167	Vim/Lrp1/Cers2	3
GO:1902221	BP	GO:1902221	erythrose 4-phosphate/phosphoenolpyruvate family amino acid metabolic process	3/201	11/28891	5.25333e-05	0.00142214	0.00111167	Hgd/Hpd/Spr	3
GO:0035150	BP	GO:0035150	regulation of tube size	8/201	187/28891	5.2579e-05	0.00142214	0.00111167	Faah/Gclm/Cyp2j5/Gpx1/Gclc/Itga1/Cps1/Fgb	8
GO:0031589	BP	GO:0031589	cell-substrate adhesion	11/201	368/28891	5.87532e-05	0.00157414	0.00123049	Ilk/Fn1/Plg/Actg1/Itga1/Vcl/Flna/Fermt2/Fgb/Lrp1/Dusp3	11
GO:0045454	BP	GO:0045454	cell redox homeostasis	4/201	31/28891	6.17493e-05	0.00163895	0.00128115	Prdx6/Gpx1/Gsr/Gclc	4
GO:0043523	BP	GO:0043523	regulation of neuron apoptotic process	10/201	310/28891	6.8159e-05	0.00179233	0.00140105	Gclm/Ilk/Lgmn/Hspd1/Gclc/Itga1/Lrp1/Hyou1/Prodh/Aifm1	10
GO:0036135	BP	GO:0036135	Schwann cell migration	3/201	12/28891	6.96852e-05	0.00181212	0.00141652	Vim/Lrp1/Cers2	3
GO:1901185	BP	GO:1901185	negative regulation of ERBB signaling pathway	4/201	32/28891	7.01878e-05	0.00181212	0.00141652	Lgmn/Itga1/Dusp3/Mvp	4
GO:0007229	BP	GO:0007229	integrin-mediated signaling pathway	6/201	101/28891	7.70296e-05	0.00197085	0.00154059	Ilk/Fn1/Tln1/Itga1/Flna/Fermt2	6
GO:0031647	BP	GO:0031647	regulation of protein stability	10/201	316/28891	7.98756e-05	0.00202542	0.00158325	Phb2/Ctsa/Gapdh/Ctnnd1/Cct8/Rpl5/Hspd1/Cct7/Flna/Rpl11	10
GO:0051893	BP	GO:0051893	regulation of focal adhesion assembly	5/201	64/28891	8.47309e-05	0.00211084	0.00165002	Actg1/Vcl/Fermt2/Lrp1/Dusp3	5
GO:0090109	BP	GO:0090109	regulation of cell-substrate junction assembly	5/201	64/28891	8.47309e-05	0.00211084	0.00165002	Actg1/Vcl/Fermt2/Lrp1/Dusp3	5
GO:0046073	BP	GO:0046073	dTMP metabolic process	3/201	13/28891	9.01264e-05	0.00222573	0.00173983	Shmt1/Dpyd/Dpys	3
GO:0006084	BP	GO:0006084	acetyl-CoA metabolic process	4/201	36/28891	0.000112499	0.00274658	0.00214698	Fasn/Vdac1/Acly/Acot12	4
GO:0006206	BP	GO:0006206	pyrimidine nucleobase metabolic process	3/201	14/28891	0.000114119	0.00274658	0.00214698	Cps1/Dpyd/Dpys	3
GO:0009071	BP	GO:0009071	serine family amino acid catabolic process	3/201	14/28891	0.000114119	0.00274658	0.00214698	Shmt1/Sds/Shmt2	3
GO:0150116	BP	GO:0150116	regulation of cell-substrate junction organization	5/201	69/28891	0.000121431	0.00289802	0.00226536	Actg1/Vcl/Fermt2/Lrp1/Dusp3	5
GO:0019373	BP	GO:0019373	epoxygenase P450 pathway	4/201	37/28891	0.000125451	0.00296901	0.00232085	Cyp2j5/Cyp2a12/Cyp2c29/Cyp2c68	4
GO:0140694	BP	GO:0140694	non-membrane-bounded organelle assembly	11/201	402/28891	0.000128262	0.00301044	0.00235323	Eif6/Wdr1/Rpl5/Rpl23a/Actg1/Dbnl/Cltc/Flna/Ythdf3/Hnrnpu/Rpl11	11
GO:0019674	BP	GO:0019674	NAD metabolic process	4/201	38/28891	0.00013945	0.00322436	0.00252045	Mdh1/Vcp/Idh3a/Nudt12	4
GO:0006544	BP	GO:0006544	glycine metabolic process	3/201	15/28891	0.000141917	0.00322436	0.00252045	Shmt1/Agxt2/Shmt2	3
GO:0019321	BP	GO:0019321	pentose metabolic process	3/201	15/28891	0.000141917	0.00322436	0.00252045	Fggy/Dcxr/Dhdh	3
GO:0060392	BP	GO:0060392	negative regulation of SMAD protein signal transduction	3/201	15/28891	0.000141917	0.00322436	0.00252045	Lrp1/Pbld2/Pbld1	3
GO:1902652	BP	GO:1902652	secondary alcohol metabolic process	7/201	162/28891	0.000145855	0.00328752	0.00256982	Cat/Fmo5/Akr1d1/Lrp1/Aco2/Idh3a/Cyb5r3	7
GO:0022604	BP	GO:0022604	regulation of cell morphogenesis	9/201	277/28891	0.000149251	0.00333759	0.00260896	Ilk/Wdr1/Fn1/Actr2/Dbnl/Picalm/Dlg1/Fermt2/Arhgdia	9
GO:0046390	BP	GO:0046390	ribose phosphate biosynthetic process	8/201	218/28891	0.000152694	0.0033879	0.00264829	Acsl1/Vcp/Vdac1/Acly/Ndufs1/Ndufv1/Sdhb/Pygl	8
GO:0070372	BP	GO:0070372	regulation of ERK1 and ERK2 cascade	10/201	343/28891	0.000156085	0.00343629	0.00268611	Phb2/Fn1/Eif3a/Ywhaz/Hmgb1/Dlg1/Fermt2/Fgb/Lrp1/Dusp3	10
GO:0051702	BP	GO:0051702	biological process involved in interaction with symbiont	6/201	115/28891	0.000157804	0.0034474	0.0026948	Fn1/Gpx1/Gapdh/Fasn/Plg/Hspd1	6
GO:0009150	BP	GO:0009150	purine ribonucleotide metabolic process	10/201	345/28891	0.000163591	0.00350673	0.00274118	Fasn/Acsl1/Vcp/Vdac1/Acly/Acsm1/Ndufs1/Ndufv1/Sdhb/Acot12	10
GO:0033865	BP	GO:0033865	nucleoside bisphosphate metabolic process	6/201	116/28891	0.000165458	0.00350673	0.00274118	Fasn/Acsl1/Vdac1/Acly/Acsm1/Acot12	6
GO:0033875	BP	GO:0033875	ribonucleoside bisphosphate metabolic process	6/201	116/28891	0.000165458	0.00350673	0.00274118	Fasn/Acsl1/Vdac1/Acly/Acsm1/Acot12	6
GO:0034032	BP	GO:0034032	purine nucleoside bisphosphate metabolic process	6/201	116/28891	0.000165458	0.00350673	0.00274118	Fasn/Acsl1/Vdac1/Acly/Acsm1/Acot12	6
GO:0019395	BP	GO:0019395	fatty acid oxidation	6/201	117/28891	0.000173404	0.00362879	0.00283659	Pex5/Cpt2/Abcd3/Hadh/Etfdh/Acox1	6
GO:0009176	BP	GO:0009176	pyrimidine deoxyribonucleoside monophosphate metabolic process	3/201	16/28891	0.000173773	0.00362879	0.00283659	Shmt1/Dpyd/Dpys	3
GO:0010950	BP	GO:0010950	positive regulation of endopeptidase activity	7/201	169/28891	0.000189323	0.00389888	0.00304772	Lgmn/Pdcd6/Hspd1/Hmgb1/Vcp/Picalm/Aifm1	7
GO:0006006	BP	GO:0006006	glucose metabolic process	8/201	225/28891	0.000189453	0.00389888	0.00304772	Mdh1/Gapdh/Hmgb1/Fabp5/Sds/Dcxr/Pgm1/Pgam1	8
GO:0042273	BP	GO:0042273	ribosomal large subunit biogenesis	5/201	76/28891	0.000191922	0.00392129	0.00306524	Eif6/Rpl5/Rpl23a/Rpl35/Rpl11	5
GO:0008637	BP	GO:0008637	apoptotic mitochondrial changes	6/201	120/28891	0.000199064	0.00403815	0.00315658	Gclm/Gpx1/Hspd1/Gclc/Ndufs1/Aifm1	6
GO:0046112	BP	GO:0046112	nucleobase biosynthetic process	3/201	17/28891	0.00020993	0.00422838	0.00330528	Shmt1/Cps1/Shmt2	3
GO:0006888	BP	GO:0006888	endoplasmic reticulum to Golgi vesicle-mediated transport	6/201	124/28891	0.000237835	0.00475669	0.00371826	Pdcd6/Sec23a/Vcp/Arcn1/Mia3/Hyou1	6
GO:0006401	BP	GO:0006401	RNA catabolic process	9/201	297/28891	0.000250455	0.00497406	0.00388818	Vim/Eif3e/Elavl1/Lrpprc/Snd1/Ythdf3/Hnrnpu/Nudt12/Upf1	9
GO:0034440	BP	GO:0034440	lipid oxidation	6/201	126/28891	0.000259327	0.0051145	0.00399795	Pex5/Cpt2/Abcd3/Hadh/Etfdh/Acox1	6
GO:0070371	BP	GO:0070371	ERK1 and ERK2 cascade	10/201	367/28891	0.00026831	0.00525517	0.00410792	Phb2/Fn1/Eif3a/Ywhaz/Hmgb1/Dlg1/Fermt2/Fgb/Lrp1/Dusp3	10
GO:0001952	BP	GO:0001952	regulation of cell-matrix adhesion	6/201	128/28891	0.000282316	0.00549163	0.00429275	Ilk/Actg1/Vcl/Fermt2/Lrp1/Dusp3	6
GO:0060390	BP	GO:0060390	regulation of SMAD protein signal transduction	4/201	46/28891	0.000295186	0.00570291	0.00445791	Lgals9/Lrp1/Pbld2/Pbld1	4
GO:0071826	BP	GO:0071826	protein-RNA complex organization	7/201	183/28891	0.000307603	0.00590265	0.00461404	Eif6/Eif3a/Rpl5/Rpl23a/Vcp/Prpf19/Rpl11	7
GO:0072376	BP	GO:0072376	protein activation cascade	3/201	20/28891	0.000346568	0.0065922	0.00515306	Flna/Fgb/Mvp	3
GO:0006767	BP	GO:0006767	water-soluble vitamin metabolic process	4/201	48/28891	0.00034818	0.0065922	0.00515306	Akr1b1/Shmt1/Gclc/Shmt2	4
GO:0048041	BP	GO:0048041	focal adhesion assembly	5/201	87/28891	0.000360877	0.00678736	0.00530561	Actg1/Vcl/Fermt2/Lrp1/Dusp3	5
GO:0006402	BP	GO:0006402	mRNA catabolic process	8/201	249/28891	0.000374652	0.00700008	0.00547189	Vim/Eif3e/Elavl1/Snd1/Ythdf3/Hnrnpu/Nudt12/Upf1	8
GO:0009067	BP	GO:0009067	aspartate family amino acid biosynthetic process	3/201	21/28891	0.000402262	0.00741834	0.00579884	Got2/Adi1/Aass	3
GO:0009219	BP	GO:0009219	pyrimidine deoxyribonucleotide metabolic process	3/201	21/28891	0.000402262	0.00741834	0.00579884	Shmt1/Dpyd/Dpys	3
GO:0006090	BP	GO:0006090	pyruvate metabolic process	6/201	137/28891	0.000406297	0.00744442	0.00581923	Eif6/Gapdh/Pklr/Vdac1/Sds/Pgam1	6
GO:0010952	BP	GO:0010952	positive regulation of peptidase activity	7/201	193/28891	0.00042376	0.00767283	0.00599778	Lgmn/Pdcd6/Hspd1/Hmgb1/Vcp/Picalm/Aifm1	7
GO:0006979	BP	GO:0006979	response to oxidative stress	10/201	389/28891	0.000424167	0.00767283	0.00599778	Prdx6/Pex5/Gclm/Gpx1/Cat/Akr1b1/Gsr/Gclc/Etfdh/Aifm1	10
GO:0006541	BP	GO:0006541	glutamine metabolic process	3/201	22/28891	0.000463396	0.00827702	0.00647006	Glud1/Cps1/Nit2	3
GO:0009129	BP	GO:0009129	pyrimidine nucleoside monophosphate metabolic process	3/201	22/28891	0.000463396	0.00827702	0.00647006	Shmt1/Dpyd/Dpys	3
GO:0009152	BP	GO:0009152	purine ribonucleotide biosynthetic process	7/201	198/28891	0.000493713	0.00876341	0.00685027	Acsl1/Vcp/Vdac1/Acly/Ndufs1/Ndufv1/Sdhb	7
GO:1990748	BP	GO:1990748	cellular detoxification	4/201	53/28891	0.000509973	0.00899579	0.00703192	Prdx6/Cat/Gsr/Esd	4
GO:0009065	BP	GO:0009065	glutamine family amino acid catabolic process	3/201	23/28891	0.000530183	0.00929457	0.00726547	Got2/Glud1/Prodh	3
GO:0060395	BP	GO:0060395	SMAD protein signal transduction	5/201	95/28891	0.000541088	0.00942754	0.00736941	Lgals9/Vim/Lrp1/Pbld2/Pbld1	5
GO:0045773	BP	GO:0045773	positive regulation of axon extension	4/201	54/28891	0.000547796	0.00942873	0.00737035	Ilk/Fn1/Dbnl/Lrp1	4
GO:0051289	BP	GO:0051289	protein homotetramerization	4/201	54/28891	0.000547796	0.00942873	0.00737035	Shmt1/Cth/Acot13/Shmt2	4
GO:0051896	BP	GO:0051896	regulation of phosphatidylinositol 3-kinase/protein kinase B signal transduction	8/201	266/28891	0.000579279	0.00991056	0.00774699	Ilk/Fn1/Gpx1/Pdcd6/Cat/Ppp2r1a/Dlg1/Fermt2	8
GO:0034329	BP	GO:0034329	cell junction assembly	11/201	481/28891	0.000588053	0.00997468	0.00779711	Wdr1/Fn1/Tln1/Ctnnd1/Actg1/Dbnl/Vcl/Dlg1/Fermt2/Lrp1/Dusp3	11
GO:0006119	BP	GO:0006119	oxidative phosphorylation	6/201	147/28891	0.000590051	0.00997468	0.00779711	Vcp/Ndufs1/Ndufv1/Sdhb/Shmt2/Uqcrc2	6
GO:0009165	BP	GO:0009165	nucleotide biosynthetic process	8/201	267/28891	0.000593675	0.00997656	0.00779858	Acsl1/Shmt1/Vcp/Vdac1/Acly/Ndufs1/Ndufv1/Sdhb	8
GO:0150105	BP	GO:0150105	protein localization to cell-cell junction	3/201	24/28891	0.000602829	0.0100708	0.00787224	Actg1/Vcl/Flna	3
GO:2001056	BP	GO:2001056	positive regulation of cysteine-type endopeptidase activity	6/201	148/28891	0.000611476	0.0101555	0.00793845	Lgmn/Pdcd6/Hspd1/Hmgb1/Vcp/Aifm1	6
GO:1901293	BP	GO:1901293	nucleoside phosphate biosynthetic process	8/201	269/28891	0.000623336	0.0101789	0.00795676	Acsl1/Shmt1/Vcp/Vdac1/Acly/Ndufs1/Ndufv1/Sdhb	8
GO:0006766	BP	GO:0006766	vitamin metabolic process	5/201	98/28891	0.000623638	0.0101789	0.00795676	Akr1b1/Cbr1/Shmt1/Gclc/Shmt2	5
GO:0019319	BP	GO:0019319	hexose biosynthetic process	5/201	98/28891	0.000623638	0.0101789	0.00795676	Mdh1/Gapdh/Akr1b1/Sds/Pgam1	5
GO:0035459	BP	GO:0035459	vesicle cargo loading	3/201	25/28891	0.000681535	0.0110603	0.00864576	Sec23a/Picalm/Mia3	3
GO:0009260	BP	GO:0009260	ribonucleotide biosynthetic process	7/201	210/28891	0.000699481	0.0112233	0.00877315	Acsl1/Vcp/Vdac1/Acly/Ndufs1/Ndufv1/Sdhb	7
GO:0043524	BP	GO:0043524	negative regulation of neuron apoptotic process	7/201	210/28891	0.000699481	0.0112233	0.00877315	Gclm/Ilk/Lgmn/Hspd1/Gclc/Lrp1/Hyou1	7
GO:0050772	BP	GO:0050772	positive regulation of axonogenesis	5/201	101/28891	0.000715283	0.0114102	0.00891924	Ilk/Fn1/Dbnl/Picalm/Lrp1	5
GO:0042743	BP	GO:0042743	hydrogen peroxide metabolic process	4/201	58/28891	0.000719164	0.0114102	0.00891924	Prdx6/Gpx1/Cat/Acox1	4
GO:0000027	BP	GO:0000027	ribosomal large subunit assembly	3/201	26/28891	0.000766499	0.0119607	0.0093496	Rpl5/Rpl23a/Rpl11	3
GO:0005980	BP	GO:0005980	glycogen catabolic process	3/201	26/28891	0.000766499	0.0119607	0.0093496	Hmgb1/Pgm1/Pygl	3
GO:1903975	BP	GO:1903975	regulation of glial cell migration	3/201	26/28891	0.000766499	0.0119607	0.0093496	Vim/Lrp1/Cers2	3
GO:0097237	BP	GO:0097237	cellular response to toxic substance	4/201	60/28891	0.000817678	0.0126897	0.00991938	Prdx6/Cat/Gsr/Esd	4
GO:0016051	BP	GO:0016051	carbohydrate biosynthetic process	7/201	216/28891	0.00082514	0.0127359	0.00995549	Mdh1/Gapdh/Akr1b1/Cltc/Sds/Pgm1/Pgam1	7
GO:0032956	BP	GO:0032956	regulation of actin cytoskeleton organization	9/201	351/28891	0.000833673	0.012798	0.0100041	Ilk/Wdr1/Sptan1/Actg1/Dbnl/Dlg1/Flna/Fermt2/Lrp1	9
GO:0009251	BP	GO:0009251	glucan catabolic process	3/201	27/28891	0.000857911	0.0130292	0.0101848	Hmgb1/Pgm1/Pygl	3
GO:0033622	BP	GO:0033622	integrin activation	3/201	27/28891	0.000857911	0.0130292	0.0101848	Fn1/Tln1/Fermt2	3
GO:0072527	BP	GO:0072527	pyrimidine-containing compound metabolic process	4/201	61/28891	0.000870341	0.0131477	0.0102774	Shmt1/Cps1/Dpyd/Dpys	4
GO:0048639	BP	GO:0048639	positive regulation of developmental growth	7/201	221/28891	0.000942925	0.0141688	0.0110756	Pex5/Ilk/Fn1/Dbnl/Picalm/Dlg1/Lrp1	7
GO:0035384	BP	GO:0035384	thioester biosynthetic process	3/201	28/28891	0.000955959	0.0142143	0.0111111	Acsl1/Vdac1/Acly	3
GO:0071616	BP	GO:0071616	acyl-CoA biosynthetic process	3/201	28/28891	0.000955959	0.0142143	0.0111111	Acsl1/Vdac1/Acly	3
GO:0090303	BP	GO:0090303	positive regulation of wound healing	4/201	63/28891	0.000982759	0.0145366	0.0113631	Plg/Hmgb1/Actg1/Fermt2	4
GO:0046364	BP	GO:0046364	monosaccharide biosynthetic process	5/201	109/28891	0.00100887	0.0148455	0.0116046	Mdh1/Gapdh/Akr1b1/Sds/Pgam1	5
GO:0045861	BP	GO:0045861	negative regulation of proteolysis	9/201	362/28891	0.00103451	0.0151444	0.0118382	Serpina3k/Gpx1/Gapdh/Mug1/Rpl5/A2m/Picalm/Rpl11/Ctsz	9
GO:0019646	BP	GO:0019646	aerobic electron transport chain	4/201	64/28891	0.00104263	0.0151849	0.0118699	Ndufs1/Ndufv1/Sdhb/Uqcrc2	4
GO:0042059	BP	GO:0042059	negative regulation of epidermal growth factor receptor signaling pathway	3/201	29/28891	0.00106082	0.0152931	0.0119545	Itga1/Dusp3/Mvp	3
GO:0042558	BP	GO:0042558	pteridine-containing compound metabolic process	3/201	29/28891	0.00106082	0.0152931	0.0119545	Shmt1/Spr/Shmt2	3
GO:0042255	BP	GO:0042255	ribosome assembly	4/201	66/28891	0.00116997	0.0165693	0.0129521	Eif6/Rpl5/Rpl23a/Rpl11	4
GO:0000272	BP	GO:0000272	polysaccharide catabolic process	3/201	30/28891	0.00117269	0.0165693	0.0129521	Hmgb1/Pgm1/Pygl	3
GO:0042744	BP	GO:0042744	hydrogen peroxide catabolic process	3/201	30/28891	0.00117269	0.0165693	0.0129521	Prdx6/Gpx1/Cat	3
GO:0098869	BP	GO:0098869	cellular oxidant detoxification	3/201	30/28891	0.00117269	0.0165693	0.0129521	Prdx6/Cat/Gsr	3
GO:0042060	BP	GO:0042060	wound healing	9/201	370/28891	0.00120389	0.016926	0.0132309	Fn1/Gpx1/Plg/Hmgb1/Actg1/Mia3/Flna/Fermt2/Fgb	9
GO:0045216	BP	GO:0045216	cell-cell junction organization	7/201	231/28891	0.00121805	0.0170407	0.0133205	Wdr1/Ctnnd1/Actg1/Vcl/Dlg1/Flna/Fermt2	7
GO:0045862	BP	GO:0045862	positive regulation of proteolysis	9/201	372/28891	0.00124956	0.0173958	0.0135981	Lgmn/Pdcd6/Ctnnd1/Hspd1/Hmgb1/Gclc/Vcp/Picalm/Aifm1	9
GO:0006164	BP	GO:0006164	purine nucleotide biosynthetic process	7/201	233/28891	0.00127993	0.0177317	0.0138607	Acsl1/Vcp/Vdac1/Acly/Ndufs1/Ndufv1/Sdhb	7
GO:0009162	BP	GO:0009162	deoxyribonucleoside monophosphate metabolic process	3/201	31/28891	0.00129172	0.0178081	0.0139204	Shmt1/Dpyd/Dpys	3
GO:0072594	BP	GO:0072594	establishment of protein localization to organelle	10/201	452/28891	0.00132928	0.0181863	0.0142161	Pex5/Phb2/Cct8/Hspd1/Ywhaz/Elavl1/Cct7/Flna/Aifm1/Srp72	10
GO:0022900	BP	GO:0022900	electron transport chain	5/201	116/28891	0.00133196	0.0181863	0.0142161	Ndufs1/Ndufv1/Etfdh/Sdhb/Uqcrc2	5
GO:0006605	BP	GO:0006605	protein targeting	8/201	303/28891	0.00133912	0.0181966	0.0142241	Pex5/Ywhag/Hspd1/Ywhaz/Ywhaq/Rpl11/Aifm1/Srp72	8
GO:1903311	BP	GO:1903311	regulation of mRNA metabolic process	8/201	304/28891	0.00136728	0.0184768	0.0144431	Prdx6/Vim/Elavl1/Srsf2/Ythdf3/Hnrnpu/Prpf19/Upf1	8
GO:1990845	BP	GO:1990845	adaptive thermogenesis	6/201	173/28891	0.00137275	0.0184768	0.0144431	Acsl1/Cpt2/Fabp5/Hadh/Hnrnpu/Acot13	6
GO:1901184	BP	GO:1901184	regulation of ERBB signaling pathway	4/201	69/28891	0.00138083	0.0184978	0.0144596	Lgmn/Itga1/Dusp3/Mvp	4
GO:0022618	BP	GO:0022618	protein-RNA complex assembly	6/201	175/28891	0.00145556	0.0194074	0.0151706	Eif6/Eif3a/Rpl5/Rpl23a/Prpf19/Rpl11	6
GO:0044272	BP	GO:0044272	sulfur compound biosynthetic process	5/201	119/28891	0.00149154	0.0197943	0.015473	Acsl1/Vdac1/Cth/Acly/Adi1	5
GO:2000116	BP	GO:2000116	regulation of cysteine-type endopeptidase activity	7/201	240/28891	0.00151612	0.0200268	0.0156548	Lgmn/Gpx1/Pdcd6/Hspd1/Hmgb1/Vcp/Aifm1	7
GO:0008347	BP	GO:0008347	glial cell migration	4/201	71/28891	0.00153529	0.0200932	0.0157066	Fn1/Vim/Lrp1/Cers2	4
GO:0098754	BP	GO:0098754	detoxification	4/201	71/28891	0.00153529	0.0200932	0.0157066	Prdx6/Cat/Gsr/Esd	4
GO:1903076	BP	GO:1903076	regulation of protein localization to plasma membrane	5/201	120/28891	0.00154774	0.0201257	0.015732	Csnk2a1/Cltc/Picalm/Dlg1/Lrp1	5
GO:0009072	BP	GO:0009072	aromatic amino acid metabolic process	3/201	33/28891	0.00155194	0.0201257	0.015732	Hgd/Hpd/Spr	3
GO:0022411	BP	GO:0022411	cellular component disassembly	10/201	462/28891	0.00156237	0.0201688	0.0157657	Pex5/Phb2/Wdr1/Sptan1/Plg/Vcp/Vdac1/Dusp3/Upf1/Aifm1	10
GO:0002064	BP	GO:0002064	epithelial cell development	7/201	242/28891	0.00158947	0.0204258	0.0159667	Gpx1/Fasn/Vim/Akr1b1/Vcl/Flnb/Flna	7
GO:0009166	BP	GO:0009166	nucleotide catabolic process	4/201	72/28891	0.00161686	0.0206841	0.0161686	Vcp/Dpyd/Nudt12/Dpys	4
GO:0006694	BP	GO:0006694	steroid biosynthetic process	6/201	179/28891	0.00163255	0.0207913	0.0162523	Hsd17b8/Abcd3/Hsd3b5/Akr1d1/Cyb5r3/Asah1	6
GO:0071346	BP	GO:0071346	cellular response to type II interferon	5/201	122/28891	0.00166478	0.021107	0.0164991	Gapdh/Vim/Actr2/Actg1/Flnb	5
GO:0006413	BP	GO:0006413	translational initiation	5/201	123/28891	0.00172567	0.0216855	0.0169513	Eif6/Eif3a/Eif1/Eif3e/Sh3bgrl	5
GO:0038127	BP	GO:0038127	ERBB signaling pathway	5/201	123/28891	0.00172567	0.0216855	0.0169513	Pigr/Lgmn/Itga1/Dusp3/Mvp	5
GO:0043491	BP	GO:0043491	phosphatidylinositol 3-kinase/protein kinase B signal transduction	8/201	317/28891	0.00177812	0.022246	0.0173895	Ilk/Fn1/Gpx1/Pdcd6/Cat/Ppp2r1a/Dlg1/Fermt2	8
GO:0001667	BP	GO:0001667	ameboidal-type cell migration	10/201	471/28891	0.00179957	0.0223178	0.0174456	Ilk/Lgmn/Fn1/Gpx1/Pdcd6/Plg/Cap1/Hmgb1/Mia3/Ythdf3	10
GO:0007015	BP	GO:0007015	actin filament organization	10/201	471/28891	0.00179957	0.0223178	0.0174456	Wdr1/Sptan1/Cap1/Actr2/Actg1/Dbnl/Dlg1/Flna/Fermt2/Cnn3	10
GO:0048679	BP	GO:0048679	regulation of axon regeneration	3/201	35/28891	0.0018428	0.0227546	0.0177871	Flna/Lrp1/Cers2	3
GO:0043113	BP	GO:0043113	receptor clustering	4/201	75/28891	0.00187957	0.0231081	0.0180634	Lgals9/Pigr/Dlg1/Flna	4
GO:0050770	BP	GO:0050770	regulation of axonogenesis	6/201	186/28891	0.00198111	0.0241185	0.0188532	Ilk/Fn1/Vim/Dbnl/Picalm/Lrp1	6
GO:0090114	BP	GO:0090114	COPII-coated vesicle budding	3/201	36/28891	0.0020001	0.0241185	0.0188532	Pdcd6/Sec23a/Mia3	3
GO:0061041	BP	GO:0061041	regulation of wound healing	5/201	128/28891	0.00205494	0.0241185	0.0188532	Plg/Hmgb1/Actg1/Fermt2/Fgb	5
GO:0006900	BP	GO:0006900	vesicle budding from membrane	4/201	77/28891	0.00207027	0.0241185	0.0188532	Pdcd6/Sec23a/Picalm/Mia3	4
GO:0002424	BP	GO:0002424	T cell mediated immune response to tumor cell	2/201	10/28891	0.00208914	0.0241185	0.0188532	Hspd1/Hmgb1	2
GO:0002840	BP	GO:0002840	regulation of T cell mediated immune response to tumor cell	2/201	10/28891	0.00208914	0.0241185	0.0188532	Hspd1/Hmgb1	2
GO:0006388	BP	GO:0006388	tRNA splicing, via endonucleolytic cleavage and ligation	2/201	10/28891	0.00208914	0.0241185	0.0188532	Ddx1/Rtcb	2
GO:0009131	BP	GO:0009131	pyrimidine nucleoside monophosphate catabolic process	2/201	10/28891	0.00208914	0.0241185	0.0188532	Dpyd/Dpys	2
GO:0009178	BP	GO:0009178	pyrimidine deoxyribonucleoside monophosphate catabolic process	2/201	10/28891	0.00208914	0.0241185	0.0188532	Dpyd/Dpys	2
GO:0009650	BP	GO:0009650	UV protection	2/201	10/28891	0.00208914	0.0241185	0.0188532	Gpx1/Cat	2
GO:0019852	BP	GO:0019852	L-ascorbic acid metabolic process	2/201	10/28891	0.00208914	0.0241185	0.0188532	Akr1b1/Gclc	2
GO:0035360	BP	GO:0035360	positive regulation of peroxisome proliferator activated receptor signaling pathway	2/201	10/28891	0.00208914	0.0241185	0.0188532	Fabp5/Stard10	2
GO:1901334	BP	GO:1901334	lactone metabolic process	2/201	10/28891	0.00208914	0.0241185	0.0188532	Akr1b1/Gclc	2
GO:1904667	BP	GO:1904667	negative regulation of ubiquitin protein ligase activity	2/201	10/28891	0.00208914	0.0241185	0.0188532	Rpl5/Rpl11	2
GO:1904851	BP	GO:1904851	positive regulation of establishment of protein localization to telomere	2/201	10/28891	0.00208914	0.0241185	0.0188532	Cct8/Cct7	2
GO:0032970	BP	GO:0032970	regulation of actin filament-based process	9/201	402/28891	0.00211923	0.0243669	0.0190474	Ilk/Wdr1/Sptan1/Actg1/Dbnl/Dlg1/Flna/Fermt2/Lrp1	9
GO:0097242	BP	GO:0097242	amyloid-beta clearance	3/201	37/28891	0.00216552	0.0247554	0.019351	Cltc/Picalm/Lrp1	3
GO:0006919	BP	GO:0006919	activation of cysteine-type endopeptidase activity involved in apoptotic process	4/201	78/28891	0.00217045	0.0247554	0.019351	Pdcd6/Hspd1/Vcp/Aifm1	4
GO:0043280	BP	GO:0043280	positive regulation of cysteine-type endopeptidase activity involved in apoptotic process	5/201	130/28891	0.00219869	0.0249771	0.0195244	Pdcd6/Hspd1/Hmgb1/Vcp/Aifm1	5
GO:0048638	BP	GO:0048638	regulation of developmental growth	9/201	405/28891	0.00222766	0.0252054	0.0197028	Pex5/Ilk/Lgmn/Fn1/Dbnl/Spr/Picalm/Dlg1/Lrp1	9
GO:0050769	BP	GO:0050769	positive regulation of neurogenesis	8/201	329/28891	0.0022387	0.0252298	0.0197219	Ilk/Fn1/Vim/Actr2/Dbnl/Picalm/Lrp1/Prpf19	8
GO:0007031	BP	GO:0007031	peroxisome organization	3/201	38/28891	0.00233918	0.0261546	0.0204448	Pex5/Abcd3/Acox1	3
GO:0044743	BP	GO:0044743	protein transmembrane import into intracellular organelle	3/201	38/28891	0.00233918	0.0261546	0.0204448	Pex5/Hspd1/Aifm1	3
GO:0042775	BP	GO:0042775	mitochondrial ATP synthesis coupled electron transport	4/201	80/28891	0.00238076	0.0264115	0.0206456	Ndufs1/Ndufv1/Sdhb/Uqcrc2	4
GO:1901292	BP	GO:1901292	nucleoside phosphate catabolic process	4/201	80/28891	0.00238076	0.0264115	0.0206456	Vcp/Dpyd/Nudt12/Dpys	4
GO:1902414	BP	GO:1902414	protein localization to cell junction	5/201	133/28891	0.00242787	0.0268294	0.0209723	Actg1/Vcl/Dlg1/Flna/Fermt2	5
GO:0007051	BP	GO:0007051	spindle organization	6/201	194/28891	0.00244536	0.026918	0.0210415	Vcp/Cltc/Ppp2r1a/Dlg1/Flna/Hnrnpu	6
GO:0001659	BP	GO:0001659	temperature homeostasis	6/201	195/28891	0.00250869	0.0275084	0.021503	Gpx1/Acsl1/Cpt2/Fabp5/Hadh/Acot13	6
GO:0000394	BP	GO:0000394	RNA splicing, via endonucleolytic cleavage and ligation	2/201	11/28891	0.00254172	0.027657	0.0216192	Ddx1/Rtcb	2
GO:0070203	BP	GO:0070203	regulation of establishment of protein localization to telomere	2/201	11/28891	0.00254172	0.027657	0.0216192	Cct8/Cct7	2
GO:0044403	BP	GO:0044403	biological process involved in symbiotic interaction	7/201	264/28891	0.00259257	0.0279958	0.0218841	Fn1/Gpx1/Gapdh/Fasn/Plg/Hspd1/Hmgb1	7
GO:0051259	BP	GO:0051259	protein complex oligomerization	7/201	264/28891	0.00259257	0.0279958	0.0218841	Pex5/Hsd17b8/Shmt1/Elavl1/Cth/Acot13/Shmt2	7
GO:0042773	BP	GO:0042773	ATP synthesis coupled electron transport	4/201	82/28891	0.00260468	0.02802	0.021903	Ndufs1/Ndufv1/Sdhb/Uqcrc2	4
GO:0009636	BP	GO:0009636	response to toxic substance	5/201	136/28891	0.00267394	0.0286302	0.02238	Prdx6/Gpx1/Cat/Gsr/Esd	5
GO:0033866	BP	GO:0033866	nucleoside bisphosphate biosynthetic process	3/201	40/28891	0.00271181	0.0286302	0.02238	Acsl1/Vdac1/Acly	3
GO:0034030	BP	GO:0034030	ribonucleoside bisphosphate biosynthetic process	3/201	40/28891	0.00271181	0.0286302	0.02238	Acsl1/Vdac1/Acly	3
GO:0034033	BP	GO:0034033	purine nucleoside bisphosphate biosynthetic process	3/201	40/28891	0.00271181	0.0286302	0.02238	Acsl1/Vdac1/Acly	3
GO:0070570	BP	GO:0070570	regulation of neuron projection regeneration	3/201	40/28891	0.00271181	0.0286302	0.02238	Flna/Lrp1/Cers2	3
GO:1900026	BP	GO:1900026	positive regulation of substrate adhesion-dependent cell spreading	3/201	41/28891	0.00291104	0.0306198	0.0239352	Ilk/Flna/Fermt2	3
GO:0009222	BP	GO:0009222	pyrimidine ribonucleotide catabolic process	2/201	12/28891	0.00303613	0.0314693	0.0245993	Dpyd/Dpys	2
GO:0009223	BP	GO:0009223	pyrimidine deoxyribonucleotide catabolic process	2/201	12/28891	0.00303613	0.0314693	0.0245993	Dpyd/Dpys	2
GO:0070202	BP	GO:0070202	regulation of establishment of protein localization to chromosome	2/201	12/28891	0.00303613	0.0314693	0.0245993	Cct8/Cct7	2
GO:2000434	BP	GO:2000434	regulation of protein neddylation	2/201	12/28891	0.00303613	0.0314693	0.0245993	Rpl5/Rpl11	2
GO:0008360	BP	GO:0008360	regulation of cell shape	5/201	142/28891	0.00321953	0.033249	0.0259904	Wdr1/Fn1/Dlg1/Fermt2/Arhgdia	5
GO:0046434	BP	GO:0046434	organophosphate catabolic process	5/201	143/28891	0.0033177	0.0338361	0.0264494	Prdx6/Vcp/Dpyd/Nudt12/Dpys	5
GO:0048675	BP	GO:0048675	axon extension	5/201	143/28891	0.0033177	0.0338361	0.0264494	Ilk/Fn1/Dbnl/Vcl/Lrp1	5
GO:0006220	BP	GO:0006220	pyrimidine nucleotide metabolic process	3/201	43/28891	0.00333596	0.0338361	0.0264494	Shmt1/Dpyd/Dpys	3
GO:0032733	BP	GO:0032733	positive regulation of interleukin-10 production	3/201	43/28891	0.00333596	0.0338361	0.0264494	Lgals9/Hspd1/Hmgb1	3
GO:0043277	BP	GO:0043277	apoptotic cell clearance	3/201	43/28891	0.00333596	0.0338361	0.0264494	Hmgb1/Rab14/Lrp1	3
GO:0030258	BP	GO:0030258	lipid modification	6/201	208/28891	0.00344876	0.0348558	0.0272465	Pex5/Cpt2/Abcd3/Hadh/Etfdh/Acox1	6
GO:0040014	BP	GO:0040014	regulation of multicellular organism growth	4/201	89/28891	0.00350174	0.0352658	0.0275669	Pex5/Lgmn/Spr/Dlg1	4
GO:1903313	BP	GO:1903313	positive regulation of mRNA metabolic process	5/201	145/28891	0.00352047	0.0353291	0.0276164	Prdx6/Ythdf3/Hnrnpu/Prpf19/Upf1	5
GO:0035999	BP	GO:0035999	tetrahydrofolate interconversion	2/201	13/28891	0.00357176	0.0354678	0.0277249	Shmt1/Shmt2	2
GO:0050667	BP	GO:0050667	homocysteine metabolic process	2/201	13/28891	0.00357176	0.0354678	0.0277249	Cps1/Cth	2
GO:1904816	BP	GO:1904816	positive regulation of protein localization to chromosome, telomeric region	2/201	13/28891	0.00357176	0.0354678	0.0277249	Cct8/Cct7	2
GO:0110053	BP	GO:0110053	regulation of actin filament organization	7/201	280/28891	0.00358523	0.0354775	0.0277324	Wdr1/Sptan1/Actg1/Dbnl/Dlg1/Flna/Fermt2	7
GO:0048193	BP	GO:0048193	Golgi vesicle transport	7/201	281/28891	0.00365568	0.0360491	0.0281792	Pdcd6/Sec23a/Vcp/Arcn1/Mia3/Rab14/Hyou1	7
GO:0043254	BP	GO:0043254	regulation of protein-containing complex assembly	9/201	437/28891	0.00368204	0.0360586	0.0281867	Pex5/Sptan1/Psmc6/Hmgb1/Vcp/Dbnl/Cand1/Dlg1/Fermt2	9
GO:2001233	BP	GO:2001233	regulation of apoptotic signaling pathway	9/201	437/28891	0.00368204	0.0360586	0.0281867	Gclm/Gpx1/Gclc/Ppp2r1a/Fgb/Cth/Rpl11/Hyou1/Prodh	9
GO:1990138	BP	GO:1990138	neuron projection extension	6/201	211/28891	0.00369858	0.0360961	0.028216	Ilk/Fn1/Dbnl/Vcl/Picalm/Lrp1	6
GO:0043281	BP	GO:0043281	regulation of cysteine-type endopeptidase activity involved in apoptotic process	6/201	212/28891	0.00378477	0.036678	0.0286709	Gpx1/Pdcd6/Hspd1/Hmgb1/Vcp/Aifm1	6
GO:0009394	BP	GO:0009394	2'-deoxyribonucleotide metabolic process	3/201	45/28891	0.00379695	0.036678	0.0286709	Shmt1/Dpyd/Dpys	3
GO:0019692	BP	GO:0019692	deoxyribose phosphate metabolic process	3/201	45/28891	0.00379695	0.036678	0.0286709	Shmt1/Dpyd/Dpys	3
GO:0046209	BP	GO:0046209	nitric oxide metabolic process	4/201	92/28891	0.00394329	0.0378342	0.0295747	Agxt2/Spr/Cps1/Cyb5r3	4
GO:0051881	BP	GO:0051881	regulation of mitochondrial membrane potential	4/201	92/28891	0.00394329	0.0378342	0.0295747	Gclm/Gclc/Vcp/Ndufs1	4
GO:0006639	BP	GO:0006639	acylglycerol metabolic process	5/201	150/28891	0.00406614	0.0384928	0.0300895	Faah/Gpx1/Cat/Acsl1/Cps1	5
GO:0008203	BP	GO:0008203	cholesterol metabolic process	5/201	150/28891	0.00406614	0.0384928	0.0300895	Cat/Fmo5/Akr1d1/Lrp1/Cyb5r3	5
GO:0034341	BP	GO:0034341	response to type II interferon	5/201	150/28891	0.00406614	0.0384928	0.0300895	Gapdh/Vim/Actr2/Actg1/Flnb	5
GO:0120161	BP	GO:0120161	regulation of cold-induced thermogenesis	5/201	150/28891	0.00406614	0.0384928	0.0300895	Acsl1/Cpt2/Fabp5/Hadh/Acot13	5
GO:0006750	BP	GO:0006750	glutathione biosynthetic process	2/201	14/28891	0.00414804	0.0387514	0.0302916	Gclm/Gclc	2
GO:0009173	BP	GO:0009173	pyrimidine ribonucleoside monophosphate metabolic process	2/201	14/28891	0.00414804	0.0387514	0.0302916	Dpyd/Dpys	2
GO:0046049	BP	GO:0046049	UMP metabolic process	2/201	14/28891	0.00414804	0.0387514	0.0302916	Dpyd/Dpys	2
GO:0048680	BP	GO:0048680	positive regulation of axon regeneration	2/201	14/28891	0.00414804	0.0387514	0.0302916	Flna/Lrp1	2
GO:0006094	BP	GO:0006094	gluconeogenesis	4/201	94/28891	0.0042577	0.0395159	0.0308892	Mdh1/Gapdh/Sds/Pgam1	4
GO:2001057	BP	GO:2001057	reactive nitrogen species metabolic process	4/201	94/28891	0.0042577	0.0395159	0.0308892	Agxt2/Spr/Cps1/Cyb5r3	4
GO:0009262	BP	GO:0009262	deoxyribonucleotide metabolic process	3/201	47/28891	0.00429492	0.0396536	0.0309968	Shmt1/Dpyd/Dpys	3
GO:0006638	BP	GO:0006638	neutral lipid metabolic process	5/201	152/28891	0.00430046	0.0396536	0.0309968	Faah/Gpx1/Cat/Acsl1/Cps1	5
GO:1903038	BP	GO:1903038	negative regulation of leukocyte cell-cell adhesion	5/201	153/28891	0.00442115	0.0406345	0.0317636	Lgals9/Hmgb1/Dlg1/Mia3/Dusp3	5
GO:0042176	BP	GO:0042176	regulation of protein catabolic process	8/201	369/28891	0.00448042	0.0410464	0.0320856	Gpx1/Psmd3/Ctsa/Gclc/Vcp/Flna/Lrp1/Rpl11	8
GO:0017148	BP	GO:0017148	negative regulation of translation	6/201	220/28891	0.00452888	0.041357	0.0323283	Eif6/Gapdh/Shmt1/Ythdf3/Hnrnpu/Upf1	6
GO:0106106	BP	GO:0106106	cold-induced thermogenesis	5/201	154/28891	0.00454425	0.0413573	0.0323286	Acsl1/Cpt2/Fabp5/Hadh/Acot13	5
GO:0045197	BP	GO:0045197	establishment or maintenance of epithelial cell apical/basal polarity	3/201	48/28891	0.00455804	0.0413573	0.0323286	Ilk/Wdr1/Dlg1	3
GO:0032204	BP	GO:0032204	regulation of telomere maintenance	4/201	96/28891	0.00458861	0.041502	0.0324417	Cct8/Cct7/Hnrnpu/Upf1	4
GO:0051645	BP	GO:0051645	Golgi localization	2/201	15/28891	0.00476436	0.0422837	0.0330528	Ywhaz/Arcn1	2
GO:0070572	BP	GO:0070572	positive regulation of neuron projection regeneration	2/201	15/28891	0.00476436	0.0422837	0.0330528	Flna/Lrp1	2
GO:0072378	BP	GO:0072378	blood coagulation, fibrin clot formation	2/201	15/28891	0.00476436	0.0422837	0.0330528	Flna/Fgb	2
GO:0090110	BP	GO:0090110	COPII-coated vesicle cargo loading	2/201	15/28891	0.00476436	0.0422837	0.0330528	Sec23a/Mia3	2
GO:1904814	BP	GO:1904814	regulation of protein localization to chromosome, telomeric region	2/201	15/28891	0.00476436	0.0422837	0.0330528	Cct8/Cct7	2
GO:2000343	BP	GO:2000343	positive regulation of chemokine (C-X-C motif) ligand 2 production	2/201	15/28891	0.00476436	0.0422837	0.0330528	Hmgb1/Lrp1	2
GO:1904375	BP	GO:1904375	regulation of protein localization to cell periphery	5/201	156/28891	0.00479772	0.0424471	0.0331805	Csnk2a1/Cltc/Picalm/Dlg1/Lrp1	5
GO:0050866	BP	GO:0050866	negative regulation of cell activation	6/201	225/28891	0.0050456	0.0445016	0.0347864	Lgals9/Fn1/Hmgb1/Gclc/Dlg1/Dusp3	6
GO:0032210	BP	GO:0032210	regulation of telomere maintenance via telomerase	3/201	50/28891	0.00511303	0.0449567	0.0351422	Cct8/Cct7/Hnrnpu	3
GO:0046486	BP	GO:0046486	glycerolipid metabolic process	8/201	380/28891	0.00532745	0.0460876	0.0360262	Prdx6/Faah/Phb2/Gpx1/Cat/Acsl1/Fabp5/Cps1	8
GO:0008037	BP	GO:0008037	cell recognition	5/201	160/28891	0.00533452	0.0460876	0.0360262	Ighg1/Cct8/Ywhaz/Cct7/Dlg1	5
GO:0097300	BP	GO:0097300	programmed necrotic cell death	3/201	51/28891	0.0054051	0.0460876	0.0360262	Pygl/Asah1/Aifm1	3
GO:0000097	BP	GO:0000097	sulfur amino acid biosynthetic process	2/201	16/28891	0.00542016	0.0460876	0.0360262	Cth/Adi1	2
GO:0006244	BP	GO:0006244	pyrimidine nucleotide catabolic process	2/201	16/28891	0.00542016	0.0460876	0.0360262	Dpyd/Dpys	2
GO:0009074	BP	GO:0009074	aromatic amino acid family catabolic process	2/201	16/28891	0.00542016	0.0460876	0.0360262	Hgd/Hpd	2
GO:0019184	BP	GO:0019184	nonribosomal peptide biosynthetic process	2/201	16/28891	0.00542016	0.0460876	0.0360262	Gclm/Gclc	2
GO:0035358	BP	GO:0035358	regulation of peroxisome proliferator activated receptor signaling pathway	2/201	16/28891	0.00542016	0.0460876	0.0360262	Fabp5/Stard10	2
GO:0043649	BP	GO:0043649	dicarboxylic acid catabolic process	2/201	16/28891	0.00542016	0.0460876	0.0360262	Got2/Glud1	2
GO:0046185	BP	GO:0046185	aldehyde catabolic process	2/201	16/28891	0.00542016	0.0460876	0.0360262	Agxt2/Esd	2
GO:0110096	BP	GO:0110096	cellular response to aldehyde	2/201	16/28891	0.00542016	0.0460876	0.0360262	Akr1b1/Esd	2
GO:0043467	BP	GO:0043467	regulation of generation of precursor metabolites and energy	5/201	161/28891	0.00547509	0.0462708	0.0361694	Phb2/Eif6/Hmgb1/Vcp/Shmt2	5
GO:0006754	BP	GO:0006754	ATP biosynthetic process	4/201	101/28891	0.00549058	0.0462708	0.0361694	Vcp/Ndufs1/Ndufv1/Sdhb	4
GO:0120162	BP	GO:0120162	positive regulation of cold-induced thermogenesis	4/201	101/28891	0.00549058	0.0462708	0.0361694	Acsl1/Cpt2/Fabp5/Hadh	4
GO:0034446	BP	GO:0034446	substrate adhesion-dependent cell spreading	4/201	102/28891	0.00568416	0.0476195	0.0372237	Ilk/Fn1/Flna/Fermt2	4
GO:2001237	BP	GO:2001237	negative regulation of extrinsic apoptotic signaling pathway	4/201	102/28891	0.00568416	0.0476195	0.0372237	Gclm/Gpx1/Gclc/Fgb	4
GO:0043542	BP	GO:0043542	endothelial cell migration	6/201	231/28891	0.00572133	0.04779	0.0373569	Lgmn/Gpx1/Pdcd6/Plg/Hmgb1/Mia3	6
GO:0016125	BP	GO:0016125	sterol metabolic process	5/201	163/28891	0.00576405	0.0480056	0.0375255	Cat/Fmo5/Akr1d1/Lrp1/Cyb5r3	5
GO:0030865	BP	GO:0030865	cortical cytoskeleton organization	3/201	53/28891	0.00601882	0.0493358	0.0385653	Wdr1/Tln1/Dlg1	3
GO:0031103	BP	GO:0031103	axon regeneration	3/201	53/28891	0.00601882	0.0493358	0.0385653	Flna/Lrp1/Cers2	3
GO:0032392	BP	GO:0032392	DNA geometric change	3/201	53/28891	0.00601882	0.0493358	0.0385653	Hmgb1/Ddx1/Upf1	3
GO:0006096	BP	GO:0006096	glycolytic process	4/201	104/28891	0.00608486	0.0493358	0.0385653	Eif6/Gapdh/Pklr/Pgam1	4
GO:0007173	BP	GO:0007173	epidermal growth factor receptor signaling pathway	4/201	104/28891	0.00608486	0.0493358	0.0385653	Pigr/Itga1/Dusp3/Mvp	4
GO:0045185	BP	GO:0045185	maintenance of protein location	4/201	104/28891	0.00608486	0.0493358	0.0385653	Lgals9/Ctnnd1/Flna/Hnrnpu	4
GO:0006103	BP	GO:0006103	2-oxoglutarate metabolic process	2/201	17/28891	0.00611486	0.0493358	0.0385653	Got2/Idh3a	2
GO:0006570	BP	GO:0006570	tyrosine metabolic process	2/201	17/28891	0.00611486	0.0493358	0.0385653	Hgd/Hpd	2
GO:0046653	BP	GO:0046653	tetrahydrofolate metabolic process	2/201	17/28891	0.00611486	0.0493358	0.0385653	Shmt1/Shmt2	2
GO:0098761	BP	GO:0098761	cellular response to interleukin-7	2/201	17/28891	0.00611486	0.0493358	0.0385653	Hspd1/Hmgb1	2
GO:1902001	BP	GO:1902001	fatty acid transmembrane transport	2/201	17/28891	0.00611486	0.0493358	0.0385653	Acsl1/Abcd3	2
GO:0043209	CC	GO:0043209	myelin sheath	24/203	208/28573	3.84164e-22	1.28311e-19	8.53249e-20	Dpysl2/Wdr1/Got2/Gstm1/Mdh1/Sptan1/Gapdh/Hspa9/Tkt/Akr1b1/Ywhag/Hspd1/Actg1/Vcp/Vdac1/Gdi2/Cltc/Dlg1/Immt/Ndufs1/Aco2/Idh3a/Uqcrc2/Pgam1	24
GO:0005759	CC	GO:0005759	mitochondrial matrix	17/203	304/28573	7.38629e-11	1.23351e-08	8.20267e-09	Got2/Glud1/Hspa9/Hsd17b8/Dbt/Hspd1/Vdac1/Lrpprc/Cps1/Acsm1/Pcca/Etfdh/Aco2/Pccb/Acot13/Shmt2/Idh3a	17
GO:0005777	CC	GO:0005777	peroxisome	12/203	151/28573	9.42862e-10	7.8729e-08	5.23537e-08	Pex5/Ech1/Vim/Cat/Tkt/Acsl1/Abcd3/Hspd1/Hsdl2/Vwa8/Nudt12/Acox1	12
GO:0042579	CC	GO:0042579	microbody	12/203	151/28573	9.42862e-10	7.8729e-08	5.23537e-08	Pex5/Ech1/Vim/Cat/Tkt/Acsl1/Abcd3/Hspd1/Hsdl2/Vwa8/Nudt12/Acox1	12
GO:0000502	CC	GO:0000502	proteasome complex	8/203	65/28573	2.0169e-08	1.34729e-06	8.9593e-07	Psma3/Psmd3/Psmc1/Psmc6/Vcp/Txnl1/Psma4/Psmb2	8
GO:1990204	CC	GO:1990204	oxidoreductase complex	10/203	127/28573	2.66674e-08	1.48449e-06	9.87163e-07	Cat/Hsd17b8/Dbt/Ndufs1/Ndufv1/Etfdh/Sdhb/Idh3a/Uqcrc2/Cyb5r3	10
GO:0022626	CC	GO:0022626	cytosolic ribosome	10/203	142/28573	7.72445e-08	3.68567e-06	2.45092e-06	Rpl18/Rpl5/Rpl37a/Rps15a/Rps4x/Rpl23a/Rpl30/Rplp2/Rpl35/Rpl11	10
GO:0022625	CC	GO:0022625	cytosolic large ribosomal subunit	8/203	79/28573	9.57587e-08	3.99792e-06	2.65856e-06	Rpl18/Rpl5/Rpl37a/Rpl23a/Rpl30/Rplp2/Rpl35/Rpl11	8
GO:1905369	CC	GO:1905369	endopeptidase complex	8/203	85/28573	1.70328e-07	6.32107e-06	4.20342e-06	Psma3/Psmd3/Psmc1/Psmc6/Vcp/Txnl1/Psma4/Psmb2	8
GO:0009295	CC	GO:0009295	nucleoid	6/203	48/28573	1.14303e-06	3.47065e-05	2.30794e-05	Hspa9/Dbt/Vdac1/Lrpprc/Cps1/Shmt2	6
GO:0042645	CC	GO:0042645	mitochondrial nucleoid	6/203	48/28573	1.14303e-06	3.47065e-05	2.30794e-05	Hspa9/Dbt/Vdac1/Lrpprc/Cps1/Shmt2	6
GO:1905368	CC	GO:1905368	peptidase complex	8/203	121/28573	2.56049e-06	7.12671e-05	4.73916e-05	Psma3/Psmd3/Psmc1/Psmc6/Vcp/Txnl1/Psma4/Psmb2	8
GO:0099572	CC	GO:0099572	postsynaptic specialization	14/203	436/28573	3.22619e-06	8.28883e-05	5.51195e-05	Phb2/Gapdh/Eif3a/Ctnnd1/Rpl5/Eif3e/Pcbp1/Rpl30/Ywhaz/Fabp5/Vdac1/Dbnl/Picalm/Dlg1	14
GO:0044391	CC	GO:0044391	ribosomal subunit	10/203	215/28573	3.49423e-06	8.33624e-05	5.54348e-05	Rpl18/Rpl5/Rpl37a/Rps15a/Rps4x/Rpl23a/Rpl30/Rplp2/Rpl35/Rpl11	10
GO:0014069	CC	GO:0014069	postsynaptic density	13/203	384/28573	4.12805e-06	9.19179e-05	6.11241e-05	Phb2/Gapdh/Eif3a/Ctnnd1/Rpl5/Eif3e/Pcbp1/Rpl30/Fabp5/Vdac1/Dbnl/Picalm/Dlg1	13
GO:0098984	CC	GO:0098984	neuron to neuron synapse	14/203	448/28573	4.4052e-06	9.19585e-05	6.11511e-05	Phb2/Gapdh/Eif3a/Ctnnd1/Rpl5/Eif3e/Pcbp1/Rpl30/Ywhaz/Fabp5/Vdac1/Dbnl/Picalm/Dlg1	14
GO:0015934	CC	GO:0015934	large ribosomal subunit	8/203	137/28573	6.45629e-06	0.000126847	8.43515e-05	Rpl18/Rpl5/Rpl37a/Rpl23a/Rpl30/Rplp2/Rpl35/Rpl11	8
GO:0032279	CC	GO:0032279	asymmetric synapse	13/203	407/28573	7.71761e-06	0.000143205	9.5229e-05	Phb2/Gapdh/Eif3a/Ctnnd1/Rpl5/Eif3e/Pcbp1/Rpl30/Fabp5/Vdac1/Dbnl/Picalm/Dlg1	13
GO:0005778	CC	GO:0005778	peroxisomal membrane	5/203	47/28573	2.07373e-05	0.000346314	0.000230294	Pex5/Cat/Acsl1/Abcd3/Acox1	5
GO:0031903	CC	GO:0031903	microbody membrane	5/203	47/28573	2.07373e-05	0.000346314	0.000230294	Pex5/Cat/Acsl1/Abcd3/Acox1	5
GO:0005840	CC	GO:0005840	ribosome	10/203	267/28573	2.3118e-05	0.000367687	0.000244506	Rpl18/Rpl5/Rpl37a/Rps15a/Rps4x/Rpl23a/Rpl30/Rplp2/Rpl35/Rpl11	10
GO:0098798	CC	GO:0098798	mitochondrial protein-containing complex	10/203	303/28573	6.7073e-05	0.00101829	0.000677149	Phb2/Dbt/Vdac1/Immt/Ndufs1/Ndufv1/Etfdh/Sdhb/Idh3a/Uqcrc2	10
GO:0036464	CC	GO:0036464	cytoplasmic ribonucleoprotein granule	9/203	246/28573	7.11601e-05	0.00103337	0.000687175	Pcbp1/Rps4x/Elavl1/Vcp/Ddx3y/Ythdf3/Hnrnpu/Ddx1/Psma4	9
GO:0005916	CC	GO:0005916	fascia adherens	3/203	13/28573	9.58869e-05	0.00133443	0.000887375	Sptan1/Des/Vcl	3
GO:0030135	CC	GO:0030135	coated vesicle	8/203	205/28573	0.000115453	0.00154245	0.00102571	Pdcd6/Hspd1/Sec23a/Arcn1/Cltc/Picalm/Rab14/Lrp1	8
GO:0035770	CC	GO:0035770	ribonucleoprotein granule	9/203	264/28573	0.00012168	0.00156312	0.00103945	Pcbp1/Rps4x/Elavl1/Vcp/Ddx3y/Ythdf3/Hnrnpu/Ddx1/Psma4	9
GO:0030863	CC	GO:0030863	cortical cytoskeleton	6/203	119/28573	0.000212867	0.00263324	0.00175107	Wdr1/Sptan1/Cap1/Actr2/Dbnl/Flna	6
GO:0005844	CC	GO:0005844	polysome	5/203	78/28573	0.000238839	0.00284901	0.00189455	Vim/Rpl18/Rps4x/Rpl30/Rpl11	5
GO:0005839	CC	GO:0005839	proteasome core complex	3/203	19/28573	0.000314816	0.00362581	0.00241111	Psma3/Psma4/Psmb2	3
GO:0030864	CC	GO:0030864	cortical actin cytoskeleton	5/203	84/28573	0.000337467	0.00375713	0.00249844	Wdr1/Sptan1/Cap1/Actr2/Dbnl	5
GO:0005938	CC	GO:0005938	cell cortex	9/203	306/28573	0.000363063	0.00384556	0.00255724	Wdr1/Sptan1/Ctnnd1/Cap1/Actr2/Dbnl/Flna/Fgb/Ctsz	9
GO:0043034	CC	GO:0043034	costamere	3/203	20/28573	0.000368437	0.00384556	0.00255724	Ilk/Actg1/Vcl	3
GO:0005874	CC	GO:0005874	microtubule	11/203	467/28573	0.000548011	0.00553511	0.00368077	Dpysl2/Eif3a/Cct8/Tuba1c/Cct7/Cltc/Lrpprc/Dlg1/Hnrnpu/Dcxr/Keg1	11
GO:0005838	CC	GO:0005838	proteasome regulatory particle	3/203	23/28573	0.000563455	0.00553511	0.00368077	Psmd3/Psmc1/Psmc6	3
GO:0030117	CC	GO:0030117	membrane coat	5/203	98/28573	0.000685214	0.00618545	0.00411323	Pdcd6/Sec23a/Arcn1/Cltc/Picalm	5
GO:0032432	CC	GO:0032432	actin filament bundle	5/203	98/28573	0.000685214	0.00618545	0.00411323	Ilk/Vcl/Flnb/Flna/Fermt2	5
GO:0048475	CC	GO:0048475	coated membrane	5/203	98/28573	0.000685214	0.00618545	0.00411323	Pdcd6/Sec23a/Arcn1/Cltc/Picalm	5
GO:0022624	CC	GO:0022624	proteasome accessory complex	3/203	25/28573	0.000724147	0.00636487	0.00423255	Psmd3/Psmc1/Psmc6	3
GO:0098800	CC	GO:0098800	inner mitochondrial membrane protein complex	6/203	154/28573	0.000839167	0.00718671	0.00477906	Phb2/Immt/Ndufs1/Ndufv1/Sdhb/Uqcrc2	6
GO:0030120	CC	GO:0030120	vesicle coat	4/203	62/28573	0.000999868	0.00830043	0.00551967	Pdcd6/Sec23a/Arcn1/Cltc	4
GO:0005902	CC	GO:0005902	microvillus	5/203	107/28573	0.00101892	0.00830043	0.00551967	Akr1b1/Cbr1/Dlg1/Dcxr/Stard10	5
GO:0002102	CC	GO:0002102	podosome	3/203	29/28573	0.00112666	0.00855239	0.00568722	Actr2/Dbnl/Vcl	3
GO:0005782	CC	GO:0005782	peroxisomal matrix	3/203	29/28573	0.00112666	0.00855239	0.00568722	Pex5/Abcd3/Hspd1	3
GO:0031907	CC	GO:0031907	microbody lumen	3/203	29/28573	0.00112666	0.00855239	0.00568722	Pex5/Abcd3/Hspd1	3
GO:0030016	CC	GO:0030016	myofibril	7/203	228/28573	0.00127394	0.00945545	0.00628774	Ilk/Sptan1/Des/Actg1/Vcl/Flna/Pgm1	7
GO:0005925	CC	GO:0005925	focal adhesion	6/203	173/28573	0.00152634	0.0110826	0.00736976	Ilk/Tln1/Itga1/Vcl/Flnb/Fermt2	6
GO:0070971	CC	GO:0070971	endoplasmic reticulum exit site	3/203	33/28573	0.00164755	0.0117081	0.00778573	Pdcd6/Sec23a/Mia3	3
GO:0005905	CC	GO:0005905	clathrin-coated pit	4/203	72/28573	0.00174507	0.0119148	0.00792315	Hspd1/Cltc/Picalm/Lrp1	4
GO:0043292	CC	GO:0043292	contractile fiber	7/203	241/28573	0.00174797	0.0119148	0.00792315	Ilk/Sptan1/Des/Actg1/Vcl/Flna/Pgm1	7
GO:0005832	CC	GO:0005832	chaperonin-containing T-complex	2/203	10/28573	0.00217702	0.0142131	0.0094515	Cct8/Cct7	2
GO:0062023	CC	GO:0062023	collagen-containing extracellular matrix	9/203	396/28573	0.00220521	0.0142131	0.0094515	Lgals9/Serpina3k/Fn1/Plg/Anxa4/Dlg1/Fgb/Vwa5a/Ctsz	9
GO:0005758	CC	GO:0005758	mitochondrial intermembrane space	4/203	77/28573	0.00223317	0.0142131	0.0094515	Hsd3b5/Immt/Ndufs1/Aifm1	4
GO:0030055	CC	GO:0030055	cell-substrate junction	6/203	187/28573	0.00225908	0.0142131	0.0094515	Ilk/Tln1/Itga1/Vcl/Flnb/Fermt2	6
GO:0042788	CC	GO:0042788	polysomal ribosome	3/203	37/28573	0.00229792	0.0142131	0.0094515	Rpl18/Rpl30/Rpl11	3
GO:0030062	CC	GO:0030062	mitochondrial tricarboxylic acid cycle enzyme complex	2/203	11/28573	0.00264838	0.0158449	0.0105366	Dbt/Idh3a	2
GO:0030018	CC	GO:0030018	Z disc	5/203	133/28573	0.00265663	0.0158449	0.0105366	Sptan1/Des/Vcl/Flna/Pgm1	5
GO:0010494	CC	GO:0010494	cytoplasmic stress granule	4/203	84/28573	0.00306389	0.0179533	0.0119387	Elavl1/Vcp/Ythdf3/Ddx1	4
GO:0008540	CC	GO:0008540	proteasome regulatory particle, base subcomplex	2/203	12/28573	0.00316323	0.0182158	0.0121133	Psmc1/Psmc6	2
GO:0098685	CC	GO:0098685	Schaffer collateral - CA1 synapse	5/203	144/28573	0.00373526	0.0203462	0.0135299	Plg/Ctnnd1/Actg1/Picalm/Arhgdia	5
GO:0001725	CC	GO:0001725	stress fiber	4/203	89/28573	0.00377215	0.0203462	0.0135299	Ilk/Vcl/Flnb/Fermt2	4
GO:0097517	CC	GO:0097517	contractile actin filament bundle	4/203	89/28573	0.00377215	0.0203462	0.0135299	Ilk/Vcl/Flnb/Fermt2	4
GO:0099092	CC	GO:0099092	postsynaptic density, intracellular component	3/203	44/28573	0.00377683	0.0203462	0.0135299	Gapdh/Ctnnd1/Dlg1	3
GO:0031970	CC	GO:0031970	organelle envelope lumen	4/203	90/28573	0.00392601	0.0208141	0.0138411	Hsd3b5/Immt/Ndufs1/Aifm1	4
GO:0031674	CC	GO:0031674	I band	5/203	147/28573	0.00407697	0.0212767	0.0141487	Sptan1/Des/Vcl/Flna/Pgm1	5
GO:0098835	CC	GO:0098835	presynaptic endocytic zone membrane	2/203	14/28573	0.00432084	0.0218661	0.0145406	Cltc/Picalm	2
GO:1990498	CC	GO:1990498	mitotic spindle microtubule	2/203	14/28573	0.00432084	0.0218661	0.0145406	Cltc/Hnrnpu	2
GO:0030662	CC	GO:0030662	coated vesicle membrane	4/203	94/28573	0.0045839	0.0228511	0.0151957	Pdcd6/Sec23a/Arcn1/Cltc	4
GO:0005746	CC	GO:0005746	mitochondrial respirasome	4/203	95/28573	0.00475925	0.0233441	0.0155235	Ndufs1/Ndufv1/Sdhb/Uqcrc2	4
GO:0098803	CC	GO:0098803	respiratory chain complex	4/203	96/28573	0.00493905	0.0233441	0.0155235	Ndufs1/Ndufv1/Sdhb/Uqcrc2	4
GO:0005912	CC	GO:0005912	adherens junction	5/203	154/28573	0.00496027	0.0233441	0.0155235	Tln1/Ctnnd1/Vcl/Dlg1/Fermt2	5
GO:0030127	CC	GO:0030127	COPII vesicle coat	2/203	15/28573	0.00496237	0.0233441	0.0155235	Pdcd6/Sec23a	2
GO:0030427	CC	GO:0030427	site of polarized growth	6/203	221/28573	0.0051175	0.0237395	0.0157864	Dpysl2/Ctnnd1/Dbnl/Flna/Lrp1/Ctsz	6
GO:0042641	CC	GO:0042641	actomyosin	4/203	98/28573	0.00531221	0.0243052	0.0161626	Ilk/Vcl/Flnb/Fermt2	4
GO:0001772	CC	GO:0001772	immunological synapse	3/203	50/28573	0.00541811	0.0244547	0.016262	Dlg1/Arhgdia/Dusp3	3
GO:0005852	CC	GO:0005852	eukaryotic translation initiation factor 3 complex	2/203	16/28573	0.00564487	0.0248077	0.0164968	Eif3a/Eif3e	2
GO:0033270	CC	GO:0033270	paranode region of axon	2/203	16/28573	0.00564487	0.0248077	0.0164968	Sptan1/Dlg1	2
GO:0099091	CC	GO:0099091	postsynaptic specialization, intracellular component	3/203	52/28573	0.00604622	0.0262265	0.0174402	Gapdh/Ctnnd1/Dlg1	3
GO:0070469	CC	GO:0070469	respirasome	4/203	103/28573	0.00632651	0.0270904	0.0180147	Ndufs1/Ndufv1/Sdhb/Uqcrc2	4
GO:0070062	CC	GO:0070062	extracellular exosome	4/203	104/28573	0.0065437	0.0276658	0.0183973	Fn1/Hspd1/Actg1/Acy1	4
GO:0098833	CC	GO:0098833	presynaptic endocytic zone	2/203	18/28573	0.00713041	0.0297695	0.0197963	Cltc/Picalm	2
GO:0042383	CC	GO:0042383	sarcolemma	5/203	170/28573	0.00747434	0.0308201	0.0204949	Got2/Des/Vcl/Cltc/Dlg1	5
GO:0030132	CC	GO:0030132	clathrin coat of coated pit	2/203	19/28573	0.00793225	0.0323094	0.0214853	Cltc/Picalm	2
GO:0045335	CC	GO:0045335	phagocytic vesicle	4/203	115/28573	0.00926524	0.0372842	0.0247935	Vim/Actg1/Flnb/Rab14	4
GO:0045239	CC	GO:0045239	tricarboxylic acid cycle enzyme complex	2/203	21/28573	0.0096511	0.0383746	0.0255186	Dbt/Idh3a	2
GO:1903561	CC	GO:1903561	extracellular vesicle	4/203	118/28573	0.0101177	0.0397567	0.0264376	Fn1/Hspd1/Actg1/Acy1	4
GO:0030136	CC	GO:0030136	clathrin-coated vesicle	4/203	119/28573	0.0104128	0.0404403	0.0268922	Cltc/Picalm/Rab14/Lrp1	4
GO:0012507	CC	GO:0012507	ER to Golgi transport vesicle membrane	2/203	23/28573	0.0115197	0.0437224	0.0290748	Pdcd6/Sec23a	2
GO:0042571	CC	GO:0042571	immunoglobulin complex, circulating	2/203	23/28573	0.0115197	0.0437224	0.0290748	Pigr/Ighg1	2
GO:0030658	CC	GO:0030658	transport vesicle membrane	5/203	190/28573	0.0117191	0.0439794	0.0292457	Pdcd6/Sec23a/Cltc/Dlg1/Rab14	5
GO:0014704	CC	GO:0014704	intercalated disc	3/203	67/28573	0.0121291	0.0450124	0.0299326	Sptan1/Des/Vcl	3
GO:0043230	CC	GO:0043230	extracellular organelle	4/203	127/28573	0.0129748	0.0471041	0.0313235	Fn1/Hspd1/Actg1/Acy1	4
GO:0065010	CC	GO:0065010	extracellular membrane-bounded organelle	4/203	127/28573	0.0129748	0.0471041	0.0313235	Fn1/Hspd1/Actg1/Acy1	4
GO:0016616	MF	GO:0016616	oxidoreductase activity, acting on the CH-OH group of donors, NAD or NADP as acceptor	16/203	149/28407	1.35454e-14	6.31218e-12	3.99234e-12	Rdh7/Mdh1/Fasn/Akr1b1/Cbr1/Hsd17b8/Hadh/Hsd3b5/Spr/Bdh1/Akr1d1/Dcxr/Dhrs1/Idh3a/Dhdh/Hsd17b6	16
GO:0016614	MF	GO:0016614	oxidoreductase activity, acting on CH-OH group of donors	16/203	158/28407	3.43844e-14	8.01157e-12	5.06718e-12	Rdh7/Mdh1/Fasn/Akr1b1/Cbr1/Hsd17b8/Hadh/Hsd3b5/Spr/Bdh1/Akr1d1/Dcxr/Dhrs1/Idh3a/Dhdh/Hsd17b6	16
GO:0030170	MF	GO:0030170	pyridoxal phosphate binding	9/203	53/28407	1.3736e-10	1.90851e-08	1.2071e-08	Gcat/Got2/Shmt1/Agxt2/Etnppl/Sds/Cth/Shmt2/Pygl	9
GO:0070279	MF	GO:0070279	vitamin B6 binding	9/203	54/28407	1.63821e-10	1.90851e-08	1.2071e-08	Gcat/Got2/Shmt1/Agxt2/Etnppl/Sds/Cth/Shmt2/Pygl	9
GO:0031406	MF	GO:0031406	carboxylic acid binding	14/203	218/28407	6.60267e-10	6.15369e-08	3.8921e-08	Got2/Glud1/Shmt1/Dbt/Gclc/Fabp5/Aldh5a1/Cps1/Arhgdia/Shmt2/Dpys/Pygl/Acox1/Prodh	14
GO:0051287	MF	GO:0051287	NAD binding	9/203	65/28407	9.20256e-10	7.14732e-08	4.52056e-08	Mdh1/Gapdh/Glud1/Hsd17b8/Hadh/Aldh5a1/Ndufv1/Idh3a/Cyb5r3	9
GO:0043177	MF	GO:0043177	organic acid binding	14/203	234/28407	1.65934e-09	1.10464e-07	6.98668e-08	Got2/Glud1/Shmt1/Dbt/Gclc/Fabp5/Aldh5a1/Cps1/Arhgdia/Shmt2/Dpys/Pygl/Acox1/Prodh	14
GO:0019842	MF	GO:0019842	vitamin binding	11/203	141/28407	6.18904e-09	3.60512e-07	2.28017e-07	Gcat/Got2/Fasn/Tkt/Shmt1/Agxt2/Etnppl/Sds/Cth/Shmt2/Pygl	11
GO:0051539	MF	GO:0051539	4 iron, 4 sulfur cluster binding	7/203	40/28407	1.30983e-08	6.78201e-07	4.2895e-07	Aco1/Dpyd/Ndufs1/Ndufv1/Etfdh/Aco2/Sdhb	7
GO:0016597	MF	GO:0016597	amino acid binding	8/203	68/28407	3.03244e-08	1.41312e-06	8.93772e-07	Got2/Glud1/Shmt1/Gclc/Cps1/Shmt2/Dpys/Prodh	8
GO:0016829	MF	GO:0016829	lyase activity	11/203	195/28407	1.75445e-07	7.43247e-06	4.70091e-06	Fasn/Aco1/Hal/Shmt1/Hmgb1/Etnppl/Hacd3/Sds/Cth/Aco2/Shmt2	11
GO:0016627	MF	GO:0016627	oxidoreductase activity, acting on the CH-CH group of donors	7/203	62/28407	3.02531e-07	1.17483e-05	7.43059e-06	Fasn/Akr1b1/Dpyd/Akr1d1/Sdhb/Dhdh/Acox1	7
GO:0003735	MF	GO:0003735	structural constituent of ribosome	10/203	178/28407	6.68152e-07	2.18302e-05	1.38072e-05	Rpl18/Rpl5/Rpl37a/Rps15a/Rps4x/Rpl23a/Rpl30/Rplp2/Rpl35/Rpl11	10
GO:0051536	MF	GO:0051536	iron-sulfur cluster binding	7/203	70/28407	7.02689e-07	2.18302e-05	1.38072e-05	Aco1/Dpyd/Ndufs1/Ndufv1/Etfdh/Aco2/Sdhb	7
GO:0051540	MF	GO:0051540	metal cluster binding	7/203	70/28407	7.02689e-07	2.18302e-05	1.38072e-05	Aco1/Dpyd/Ndufs1/Ndufv1/Etfdh/Aco2/Sdhb	7
GO:0016651	MF	GO:0016651	oxidoreductase activity, acting on NAD(P)H	7/203	71/28407	7.74858e-07	2.25678e-05	1.42737e-05	Cbr1/Fmo5/Ndufs1/Dcxr/Ndufv1/Cyb5r3/Aifm1	7
GO:0005200	MF	GO:0005200	structural constituent of cytoskeleton	7/203	73/28407	9.37957e-07	2.5711e-05	1.62618e-05	Vim/Tln1/Des/Actr2/Actg1/Tuba1c/Dbnl	7
GO:0140662	MF	GO:0140662	ATP-dependent protein folding chaperone	5/203	26/28407	1.03272e-06	2.6736e-05	1.691e-05	Hspa9/Cct8/Hspd1/Cct7/Hyou1	5
GO:0090079	MF	GO:0090079	translation regulator activity, nucleic acid binding	8/203	109/28407	1.21373e-06	2.97684e-05	1.8828e-05	Eif6/Eif3a/Eif1/Shmt1/Eif3e/Pcbp1/Shmt2/Eefsec	8
GO:0043021	MF	GO:0043021	ribonucleoprotein complex binding	10/203	195/28407	1.53239e-06	3.57048e-05	2.25827e-05	Eif6/Eif1/Rplp2/Csnk2a1/Rpl35/Snd1/Ythdf3/Hnrnpu/Eefsec/Srp72	10
GO:0003725	MF	GO:0003725	double-stranded RNA binding	7/203	82/28407	2.07297e-06	4.60002e-05	2.90943e-05	Vim/Hspd1/Hmgb1/Elavl1/Cltc/Hnrnpu/Ddx1	7
GO:0008097	MF	GO:0008097	5S rRNA binding	4/203	14/28407	2.39613e-06	5.07543e-05	3.21012e-05	Rpl5/Tst/Hmgb1/Rpl11	4
GO:0016874	MF	GO:0016874	ligase activity	9/203	163/28407	2.81816e-06	5.70984e-05	3.61137e-05	Gclm/Acsl1/Gclc/Iars2/Cps1/Acsm1/Pcca/Rtcb/Pccb	9
GO:0016628	MF	GO:0016628	oxidoreductase activity, acting on the CH-CH group of donors, NAD or NADP as acceptor	5/203	33/28407	3.57766e-06	6.94662e-05	4.39362e-05	Fasn/Akr1b1/Dpyd/Akr1d1/Dhdh	5
GO:0050660	MF	GO:0050660	flavin adenine dinucleotide binding	7/203	91/28407	4.1805e-06	7.76121e-05	4.90883e-05	Gsr/Fmo5/Dpyd/Cyb5r3/Acox1/Prodh/Aifm1	7
GO:0051015	MF	GO:0051015	actin filament binding	10/203	219/28407	4.33029e-06	7.76121e-05	4.90883e-05	Wdr1/Sptan1/Tln1/Actr2/Dbnl/Vcl/Flnb/Flna/Fermt2/Cnn3	10
GO:0003729	MF	GO:0003729	mRNA binding	13/203	386/28407	4.64725e-06	8.02081e-05	5.07302e-05	Eif3a/Aco1/Rpl5/Shmt1/Pcbp1/Rpl30/Elavl1/Lrpprc/Rpl35/Ythdf3/Hnrnpu/Shmt2/Eefsec	13
GO:0031625	MF	GO:0031625	ubiquitin protein ligase binding	12/203	338/28407	6.40002e-06	0.000106515	6.73686e-05	Prdx6/Psma3/Hspa9/Rpl5/Dbt/Hspd1/Ywhaz/Actg1/Vcp/Vcl/Lrpprc/Rpl11	12
GO:0016810	MF	GO:0016810	hydrolase activity, acting on carbon-nitrogen (but not peptide) bonds	8/203	141/28407	8.32299e-06	0.000133742	8.45894e-05	Dpysl2/Faah/Cat/Acy1/Amdhd1/Dpys/Nit2/Asah1	8
GO:0045182	MF	GO:0045182	translation regulator activity	8/203	144/28407	9.71331e-06	0.00015088	9.5429e-05	Eif6/Eif3a/Eif1/Shmt1/Eif3e/Pcbp1/Shmt2/Eefsec	8
GO:0044389	MF	GO:0044389	ubiquitin-like protein ligase binding	12/203	358/28407	1.13951e-05	0.000171294	0.000108341	Prdx6/Psma3/Hspa9/Rpl5/Dbt/Hspd1/Ywhaz/Actg1/Vcp/Vcl/Lrpprc/Rpl11	12
GO:0019843	MF	GO:0019843	rRNA binding	6/203	75/28407	1.65249e-05	0.000240644	0.000152203	Rpl5/Tst/Rps4x/Rpl23a/Hmgb1/Rpl11	6
GO:0071949	MF	GO:0071949	FAD binding	5/203	45/28407	1.71791e-05	0.000242589	0.000153434	Dpyd/Cyb5r3/Acox1/Prodh/Aifm1	5
GO:0050661	MF	GO:0050661	NADP binding	5/203	47/28407	2.13202e-05	0.000292212	0.000184819	Gapdh/Cat/Gsr/Fmo5/Dpyd	5
GO:0016790	MF	GO:0016790	thiolester hydrolase activity	5/203	48/28407	2.36618e-05	0.00031504	0.000199257	Fasn/Abcd3/Acot13/Acot12/Esd	5
GO:0009055	MF	GO:0009055	electron transfer activity	5/203	50/28407	2.89414e-05	0.000364505	0.000230543	Ndufs1/Ndufv1/Etfdh/Sdhb/Aifm1	5
GO:0016229	MF	GO:0016229	steroid dehydrogenase activity	5/203	50/28407	2.89414e-05	0.000364505	0.000230543	Rdh7/Hsd17b8/Hsd3b5/Akr1d1/Hsd17b6	5
GO:0048027	MF	GO:0048027	mRNA 5'-UTR binding	4/203	26/28407	3.34594e-05	0.000410318	0.000259519	Aco1/Rpl5/Shmt1/Shmt2	4
GO:0016853	MF	GO:0016853	isomerase activity	8/203	172/28407	3.50775e-05	0.000419132	0.000265093	Ech1/Cyp2j5/Hspd1/Hsd3b5/Pbld2/Pgm1/Pgam1/Pbld1	8
GO:0005506	MF	GO:0005506	iron ion binding	8/203	174/28407	3.80856e-05	0.000443697	0.000280631	Cyp2j5/Hpd/Cyp2a12/Rplp2/Cyp2c29/Dpyd/Cyp2d26/Aco2	8
GO:0004090	MF	GO:0004090	carbonyl reductase (NADPH) activity	3/203	10/28407	4.15828e-05	0.000472624	0.000298926	Cbr1/Dcxr/Dhrs1	3
GO:0016769	MF	GO:0016769	transferase activity, transferring nitrogenous groups	4/203	28/28407	4.5315e-05	0.000500279	0.000316418	Got2/Gapdh/Agxt2/Etnppl	4
GO:0044183	MF	GO:0044183	protein folding chaperone	5/203	55/28407	4.61631e-05	0.000500279	0.000316418	Hspa9/Cct8/Hspd1/Cct7/Hyou1	5
GO:0016645	MF	GO:0016645	oxidoreductase activity, acting on the CH-NH group of donors	4/203	29/28407	5.22723e-05	0.000553611	0.000350149	Etfdh/Aass/Prodh/Aifm1	4
GO:0003779	MF	GO:0003779	actin binding	12/203	448/28407	9.98992e-05	0.00103451	0.00065431	Wdr1/Sptan1/Tln1/Cap1/Actr2/Dbnl/Vcl/Flnb/Flna/Fermt2/Hnrnpu/Cnn3	12
GO:0004497	MF	GO:0004497	monooxygenase activity	7/203	153/28407	0.000120576	0.00122149	0.00077257	Cyp2j5/Cyp2a12/Fmo5/Cyp2c29/Cyp2d26/Akr1d1/Cyp2c68	7
GO:0016903	MF	GO:0016903	oxidoreductase activity, acting on the aldehyde or oxo group of donors	5/203	68/28407	0.000128316	0.00127224	0.000804667	Gapdh/Akr1b1/Fmo5/Aldh5a1/Aldh7a1	5
GO:0016812	MF	GO:0016812	hydrolase activity, acting on carbon-nitrogen (but not peptide) bonds, in cyclic amides	3/203	15/28407	0.000153561	0.00143984	0.000910674	Dpysl2/Amdhd1/Dpys	3
GO:0016655	MF	GO:0016655	oxidoreductase activity, acting on NAD(P)H, quinone or similar compound as acceptor	4/203	38/28407	0.000154489	0.00143984	0.000910674	Cbr1/Ndufs1/Dcxr/Ndufv1	4
GO:0070330	MF	GO:0070330	aromatase activity	4/203	38/28407	0.000154489	0.00143984	0.000910674	Cyp2j5/Cyp2a12/Cyp2c29/Cyp2d26	4
GO:0016887	MF	GO:0016887	ATP hydrolysis activity	9/203	283/28407	0.000213506	0.00195086	0.00123389	Hspa9/Cct8/Abcd3/Psmc1/Psmc6/Cct7/Vcp/Vwa8/Upf1	9
GO:0043531	MF	GO:0043531	ADP binding	4/203	42/28407	0.000229092	0.00203019	0.00128406	Glud1/Gclc/Vcp/Cyb5r3	4
GO:0016835	MF	GO:0016835	carbon-oxygen lyase activity	5/203	77/28407	0.000230901	0.00203019	0.00128406	Fasn/Aco1/Etnppl/Hacd3/Aco2	5
GO:0016712	MF	GO:0016712	oxidoreductase activity, acting on paired donors, with incorporation or reduction of molecular oxygen, reduced flavin or flavoprotein as one donor, and incorporation of one atom of oxygen	5/203	80/28407	0.000276129	0.00238289	0.00150713	Cyp2j5/Cyp2a12/Cyp2c29/Cyp2d26/Cyp2c68	5
GO:0016747	MF	GO:0016747	acyltransferase activity, transferring groups other than amino-acyl groups	8/203	233/28407	0.000287184	0.00243323	0.00153898	Prdx6/Gcat/Fasn/Cpt2/Dbt/Acsm1/Cers2/Keg1	8
GO:0016811	MF	GO:0016811	hydrolase activity, acting on carbon-nitrogen (but not peptide) bonds, in linear amides	5/203	83/28407	0.00032778	0.0027276	0.00172516	Faah/Cat/Acy1/Nit2/Asah1	5
GO:0033764	MF	GO:0033764	steroid dehydrogenase activity, acting on the CH-OH group of donors, NAD or NADP as acceptor	4/203	47/28407	0.000355035	0.00290256	0.00183582	Rdh7/Hsd17b8/Hsd3b5/Hsd17b6	4
GO:0034185	MF	GO:0034185	apolipoprotein binding	3/203	20/28407	0.000374739	0.00301083	0.0019043	Plg/Hspd1/Lrp1	3
GO:0008392	MF	GO:0008392	arachidonic acid epoxygenase activity	4/203	48/28407	0.000385159	0.00304211	0.00192408	Cyp2j5/Cyp2a12/Cyp2c29/Cyp2c68	4
GO:0016209	MF	GO:0016209	antioxidant activity	5/203	89/28407	0.000452683	0.00351584	0.00222371	Prdx6/Gpx1/Cat/Gsr/Hp	5
GO:0008135	MF	GO:0008135	translation factor activity, RNA binding	5/203	90/28407	0.000476561	0.00358189	0.00226549	Eif6/Eif3a/Eif1/Eif3e/Eefsec	5
GO:0033293	MF	GO:0033293	monocarboxylic acid binding	5/203	90/28407	0.000476561	0.00358189	0.00226549	Dbt/Fabp5/Arhgdia/Pygl/Acox1	5
GO:0008391	MF	GO:0008391	arachidonic acid monooxygenase activity	4/203	51/28407	0.000486469	0.00359833	0.00227588	Cyp2j5/Cyp2a12/Cyp2c29/Cyp2c68	4
GO:0002020	MF	GO:0002020	protease binding	7/203	195/28407	0.000528135	0.00384548	0.0024322	Fn1/Plg/Mug1/Vcp/A2m/Cltc/Lrp1	7
GO:0016620	MF	GO:0016620	oxidoreductase activity, acting on the aldehyde or oxo group of donors, NAD or NADP as acceptor	4/203	56/28407	0.000695378	0.00498532	0.00315313	Gapdh/Akr1b1/Aldh5a1/Aldh7a1	4
GO:0008483	MF	GO:0008483	transaminase activity	3/203	25/28407	0.00073642	0.00519957	0.00328864	Got2/Agxt2/Etnppl	3
GO:0016702	MF	GO:0016702	oxidoreductase activity, acting on single donors with incorporation of molecular oxygen, incorporation of two atoms of oxygen	3/203	26/28407	0.000828111	0.00572322	0.00361983	Hgd/Hpd/Adi1	3
GO:0005178	MF	GO:0005178	integrin binding	6/203	153/28407	0.000835842	0.00572322	0.00361983	Ilk/Fn1/Tln1/Hmgb1/Itga1/Fermt2	6
GO:0016836	MF	GO:0016836	hydro-lyase activity	4/203	59/28407	0.000847429	0.00572322	0.00361983	Fasn/Aco1/Hacd3/Aco2	4
GO:0000287	MF	GO:0000287	magnesium ion binding	7/203	214/28407	0.000912906	0.00599808	0.00379368	Pdcd6/Tkt/Pklr/Gclc/Pgm1/Idh3a/Nudt12	7
GO:0016701	MF	GO:0016701	oxidoreductase activity, acting on single donors with incorporation of molecular oxygen	3/203	27/28407	0.000926742	0.00599808	0.00379368	Hgd/Hpd/Adi1	3
GO:0099186	MF	GO:0099186	structural constituent of postsynapse	3/203	27/28407	0.000926742	0.00599808	0.00379368	Actg1/Dbnl/Dlg1	3
GO:0003743	MF	GO:0003743	translation initiation factor activity	4/203	61/28407	0.000960943	0.00613424	0.0038798	Eif6/Eif3a/Eif1/Eif3e	4
GO:0005504	MF	GO:0005504	fatty acid binding	4/203	62/28407	0.00102153	0.00643287	0.00406867	Dbt/Fabp5/Arhgdia/Acox1	4
GO:0047617	MF	GO:0047617	acyl-CoA hydrolase activity	3/203	29/28407	0.00114562	0.00711811	0.00450208	Abcd3/Acot13/Acot12	3
GO:0020037	MF	GO:0020037	heme binding	6/203	164/28407	0.00119657	0.00733684	0.00464042	Cyp2j5/Cat/Cyp2a12/Cyp2c29/Cyp2d26/Cyp2c68	6
GO:0016289	MF	GO:0016289	CoA hydrolase activity	3/203	30/28407	0.00126625	0.00766325	0.00484687	Abcd3/Acot13/Acot12	3
GO:0052689	MF	GO:0052689	carboxylic ester hydrolase activity	6/203	167/28407	0.001313	0.00784434	0.00496141	Prdx6/Faah/Iars2/Ces3b/Acot12/Esd	6
GO:0016705	MF	GO:0016705	oxidoreductase activity, acting on paired donors, with incorporation or reduction of molecular oxygen	7/203	229/28407	0.00135031	0.0079651	0.00503778	Cyp2j5/Cyp2a12/Fmo5/Cyp2c29/Cyp2d26/Akr1d1/Cyp2c68	7
GO:0044325	MF	GO:0044325	transmembrane transporter binding	6/203	169/28407	0.0013953	0.00812765	0.0051406	Eif3e/Ywhaz/Ywhaq/Vdac1/Dlg1/Flna	6
GO:0046906	MF	GO:0046906	tetrapyrrole binding	6/203	173/28407	0.00157167	0.00904194	0.00571887	Cyp2j5/Cat/Cyp2a12/Cyp2c29/Cyp2d26/Cyp2c68	6
GO:0050839	MF	GO:0050839	cell adhesion molecule binding	8/203	306/28407	0.00168505	0.009576	0.00605665	Ilk/Fn1/Tln1/Ctnnd1/Hmgb1/Itga1/Fermt2/Fgb	8
GO:0016174	MF	GO:0016174	NAD(P)H oxidase H2O2-forming activity	2/203	10/28407	0.00220206	0.0117949	0.00746008	Fmo5/Aifm1	2
GO:0016742	MF	GO:0016742	hydroxymethyl-, formyl- and related transferase activity	2/203	10/28407	0.00220206	0.0117949	0.00746008	Shmt1/Shmt2	2
GO:0032050	MF	GO:0032050	clathrin heavy chain binding	2/203	10/28407	0.00220206	0.0117949	0.00746008	Picalm/Lrp1	2
GO:0047044	MF	GO:0047044	androstan-3-alpha,17-beta-diol dehydrogenase activity	2/203	10/28407	0.00220206	0.0117949	0.00746008	Rdh7/Hsd17b6	2
GO:1990948	MF	GO:1990948	ubiquitin ligase inhibitor activity	2/203	10/28407	0.00220206	0.0117949	0.00746008	Rpl5/Rpl11	2
GO:1990782	MF	GO:1990782	protein tyrosine kinase binding	5/203	128/28407	0.00230691	0.0122161	0.0077265	Vim/Eif3a/Ctnnd1/Ywhag/Dusp3	5
GO:0098918	MF	GO:0098918	structural constituent of synapse	3/203	37/28407	0.00233602	0.0122313	0.00773609	Actg1/Dbnl/Dlg1	3
GO:0005543	MF	GO:0005543	phospholipid binding	10/203	492/28407	0.00298701	0.0154661	0.00978202	Faah/Got2/Tln1/Hmgb1/Anxa4/Vdac1/Picalm/Bdh1/Cps1/Fermt2	10
GO:0008404	MF	GO:0008404	arachidonic acid 14,15-epoxygenase activity	2/203	12/28407	0.00319943	0.0160315	0.0101397	Cyp2j5/Cyp2c29	2
GO:0050815	MF	GO:0050815	phosphoserine residue binding	2/203	12/28407	0.00319943	0.0160315	0.0101397	Ywhag/Ywhaz	2
GO:1990405	MF	GO:1990405	protein antigen binding	2/203	12/28407	0.00319943	0.0160315	0.0101397	Plg/Ppp2r1a	2
GO:0000900	MF	GO:0000900	mRNA regulatory element binding translation repressor activity	2/203	13/28407	0.00376341	0.0178954	0.0113185	Shmt1/Shmt2	2
GO:0016832	MF	GO:0016832	aldehyde-lyase activity	2/203	13/28407	0.00376341	0.0178954	0.0113185	Shmt1/Shmt2	2
GO:0016840	MF	GO:0016840	carbon-nitrogen lyase activity	2/203	13/28407	0.00376341	0.0178954	0.0113185	Hal/Sds	2
GO:0017166	MF	GO:0017166	vinculin binding	2/203	13/28407	0.00376341	0.0178954	0.0113185	Tln1/Rtcb	2
GO:0030955	MF	GO:0030955	potassium ion binding	2/203	13/28407	0.00376341	0.0178954	0.0113185	Pklr/Cps1	2
GO:0048029	MF	GO:0048029	monosaccharide binding	4/203	92/28407	0.00433423	0.0201628	0.0127526	Man2b1/Tkt/Pklr/Pygl	4
GO:0016595	MF	GO:0016595	glutamate binding	2/203	14/28407	0.00437006	0.0201628	0.0127526	Gclc/Cps1	2
GO:0055105	MF	GO:0055105	ubiquitin-protein transferase inhibitor activity	2/203	14/28407	0.00437006	0.0201628	0.0127526	Rpl5/Rpl11	2
GO:0072341	MF	GO:0072341	modified amino acid binding	4/203	93/28407	0.00450413	0.0205777	0.013015	Fasn/Tln1/Hmgb1/Cps1	4
GO:0016879	MF	GO:0016879	ligase activity, forming carbon-nitrogen bonds	3/203	48/28407	0.0049095	0.0222119	0.0140487	Gclm/Gclc/Cps1	3
GO:0004467	MF	GO:0004467	long-chain fatty acid-CoA ligase activity	2/203	15/28407	0.00501875	0.0222737	0.0140877	Acsl1/Acsm1	2
GO:0050664	MF	GO:0050664	oxidoreductase activity, acting on NAD(P)H, oxygen as acceptor	2/203	15/28407	0.00501875	0.0222737	0.0140877	Fmo5/Aifm1	2
GO:0008238	MF	GO:0008238	exopeptidase activity	4/203	99/28407	0.00561836	0.0246327	0.0155797	Ctsa/Scrn3/Ctsz/Dnpep	4
GO:0005092	MF	GO:0005092	GDP-dissociation inhibitor activity	2/203	16/28407	0.00570885	0.0246327	0.0155797	Gdi2/Arhgdia	2
GO:0070403	MF	GO:0070403	NAD+ binding	2/203	16/28407	0.00570885	0.0246327	0.0155797	Glud1/Hadh	2
GO:0004303	MF	GO:0004303	estradiol 17-beta-dehydrogenase [NAD(P)] activity	2/203	17/28407	0.00643976	0.0275314	0.0174132	Hsd17b8/Hsd17b6	2
GO:0051087	MF	GO:0051087	protein-folding chaperone binding	5/203	164/28407	0.00660204	0.0279686	0.0176897	Plg/Hspa9/Hspd1/Ahsa1/Fgb	5
GO:0016709	MF	GO:0016709	oxidoreductase activity, acting on paired donors, with incorporation or reduction of molecular oxygen, NAD(P)H as one donor, and incorporation of one atom of oxygen	3/203	55/28407	0.0071802	0.0292196	0.0184809	Fmo5/Cyp2d26/Akr1d1	3
GO:0008137	MF	GO:0008137	NADH dehydrogenase (ubiquinone) activity	2/203	18/28407	0.00721084	0.0292196	0.0184809	Ndufs1/Ndufv1	2
GO:0034987	MF	GO:0034987	immunoglobulin receptor binding	2/203	18/28407	0.00721084	0.0292196	0.0184809	Ighg1/Flna	2
GO:0043295	MF	GO:0043295	glutathione binding	2/203	18/28407	0.00721084	0.0292196	0.0184809	Gstm1/Gsr	2
GO:0047023	MF	GO:0047023	androsterone dehydrogenase activity	2/203	18/28407	0.00721084	0.0292196	0.0184809	Rdh7/Hsd17b6	2
GO:0005324	MF	GO:0005324	long-chain fatty acid transporter activity	2/203	19/28407	0.0080215	0.0319489	0.0202071	Abcd3/Fabp5	2
GO:0050136	MF	GO:0050136	NADH dehydrogenase (quinone) activity	2/203	19/28407	0.0080215	0.0319489	0.0202071	Ndufs1/Ndufv1	2
GO:0019902	MF	GO:0019902	phosphatase binding	6/203	243/28407	0.00823289	0.0325129	0.0205639	Vim/Ctnnd1/Vcp/Itga1/Dlg1/Mvp	6
GO:0016208	MF	GO:0016208	AMP binding	2/203	20/28407	0.00887115	0.0341649	0.0216087	Cyb5r3/Pygl	2
GO:0106222	MF	GO:0106222	lncRNA binding	2/203	20/28407	0.00887115	0.0341649	0.0216087	Elavl1/Hnrnpu	2
GO:1990381	MF	GO:1990381	ubiquitin-specific protease binding	2/203	20/28407	0.00887115	0.0341649	0.0216087	Vcp/Cltc	2
GO:0004601	MF	GO:0004601	peroxidase activity	3/203	61/28407	0.00954762	0.0360934	0.0228285	Prdx6/Gpx1/Cat	3
GO:0140296	MF	GO:0140296	general transcription initiation factor binding	3/203	61/28407	0.00954762	0.0360934	0.0228285	Psmc1/Cand1/Hnrnpu	3
GO:0003954	MF	GO:0003954	NADH dehydrogenase activity	2/203	21/28407	0.00975917	0.0360934	0.0228285	Ndufs1/Ndufv1	2
GO:0004032	MF	GO:0004032	alditol:NADP+ 1-oxidoreductase activity	2/203	21/28407	0.00975917	0.0360934	0.0228285	Akr1b1/Akr1d1	2
GO:0015645	MF	GO:0015645	fatty acid ligase activity	2/203	21/28407	0.00975917	0.0360934	0.0228285	Acsl1/Acsm1	2
GO:0005080	MF	GO:0005080	protein kinase C binding	3/203	62/28407	0.00998115	0.0366238	0.0231639	Ywhag/Srsf2/Flna	3
GO:0043022	MF	GO:0043022	ribosome binding	4/203	118/28407	0.0103187	0.0374377	0.0236787	Eif6/Eif1/Ythdf3/Srp72	4
GO:0016684	MF	GO:0016684	oxidoreductase activity, acting on peroxide as acceptor	3/203	63/28407	0.010426	0.0374377	0.0236787	Prdx6/Gpx1/Cat	3
GO:0003730	MF	GO:0003730	mRNA 3'-UTR binding	4/203	119/28407	0.0106193	0.0374377	0.0236787	Rpl5/Elavl1/Lrpprc/Hnrnpu	4
GO:0003955	MF	GO:0003955	NAD(P)H dehydrogenase (quinone) activity	2/203	22/28407	0.010685	0.0374377	0.0236787	Ndufs1/Ndufv1	2
GO:0016408	MF	GO:0016408	C-acyltransferase activity	2/203	22/28407	0.010685	0.0374377	0.0236787	Gcat/Acsm1	2
GO:0016881	MF	GO:0016881	acid-amino acid ligase activity	2/203	22/28407	0.010685	0.0374377	0.0236787	Gclm/Gclc	2
GO:0003697	MF	GO:0003697	single-stranded DNA binding	4/203	124/28407	0.012207	0.0422682	0.0267339	Pcbp1/Hmgb1/Lrpprc/Hnrnpu	4
GO:0019903	MF	GO:0019903	protein phosphatase binding	5/203	191/28407	0.0122451	0.0422682	0.0267339	Vim/Ctnnd1/Vcp/Itga1/Mvp	5
GO:0061134	MF	GO:0061134	peptidase regulator activity	6/203	268/28407	0.0128938	0.0441801	0.0279431	Serpina3k/Fn1/Gapdh/Mug1/Vcp/A2m	6
GO:0016863	MF	GO:0016863	intramolecular oxidoreductase activity, transposing C=C bonds	2/203	25/28407	0.0136835	0.0455465	0.0288074	Ech1/Hsd3b5	2
GO:0016866	MF	GO:0016866	intramolecular transferase activity	2/203	25/28407	0.0136835	0.0455465	0.0288074	Pgm1/Pgam1	2
GO:0031420	MF	GO:0031420	alkali metal ion binding	2/203	25/28407	0.0136835	0.0455465	0.0288074	Pklr/Cps1	2
GO:0140311	MF	GO:0140311	protein sequestering activity	2/203	25/28407	0.0136835	0.0455465	0.0288074	Ywhag/Ywhaz	2
GO:0030276	MF	GO:0030276	clathrin binding	3/203	70/28407	0.0138599	0.0458064	0.0289718	Cltc/Picalm/Lrp1	3
GO:0017124	MF	GO:0017124	SH3 domain binding	4/203	130/28407	0.0143036	0.0469398	0.0296886	Ilk/Gpx1/Picalm/Sh3bgrl	4
GO:0004745	MF	GO:0004745	NAD-retinol dehydrogenase activity	2/203	26/28407	0.0147548	0.0477481	0.0301998	Rdh7/Hsd17b6	2
GO:0016405	MF	GO:0016405	CoA-ligase activity	2/203	26/28407	0.0147548	0.0477481	0.0301998	Acsl1/Acsm1	2
GO:0003724	MF	GO:0003724	RNA helicase activity	3/203	72/28407	0.0149451	0.0480306	0.0303785	Ddx3y/Ddx1/Upf1	3

## Sheet: InDESs KEGG
	category	subcategory	ID	Description	GeneRatio	BgRatio	pvalue	p.adjust	qvalue	geneID	Count
mmu04213	Organismal Systems	Aging	mmu04213	Longevity regulating pathway - multiple species - Mus musculus (house mouse)	1/160	61/9772	0.635843	0.926897	0.725869	Cat	1
mmu04211	Organismal Systems	Aging	mmu04211	Longevity regulating pathway - Mus musculus (house mouse)	1/160	90/9772	0.775226	0.96329	0.754369	Cat	1
mmu00260	Metabolism	Amino acid metabolism	mmu00260	Glycine, serine and threonine metabolism - Mus musculus (house mouse)	8/160	40/9772	2.13642e-07	9.3324e-06	7.30836e-06	Gcat/Shmt1/Agxt2/Sds/Cth/Shmt2/Aldh7a1/Pgam1	8
mmu00270	Metabolism	Amino acid metabolism	mmu00270	Cysteine and methionine metabolism - Mus musculus (house mouse)	9/160	55/9772	2.2542e-07	9.3324e-06	7.30836e-06	Gclm/Got2/Mdh1/Tst/Gclc/Agxt2/Sds/Cth/Adi1	9
mmu00250	Metabolism	Amino acid metabolism	mmu00250	Alanine, aspartate and glutamate metabolism - Mus musculus (house mouse)	6/160	39/9772	3.65994e-05	0.00094701	0.00074162	Got2/Glud1/Agxt2/Aldh5a1/Cps1/Nit2	6
mmu00280	Metabolism	Amino acid metabolism	mmu00280	Valine, leucine and isoleucine degradation - Mus musculus (house mouse)	6/160	57/9772	0.000319333	0.00575013	0.00450303	Dbt/Agxt2/Hadh/Pcca/Pccb/Aldh7a1	6
mmu00220	Metabolism	Amino acid metabolism	mmu00220	Arginine biosynthesis - Mus musculus (house mouse)	4/160	21/9772	0.000333341	0.00575013	0.00450303	Got2/Glud1/Cps1/Acy1	4
mmu00340	Metabolism	Amino acid metabolism	mmu00340	Histidine metabolism - Mus musculus (house mouse)	3/160	26/9772	0.00849581	0.051466	0.0403039	Hal/Amdhd1/Aldh7a1	3
mmu00350	Metabolism	Amino acid metabolism	mmu00350	Tyrosine metabolism - Mus musculus (house mouse)	3/160	40/9772	0.0273488	0.128664	0.100759	Hgd/Got2/Hpd	3
mmu00360	Metabolism	Amino acid metabolism	mmu00360	Phenylalanine metabolism - Mus musculus (house mouse)	2/160	21/9772	0.0456483	0.181715	0.142304	Got2/Hpd	2
mmu00380	Metabolism	Amino acid metabolism	mmu00380	Tryptophan metabolism - Mus musculus (house mouse)	3/160	52/9772	0.0531489	0.203738	0.15955	Cat/Hadh/Aldh7a1	3
mmu00330	Metabolism	Amino acid metabolism	mmu00330	Arginine and proline metabolism - Mus musculus (house mouse)	3/160	54/9772	0.0582783	0.215422	0.1687	Got2/Aldh7a1/Prodh	3
mmu00310	Metabolism	Amino acid metabolism	mmu00310	Lysine degradation - Mus musculus (house mouse)	3/160	64/9772	0.0871837	0.277647	0.21743	Hadh/Aass/Aldh7a1	3
mmu00630	Metabolism	Carbohydrate metabolism	mmu00630	Glyoxylate and dicarboxylate metabolism - Mus musculus (house mouse)	8/160	32/9772	3.26567e-08	2.25331e-06	1.76461e-06	Mdh1/Cat/Aco1/Shmt1/Pcca/Aco2/Pccb/Shmt2	8
mmu00020	Metabolism	Carbohydrate metabolism	mmu00020	Citrate cycle (TCA cycle) - Mus musculus (house mouse)	6/160	32/9772	1.1175e-05	0.00033046	0.000258789	Mdh1/Aco1/Acly/Aco2/Sdhb/Idh3a	6
mmu00650	Metabolism	Carbohydrate metabolism	mmu00650	Butanoate metabolism - Mus musculus (house mouse)	4/160	27/9772	0.000905532	0.0110262	0.0086348	Hadh/Bdh1/Aldh5a1/Acsm1	4
mmu00640	Metabolism	Carbohydrate metabolism	mmu00640	Propanoate metabolism - Mus musculus (house mouse)	4/160	31/9772	0.00154304	0.0148329	0.0116159	Dbt/Pcca/Pccb/Acox1	4
mmu00040	Metabolism	Carbohydrate metabolism	mmu00040	Pentose and glucuronate interconversions - Mus musculus (house mouse)	4/160	36/9772	0.00271125	0.0215858	0.0169042	Fggy/Akr1b1/Dcxr/Dhdh	4
mmu00010	Metabolism	Carbohydrate metabolism	mmu00010	Glycolysis / Gluconeogenesis - Mus musculus (house mouse)	5/160	67/9772	0.00471681	0.0336683	0.0263662	Gapdh/Pklr/Pgm1/Aldh7a1/Pgam1	5
mmu00620	Metabolism	Carbohydrate metabolism	mmu00620	Pyruvate metabolism - Mus musculus (house mouse)	4/160	44/9772	0.00564753	0.0377109	0.0295321	Mdh1/Pklr/Aldh7a1/Acot12	4
mmu00030	Metabolism	Carbohydrate metabolism	mmu00030	Pentose phosphate pathway - Mus musculus (house mouse)	3/160	34/9772	0.0177807	0.0926327	0.0725423	Tkt/Pgm1/Shpk	3
mmu00052	Metabolism	Carbohydrate metabolism	mmu00052	Galactose metabolism - Mus musculus (house mouse)	2/160	32/9772	0.0960633	0.296793	0.232423	Akr1b1/Pgm1	2
mmu00500	Metabolism	Carbohydrate metabolism	mmu00500	Starch and sucrose metabolism - Mus musculus (house mouse)	2/160	35/9772	0.111701	0.335103	0.262425	Pgm1/Pygl	2
mmu00520	Metabolism	Carbohydrate metabolism	mmu00520	Amino sugar and nucleotide sugar metabolism - Mus musculus (house mouse)	2/160	52/9772	0.209176	0.509405	0.398924	Pgm1/Cyb5r3	2
mmu00053	Metabolism	Carbohydrate metabolism	mmu00053	Ascorbate and aldarate metabolism - Mus musculus (house mouse)	1/160	31/9772	0.401044	0.744973	0.583401	Aldh7a1	1
mmu00051	Metabolism	Carbohydrate metabolism	mmu00051	Fructose and mannose metabolism - Mus musculus (house mouse)	1/160	36/9772	0.448655	0.800616	0.626977	Akr1b1	1
mmu04216	Cellular Processes	Cell growth and death	mmu04216	Ferroptosis - Mus musculus (house mouse)	4/160	41/9772	0.0043756	0.0323482	0.0253324	Gclm/Acsl1/Pcbp1/Gclc	4
mmu04210	Cellular Processes	Cell growth and death	mmu04210	Apoptosis - Mus musculus (house mouse)	5/160	135/9772	0.0706537	0.235892	0.184731	Sptan1/Actg1/Tuba1c/Ctsz/Aifm1	5
mmu04114	Cellular Processes	Cell growth and death	mmu04114	Oocyte meiosis - Mus musculus (house mouse)	4/160	123/9772	0.142748	0.397389	0.311202	Ywhag/Ywhaz/Ywhaq/Ppp2r1a	4
mmu04217	Cellular Processes	Cell growth and death	mmu04217	Necroptosis - Mus musculus (house mouse)	5/160	177/9772	0.164758	0.431104	0.337605	Glud1/Hmgb1/Vdac1/Pygl/Aifm1	5
mmu04110	Cellular Processes	Cell growth and death	mmu04110	Cell cycle - Mus musculus (house mouse)	4/160	157/9772	0.256047	0.561437	0.439671	Ywhag/Ywhaz/Ywhaq/Ppp2r1a	4
mmu04218	Cellular Processes	Cell growth and death	mmu04218	Cellular senescence - Mus musculus (house mouse)	1/160	182/9772	0.95183	0.990095	0.77536	Vdac1	1
mmu04810	Cellular Processes	Cell motility	mmu04810	Regulation of actin cytoskeleton - Mus musculus (house mouse)	5/160	232/9772	0.331032	0.671459	0.525831	Fn1/Actr2/Actg1/Itga1/Vcl	5
mmu04814	Cellular Processes	Cell motility	mmu04814	Motor proteins - Mus musculus (house mouse)	2/160	198/9772	0.839401	0.965312	0.755952	Actg1/Tuba1c	2
mmu04510	Cellular Processes	Cellular community - eukaryotes	mmu04510	Focal adhesion - Mus musculus (house mouse)	8/160	202/9772	0.0179	0.0926327	0.0725423	Ilk/Fn1/Tln1/Actg1/Itga1/Vcl/Flnb/Flna	8
mmu04520	Cellular Processes	Cellular community - eukaryotes	mmu04520	Adherens junction - Mus musculus (house mouse)	4/160	92/9772	0.0639872	0.224497	0.175808	Ctnnd1/Actg1/Csnk2a1/Vcl	4
mmu04530	Cellular Processes	Cellular community - eukaryotes	mmu04530	Tight junction - Mus musculus (house mouse)	5/160	169/9772	0.143981	0.397389	0.311202	Actr2/Actg1/Tuba1c/Ppp2r1a/Dlg1	5
mmu04540	Cellular Processes	Cellular community - eukaryotes	mmu04540	Gap junction - Mus musculus (house mouse)	1/160	86/9772	0.759737	0.96329	0.754369	Tuba1c	1
mmu03082	Genetic Information Processing	Chromosome	mmu03082	ATP-dependent chromatin remodeling - Mus musculus (house mouse)	1/160	136/9772	0.895752	0.981062	0.768287	Actg1	1
mmu04260	Organismal Systems	Circulatory system	mmu04260	Cardiac muscle contraction - Mus musculus (house mouse)	1/160	89/9772	0.771449	0.96329	0.754369	Uqcrc2	1
mmu04261	Organismal Systems	Circulatory system	mmu04261	Adrenergic signaling in cardiomyocytes - Mus musculus (house mouse)	1/160	156/9772	0.925443	0.988803	0.774349	Ppp2r1a	1
mmu04360	Organismal Systems	Development and regeneration	mmu04360	Axon guidance - Mus musculus (house mouse)	2/160	181/9772	0.800603	0.96329	0.754369	Dpysl2/Ilk	2
mmu04979	Organismal Systems	Digestive system	mmu04979	Cholesterol metabolism - Mus musculus (house mouse)	2/160	50/9772	0.197194	0.491798	0.385136	Vdac1/Lrp1	2
mmu04975	Organismal Systems	Digestive system	mmu04975	Fat digestion and absorption - Mus musculus (house mouse)	1/160	43/9772	0.509055	0.842879	0.660073	Got2	1
mmu04971	Organismal Systems	Digestive system	mmu04971	Gastric acid secretion - Mus musculus (house mouse)	1/160	75/9772	0.711458	0.96329	0.754369	Actg1	1
mmu03320	Organismal Systems	Endocrine system	mmu03320	PPAR signaling pathway - Mus musculus (house mouse)	5/160	89/9772	0.015236	0.0829958	0.0649955	Ilk/Acsl1/Cpt2/Fabp5/Acox1	5
mmu04918	Organismal Systems	Endocrine system	mmu04918	Thyroid hormone synthesis - Mus musculus (house mouse)	3/160	74/9772	0.120939	0.357635	0.28007	Ttr/Gpx1/Gsr	3
mmu04913	Organismal Systems	Endocrine system	mmu04913	Ovarian steroidogenesis - Mus musculus (house mouse)	2/160	64/9772	0.282028	0.601854	0.471322	Cyp2j5/Hsd3b5	2
mmu04910	Organismal Systems	Endocrine system	mmu04910	Insulin signaling pathway - Mus musculus (house mouse)	3/160	140/9772	0.403077	0.744973	0.583401	Fasn/Pklr/Pygl	3
mmu04614	Organismal Systems	Endocrine system	mmu04614	Renin-angiotensin system - Mus musculus (house mouse)	1/160	37/9772	0.457715	0.806182	0.631335	Ctsa	1
mmu04922	Organismal Systems	Endocrine system	mmu04922	Glucagon signaling pathway - Mus musculus (house mouse)	2/160	104/9772	0.510581	0.842879	0.660073	Pgam1/Pygl	2
mmu04920	Organismal Systems	Endocrine system	mmu04920	Adipocytokine signaling pathway - Mus musculus (house mouse)	1/160	72/9772	0.696694	0.96329	0.754369	Acsl1	1
mmu04927	Organismal Systems	Endocrine system	mmu04927	Cortisol synthesis and secretion - Mus musculus (house mouse)	1/160	72/9772	0.696694	0.96329	0.754369	Hsd3b5	1
mmu04925	Organismal Systems	Endocrine system	mmu04925	Aldosterone synthesis and secretion - Mus musculus (house mouse)	1/160	103/9772	0.81903	0.96329	0.754369	Hsd3b5	1
mmu04919	Organismal Systems	Endocrine system	mmu04919	Thyroid hormone signaling pathway - Mus musculus (house mouse)	1/160	120/9772	0.863758	0.974269	0.762967	Actg1	1
mmu04921	Organismal Systems	Endocrine system	mmu04921	Oxytocin signaling pathway - Mus musculus (house mouse)	1/160	153/9772	0.921595	0.988803	0.774349	Actg1	1
mmu00910	Metabolism	Energy metabolism	mmu00910	Nitrogen metabolism - Mus musculus (house mouse)	2/160	17/9772	0.0308436	0.14188	0.111109	Glud1/Cps1	2
mmu00920	Metabolism	Energy metabolism	mmu00920	Sulfur metabolism - Mus musculus (house mouse)	1/160	11/9772	0.166141	0.431104	0.337605	Tst	1
mmu00190	Metabolism	Energy metabolism	mmu00190	Oxidative phosphorylation - Mus musculus (house mouse)	4/160	141/9772	0.200177	0.493294	0.386307	Ndufs1/Ndufv1/Sdhb/Uqcrc2	4
mmu04714	Organismal Systems	Environmental adaptation	mmu04714	Thermogenesis - Mus musculus (house mouse)	7/160	238/9772	0.0959143	0.296793	0.232423	Acsl1/Cpt2/Actg1/Ndufs1/Ndufv1/Sdhb/Uqcrc2	7
mmu04964	Organismal Systems	Excretory system	mmu04964	Proximal tubule bicarbonate reclamation - Mus musculus (house mouse)	2/160	22/9772	0.0496853	0.194054	0.151967	Mdh1/Glud1	2
mmu04962	Organismal Systems	Excretory system	mmu04962	Vasopressin-regulated water reabsorption - Mus musculus (house mouse)	1/160	44/9772	0.517129	0.842879	0.660073	Arhgdia	1
mmu04961	Organismal Systems	Excretory system	mmu04961	Endocrine and other factor-regulated calcium reabsorption - Mus musculus (house mouse)	1/160	61/9772	0.635843	0.926897	0.725869	Cltc	1
mmu03050	Genetic Information Processing	Folding, sorting and degradation	mmu03050	Proteasome - Mus musculus (house mouse)	6/160	47/9772	0.000108119	0.00223806	0.00175266	Psma3/Psmd3/Psmc1/Psmc6/Psma4/Psmb2	6
mmu04141	Genetic Information Processing	Folding, sorting and degradation	mmu04141	Protein processing in endoplasmic reticulum - Mus musculus (house mouse)	4/160	175/9772	0.322058	0.66666	0.522073	Sec23a/Vcp/Rrbp1/Hyou1	4
mmu03018	Genetic Information Processing	Folding, sorting and degradation	mmu03018	RNA degradation - Mus musculus (house mouse)	2/160	83/9772	0.395473	0.744973	0.583401	Hspa9/Hspd1	2
mmu03060	Genetic Information Processing	Folding, sorting and degradation	mmu03060	Protein export - Mus musculus (house mouse)	1/160	42/9772	0.500847	0.842879	0.660073	Srp72	1
mmu04120	Genetic Information Processing	Folding, sorting and degradation	mmu04120	Ubiquitin mediated proteolysis - Mus musculus (house mouse)	1/160	154/9772	0.922899	0.988803	0.774349	Prpf19	1
mmu01200	Metabolism	Global and overview maps	mmu01200	Carbon metabolism - Mus musculus (house mouse)	20/160	122/9772	5.84465e-15	1.20984e-12	9.47449e-13	Got2/Mdh1/Gapdh/Cat/Glud1/Aco1/Tkt/Shmt1/Pklr/Cps1/Sds/Pcca/Aco2/Pccb/Sdhb/Shmt2/Idh3a/Pgam1/Acox1/Esd	20
mmu01230	Metabolism	Global and overview maps	mmu01230	Biosynthesis of amino acids - Mus musculus (house mouse)	14/160	79/9772	2.78754e-11	2.88511e-09	2.25938e-09	Got2/Gapdh/Aco1/Tkt/Shmt1/Pklr/Cps1/Sds/Cth/Acy1/Aco2/Shmt2/Idh3a/Pgam1	14
mmu01212	Metabolism	Global and overview maps	mmu01212	Fatty acid metabolism - Mus musculus (house mouse)	7/160	62/9772	6.3887e-05	0.0014694	0.00115071	Fasn/Acsl1/Hsd17b8/Cpt2/Hadh/Hacd3/Acox1	7
mmu01240	Metabolism	Global and overview maps	mmu01240	Biosynthesis of cofactors - Mus musculus (house mouse)	7/160	152/9772	0.0123774	0.0692467	0.0542283	Gclm/Hpd/Shmt1/Gclc/Spr/Shmt2/Hsd17b6	7
mmu01250	Metabolism	Global and overview maps	mmu01250	Biosynthesis of nucleotide sugars - Mus musculus (house mouse)	1/160	38/9772	0.466628	0.811698	0.635654	Pgm1	1
mmu00511	Metabolism	Glycan biosynthesis and metabolism	mmu00511	Other glycan degradation - Mus musculus (house mouse)	1/160	18/9772	0.257268	0.561437	0.439671	Man2b1	1
mmu04610	Organismal Systems	Immune system	mmu04610	Complement and coagulation cascades - Mus musculus (house mouse)	4/160	94/9772	0.0681448	0.2351	0.184111	Cfb/Plg/A2m/Fgb	4
mmu04670	Organismal Systems	Immune system	mmu04670	Leukocyte transendothelial migration - Mus musculus (house mouse)	3/160	119/9772	0.309127	0.646357	0.506174	Ctnnd1/Actg1/Vcl	3
mmu04611	Organismal Systems	Immune system	mmu04611	Platelet activation - Mus musculus (house mouse)	3/160	125/9772	0.3361	0.671459	0.525831	Tln1/Actg1/Fgb	3
mmu04613	Organismal Systems	Immune system	mmu04613	Neutrophil extracellular trap formation - Mus musculus (house mouse)	4/160	209/9772	0.448171	0.800616	0.626977	Hmgb1/Actg1/Vdac1/Fgb	4
mmu04672	Organismal Systems	Immune system	mmu04672	Intestinal immune network for IgA production - Mus musculus (house mouse)	1/160	43/9772	0.509055	0.842879	0.660073	Pigr	1
mmu04660	Organismal Systems	Immune system	mmu04660	T cell receptor signaling pathway - Mus musculus (house mouse)	2/160	122/9772	0.597245	0.922609	0.722511	Ppp2r1a/Dlg1	2
mmu04623	Organismal Systems	Immune system	mmu04623	Cytosolic DNA-sensing pathway - Mus musculus (house mouse)	1/160	82/9772	0.743189	0.96329	0.754369	Pcbp1	1
mmu04612	Organismal Systems	Immune system	mmu04612	Antigen processing and presentation - Mus musculus (house mouse)	1/160	87/9772	0.763706	0.96329	0.754369	Lgmn	1
mmu04657	Organismal Systems	Immune system	mmu04657	IL-17 signaling pathway - Mus musculus (house mouse)	1/160	93/9772	0.786187	0.96329	0.754369	Elavl1	1
mmu04640	Organismal Systems	Immune system	mmu04640	Hematopoietic cell lineage - Mus musculus (house mouse)	1/160	94/9772	0.789722	0.96329	0.754369	Itga1	1
mmu04666	Organismal Systems	Immune system	mmu04666	Fc gamma R-mediated phagocytosis - Mus musculus (house mouse)	1/160	94/9772	0.789722	0.96329	0.754369	Actr2	1
mmu04621	Organismal Systems	Immune system	mmu04621	NOD-like receptor signaling pathway - Mus musculus (house mouse)	1/160	216/9772	0.972841	0.997093	0.78084	Vdac1	1
mmu00140	Metabolism	Lipid metabolism	mmu00140	Steroid hormone biosynthesis - Mus musculus (house mouse)	7/160	99/9772	0.00116715	0.0131645	0.0103094	Hsd17b8/Hsd3b5/Cyp2c29/Cyp2d26/Akr1d1/Hsd17b6/Cyp2c68	7
mmu00071	Metabolism	Lipid metabolism	mmu00071	Fatty acid degradation - Mus musculus (house mouse)	5/160	52/9772	0.00154438	0.0148329	0.0116159	Acsl1/Cpt2/Hadh/Aldh7a1/Acox1	5
mmu00061	Metabolism	Lipid metabolism	mmu00061	Fatty acid biosynthesis - Mus musculus (house mouse)	3/160	19/9772	0.00344262	0.0263934	0.0206691	Fasn/Acsl1/Hsd17b8	3
mmu00590	Metabolism	Lipid metabolism	mmu00590	Arachidonic acid metabolism - Mus musculus (house mouse)	4/160	89/9772	0.0580104	0.215422	0.1687	Cyp2j5/Cbr1/Cyp2c29/Cyp2c68	4
mmu00591	Metabolism	Lipid metabolism	mmu00591	Linoleic acid metabolism - Mus musculus (house mouse)	3/160	55/9772	0.0609277	0.217449	0.170288	Cyp2j5/Cyp2c29/Cyp2c68	3
mmu00062	Metabolism	Lipid metabolism	mmu00062	Fatty acid elongation - Mus musculus (house mouse)	2/160	29/9772	0.0811327	0.262414	0.205501	Hadh/Hacd3	2
mmu01040	Metabolism	Lipid metabolism	mmu01040	Biosynthesis of unsaturated fatty acids - Mus musculus (house mouse)	2/160	34/9772	0.106416	0.323944	0.253686	Hacd3/Acox1	2
mmu00600	Metabolism	Lipid metabolism	mmu00600	Sphingolipid metabolism - Mus musculus (house mouse)	2/160	55/9772	0.22728	0.539495	0.422488	Cers2/Asah1	2
mmu00120	Metabolism	Lipid metabolism	mmu00120	Primary bile acid biosynthesis - Mus musculus (house mouse)	1/160	18/9772	0.257268	0.561437	0.439671	Akr1d1	1
mmu00561	Metabolism	Lipid metabolism	mmu00561	Glycerolipid metabolism - Mus musculus (house mouse)	2/160	63/9772	0.275939	0.594994	0.46595	Akr1b1/Aldh7a1	2
mmu00592	Metabolism	Lipid metabolism	mmu00592	alpha-Linolenic acid metabolism - Mus musculus (house mouse)	1/160	25/9772	0.338492	0.671459	0.525831	Acox1	1
mmu00564	Metabolism	Lipid metabolism	mmu00564	Glycerophospholipid metabolism - Mus musculus (house mouse)	1/160	98/9772	0.803288	0.96329	0.754369	Etnppl	1
mmu02010	Environmental Information Processing	Membrane transport	mmu02010	ABC transporters - Mus musculus (house mouse)	1/160	52/9772	0.577145	0.898263	0.703446	Abcd3	1
mmu00790	Metabolism	Metabolism of cofactors and vitamins	mmu00790	Folate biosynthesis - Mus musculus (house mouse)	3/160	26/9772	0.00849581	0.051466	0.0403039	Akr1b1/Cbr1/Spr	3
mmu00830	Metabolism	Metabolism of cofactors and vitamins	mmu00830	Retinol metabolism - Mus musculus (house mouse)	5/160	102/9772	0.025857	0.125974	0.0986526	Rdh7/Cyp2a12/Cyp2c29/Hsd17b6/Cyp2c68	5
mmu00670	Metabolism	Metabolism of cofactors and vitamins	mmu00670	One carbon pool by folate - Mus musculus (house mouse)	2/160	19/9772	0.0379663	0.160388	0.125603	Shmt1/Shmt2	2
mmu00785	Metabolism	Metabolism of cofactors and vitamins	mmu00785	Lipoic acid metabolism - Mus musculus (house mouse)	2/160	19/9772	0.0379663	0.160388	0.125603	Dbt/Acsm1	2
mmu00770	Metabolism	Metabolism of cofactors and vitamins	mmu00770	Pantothenate and CoA biosynthesis - Mus musculus (house mouse)	2/160	21/9772	0.0456483	0.181715	0.142304	Dpyd/Dpys	2
mmu00130	Metabolism	Metabolism of cofactors and vitamins	mmu00130	Ubiquinone and other terpenoid-quinone biosynthesis - Mus musculus (house mouse)	1/160	11/9772	0.166141	0.431104	0.337605	Hpd	1
mmu00760	Metabolism	Metabolism of cofactors and vitamins	mmu00760	Nicotinate and nicotinamide metabolism - Mus musculus (house mouse)	1/160	43/9772	0.509055	0.842879	0.660073	Nudt12	1
mmu00480	Metabolism	Metabolism of other amino acids	mmu00480	Glutathione metabolism - Mus musculus (house mouse)	6/160	73/9772	0.00120834	0.0131645	0.0103094	Prdx6/Gclm/Gstm1/Gpx1/Gsr/Gclc	6
mmu00410	Metabolism	Metabolism of other amino acids	mmu00410	beta-Alanine metabolism - Mus musculus (house mouse)	4/160	32/9772	0.00174124	0.0148329	0.0116159	Dpyd/Aldh7a1/Dpys/Acox1	4
mmu00450	Metabolism	Metabolism of other amino acids	mmu00450	Selenocompound metabolism - Mus musculus (house mouse)	1/160	17/9772	0.244883	0.557041	0.436228	Cth	1
mmu00430	Metabolism	Metabolism of other amino acids	mmu00430	Taurine and hypotaurine metabolism - Mus musculus (house mouse)	1/160	22/9772	0.304823	0.64386	0.504218	Fmo5	1
mmu04726	Organismal Systems	Nervous system	mmu04726	Serotonergic synapse - Mus musculus (house mouse)	4/160	136/9772	0.18355	0.463352	0.362859	Cyp2j5/Cyp2c29/Cyp2d26/Cyp2c68	4
mmu04723	Organismal Systems	Nervous system	mmu04723	Retrograde endocannabinoid signaling - Mus musculus (house mouse)	3/160	153/9772	0.459563	0.806182	0.631335	Faah/Ndufs1/Ndufv1	3
mmu04730	Organismal Systems	Nervous system	mmu04730	Long-term depression - Mus musculus (house mouse)	1/160	60/9772	0.629743	0.926897	0.725869	Ppp2r1a	1
mmu04721	Organismal Systems	Nervous system	mmu04721	Synaptic vesicle cycle - Mus musculus (house mouse)	1/160	77/9772	0.720902	0.96329	0.754369	Cltc	1
mmu04722	Organismal Systems	Nervous system	mmu04722	Neurotrophin signaling pathway - Mus musculus (house mouse)	1/160	121/9772	0.866017	0.974269	0.762967	Arhgdia	1
mmu04728	Organismal Systems	Nervous system	mmu04728	Dopaminergic synapse - Mus musculus (house mouse)	1/160	136/9772	0.895752	0.981062	0.768287	Ppp2r1a	1
mmu00240	Metabolism	Nucleotide metabolism	mmu00240	Pyrimidine metabolism - Mus musculus (house mouse)	2/160	56/9772	0.233341	0.542714	0.425008	Dpyd/Dpys	2
mmu00230	Metabolism	Nucleotide metabolism	mmu00230	Purine metabolism - Mus musculus (house mouse)	1/160	134/9772	0.892203	0.981062	0.768287	Pgm1	1
mmu03410	Genetic Information Processing	Replication and repair	mmu03410	Base excision repair - Mus musculus (house mouse)	1/160	47/9772	0.540567	0.866123	0.678276	Hmgb1	1
mmu04750	Organismal Systems	Sensory system	mmu04750	Inflammatory mediator regulation of TRP channels - Mus musculus (house mouse)	3/160	130/9772	0.358549	0.696511	0.54545	Cyp2j5/Cyp2c29/Cyp2c68	3
mmu04390	Environmental Information Processing	Signal transduction	mmu04390	Hippo signaling pathway - Mus musculus (house mouse)	6/160	158/9772	0.0452317	0.181715	0.142304	Ywhag/Ywhaz/Actg1/Ywhaq/Ppp2r1a/Dlg1	6
mmu04152	Environmental Information Processing	Signal transduction	mmu04152	AMPK signaling pathway - Mus musculus (house mouse)	4/160	127/9772	0.154893	0.42188	0.330382	Fasn/Elavl1/Ppp2r1a/Rab14	4
mmu04071	Environmental Information Processing	Signal transduction	mmu04071	Sphingolipid signaling pathway - Mus musculus (house mouse)	3/160	126/9772	0.340595	0.671459	0.525831	Ppp2r1a/Cers2/Asah1	3
mmu04151	Environmental Information Processing	Signal transduction	mmu04151	PI3K-Akt signaling pathway - Mus musculus (house mouse)	6/160	367/9772	0.560182	0.878467	0.687943	Fn1/Ywhag/Ywhaz/Ywhaq/Itga1/Ppp2r1a	6
mmu04015	Environmental Information Processing	Signal transduction	mmu04015	Rap1 signaling pathway - Mus musculus (house mouse)	3/160	214/9772	0.685223	0.96329	0.754369	Tln1/Ctnnd1/Actg1	3
mmu04064	Environmental Information Processing	Signal transduction	mmu04064	NF-kappa B signaling pathway - Mus musculus (house mouse)	1/160	107/9772	0.830716	0.965312	0.755952	Csnk2a1	1
mmu04350	Environmental Information Processing	Signal transduction	mmu04350	TGF-beta signaling pathway - Mus musculus (house mouse)	1/160	110/9772	0.838986	0.965312	0.755952	Ppp2r1a	1
mmu04066	Environmental Information Processing	Signal transduction	mmu04066	HIF-1 signaling pathway - Mus musculus (house mouse)	1/160	116/9772	0.85434	0.974269	0.762967	Gapdh	1
mmu04068	Environmental Information Processing	Signal transduction	mmu04068	FoxO signaling pathway - Mus musculus (house mouse)	1/160	133/9772	0.890383	0.981062	0.768287	Cat	1
mmu04022	Environmental Information Processing	Signal transduction	mmu04022	cGMP-PKG signaling pathway - Mus musculus (house mouse)	1/160	172/9772	0.943009	0.988803	0.774349	Vdac1	1
mmu04310	Environmental Information Processing	Signal transduction	mmu04310	Wnt signaling pathway - Mus musculus (house mouse)	1/160	175/9772	0.945812	0.988803	0.774349	Csnk2a1	1
mmu04010	Environmental Information Processing	Signal transduction	mmu04010	MAPK signaling pathway - Mus musculus (house mouse)	2/160	299/9772	0.959213	0.992786	0.777467	Flna/Dusp3	2
mmu04024	Environmental Information Processing	Signal transduction	mmu04024	cAMP signaling pathway - Mus musculus (house mouse)	1/160	224/9772	0.976274	0.997093	0.78084	Acox1	1
mmu04020	Environmental Information Processing	Signal transduction	mmu04020	Calcium signaling pathway - Mus musculus (house mouse)	1/160	254/9772	0.985721	0.99961	0.782812	Vdac1	1
mmu04512	Environmental Information Processing	Signaling molecules and interaction	mmu04512	ECM-receptor interaction - Mus musculus (house mouse)	2/160	89/9772	0.429727	0.780295	0.611062	Fn1/Itga1	2
mmu04080	Environmental Information Processing	Signaling molecules and interaction	mmu04080	Neuroactive ligand-receptor interaction - Mus musculus (house mouse)	1/160	390/9772	0.9986	0.99961	0.782812	Plg	1
mmu03040	Genetic Information Processing	Transcription	mmu03040	Spliceosome - Mus musculus (house mouse)	4/160	260/9772	0.62004	0.926897	0.725869	Pcbp1/Srsf2/Hnrnpu/Prpf19	4
mmu03010	Genetic Information Processing	Translation	mmu03010	Ribosome - Mus musculus (house mouse)	10/160	265/9772	0.0117308	0.0674518	0.0528227	Rpl18/Rpl5/Rpl37a/Rps15a/Rps4x/Rpl23a/Rpl30/Rplp2/Rpl35/Rpl11	10
mmu03015	Genetic Information Processing	Translation	mmu03015	mRNA surveillance pathway - Mus musculus (house mouse)	2/160	104/9772	0.510581	0.842879	0.660073	Ppp2r1a/Upf1	2
mmu03008	Genetic Information Processing	Translation	mmu03008	Ribosome biogenesis in eukaryotes - Mus musculus (house mouse)	2/160	125/9772	0.610528	0.926897	0.725869	Eif6/Csnk2a1	2
mmu00970	Genetic Information Processing	Translation	mmu00970	Aminoacyl-tRNA biosynthesis - Mus musculus (house mouse)	1/160	66/9772	0.664876	0.955759	0.748471	Iars2	1
mmu03013	Genetic Information Processing	Translation	mmu03013	Nucleocytoplasmic transport - Mus musculus (house mouse)	1/160	118/9772	0.859127	0.974269	0.762967	Upf1	1
mmu04146	Cellular Processes	Transport and catabolism	mmu04146	Peroxisome - Mus musculus (house mouse)	7/160	87/9772	0.000539441	0.00697902	0.00546539	Pex5/Ech1/Cat/Acsl1/Abcd3/Nudt12/Acox1	7
mmu04142	Cellular Processes	Transport and catabolism	mmu04142	Lysosome - Mus musculus (house mouse)	6/160	135/9772	0.0233987	0.118135	0.0925133	Man2b1/Lgmn/Ctsa/Cltc/Ctsz/Asah1	6
mmu04137	Cellular Processes	Transport and catabolism	mmu04137	Mitophagy - animal - Mus musculus (house mouse)	3/160	101/9772	0.229351	0.539495	0.422488	Phb2/Vcp/Csnk2a1	3
mmu04145	Cellular Processes	Transport and catabolism	mmu04145	Phagosome - Mus musculus (house mouse)	2/160	183/9772	0.805562	0.96329	0.754369	Actg1/Tuba1c	2
mmu04140	Cellular Processes	Transport and catabolism	mmu04140	Autophagy - animal - Mus musculus (house mouse)	1/160	167/9772	0.938015	0.988803	0.774349	Hmgb1	1
mmu04144	Cellular Processes	Transport and catabolism	mmu04144	Endocytosis - Mus musculus (house mouse)	2/160	270/9772	0.938788	0.988803	0.774349	Actr2/Cltc	2
mmu00983	Metabolism	Xenobiotics biodegradation and metabolism	mmu00983	Drug metabolism - other enzymes - Mus musculus (house mouse)	4/160	95/9772	0.070275	0.235892	0.184731	Tpmt/Gstm1/Dpyd/Dpys	4
mmu00980	Metabolism	Xenobiotics biodegradation and metabolism	mmu00980	Metabolism of xenobiotics by cytochrome P450 - Mus musculus (house mouse)	3/160	76/9772	0.128196	0.368565	0.288629	Gstm1/Cbr1/Dhdh	3
mmu00982	Metabolism	Xenobiotics biodegradation and metabolism	mmu00982	Drug metabolism - cytochrome P450 - Mus musculus (house mouse)	2/160	72/9772	0.330475	0.671459	0.525831	Gstm1/Fmo5	2
