# Supplementary material for: Signatures of proteomics and glycoproteomics revealed liraglutide ameliorates MASLD by regulating specific metabolic homeostasis in mice
Source: J Pharm Anal. 2025 Mar 19;15(11):101273. doi: 10.1016/j.jpha.2025.101273 (PMC12688686; doi:10.1016/j.jpha.2025.101273)
Supplement: Multimedia component 6 [file mmc6.xlsx]

## Sheet: PPI result
Gene name	AverageShortestPathLength	BetweennessCentrality	ClosenessCentrality	ClusteringCoefficient	Degree	Eccentricity	enrichmentPassthrough	enrichmentTermsIntegers	enrichmentTermsNames	IsSingleNode	name	NeighborhoodConnectivity	NumberOfDirectedEdges	NumberOfUndirectedEdges	PartnerOfMultiEdgedNodePairs	Radiality	selected	SelfLoops	Stress	TopologicalCoefficient	type
Pecr	4.79592	0	0.208511	0	1	8	circoschart: firstarc=1.0 arcwidth=0.4 attributelist="enrichmentTermsIntegers" showlabels="false" colorlist="#a6cee3,#1f78b4,#ffffff,#ffffff,#ffffff,#ffffff,#ffffff,#ffffff"	1|1|1|1|1|1|1|1	Metabolic pathways|Peroxisome	FALSE	Pecr	6	0	1	0	0.789116	FALSE	0	0	0	DEP
Ndufb4	4.93878	0	0.202479	1	4	8		0|0|0|0|0|0|0|0		FALSE	Ndufb4	4.5	0	4	0	0.781179	FALSE	0	0	0.75	DEP
Uqcrq	4.93878	0	0.202479	1	4	8	circoschart: firstarc=1.0 arcwidth=0.4 attributelist="enrichmentTermsIntegers" showlabels="false" colorlist="#a6cee3,#ffffff,#b2df8a,#33a02c,#ffffff,#ffffff,#ffffff,#ffffff"	1|1|1|1|1|1|1|1	Metabolic pathways||Carbon metabolism|Valine, leucine and isoleucine degradation	FALSE	Uqcrq	4.5	0	4	0	0.781179	FALSE	0	0	0.75	DEP
Uqcrh	4.93878	0	0.202479	1	4	8		0|0|0|0|0|0|0|0		FALSE	Uqcrh	4.5	0	4	0	0.781179	FALSE	0	0	0.75	DEP
Ndufa11	4.93878	0	0.202479	1	4	8	circoschart: firstarc=1.0 arcwidth=0.4 attributelist="enrichmentTermsIntegers" showlabels="false" colorlist="#a6cee3,#ffffff,#ffffff,#ffffff,#ffffff,#ffffff,#ffffff,#ffffff"	1|1|1|1|1|1|1|1	Metabolic pathways	FALSE	Ndufa11	4.5	0	4	0	0.781179	FALSE	0	0	0.75	DEP
Mccc1	4.20408	0	0.237864	1	2	7	circoschart: firstarc=1.0 arcwidth=0.4 attributelist="enrichmentTermsIntegers" showlabels="false" colorlist="#a6cee3,#ffffff,#ffffff,#ffffff,#ffffff,#ffffff,#ffffff,#ff7f00"	1|1|1|1|1|1|1|1	Metabolic pathways|||||||Cysteine and methionine metabolism	FALSE	Mccc1	10	0	2	0	0.821995	FALSE	0	0	1	DEP
Prdx6	4.18367	0	0.239024	1	2	6	circoschart: firstarc=1.0 arcwidth=0.4 attributelist="enrichmentTermsIntegers" showlabels="false" colorlist="#a6cee3,#ffffff,#b2df8a,#ffffff,#ffffff,#ffffff,#fdbf6f,#ffffff"	1|1|1|1|1|1|1|1	Metabolic pathways||Carbon metabolism||||Biosynthesis of amino acids	FALSE	Prdx6	4.5	0	2	0	0.823129	FALSE	0	0	0.75	InDES
Gstm1	3.65306	0.0110544	0.273743	0.666667	3	5	circoschart: firstarc=1.0 arcwidth=0.4 attributelist="enrichmentTermsIntegers" showlabels="false" colorlist="#ffffff,#1f78b4,#ffffff,#ffffff,#ffffff,#ffffff,#ffffff,#ffffff"	1|1|1|1|1|1|1|1	|Peroxisome	FALSE	Gstm1	4.33333	0	3	0	0.852608	FALSE	0	76	0.619048	InDES
Gpx1	3.22449	0.0497449	0.310127	0.4	6	5	circoschart: firstarc=1.0 arcwidth=0.4 attributelist="enrichmentTermsIntegers" showlabels="false" colorlist="#a6cee3,#ffffff,#b2df8a,#ffffff,#ffffff,#ffffff,#fdbf6f,#ff7f00"	1|1|1|1|1|1|1|1	Metabolic pathways||Carbon metabolism||||Biosynthesis of amino acids|Cysteine and methionine metabolism	FALSE	Gpx1	3.83333	0	6	0	0.876417	FALSE	0	326	0.425926	InDES
Prdx1	3.81633	0	0.262032	1	2	6	circoschart: firstarc=1.0 arcwidth=0.4 attributelist="enrichmentTermsIntegers" showlabels="false" colorlist="#ffffff,#1f78b4,#ffffff,#ffffff,#ffffff,#ffffff,#ffffff,#ffffff"	1|1|1|1|1|1|1|1	|Peroxisome	FALSE	Prdx1	6	0	2	0	0.843537	FALSE	0	0	0.75	DEP
Gcat	5.26531	0	0.189922	1	2	8	circoschart: firstarc=1.0 arcwidth=0.4 attributelist="enrichmentTermsIntegers" showlabels="false" colorlist="#a6cee3,#ffffff,#ffffff,#ffffff,#ffffff,#ffffff,#ffffff,#ffffff"	1|1|1|1|1|1|1|1	Metabolic pathways	FALSE	Gcat	4	0	2	0	0.763039	FALSE	0	0	1	InDES
Fabp5	4.2449	0	0.235577	0	1	7		0|0|0|0|0|0|0|0		FALSE	Fabp5	9	0	1	0	0.819728	FALSE	0	0	0	InDES
Fabp1	4.2449	0	0.235577	0	1	7	circoschart: firstarc=1.0 arcwidth=0.4 attributelist="enrichmentTermsIntegers" showlabels="false" colorlist="#ffffff,#1f78b4,#ffffff,#ffffff,#ffffff,#ffffff,#ffffff,#ffffff"	1|1|1|1|1|1|1|1	|Peroxisome	FALSE	Fabp1	9	0	1	0	0.819728	FALSE	0	0	0	DEP
Gsr	2.7551	0.518707	0.362963	0.4	5	4	circoschart: firstarc=1.0 arcwidth=0.4 attributelist="enrichmentTermsIntegers" showlabels="false" colorlist="#a6cee3,#ffffff,#b2df8a,#ffffff,#ffffff,#ffffff,#fdbf6f,#ff7f00"	1|1|1|1|1|1|1|1	Metabolic pathways||Carbon metabolism||||Biosynthesis of amino acids|Cysteine and methionine metabolism	FALSE	Gsr	6	0	5	0	0.902494	FALSE	0	3636	0.341176	InDES
Ugt2b1	4.81633	0	0.207627	1	2	8	circoschart: firstarc=1.0 arcwidth=0.4 attributelist="enrichmentTermsIntegers" showlabels="false" colorlist="#a6cee3,#ffffff,#b2df8a,#33a02c,#fb9a99,#ffffff,#ffffff,#ffffff"	1|1|1|1|1|1|1|1	Metabolic pathways||Carbon metabolism|Valine, leucine and isoleucine degradation|Glyoxylate and dicarboxylate metabolism	FALSE	Ugt2b1	4	0	2	0	0.787982	FALSE	0	0	0.8	DEP
Sds	4.32653	0	0.231132	1	3	7	circoschart: firstarc=1.0 arcwidth=0.4 attributelist="enrichmentTermsIntegers" showlabels="false" colorlist="#a6cee3,#1f78b4,#b2df8a,#ffffff,#ffffff,#e31a1c,#ffffff,#ffffff"	1|1|1|1|1|1|1|1	Metabolic pathways|Peroxisome|Carbon metabolism|||Fatty acid degradation	FALSE	Sds	5	0	3	0	0.815193	FALSE	0	0	0.625	InDES
Tst	4.14286	0	0.241379	1	2	7	circoschart: firstarc=1.0 arcwidth=0.4 attributelist="enrichmentTermsIntegers" showlabels="false" colorlist="#a6cee3,#1f78b4,#ffffff,#ffffff,#ffffff,#e31a1c,#ffffff,#ffffff"	1|1|1|1|1|1|1|1	Metabolic pathways|Peroxisome||||Fatty acid degradation	FALSE	Tst	8	0	2	0	0.825397	FALSE	0	0	0.666667	InDES
Gclc	2.89796	0.248724	0.34507	0.466667	6	5	circoschart: firstarc=1.0 arcwidth=0.4 attributelist="enrichmentTermsIntegers" showlabels="false" colorlist="#a6cee3,#ffffff,#ffffff,#33a02c,#ffffff,#e31a1c,#ffffff,#ffffff"	1|1|1|1|1|1|1|1	Metabolic pathways|||Valine, leucine and isoleucine degradation||Fatty acid degradation	FALSE	Gclc	5.66667	0	6	0	0.894558	FALSE	0	1798	0.314815	InDES
Gclm	2.91837	0.221939	0.342657	0.6	5	5	circoschart: firstarc=1.0 arcwidth=0.4 attributelist="enrichmentTermsIntegers" showlabels="false" colorlist="#a6cee3,#ffffff,#ffffff,#ffffff,#ffffff,#ffffff,#ffffff,#ffffff"	1|1|1|1|1|1|1|1	Metabolic pathways	FALSE	Gclm	6.6	0	5	0	0.893424	FALSE	0	1680	0.366667	InDES
Shmt2	4.30612	0.019983	0.232227	0.666667	4	7	circoschart: firstarc=1.0 arcwidth=0.4 attributelist="enrichmentTermsIntegers" showlabels="false" colorlist="#a6cee3,#1f78b4,#ffffff,#ffffff,#ffffff,#ffffff,#ffffff,#ffffff"	1|1|1|1|1|1|1|1	Metabolic pathways|Peroxisome	FALSE	Shmt2	4	0	4	0	0.816327	FALSE	0	204	0.5	InDES
Shmt1	4.30612	0.019983	0.232227	0.666667	4	7	circoschart: firstarc=1.0 arcwidth=0.4 attributelist="enrichmentTermsIntegers" showlabels="false" colorlist="#ffffff,#1f78b4,#ffffff,#ffffff,#ffffff,#ffffff,#ffffff,#ffffff"	1|1|1|1|1|1|1|1	|Peroxisome	FALSE	Shmt1	4	0	4	0	0.816327	FALSE	0	204	0.5	InDES
Cth	3.40816	0.166667	0.293413	0.333333	7	6	circoschart: firstarc=1.0 arcwidth=0.4 attributelist="enrichmentTermsIntegers" showlabels="false" colorlist="#a6cee3,#ffffff,#b2df8a,#ffffff,#fb9a99,#ffffff,#fdbf6f,#ffffff"	1|1|1|1|1|1|1|1	Metabolic pathways||Carbon metabolism||Glyoxylate and dicarboxylate metabolism||Biosynthesis of amino acids	FALSE	Cth	4.71429	0	7	0	0.866213	FALSE	0	1174	0.294643	InDES
Col6a3	1.66667	0	0.6	0	1	2	circoschart: firstarc=1.0 arcwidth=0.4 attributelist="enrichmentTermsIntegers" showlabels="false" colorlist="#a6cee3,#ffffff,#ffffff,#33a02c,#ffffff,#ffffff,#ffffff,#ffffff"	1|1|1|1|1|1|1|1	Metabolic pathways|||Valine, leucine and isoleucine degradation	FALSE	Col6a3	3	0	1	0	0.777778	FALSE	0	0	0	DEP
Hspg2	1.33333	0	0.75	1	2	2	circoschart: firstarc=1.0 arcwidth=0.4 attributelist="enrichmentTermsIntegers" showlabels="false" colorlist="#a6cee3,#ffffff,#ffffff,#ffffff,#ffffff,#ffffff,#ffffff,#ffffff"	1|1|1|1|1|1|1|1	Metabolic pathways	FALSE	Hspg2	2.5	0	2	0	0.888889	FALSE	0	0	0.833333	DEP
Lamc1	1.33333	0	0.75	1	2	2	circoschart: firstarc=1.0 arcwidth=0.4 attributelist="enrichmentTermsIntegers" showlabels="false" colorlist="#a6cee3,#ffffff,#b2df8a,#ffffff,#fb9a99,#ffffff,#fdbf6f,#ffffff"	1|1|1|1|1|1|1|1	Metabolic pathways||Carbon metabolism||Glyoxylate and dicarboxylate metabolism||Biosynthesis of amino acids	FALSE	Lamc1	2.5	0	2	0	0.888889	FALSE	0	0	0.833333	DEP
Col4a2	1	0.666667	1	0.333333	3	1	circoschart: firstarc=1.0 arcwidth=0.4 attributelist="enrichmentTermsIntegers" showlabels="false" colorlist="#a6cee3,#ffffff,#ffffff,#ffffff,#ffffff,#ffffff,#ffffff,#ffffff"	1|1|1|1|1|1|1|1	Metabolic pathways	FALSE	Col4a2	1.66667	0	3	0	1	FALSE	0	4	0.666667	DEP
Cat	4.77551	0	0.209402	0	1	8	circoschart: firstarc=1.0 arcwidth=0.4 attributelist="enrichmentTermsIntegers" showlabels="false" colorlist="#ffffff,#1f78b4,#ffffff,#ffffff,#ffffff,#ffffff,#ffffff,#ffffff"	1|1|1|1|1|1|1|1	|Peroxisome	FALSE	Cat	7	0	1	0	0.790249	FALSE	0	0	0	InDES
Cyp4a14	4.12245	0.0151644	0.242574	0.5	4	7	circoschart: firstarc=1.0 arcwidth=0.4 attributelist="enrichmentTermsIntegers" showlabels="false" colorlist="#a6cee3,#ffffff,#ffffff,#ffffff,#ffffff,#e31a1c,#ffffff,#ffffff"	1|1|1|1|1|1|1|1	Metabolic pathways|||||Fatty acid degradation	FALSE	Cyp4a14	6.25	0	4	0	0.826531	FALSE	0	234	0.568182	DEP
Aldh3a2	3.22449	0.0449503	0.310127	0.688889	10	6	circoschart: firstarc=1.0 arcwidth=0.4 attributelist="enrichmentTermsIntegers" showlabels="false" colorlist="#a6cee3,#ffffff,#ffffff,#33a02c,#ffffff,#e31a1c,#ffffff,#ffffff"	1|1|1|1|1|1|1|1	Metabolic pathways|||Valine, leucine and isoleucine degradation||Fatty acid degradation	FALSE	Aldh3a2	9.2	0	10	0	0.876417	FALSE	0	496	0.418182	DEP
Aldh7a1	3.2449	0.0242587	0.308176	0.805556	9	6	circoschart: firstarc=1.0 arcwidth=0.4 attributelist="enrichmentTermsIntegers" showlabels="false" colorlist="#a6cee3,#ffffff,#ffffff,#33a02c,#ffffff,#e31a1c,#ffffff,#ffffff"	1|1|1|1|1|1|1|1	Metabolic pathways|||Valine, leucine and isoleucine degradation||Fatty acid degradation	FALSE	Aldh7a1	9.88889	0	9	0	0.875283	FALSE	0	266	0.449495	InDES
Crat	3.97959	0	0.251282	0	1	7	circoschart: firstarc=1.0 arcwidth=0.4 attributelist="enrichmentTermsIntegers" showlabels="false" colorlist="#a6cee3,#ffffff,#ffffff,#ffffff,#ffffff,#ffffff,#ffffff,#ffffff"	1|1|1|1|1|1|1|1	Metabolic pathways	FALSE	Crat	18	0	1	0	0.834467	FALSE	0	0	0	DEP
Cyp4a10	3.87755	0.0284384	0.257895	0.5	4	7	circoschart: firstarc=1.0 arcwidth=0.4 attributelist="enrichmentTermsIntegers" showlabels="false" colorlist="#a6cee3,#ffffff,#ffffff,#ffffff,#ffffff,#ffffff,#ffffff,#ff7f00"	1|1|1|1|1|1|1|1	Metabolic pathways|||||||Cysteine and methionine metabolism	FALSE	Cyp4a10	8.5	0	4	0	0.840136	FALSE	0	282	0.425	DEP
Acsl1	3.97959	0	0.251282	0	1	7	circoschart: firstarc=1.0 arcwidth=0.4 attributelist="enrichmentTermsIntegers" showlabels="false" colorlist="#a6cee3,#1f78b4,#b2df8a,#ffffff,#fb9a99,#ffffff,#ffffff,#ffffff"	1|1|1|1|1|1|1|1	Metabolic pathways|Peroxisome|Carbon metabolism||Glyoxylate and dicarboxylate metabolism	FALSE	Acsl1	18	0	1	0	0.834467	FALSE	0	0	0	InDES
Pex11a	3.93878	0	0.253886	1	2	7	circoschart: firstarc=1.0 arcwidth=0.4 attributelist="enrichmentTermsIntegers" showlabels="false" colorlist="#a6cee3,#ffffff,#b2df8a,#ffffff,#fb9a99,#ffffff,#fdbf6f,#ffffff"	1|1|1|1|1|1|1|1	Metabolic pathways||Carbon metabolism||Glyoxylate and dicarboxylate metabolism||Biosynthesis of amino acids	FALSE	Pex11a	12	0	2	0	0.836735	FALSE	0	0	0.631579	DEP
Hibadh	3.28571	0	0.304348	1	8	6	circoschart: firstarc=1.0 arcwidth=0.4 attributelist="enrichmentTermsIntegers" showlabels="false" colorlist="#a6cee3,#ffffff,#ffffff,#ffffff,#ffffff,#ffffff,#fdbf6f,#ff7f00"	1|1|1|1|1|1|1|1	Metabolic pathways||||||Biosynthesis of amino acids|Cysteine and methionine metabolism	FALSE	Hibadh	10.75	0	8	0	0.873016	FALSE	0	0	0.511905	DEP
Got2	3.26531	0.38733	0.30625	0.166667	9	6	circoschart: firstarc=1.0 arcwidth=0.4 attributelist="enrichmentTermsIntegers" showlabels="false" colorlist="#a6cee3,#ffffff,#ffffff,#ffffff,#ffffff,#ffffff,#ffffff,#ffffff"	1|1|1|1|1|1|1|1	Metabolic pathways	FALSE	Got2	3.88889	0	9	0	0.87415	FALSE	0	2290	0.192982	InDES
Mdh1	4.18367	0	0.239024	1	2	7		0|0|0|0|0|0|0|0		FALSE	Mdh1	7	0	2	0	0.823129	FALSE	0	0	0.636364	InDES
Pfkm	5.02041	0	0.199187	0	1	8		0|0|0|0|0|0|0|0		FALSE	Pfkm	5	0	1	0	0.776644	FALSE	0	0	0	DEP
Ndufs2	4.02041	0.153061	0.248731	0.466667	6	7	circoschart: firstarc=1.0 arcwidth=0.4 attributelist="enrichmentTermsIntegers" showlabels="false" colorlist="#a6cee3,#ffffff,#b2df8a,#ffffff,#fb9a99,#ffffff,#fdbf6f,#ffffff"	1|1|1|1|1|1|1|1	Metabolic pathways||Carbon metabolism||Glyoxylate and dicarboxylate metabolism||Biosynthesis of amino acids	FALSE	Ndufs2	5	0	6	0	0.8322	FALSE	0	816	0.333333	DEP
Aco2	4.04082	0.0829082	0.247475	0.2	5	7		0|0|0|0|0|0|0|0		FALSE	Aco2	3.8	0	5	0	0.831066	FALSE	0	424	0.261538	InDES
Aco1	5.02041	0	0.199187	0	1	8	circoschart: firstarc=1.0 arcwidth=0.4 attributelist="enrichmentTermsIntegers" showlabels="false" colorlist="#a6cee3,#ffffff,#ffffff,#33a02c,#ffffff,#e31a1c,#ffffff,#ffffff"	1|1|1|1|1|1|1|1	Metabolic pathways|||Valine, leucine and isoleucine degradation||Fatty acid degradation	FALSE	Aco1	5	0	1	0	0.776644	FALSE	0	0	0	InDES
Acnat1	4.77551	0	0.209402	0	1	8	circoschart: firstarc=1.0 arcwidth=0.4 attributelist="enrichmentTermsIntegers" showlabels="false" colorlist="#a6cee3,#ffffff,#b2df8a,#ffffff,#fb9a99,#ffffff,#ffffff,#ff7f00"	1|1|1|1|1|1|1|1	Metabolic pathways||Carbon metabolism||Glyoxylate and dicarboxylate metabolism|||Cysteine and methionine metabolism	FALSE	Acnat1	7	0	1	0	0.790249	FALSE	0	0	0	DEP
Aldh6a1	3.26531	0.000555992	0.30625	0.916667	9	6	circoschart: firstarc=1.0 arcwidth=0.4 attributelist="enrichmentTermsIntegers" showlabels="false" colorlist="#a6cee3,#ffffff,#ffffff,#ffffff,#ffffff,#ffffff,#ffffff,#ff7f00"	1|1|1|1|1|1|1|1	Metabolic pathways|||||||Cysteine and methionine metabolism	FALSE	Aldh6a1	10.4444	0	9	0	0.87415	FALSE	0	10	0.497354	DEP
Pcca	3.2449	0.020539	0.308176	0.755556	10	6	circoschart: firstarc=1.0 arcwidth=0.4 attributelist="enrichmentTermsIntegers" showlabels="false" colorlist="#ffffff,#1f78b4,#ffffff,#ffffff,#ffffff,#ffffff,#ffffff,#ffffff"	1|1|1|1|1|1|1|1	|Peroxisome	FALSE	Pcca	9.5	0	10	0	0.875283	FALSE	0	174	0.452381	InDES
Ech1	3.83673	0.00226757	0.260638	0.7	5	7	circoschart: firstarc=1.0 arcwidth=0.4 attributelist="enrichmentTermsIntegers" showlabels="false" colorlist="#ffffff,#ffffff,#ffffff,#ffffff,#ffffff,#e31a1c,#ffffff,#ffffff"	1|1|1|1|1|1|1|1	|||||Fatty acid degradation	FALSE	Ech1	8.8	0	5	0	0.842404	FALSE	0	14	0.419048	InDES
Pccb	3.2449	0.020539	0.308176	0.755556	10	6	circoschart: firstarc=1.0 arcwidth=0.4 attributelist="enrichmentTermsIntegers" showlabels="false" colorlist="#a6cee3,#ffffff,#ffffff,#ffffff,#ffffff,#ffffff,#ffffff,#ffffff"	1|1|1|1|1|1|1|1	Metabolic pathways	FALSE	Pccb	9.5	0	10	0	0.875283	FALSE	0	174	0.452381	InDES
Cpt2	3.91837	0.000283447	0.255208	0.833333	4	7	circoschart: firstarc=1.0 arcwidth=0.4 attributelist="enrichmentTermsIntegers" showlabels="false" colorlist="#a6cee3,#ffffff,#ffffff,#33a02c,#ffffff,#ffffff,#ffffff,#ffffff"	1|1|1|1|1|1|1|1	Metabolic pathways|||Valine, leucine and isoleucine degradation	FALSE	Cpt2	10.5	0	4	0	0.837868	FALSE	0	2	0.583333	InDES
Hadh	3.2449	0.010675	0.308176	0.777778	10	6	circoschart: firstarc=1.0 arcwidth=0.4 attributelist="enrichmentTermsIntegers" showlabels="false" colorlist="#a6cee3,#ffffff,#ffffff,#ffffff,#ffffff,#ffffff,#ffffff,#ffffff"	1|1|1|1|1|1|1|1	Metabolic pathways	FALSE	Hadh	9.7	0	10	0	0.875283	FALSE	0	130	0.461905	InDES
Dbt	2.7551	0.51076	0.362963	0.733333	10	5	circoschart: firstarc=1.0 arcwidth=0.4 attributelist="enrichmentTermsIntegers" showlabels="false" colorlist="#a6cee3,#ffffff,#b2df8a,#33a02c,#fb9a99,#ffffff,#ffffff,#ffffff"	1|1|1|1|1|1|1|1	Metabolic pathways||Carbon metabolism|Valine, leucine and isoleucine degradation|Glyoxylate and dicarboxylate metabolism	FALSE	Dbt	9.8	0	10	0	0.902494	FALSE	0	3538	0.404167	InDES
Acaa2	3.2449	0.0619331	0.308176	0.583333	9	6	circoschart: firstarc=1.0 arcwidth=0.4 attributelist="enrichmentTermsIntegers" showlabels="false" colorlist="#a6cee3,#ffffff,#ffffff,#ffffff,#ffffff,#ffffff,#ffffff,#ffffff"	1|1|1|1|1|1|1|1	Metabolic pathways	FALSE	Acaa2	9.22222	0	9	0	0.875283	FALSE	0	564	0.419192	DEP
Pex5	3.81633	0.0432256	0.262032	0.4	6	7		0|0|0|0|0|0|0|0		FALSE	Pex5	6	0	6	0	0.843537	FALSE	0	168	0.291667	InDES
Acox1	3	0.322277	0.333333	0.294118	18	6	circoschart: firstarc=1.0 arcwidth=0.4 attributelist="enrichmentTermsIntegers" showlabels="false" colorlist="#ffffff,#1f78b4,#ffffff,#ffffff,#ffffff,#ffffff,#ffffff,#ffffff"	1|1|1|1|1|1|1|1	|Peroxisome	FALSE	Acox1	6.55556	0	18	0	0.888889	FALSE	0	1728	0.280193	InDES
Scp2	3.79592	0.0820578	0.263441	0.333333	7	7	circoschart: firstarc=1.0 arcwidth=0.4 attributelist="enrichmentTermsIntegers" showlabels="false" colorlist="#a6cee3,#ffffff,#ffffff,#33a02c,#ffffff,#ffffff,#ffffff,#ffffff"	1|1|1|1|1|1|1|1	Metabolic pathways|||Valine, leucine and isoleucine degradation	FALSE	Scp2	6.14286	0	7	0	0.844671	FALSE	0	542	0.308271	DEP
Abcd3	3.87755	0	0.257895	1	3	7	circoschart: firstarc=1.0 arcwidth=0.4 attributelist="enrichmentTermsIntegers" showlabels="false" colorlist="#a6cee3,#ffffff,#ffffff,#ffffff,#ffffff,#e31a1c,#ffffff,#ffffff"	1|1|1|1|1|1|1|1	Metabolic pathways|||||Fatty acid degradation	FALSE	Abcd3	10.3333	0	3	0	0.840136	FALSE	0	0	0.492063	InDES
