# Supplementary material for: Signatures of proteomics and glycoproteomics revealed liraglutide ameliorates MASLD by regulating specific metabolic homeostasis in mice
Source: J Pharm Anal. 2025 Mar 19;15(11):101273. doi: 10.1016/j.jpha.2025.101273 (PMC12688686; doi:10.1016/j.jpha.2025.101273)
Supplement: Multimedia component 7 [file mmc7.xlsx]

## Sheet: DEPs in GTs
Identified proteins	Differentially expressed proteins (DEPs) (HFDL vs HFD)	Glycosyltransferases(GTs)（Database）	Identified proteins | GTs	GTs（Database）|DEPs
A0A0G2JDV3	A2ADY9	Q8CBX1	P54751	Q64435 (Ugt1a6)
A0JNU3	A2AKK5	Q9QYJ1	Q09200	Q8JZZ0 (Ugt3a2)
A1L317	A2ATU0	Q6GTI0	Q3UP75
A2A432	E9Q3C1	Q8CAM7	Q62452
A2A5R2	O09158	Q09324	Q63886
A2A8L1	O35490	Q8BUJ1	Q8BWQ1
A2A8L5	O35678	P70428	Q64435
A2A8Z1	O35728	Q5F2L2	Q8JZZ0
A2A974	O35945	Q64435
A2AAJ9	O54774	Q62452
A2ABU4	O55022	Q9R0A4
A2ADA5	O70251	Q63886
A2ADY9	O88544	Q8CIC9
A2AFS3	O88569	P27808
A2AGT5	O88587	Q544F0
A2AI05	O88833	Q921V5
A2AJL3	P01631	Q10470
A2AKK5	P01872	Q8BRY7
A2AKQ0	P02301	Q8JZZ0
A2ALW5	P02468	Q9EPL0
A2AMM0	P03958	Q3UP75
A2AN08	P03987	O08832
A2APY7	P04919	Q8BGQ4
A2AQP0	P04939	P59270
A2AR02	P05784	P56558
A2AS89	P08122	Q91WH6
A2ASQ1	P08752	Q11204
A2ASS6	P09103	Q8BSE9
A2AT37	P11499	Q8BSA0
A2ATU0	P11679	P97327
A2AUC9	P11714	O09160
A2AVZ9	P12710	Q11127
A2AWA9	P13707	Q544B8
A2BDX3	P14115	Q91Z92
A2BH40	P14869	Q9Z222
A3KGB4	P15116	Q3TVJ9
A3KMP2	P15508	Q9QY11
A6H584	P17225	Q9JMK0
A6H611	P17563	Q09200
A6H630	P20029	Q3UN35
A6H8H2	P23506	Q9JL30
A6X919	P25688	Q544T4
A6X935	P27641	P54751
A7MCT6	P29341	Q9DBB6
A9JSM3	P32020	Q9CZ48
B1AR13	P35550	P97325
B1AUE5	P35700	P70126
B1AY13	P35979	Q8BJW0
B1AZI6	P37804	Q8JZQ3
B2RQC6	P40630	Q8BWQ1
B2RQE8	P47740
B2RUR8	P47857
B2RX12	P47934
B2RXS4	P47955
B2RY56	P50462
B5X0G2	P51855
B7ZMP1	P51859
B9EJ86	P56395
C0HKD8	P58710
C0HKG5	P59017
D3YXK2	P62715
D3YZP9	P62754
D3Z1U7	P62852
D3Z6Q9	P70266
E0CYR6	P70302
E9PV24	P70665
E9PVA8	P84096
E9PW74	P84099
E9PWZ3	P85094
E9PYK3	P97351
E9PZJ8	P97478
E9PZQ0	P99028
E9Q0S6	Q01768
E9Q137	Q05793
E9Q394	Q3TCH7
E9Q3C1	Q3THE2
E9Q3E1	Q3THK7
E9Q3L2	Q3UGR5
E9Q414	Q3UMR5
E9Q4N7	Q4PZA2
E9Q4Z2	Q60865
E9Q555	Q61176
E9Q557	Q61990
E9Q5C9	Q63836
E9Q5K4	Q63918
E9Q634	Q64435
E9Q735	Q64459
E9Q7G0	Q6PDI5
E9Q7M2	Q6Q899
E9Q912	Q6ZWX6
E9Q9K5	Q7TPV4
E9QA62	Q8BKZ9
E9QAM5	Q8BLF1
E9QAT4	Q8BP40
F6ZDS4	Q8BSY0
F8VPK0	Q8BVA5
F8VPU2	Q8BWT1
G3X8U3	Q8BXA1
G3X982	Q8C165
G3X9K3	Q8CG76
G5E829	Q8CJG0
G5E861	Q8JZQ9
G5E870	Q8JZZ0
G5E8K5	Q8R1Q8
G5E8V9	Q8R1S0
O08528	Q8VCI0
O08529	Q8VCT3
O08532	Q8VE37
O08539	Q8VI36
O08547	Q91VS7
O08553	Q91WD5
O08573	Q922B1
O08579	Q922Q8
O08582	Q923T9
O08583	Q99JI4
O08585	Q99KN9
O08600	Q99L13
O08601	Q99L43
O08609	Q99LD4
O08638	Q99LI8
O08663	Q99MR8
O08677	Q99MZ7
O08692	Q9CPR4
O08705	Q9CQ60
O08709	Q9CQ69
O08715	Q9CQC7
O08734	Q9CR41
O08738	Q9CRB9
O08749	Q9CXR1
O08756	Q9CZX8
O08759	Q9D024
O08788	Q9D7G0
O08795	Q9D7N9
O08807	Q9D8B4
O08808	Q9D8E6
O08810	Q9DB29
O08911	Q9DBN5
O08914	Q9DBT9
O08915	Q9DCV4
O08917	Q9DCZ4
O08966	Q9EPQ7
O08997	Q9EQ20
O09005	Q9JIF7
O09012	Q9JK81
O09043	Q9JKX3
O09044	Q9JMH6
O09061	Q9QXK3
O09106	Q9R069
O09110	Q9WV68
O09111	Q9Z1T1
O09117	Q9Z211
O09131	Q9Z2D6
O09158	D3YZZ5
O09159	E9PWQ3
O09161	E9Q6R7
O09164	Q3UED7
O09165	Q7TNL9
O09167	Q8C6B0
O09172	Q8K5C8
O09173	Q8R084
O09174	Q9JHF5
O35075
O35083
O35114
O35127
O35129
O35166
O35206
O35215
O35218
O35226
O35250
O35286
O35295
O35309
O35316
O35326
O35343
O35344
O35350
O35367
O35372
O35381
O35382
O35385
O35386
O35387
O35405
O35423
O35445
O35448
O35453
O35459
O35465
O35469
O35488
O35490
O35516
O35551
O35566
O35593
O35604
O35609
O35615
O35623
O35632
O35639
O35643
O35657
O35658
O35660
O35678
O35682
O35683
O35685
O35691
O35711
O35728
O35737
O35744
O35841
O35855
O35857
O35864
O35887
O35892
O35900
O35943
O35945
O35949
O35955
O35963
O35969
O35972
O35988
O54692
O54724
O54734
O54749
O54754
O54774
O54782
O54825
O54833
O54865
O54879
O54901
O54909
O54916
O54931
O54941
O54946
O54950
O54962
O54984
O54988
O55003
O55013
O55022
O55023
O55026
O55028
O55029
O55042
O55060
O55101
O55102
O55103
O55111
O55125
O55126
O55128
O55131
O55135
O55137
O55142
O55143
O55186
O55201
O55222
O55229
O55234
O55239
O55242
O70131
O70133
O70152
O70172
O70194
O70200
O70209
O70250
O70251
O70252
O70274
O70303
O70305
O70309
O70310
O70311
O70318
O70325
O70362
O70370
O70373
O70378
O70400
O70404
O70423
O70435
O70439
O70451
O70475
O70492
O70493
O70503
O70548
O70566
O70570
O70571
O70572
O70578
O70579
O70585
O70589
O70591
O70622
O76013
O77727
O88271
O88291
O88322
O88342
O88343
O88346
O88351
O88384
O88428
O88441
O88447
O88451
O88455
O88456
O88487
O88492
O88522
O88531
O88532
O88533
O88543
O88544
O88545
O88551
O88569
O88587
O88597
O88630
O88653
O88668
O88685
O88696
O88697
O88712
O88735
O88736
O88738
O88746
O88783
O88792
O88824
O88833
O88844
O88851
O88874
O88876
O88907
O88908
O88947
O88952
O88958
O88962
O88967
O88983
O88986
O88990
O89013
O89016
O89017
O89020
O89023
O89051
O89053
O89079
O89086
O89104
O89106
O89110
O89112
O89114
P00158
P00167
P00186
P00329
P00366
P00375
P00397
P00405
P00416
P00441
P00493
P00687
P00688
P00761
P00848
P00920
P01027
P01029
P01112
P01592
P01630
P01631
P01633
P01637
P01639
P01642
P01644
P01660
P01662
P01723
P01750
P01786
P01819
P01831
P01837
P01843
P01844
P01867
P01869
P01872
P01887
P01897
P01898
P01901
P01910
P01942
P02089
P02104
P02144
P02301
P02463
P02468
P02469
P02663
P02768
P02769
P02787
P03888
P03893
P03899
P03903
P03911
P03921
P03930
P03953
P03958
P03976
P03987
P04040
P04104
P04117
P04186
P04247
P04264
P04370
P04627
P04919
P04939
P04945
P05063
P05064
P05132
P05201
P05202
P05213
P05784
P05977
P06151
P06330
P06467
P06537
P06683
P06684
P06728
P06732
P06745
P06797
P06801
P06802
P06909
P07091
P07146
P07309
P07310
P07339
P07356
P07724
P07759
P07901
P08003
P08030
P08032
P08071
P08101
P08113
P08122
P08207
P08226
P08228
P08249
P08263
P08551
P08553
P08607
P08752
P08758
P08775
P08905
P09055
P09103
P09242
P09405
P09411
P09528
P09542
P09671
P09803
P09813
P09925
P0C0A3
P0C0S6
P0C5K1
P0C605
P0C8K7
P0DN34
P0DN89
P0DOV1
P0DOV2
P0DP26
P10076
P10107
P10126
P10493
P10518
P10599
P10605
P10630
P10637
P10639
P10648
P10649
P10711
P10833
P10852
P10853
P10922
P11031
P11087
P11103
P11152
P11276
P11352
P11404
P11438
P11499
P11531
P11588
P11589
P11609
P11679
P11680
P11688
P11714
P11725
P11798
P11835
P11859
P11862
P11881
P11928
P11930
P11983
P12242
P12246
P12265
P12367
P12382
P12710
P12787
P12790
P12815
P12970
P13020
P13412
P13439
P13516
P13541
P13542
P13597
P13634
P13645
P13707
P14069
P14094
P14106
P14115
P14131
P14142
P14148
P14152
P14206
P14211
P14231
P14246
P14429
P14576
P14602
P14685
P14733
P14824
P14847
P14869
P14901
P15105
P15116
P15208
P15327
P15331
P15379
P15392
P15508
P15532
P15535
P15626
P15864
P16015
P16045
P16110
P16125
P16254
P16294
P16301
P16330
P16331
P16332
P16406
P16460
P16546
P16627
P16675
P16858
P17047
P17095
P17182
P17183
P17225
P17426
P17427
P17439
P17563
P17665
P17710
P17717
P17742
P17751
P17879
P17918
P18052
P18242
P18528
P18531
P18572
P18581
P18653
P18760
P18826
P18828
P19001
P19096
P19123
P19157
P19221
P19246
P19253
P19258
P19324
P19536
P19639
P19783
P19973
P20029
P20060
P20108
P20152
P20801
P20852
P20918
P21107
P21126
P21271
P21278
P21279
P21300
P21440
P21447
P21460
P21550
P21614
P21619
P21844
P21845
P21958
P21981
P22315
P22437
P22599
P22892
P22907
P23116
P23198
P23249
P23475
P23492
P23506
P23589
P23591
P23780
P23927
P23950
P23953
P24270
P24369
P24452
P24456
P24472
P24527
P24547
P24549
P24638
P24668
P24721
P24788
P25444
P25446
P25688
P25911
P25976
P26039
P26040
P26041
P26043
P26150
P26231
P26262
P26350
P26369
P26443
P26450
P26516
P26638
P26645
P26883
P27005
P27046
P27048
P27546
P27573
P27601
P27612
P27641
P27659
P27661
P27773
P28063
P28076
P28230
P28271
P28352
P28474
P28481
P28571
P28650
P28651
P28653
P28654
P28656
P28658
P28659
P28660
P28661
P28665
P28666
P28667
P28700
P28798
P28843
P29341
P29351
P29387
P29391
P29416
P29595
P29699
P29758
P29788
P30115
P30204
P30275
P30416
P30681
P30999
P31001
P31230
P31428
P31532
P31649
P31651
P31725
P31786
P31809
P31938
P31996
P32020
P32067
P32233
P32261
P32507
P32848
P32883
P32921
P33267
P33587
P33622
P34022
P34884
P34914
P34927
P34928
P35123
P35235
P35276
P35278
P35279
P35282
P35283
P35292
P35293
P35330
P35385
P35441
P35486
P35492
P35505
P35527
P35550
P35564
P35576
P35585
P35700
P35762
P35821
P35908
P35951
P35979
P35980
P36369
P36371
P36536
P36552
P36916
P36993
P37040
P37804
P38060
P38647
P39039
P39054
P39061
P39447
P40124
P40142
P40237
P40240
P40336
P40630
P40936
P41105
P41216
P41233
P41241
P41317
P42125
P42208
P42225
P42227
P42232
P42567
P42669
P42703
P42925
P42932
P43006
P43023
P43024
P43025
P43142
P43274
P43275
P43276
P43277
P43406
P43883
P45376
P45377
P45591
P45700
P45878
P45952
P46061
P46412
P46414
P46425
P46460
P46467
P46471
P46638
P46656
P46664
P46718
P46735
P46737
P46935
P46938
P46978
P47199
P47738
P47740
P47753
P47754
P47757
P47758
P47791
P47802
P47809
P47811
P47856
P47857
P47877
P47879
P47911
P47915
P47934
P47941
P47955
P47962
P47963
P47964
P48024
P48036
P48193
P48410
P48428
P48437
P48678
P48722
P48758
P48771
P48774
P48776
P48962
P49138
P49182
P49222
P49312
P49429
P49442
P49443
P49586
P49615
P49698
P49710
P49717
P49722
P49769
P49813
P49817
P49935
P49962
P50136
P50171
P50172
P50247
P50285
P50295
P50396
P50427
P50428
P50429
P50431
P50462
P50516
P50518
P50543
P50544
P50580
P50608
P50637
P51125
P51150
P51163
P51174
P51175
P51410
P51432
P51437
P51569
P51637
P51658
P51660
P51667
P51855
P51859
P51863
P51880
P51881
P51885
P52019
P52196
P52332
P52430
P52479
P52480
P52503
P52623
P52624
P52760
P52792
P52825
P52840
P53026
P53395
P53569
P53612
P53657
P53702
P53798
P53808
P53810
P53811
P53986
P53994
P53996
P54071
P54103
P54116
P54227
P54276
P54726
P54728
P54729
P54731
P54751
P54775
P54797
P54818
P54822
P54823
P54869
P55002
P55050
P55096
P55104
P55258
P55264
P55284
P55292
P55302
P55772
P55937
P56135
P56212
P56213
P56371
P56375
P56376
P56379
P56380
P56382
P56387
P56389
P56391
P56392
P56393
P56394
P56395
P56399
P56480
P56501
P56528
P56542
P56565
P56593
P56654
P56656
P56695
P56812
P56873
P56959
P56960
P57016
P57716
P57746
P57759
P57776
P57780
P57784
P57787
P58021
P58044
P58058
P58059
P58137
P58158
P58252
P58281
P58389
P58710
P58735
P58771
P58774
P58871
P59017
P59108
P59114
P59242
P59325
P59481
P59708
P59764
P59913
P59999
P60060
P60122
P60229
P60334
P60335
P60521
P60603
P60605
P60670
P60710
P60762
P60766
P60824
P60843
P60867
P60904
P61021
P61022
P61027
P61028
P61079
P61082
P61087
P61089
P61148
P61161
P61164
P61166
P61202
P61205
P61211
P61222
P61255
P61290
P61327
P61358
P61458
P61514
P61600
P61620
P61750
P61759
P61804
P61922
P61924
P61957
P61961
P61965
P61971
P61979
P61982
P62071
P62073
P62075
P62077
P62082
P62137
P62141
P62192
P62196
P62242
P62245
P62254
P62257
P62259
P62264
P62267
P62270
P62274
P62281
P62301
P62305
P62307
P62309
P62311
P62315
P62317
P62320
P62322
P62331
P62334
P62342
P62488
P62627
P62631
P62702
P62715
P62717
P62737
P62743
P62748
P62751
P62754
P62774
P62806
P62814
P62821
P62827
P62830
P62835
P62843
P62849
P62852
P62855
P62858
P62862
P62869
P62874
P62878
P62880
P62889
P62892
P62897
P62900
P62908
P62911
P62915
P62918
P62932
P62937
P62960
P62962
P62983
P62996
P63001
P63002
P63005
P63017
P63024
P63028
P63030
P63037
P63038
P63073
P63085
P63087
P63101
P63147
P63154
P63158
P63165
P63168
P63213
P63242
P63254
P63260
P63276
P63279
P63321
P63323
P63325
P63328
P63330
P67778
P67871
P67984
P68037
P68040
P68134
P68181
P68254
P68368
P68372
P68373
P68404
P68433
P68510
P68871
P69566
P69905
P70122
P70168
P70194
P70195
P70236
P70245
P70255
P70257
P70266
P70279
P70280
P70288
P70290
P70295
P70296
P70297
P70302
P70318
P70333
P70335
P70336
P70349
P70362
P70372
P70387
P70389
P70398
P70402
P70404
P70429
P70441
P70444
P70445
P70452
P70460
P70665
P70670
P70671
P70677
P70694
P70695
P70697
P70699
P78386
P80313
P80314
P80315
P80316
P80317
P80318
P81117
P82198
P82343
P82347
P82348
P82349
P82350
P83093
P83870
P83882
P83887
P83917
P83940
P84084
P84089
P84091
P84096
P84099
P84104
P84228
P85094
P97290
P97298
P97300
P97304
P97311
P97314
P97315
P97328
P97351
P97352
P97363
P97364
P97366
P97370
P97371
P97372
P97379
P97384
P97386
P97390
P97393
P97429
P97434
P97443
P97447
P97449
P97450
P97452
P97457
P97461
P97463
P97470
P97478
P97493
P97494
P97742
P97760
P97765
P97770
P97785
P97792
P97793
P97807
P97819
P97821
P97822
P97823
P97855
P97858
P97863
P97864
P97865
P97872
P97927
P97930
P98064
P98078
P98083
P98192
P98195
P98203
P99024
P99025
P99026
P99027
P99028
P99029
Q00262
Q00422
Q00519
Q00612
Q00623
Q00724
Q00780
Q00896
Q00897
Q00898
Q00899
Q00915
Q00PI9
Q01149
Q01279
Q01339
Q01405
Q01730
Q01768
Q01853
Q02013
Q02053
Q02105
Q02248
Q02257
Q02357
Q02780
Q02788
Q02789
Q02819
Q03141
Q03160
Q03249
Q03265
Q03311
Q03526
Q03734
Q03963
Q04207
Q04447
Q04519
Q04736
Q04750
Q04857
Q04899
Q05117
Q05186
Q05421
Q05685
Q05793
Q05816
Q05915
Q05920
Q05BC3
Q05CL8
Q05D44
Q06138
Q06185
Q06335
Q06770
Q06830
Q06890
Q07076
Q07113
Q07417
Q07456
Q07797
Q07813
Q07968
Q08024
Q08093
Q08288
Q08481
Q08642
Q08857
Q08879
Q08943
Q09200
Q0GNC1
Q0P678
Q0VBL3
Q0VGB7
Q11011
Q11136
Q148V8
Q149B8
Q14C51
Q14CH1
Q14CH7
Q14DH7
Q1HFZ0
Q1XH17
Q283N4
Q2EMV9
Q2M3X8
Q2NL51
Q2TBE6
Q2TPA8
Q2VLH6
Q31125
Q3B7Z2
Q3KNM2
Q3MI48
Q3T9E4
Q3T9X0
Q3TAS6
Q3TBW2
Q3TC33
Q3TC72
Q3TC93
Q3TCH7
Q3TCJ1
Q3TCN2
Q3TDD9
Q3TDN2
Q3TDQ1
Q3TEA8
Q3TFQ1
Q3TGF2
Q3THE2
Q3THG9
Q3THK3
Q3THK7
Q3THS6
Q3TIU4
Q3TIV5
Q3TIX9
Q3TJ91
Q3TJD7
Q3TJZ6
Q3TKT4
Q3TL44
Q3TLH4
Q3TLP5
Q3TMH2
Q3TMP8
Q3TNA1
Q3TSG4
Q3TTY5
Q3TVI8
Q3TW96
Q3TWW8
Q3TX08
Q3TXS7
Q3TXT3
Q3TYS2
Q3TYX3
Q3TZ89
Q3TZZ7
Q3U0B3
Q3U0S6
Q3U0V1
Q3U0V2
Q3U0Y2
Q3U186
Q3U1J4
Q3U2A8
Q3U2P1
Q3U3R4
Q3U5Q7
Q3U7R1
Q3U9G9
Q3U9N9
Q3UBX0
Q3UBZ5
Q3UCQ1
Q3UCV8
Q3UD01
Q3UDE2
Q3UDK1
Q3UDW8
Q3UE37
Q3UEB3
Q3UEG6
Q3UFF7
Q3UGC7
Q3UGP8
Q3UGR5
Q3UH60
Q3UH68
Q3UHD6
Q3UHF7
Q3UHJ0
Q3UHX2
Q3UHX9
Q3UHZ5
Q3UI43
Q3UIR3
Q3UIU2
Q3UJB9
Q3UJD6
Q3UJU9
Q3UKJ7
Q3ULD5
Q3ULF4
Q3ULJ0
Q3ULW8
Q3UM18
Q3UM29
Q3UM45
Q3UMB9
Q3UMF0
Q3UMR5
Q3UMT1
Q3UMU9
Q3UMY5
Q3UN02
Q3UNX5
Q3UNZ8
Q3UP75
Q3UPF5
Q3UPH1
Q3UPL0
Q3UPL5
Q3UQ44
Q3UQ84
Q3UQN2
Q3UQS2
Q3URD3
Q3URE1
Q3URS9
Q3UTJ2
Q3UUI3
Q3UUQ7
Q3UV70
Q3UVG3
Q3UVK0
Q3UW53
Q3UX10
Q3UY34
Q3UYV9
Q3UZ09
Q3UZ39
Q3UZA1
Q3UZZ6
Q3V009
Q3V132
Q3V1D3
Q3V1L4
Q3V384
Q3V3R4
Q3V4B5
Q3ZT31
Q45VN2
Q497J1
Q499X9
Q4FK66
Q4FZF3
Q4KL35
Q4KML4
Q4KMM3
Q4KWH5
Q4LDG0
Q4PJX1
Q4PZA2
Q4VA53
Q4VAA2
Q4VAE3
Q4VBD2
Q4VBE8
Q501J6
Q505B7
Q505D1
Q505D7
Q505F5
Q52KI8
Q569Z5
Q569Z6
Q570Y9
Q571E4
Q571F8
Q571I9
Q58A65
Q59J78
Q5BL07
Q5BLK4
Q5DTJ9
Q5DW34
Q5EBG6
Q5EBG8
Q5EG47
Q5F226
Q5F285
Q5F2F2
Q5FW52
Q5FW57
Q5FW60
Q5FWI3
Q5FWK3
Q5H8C4
Q5HZI1
Q5M8N4
Q5NCF2
Q5ND29
Q5PT54
Q5RKZ7
Q5RL79
Q5SGK3
Q5SSH8
Q5SSZ5
Q5SUC9
Q5SUF2
Q5SUR0
Q5SV85
Q5SW19
Q5SWU9
Q5SX39
Q5SX40
Q5SYD0
Q5SZA1
Q5U430
Q5U458
Q5U4D9
Q5U5M8
Q5U5V2
Q5XG73
Q5XJY4
Q5XJY5
Q5XKE0
Q5XKN4
Q5YD48
Q60520
Q60575
Q60590
Q60597
Q60598
Q60605
Q60631
Q60634
Q60641
Q60648
Q60649
Q60668
Q60675
Q60676
Q60692
Q60710
Q60714
Q60715
Q60737
Q60738
Q60749
Q60759
Q60766
Q60770
Q60809
Q60823
Q60847
Q60854
Q60855
Q60864
Q60865
Q60866
Q60870
Q60872
Q60902
Q60930
Q60931
Q60932
Q60936
Q60953
Q60960
Q60972
Q60973
Q60991
Q60994
Q61001
Q61009
Q61033
Q61035
Q61070
Q61074
Q61081
Q61093
Q61102
Q61103
Q61129
Q61133
Q61144
Q61146
Q61147
Q61164
Q61166
Q61171
Q61176
Q61187
Q61189
Q61191
Q61205
Q61206
Q61207
Q61210
Q61211
Q61233
Q61234
Q61239
Q61247
Q61249
Q61285
Q61292
Q61301
Q61316
Q61334
Q61335
Q61387
Q61419
Q61425
Q61469
Q61490
Q61503
Q61508
Q61510
Q61543
Q61545
Q61549
Q61553
Q61554
Q61559
Q61578
Q61581
Q61584
Q61586
Q61592
Q61595
Q61598
Q61599
Q61606
Q61627
Q61646
Q61655
Q61656
Q61686
Q61694
Q61699
Q61702
Q61703
Q61704
Q61730
Q61733
Q61738
Q61749
Q61753
Q61767
Q61768
Q61792
Q61823
Q61830
Q61838
Q61878
Q61879
Q61907
Q61937
Q61941
Q61990
Q62000
Q62009
Q62048
Q62077
Q62086
Q62087
Q62093
Q62095
Q62165
Q62167
Q62172
Q62186
Q62188
Q62189
Q62193
Q62203
Q62219
Q62230
Q62234
Q62241
Q62261
Q62264
Q62311
Q62313
Q62318
Q62348
Q62351
Q62376
Q62383
Q62384
Q62392
Q62393
Q62407
Q62417
Q62418
Q62419
Q62422
Q62425
Q62426
Q62433
Q62446
Q62448
Q62452
Q62465
Q62523
Q63810
Q63829
Q63836
Q63850
Q63880
Q63886
Q63918
Q63932
Q63961
Q64010
Q64012
Q640L3
Q64105
Q64133
Q64152
Q64176
Q64191
Q64213
Q64261
Q64282
Q64310
Q64314
Q64324
Q64331
Q64337
Q64339
Q64373
Q64374
Q64378
Q64433
Q64435
Q64442
Q64444
Q64458
Q64459
Q64462
Q64464
Q64471
Q64478
Q64487
Q64505
Q64511
[truncated: 2,637 more rows]
